# Supplementary material for: A draft genome of field pennycress (Thlaspi arvense) provides tools for the domestication of a new winter biofuel crop
Source: DNA Res. 2015 Jan 27;22(2):121–31. doi: 10.1093/dnares/dsu045 (PMC4401323; doi:10.1093/dnares/dsu045)
Supplement: Supplementary Data [file supp_dsu045_dsu045supp_Dataset1.xlsx]

## Sheet: Predicted Gene Model Expression
Name	Scaffold	Region on scaffold	Gene length	Expression Value (RPKM)	Total gene reads	Exon length	Exons	Predicted Peptide Length (# amino acids)	Top Arabidopsis thaliana BLASTp hit	BLASTp E-value
Ta00001	scaffold 2	complement(4483..6499)	2017	29.6198	9687	867	8	289	AT4G35785.5_Symbols:_RNA-binding_(RRM/RBD/RNP_motifs)_family_protein_	2.90333e-46
Ta00002	scaffold 2	complement(6981..10966)	3986	60.5866	51766	2616	11	871	AT4G35790.1_Symbols:_ATPLDDELTA,_PLDDELTA_phospholipase_D_delta_	0
Ta00003	scaffold 2	complement(12241..19199)	6959	38.8481	65552	5652	14	1883	AT4G35800.1_Symbols:_NRPB1,_RPB1,_RNA_POL_II_LSRNA_POL_II_LS,_RNA_POL_II_LS_RNA_polymerase_II_large_subunit_	0
Ta00004	scaffold 2	20751..22172	1422	8.69098	2355	900	7	299	AT4G35810.1_Symbols:_2-oxoglutarate_(2OG)_and_Fe(II)-dependent_oxygenase_superfamily_protein_	1.17211e-166
Ta00005	scaffold 2	23751..24677	927	0.067977	13	543	5	180	AT2G17720.1_Symbols:_2-oxoglutarate_(2OG)_and_Fe(II)-dependent_oxygenase_superfamily_protein_	2.01232e-85
Ta00006	scaffold 2	complement(25184..29893)	4710	210.629	173129	2751	20	916	AT4G35830.1_Symbols:_ACO1_aconitase_1_	0
Ta00007	scaffold 2	34129..35388	1260	30.5354	6651	711	5	236	AT4G35840.1_Symbols:_RING/U-box_superfamily_protein_	2.52732e-146
Ta00008	scaffold 2	37074..40022	2949	38.6044	15524	1332	13	443	AT4G35850.1_Symbols:_Pentatricopeptide_repeat_(PPR)_superfamily_protein_	0
Ta00009	scaffold 2	complement(40486..42205)	1720	90.349	18525	666	6	221	AT4G35860.1_Symbols:_ATRABB1B,_ATGB2,_ATRAB2C,_GB2_GTP-binding_2_	1.74138e-150
Ta00010	scaffold 2	43335..45788	2454	7.75724	5673	2454	1	817	AT4G35870.1_Symbols:_early-responsive_to_dehydration_stress_protein_(ERD4)_	0
Ta00011	scaffold 2	46333..48736	2404	5.76295	2822	1596	10	531	AT4G35880.1_Symbols:_Eukaryotic_aspartyl_protease_family_protein_	0
Ta00012	scaffold 2	50647..53507	2861	40.295	19556	1563	6	520	AT4G35890.1_Symbols:_winged-helix_DNA-binding_transcription_factor_family_protein_	0
Ta00013	scaffold 2	57765..58900	1136	5.69802	1589	828	4	275	AT4G35900.1_Symbols:_FD,_FD-1,_atbzip14_Basic-leucine_zipper_(bZIP)_transcription_factor_family_protein_	2.97066e-117
Ta00014	scaffold 2	complement(60180..61325)	1146	16.8238	2965	366	4	122	AT4G35905.1_Symbols:_unknown_protein;_CONTAINS_InterPro_DOMAIN/s:_Protein_of_unknown_function_DUF343_(InterPro:IPR005651);_Has_30201_Blast_hits_to_17322_proteins_in_780_species:_Archae_-_12;_Bact	2.47843e-26
Ta00015	scaffold 2	complement(62369..64315)	1947	26.0589	10831	1392	6	463	AT4G35920.1_Symbols:_MCA1_PLAC8_family_protein_	0
Ta00016	scaffold 2	70113..71828	1716	14.183	5563	900	5	299	AT4G35930.1_Symbols:_F-box_family_protein_	2.74366e-172
Ta00017	scaffold 2	73004..74109	1106	15.1271	4817	996	2	331	AT4G35940.1_Symbols:_unknown_protein;_BEST_Arabidopsis_thaliana_protein_match_is:_unknown_protein_(TAIR:AT2G17787.1);_Has_45288_Blast_hits_to_24095_proteins_in_1140_species:_Archae_-_93;_Bacteria	2.35409e-62
Ta00018	scaffold 2	complement(74552..76260)	1709	24.9297	4772	594	7	197	AT2G17800.1_Symbols:_ARAC1,_ATGP2,_ATRAC1,_ROP3,_ATROP3_Arabidopsis_RAC-like_1_	4.25751e-130
Ta00019	scaffold 2	77131..78572	1442	15.5356	4175	894	8	297	AT4G35970.1_Symbols:_APX5_ascorbate_peroxidase_5_	0
Ta00020	scaffold 2	complement(79203..79540)	338	23.4891	1745	249	2	71	AT4G35980.1_Symbols:_unknown_protein;_FUNCTIONS_IN:_molecular_function_unknown;_INVOLVED_IN:_biological_process_unknown;_LOCATED_IN:_cellular_component_unknown;_EXPRESSED_IN:_24_plant_structures;	2.88576e-38
Ta00021	scaffold 2	complement(80645..82231)	1587	0.0102617	4	1308	4	436	AT4G35985.1_Symbols:_Senescence/dehydration-associated_protein-related_	0
Ta00022	scaffold 2	83255..84758	1504	13.3341	4008	912	7	303	AT4G35987.1_Symbols:_S-adenosyl-L-methionine-dependent_methyltransferases_superfamily_protein_	0
Ta00023	scaffold 2	complement(85627..88996)	3370	15.3681	10423	1716	4	572	AT4G36010.1_Symbols:_Pathogenesis-related_thaumatin_superfamily_protein_	8.38074e-169
Ta00024	scaffold 2	complement(90629..92130)	1502	28.7694	10547	795	3	264	AT4G36020.1_Symbols:_CSDP1_cold_shock_domain_protein_1_	6.86819e-75
Ta00025	scaffold 2	complement(93233..95242)	2010	4.93155	2954	2010	1	669	AT4G36030.1_Symbols:_ARO3_armadillo_repeat_only_3_	0
Ta00026	scaffold 2	complement(98210..98545)	336	399.745	40027	336	1	111	AT4G36040.1_Symbols:_Chaperone_DnaJ-domain_superfamily_protein_	3.32475e-73
Ta00027	scaffold 2	complement(101102..103870)	2769	4.16364	2421	1686	9	561	AT4G36050.2_Symbols:_endonuclease/exonuclease/phosphatase_family_protein_	0
Ta00028	scaffold 2	104468..105452	985	6.54896	1517	724	4	238	AT4G36060.1_Symbols:_bHLH11_basic_helix-loop-helix_(bHLH)_DNA-binding_superfamily_protein_	2.19558e-76
Ta00029	scaffold 2	complement(105872..108667)	2796	0.0170623	20	1770	11	589	AT4G36070.2_Symbols:_CPK18_calcium-dependent_protein_kinase_18_	0
Ta00030	scaffold 2	complement(109290..126330)	17041	3.39036	12049	11580	37	3860	AT4G36080.1_Symbols:_phosphotransferases,_alcohol_group_as_acceptor;binding;inositol_or_phosphatidylinositol_kinases_	0
Ta00031	scaffold 2	complement(127326..127658)	333	4.95781	492	333	1	110	AT4G36090.3_Symbols:_oxidoreductase,_2OG-Fe(II)_oxygenase_family_protein_	1.74549e-09
Ta00032	scaffold 2	complement(127929..128828)	900	4.35147	895	684	2	227	AT4G36090.3_Symbols:_oxidoreductase,_2OG-Fe(II)_oxygenase_family_protein_	1.39642e-57
Ta00033	scaffold 2	137136..137450	315	2.69512	253	315	1	104	AT4G36110.1_Symbols:_SAUR-like_auxin-responsive_protein_family_	3.50872e-68
Ta00034	scaffold 2	complement(140737..144167)	3431	3.42308	3101	3033	5	1010	AT4G36120.1_Symbols:_Plant_protein_of_unknown_function_(DUF869)_	0
Ta00035	scaffold 2	145342..146549	1208	191.143	44429	777	2	258	AT4G36130.1_Symbols:_Ribosomal_protein_L2_family_	5.93043e-174
Ta00036	scaffold 2	complement(147184..149251)	2068	10.888	4988	1520	3	505	AT4G36870.1_Symbols:_BLH2,_SAW1_BEL1-like_homeodomain_2_	0
Ta00037	scaffold 2	complement(149436..153213)	3778	6.33318	7070	1953	5	650	AT4G36140.1_Symbols:_disease_resistance_protein_(TIR-NBS-LRR_class),_putative_	1.51609e-100
Ta00038	scaffold 2	154106..157540	3435	11.3689	11208	2845	6	945	AT4G36150.1_Symbols:_Disease_resistance_protein_(TIR-NBS-LRR_class)_family_	0
Ta00039	scaffold 2	complement(161178..163105)	1928	2.24876	738	1052	3	348	AT4G36160.1_Symbols:_ANAC076,_VND2,_NAC076_NAC_domain_containing_protein_76_	0
Ta00040	scaffold 2	172556..174752	2197	0.118174	48	1221	13	406	AT5G67610.2_Symbols:_Uncharacterized_conserved_protein_(DUF2215)_	2.65493e-80
Ta00041	scaffold 2	complement(175802..179287)	3486	12.3445	13034	3051	3	1016	AT4G36180.1_Symbols:_Leucine-rich_receptor-like_protein_kinase_family_protein_	0
Ta00042	scaffold 2	179699..182386	2688	38.5514	17755	1506	12	501	AT4G36195.1_Symbols:_Serine_carboxypeptidase_S28_family_protein_	0
Ta00043	scaffold 2	182972..186857	3886	19.9629	12121	2025	15	674	AT4G36210.3_Symbols:_Protein_of_unknown_function_(DUF726)_	0
Ta00044	scaffold 2	complement(190007..192047)	2041	135.083	66578	1593	3	530	AT4G36220.1_Symbols:_FAH1,_CYP84A1_ferulic_acid_5-hydroxylase_1_	0
Ta00045	scaffold 2	complement(200616..201487)	872	9.97583	2456	738	2	245	AT4G36240.1_Symbols:_GATA7_GATA_transcription_factor_7_	2.47354e-121
Ta00046	scaffold 2	204676..206972	2297	60.8988	26754	1455	9	484	AT4G36250.1_Symbols:_ALDH3F1_aldehyde_dehydrogenase_3F1_	0
Ta00047	scaffold 2	complement(209334..210711)	1378	1.3339	401	966	2	321	AT4G36260.1_Symbols:_STY2,_SRS2_Lateral_root_primordium_(LRP)_protein-related_	1.13134e-120
Ta00048	scaffold 2	complement(216063..220923)	4861	7.97841	6950	2550	19	850	AT4G36280.1_Symbols:_Histidine_kinase-,_DNA_gyrase_B-,_and_HSP90-like_ATPase_family_protein_	0
Ta00049	scaffold 2	complement(220972..223858)	2887	6.09179	3096	1479	13	493	AT4G36290.1_Symbols:_CRT1_compromised_recognition_of_TCV_1_	0
Ta00050	scaffold 2	complement(224141..226236)	2096	1.36554	648	1440	8	479	AT1G56360.1_Symbols:_PAP6,_ATPAP6_purple_acid_phosphatase_6_	0
Ta00051	scaffold 2	227115..228664	1550	0.0234002	10	1434	2	477	AT1G74310.1_Symbols:_ATHSP101,_HSP101,_HOT1_heat_shock_protein_101_	0
Ta00052	scaffold 2	complement(229350..233660)	4311	89.8517	69107	2562	18	853	AT4G36360.1_Symbols:_BGAL3_beta-galactosidase_3_	0
Ta00053	scaffold 2	complement(245820..250322)	4503	13.4927	6897	1623	9	540	AT4G36380.1_Symbols:_ROT3_Cytochrome_P450_superfamily_protein_	0
Ta00054	scaffold 2	complement(252685..254886)	2202	28.2412	16664	1968	3	655	AT4G36390.1_Symbols:_Methylthiotransferase_	0
Ta00055	scaffold 2	255128..258257	3130	45.7912	24211	1713	16	570	AT4G36400.1_Symbols:_FAD-linked_oxidases_family_protein_	0
Ta00056	scaffold 2	259557..260490	934	30.0484	4770	486	6	161	AT4G36410.1_Symbols:_UBC17_ubiquitin-conjugating_enzyme_17_	9.44573e-100
Ta00057	scaffold 2	261056..264560	3505	13.4531	10665	1635	17	544	AT4G36440.1_Symbols:_unknown_protein;_FUNCTIONS_IN:_molecular_function_unknown;_INVOLVED_IN:_biological_process_unknown;_LOCATED_IN:_endomembrane_system;_EXPRESSED_IN:_24_plant_structures;_EXPRES	1.69063e-159
Ta00058	scaffold 2	264801..265180	380	23.0138	1650	240	2	79	AT4G36440.1_Symbols:_unknown_protein;_FUNCTIONS_IN:_molecular_function_unknown;_INVOLVED_IN:_biological_process_unknown;_LOCATED_IN:_endomembrane_system;_EXPRESSED_IN:_24_plant_structures;_EXPRES	9.57299e-33
Ta00059	scaffold 2	266427..267704	1278	75.612	22622	996	4	331	AT4G36430.1_Symbols:_Peroxidase_superfamily_protein_	0
Ta00060	scaffold 2	complement(269786..272837)	3052	6.19138	3444	1743	12	580	AT4G36490.1_Symbols:_ATSFH12,_SFH12_SEC14-like_12_	0
Ta00061	scaffold 2	complement(276203..278672)	2470	23.0028	10153	1449	12	482	AT4G36480.1_Symbols:_ATLCB1,_LCB1,_EMB2779,_FBR11_long-chain_base1_	0
Ta00062	scaffold 2	283596..284944	1349	10.7263	4024	1104	4	367	AT4G36470.1_Symbols:_S-adenosyl-L-methionine-dependent_methyltransferases_superfamily_protein_	0
Ta00063	scaffold 2	complement(285828..286196)	369	26.5901	2924	369	1	122	AT4G36500.1_Symbols:_unknown_protein;_FUNCTIONS_IN:_molecular_function_unknown;_INVOLVED_IN:_biological_process_unknown;_LOCATED_IN:_mitochondrion;_EXPRESSED_IN:_22_plant_structures;_EXPRESSED_DU	6.7344e-63
Ta00064	scaffold 2	complement(288086..293046)	4961	18.5084	24391	4266	9	1421	AT4G36520.1_Symbols:_Chaperone_DnaJ-domain_superfamily_protein_	0
Ta00065	scaffold 2	297956..299983	2028	3.25726	2134	819	11	272	AT5G63220.1_Symbols:_unknown_protein;_CONTAINS_InterPro_DOMAIN/s:_Uncharacterised_protein_family_UPF0363_(InterPro:IPR007317);_Has_304_Blast_hits_to_301_proteins_in_161_species:_Archae_-_0;_Bacte	6.6293e-50
Ta00066	scaffold 2	complement(301666..303340)	1675	23.7518	8120	1137	7	378	AT4G36530.2_Symbols:_alpha/beta-Hydrolases_superfamily_protein_	0
Ta00067	scaffold 2	305058..306442	1385	57.2563	18660	921	6	306	AT4G36540.1_Symbols:_BEE2_BR_enhanced_expression_2_	0
Ta00068	scaffold 2	complement(307139..309521)	2383	11.9472	7843	2202	3	733	AT4G36550.1_Symbols:_ARM_repeat_superfamily_protein_	0
Ta00069	scaffold 2	316501..316740	240	9.22787	660	240	1	79	AT4G39250.1_Symbols:_ATRL1,_RSM2,_RL1_RAD-like_1_	1.95561e-31
Ta00070	scaffold 2	322538..325261	2724	1.99612	1160	1908	8	635	AT4G36580.1_Symbols:_AAA-type_ATPase_family_protein_	0
Ta00071	scaffold 2	complement(326004..326932)	929	0.0473224	11	780	2	259	AT4G36590.1_Symbols:_MADS-box_transcription_factor_family_protein_	3.85694e-88
Ta00072	scaffold 2	329287..330763	1477	6.17353	2303	1242	2	413	AT4G36600.1_Symbols:_Late_embryogenesis_abundant_(LEA)_protein_	3.91756e-110
Ta00073	scaffold 2	complement(331055..332326)	1272	0.570601	151	888	4	295	AT2G18360.1_Symbols:_alpha/beta-Hydrolases_superfamily_protein_	2.46518e-125
Ta00074	scaffold 2	complement(333558..335649)	2092	28.1615	8166	948	4	315	AT4G36610.1_Symbols:_alpha/beta-Hydrolases_superfamily_protein_	0
Ta00075	scaffold 2	complement(336979..337838)	860	2.36134	459	648	2	215	AT4G36620.1_Symbols:_GATA19_GATA_transcription_factor_19_	9.85352e-88
Ta00076	scaffold 2	340926..346908	5983	8.23563	8135	2976	27	991	AT1G63810.1_Symbols:_CONTAINS_InterPro_DOMAIN/s:_Nrap_protein_(InterPro:IPR005554);_Has_396_Blast_hits_to_382_proteins_in_182_species:_Archae_-_3;_Bacteria_-_2;_Metazoa_-_142;_Fungi_-_146;_Plants	0
Ta00077	scaffold 2	complement(347463..351813)	4351	20.0423	18268	2832	11	943	AT4G36630.1_Symbols:_EMB2754_Vacuolar_sorting_protein_39_	0
Ta00078	scaffold 2	complement(352640..353914)	1275	91.1982	24261	882	5	293	AT4G36640.1_Symbols:_Sec14p-like_phosphatidylinositol_transfer_family_protein_	0
Ta00079	scaffold 2	complement(357519..357842)	324	40.0807	3870	324	1	107	AT5G24860.1_Symbols:_FPF1,_ATFPF1_flowering_promoting_factor_1_	2.17758e-42
Ta00080	scaffold 2	complement(362399..363994)	1596	21.4356	12842	951	3	316	AT3G50690.1_Symbols:_Leucine-rich_repeat_(LRR)_family_protein_	2.70748e-71
Ta00081	scaffold 2	complement(364614..366926)	2313	10.1402	4632	1509	3	502	AT4G36650.1_Symbols:_ATPBRP,_PBRP_plant-specific_TFIIB-related_protein_	0
Ta00082	scaffold 2	complement(367461..368587)	1127	21.5288	3902	570	3	189	AT4G36660.1_Symbols:_Protein_of_unknown_function_(DUF1195)_	2.25766e-89
Ta00083	scaffold 2	complement(368973..370334)	1362	28.4363	11542	1362	1	453	AT4G36670.1_Symbols:_Major_facilitator_superfamily_protein_	0
Ta00084	scaffold 2	complement(375931..377166)	1236	7.23515	2665	1236	1	411	AT4G36680.1_Symbols:_Tetratricopeptide_repeat_(TPR)-like_superfamily_protein_	0
Ta00085	scaffold 2	complement(377566..381085)	3520	89.2402	50479	1704	12	567	AT4G36690.1_Symbols:_ATU2AF65A_U2_snRNP_auxilliary_factor,_large_subunit,_splicing_factor_	0
Ta00086	scaffold 2	complement(382036..384169)	2134	15.8168	8630	1791	5	596	AT4G36700.1_Symbols:_RmlC-like_cupins_superfamily_protein_	0
Ta00087	scaffold 2	389714..391153	1440	4.61394	1980	1440	1	479	AT4G36710.1_Symbols:_GRAS_family_transcription_factor_	0
Ta00088	scaffold 2	394538..395858	1321	22.387	4738	615	7	200	AT4G36720.1_Symbols:_HVA22K_HVA22-like_protein_K_	5.7658e-68
Ta00089	scaffold 2	complement(396069..397995)	1927	52.7442	15494	962	11	313	AT4G36730.1_Symbols:_GBF1_G-box_binding_factor_1_	2.50475e-161
Ta00090	scaffold 2	complement(401477..403134)	1658	11.9188	2455	645	3	214	AT4G36740.1_Symbols:_HB-5,_ATHB40,_HB40_homeobox_protein_40_	1.83297e-103
Ta00091	scaffold 2	410605..412027	1423	57.6309	14395	819	2	272	AT4G36750.1_Symbols:_Quinone_reductase_family_protein_	5.31832e-128
Ta00092	scaffold 2	412568..416337	3770	66.9259	47911	2166	16	721	AT4G36760.1_Symbols:_ATAPP1,_APP1_aminopeptidase_P1_	0
Ta00093	scaffold 2	complement(418969..420374)	1406	38.771	11126	951	2	316	AT4G36780.1_Symbols:_BEH2_BES1/BZR1_homolog_2_	4.04969e-93
Ta00094	scaffold 2	423143..425126	1984	8.09624	3605	1473	5	490	AT4G36790.1_Symbols:_Major_facilitator_superfamily_protein_	0
Ta00095	scaffold 2	complement(425672..426635)	964	121.606	23373	546	5	181	AT4G36800.1_Symbols:_RCE1_RUB1_conjugating_enzyme_1_	6.65375e-111
Ta00096	scaffold 2	427972..429087	1116	44.4886	14796	1116	1	371	AT4G36810.1_Symbols:_GGPS1_geranylgeranyl_pyrophosphate_synthase_1_	0
Ta00097	scaffold 2	433333..435130	1798	19.7996	7384	1035	2	344	AT4G36820.1_Symbols:_Protein_of_unknown_function_(DUF607)_	0
Ta00098	scaffold 2	436545..437399	855	4.75277	1211	855	1	284	AT4G36830.1_Symbols:_HOS3-1_GNS1/SUR4_membrane_protein_family_	2.0199e-167
Ta00099	scaffold 2	complement(440303..442804)	2502	41.3104	18240	1116	10	371	AT4G36850.1_Symbols:_PQ-loop_repeat_family_protein_/_transmembrane_family_protein_	0
Ta00100	scaffold 2	complement(446412..449088)	2677	54.753	29434	1688	11	560	AT4G36860.1_Symbols:_LIM_domain-containing_protein_	0
Ta00101	scaffold 2	457708..461564	3857	8.17304	3951	1554	3	517	AT4G36870.1_Symbols:_BLH2,_SAW1_BEL1-like_homeodomain_2_	0
Ta00102	scaffold 2	461591..462136	546	9.36001	1523	546	1	181	AT4G36870.1_Symbols:_BLH2,_SAW1_BEL1-like_homeodomain_2_	6.0679e-34
Ta00103	scaffold 2	complement(463295..465970)	2676	11.2522	5731	1656	10	551	AT4G35910.1_Symbols:_Adenine_nucleotide_alpha_hydrolases-like_superfamily_protein_	0
Ta00104	scaffold 2	complement(468525..469040)	516	7.8102	1201	516	1	171	AT4G37240.1_Symbols:_unknown_protein;_FUNCTIONS_IN:_molecular_function_unknown;_INVOLVED_IN:_N-terminal_protein_myristoylation;_LOCATED_IN:_cellular_component_unknown;_EXPRESSED_IN:_22_plant_stru	1.18539e-75
Ta00105	scaffold 2	482112..483633	1522	14.632	6318	1362	2	453	AT5G49000.2_Symbols:_Galactose_oxidase/kelch_repeat_superfamily_protein_	5.8428e-51
Ta00106	scaffold 2	complement(484685..486116)	1432	5.49768	2001	954	3	317	AT3G50820.1_Symbols:_PSBO2,_PSBO-2,_OEC33_photosystem_II_subunit_O-2_	1.00346e-171
Ta00107	scaffold 2	complement(488013..488913)	901	8.09838	1508	612	4	203	AT4G37220.1_Symbols:_Cold_acclimation_protein_WCOR413_family_	2.05881e-114
Ta00108	scaffold 2	complement(489660..491763)	2104	37.8835	16359	1443	6	480	AT4G37210.1_Symbols:_Tetratricopeptide_repeat_(TPR)-like_superfamily_protein_	0
Ta00109	scaffold 2	492303..493678	1376	57.8379	13886	783	4	260	AT4G37200.1_Symbols:_HCF164_Thioredoxin_superfamily_protein_	1.15727e-143
Ta00110	scaffold 2	complement(494064..496431)	2368	6.17421	3821	1731	7	576	AT4G37190.1_Symbols:_LOCATED_IN:_cytosol,_plasma_membrane;_EXPRESSED_IN:_20_plant_structures;_EXPRESSED_DURING:_13_growth_stages;_CONTAINS_InterPro_DOMAIN/s:_Beta_tubulin,_autoregulation_binding_	0
Ta00111	scaffold 2	complement(497425..498872)	1448	49.4358	16011	1050	5	349	AT4G37180.2_Symbols:_Homeodomain-like_superfamily_protein_	0
Ta00112	scaffold 2	502196..504280	2085	1.41403	1108	1692	3	563	AT4G37170.1_Symbols:_Pentatricopeptide_repeat_(PPR)_superfamily_protein_	0
Ta00113	scaffold 2	505965..508193	2229	6.44083	3161	1626	8	541	AT4G37160.1_Symbols:_sks15_SKU5_similar_15_	0
Ta00114	scaffold 2	509287..510440	1154	27.6251	6699	774	3	257	AT4G37150.1_Symbols:_ATMES9,_MES9_methyl_esterase_9_	1.33985e-152
Ta00115	scaffold 2	511713..512679	967	43.3409	10412	774	3	257	AT4G37150.1_Symbols:_ATMES9,_MES9_methyl_esterase_9_	2.83948e-153
Ta00116	scaffold 2	complement(513462..515072)	1611	13.1217	5123	1306	4	432	AT4G37130.1_Symbols:_hydroxyproline-rich_glycoprotein_family_protein_	0
Ta00117	scaffold 2	517756..520215	2460	6.21999	2801	1257	6	418	AT4G37110.1_Symbols:_Zinc-finger_domain_of_monoamine-oxidase_A_repressor_R1_	0
Ta00118	scaffold 2	522031..524721	2691	7.26483	5826	2691	1	896	AT4G37100.1_Symbols:_Pyridoxal_phosphate_(PLP)-dependent_transferases_superfamily_protein_	0
Ta00119	scaffold 2	complement(525532..526832)	1301	52.4129	8916	552	5	183	AT4G37090.1_Symbols:_unknown_protein;_FUNCTIONS_IN:_molecular_function_unknown;_INVOLVED_IN:_biological_process_unknown;_LOCATED_IN:_cellular_component_unknown;_EXPRESSED_IN:_23_plant_structures;	2.2592e-68
Ta00120	scaffold 2	complement(527631..530248)	2618	20.3707	11053	1797	9	598	AT4G37080.2_Symbols:_Protein_of_unknown_function,_DUF547_	0
Ta00121	scaffold 2	536815..545840	9026	14.3668	18023	3546	20	1181	AT4G37050.1_Symbols:_PLP4,_PLA_V,_AtPLAIVC_PATATIN-like_protein_4_	0
Ta00122	scaffold 2	complement(546039..547974)	1936	25.194	7966	1053	9	350	AT4G37040.1_Symbols:_MAP1D_methionine_aminopeptidase_1D_	0
Ta00123	scaffold 2	548283..549392	1110	0.154176	51	1110	1	369	AT2G14710.1_Symbols:_F-box_family_protein_	1.32396e-125
Ta00124	scaffold 2	549771..551012	1242	6.31672	2338	1242	1	413	AT2G21950.1_Symbols:_SKIP6_SKP1_interacting_partner_6_	5.35787e-69
Ta00125	scaffold 2	complement(551497..553970)	2474	36.4464	19015	1710	9	569	AT4G37030.1_Symbols:_unknown_protein;_FUNCTIONS_IN:_molecular_function_unknown;_INVOLVED_IN:_biological_process_unknown;_LOCATED_IN:_endomembrane_system;_BEST_Arabidopsis_thaliana_protein_match_i	0
Ta00126	scaffold 2	complement(555841..557352)	1512	25.7748	7115	897	6	299	AT4G37020.2_Symbols:_FUNCTIONS_IN:_molecular_function_unknown;_INVOLVED_IN:_biological_process_unknown;_LOCATED_IN:_cellular_component_unknown;_EXPRESSED_IN:_22_plant_structures;_EXPRESSED_DURING	4.26898e-88
Ta00127	scaffold 2	complement(561989..563110)	1122	20.0663	3502	549	7	182	AT4G37010.2_Symbols:_CEN2_centrin_2_	7.52921e-109
Ta00128	scaffold 2	complement(563689..565003)	1315	47.2795	13877	969	2	322	AT4G37000.1_Symbols:_ACD2,_ATRCCR_accelerated_cell_death_2_(ACD2)_	1.88636e-170
Ta00129	scaffold 2	complement(566187..567277)	1091	42.8042	11371	861	2	286	AT4G36990.1_Symbols:_HSF4,_HSFB1,_AT-HSFB1,_ATHSF4_heat_shock_factor_4_	5.24714e-139
Ta00130	scaffold 2	571127..574229	3103	49.2571	37275	1527	13	508	AT4G36980.4_Symbols:_FUNCTIONS_IN:_molecular_function_unknown;_INVOLVED_IN:_biological_process_unknown;_EXPRESSED_IN:_22_plant_structures;_EXPRESSED_DURING:_13_growth_stages;_CONTAINS_InterPro_DO	1.21873e-75
Ta00131	scaffold 2	576473..578127	1655	14.9687	6760	1098	3	365	AT4G36970.1_Symbols:_Remorin_family_protein_	1.75914e-103
Ta00132	scaffold 2	complement(578430..580705)	2276	37.0881	12806	1140	12	379	AT4G36960.1_Symbols:_RNA-binding_(RRM/RBD/RNP_motifs)_family_protein_	0
Ta00133	scaffold 2	583536..584588	1053	4.33391	1360	1053	1	350	AT4G36950.1_Symbols:_MAPKKK21_mitogen-activated_protein_kinase_kinase_kinase_21_	0
Ta00134	scaffold 2	585765..588100	2336	17.7941	6872	1245	10	414	AT4G36945.1_Symbols:_PLC-like_phosphodiesterases_superfamily_protein_	0
Ta00135	scaffold 2	589536..592907	3372	18.0015	15686	2172	5	723	AT3G44480.1_Symbols:_RPP1,_cog1_Disease_resistance_protein_(TIR-NBS-LRR_class)_family_	7.47799e-92
Ta00136	scaffold 2	complement(593505..596459)	2955	3.65653	1984	1706	14	547	AT4G36940.1_Symbols:_NAPRT1_nicotinate_phosphoribosyltransferase_1_	0
Ta00137	scaffold 2	complement(597211..598977)	1767	6.477	2229	1089	7	362	AT4G36930.1_Symbols:_SPT_basic_helix-loop-helix_(bHLH)_DNA-binding_superfamily_protein_	2.37056e-149
Ta00138	scaffold 2	complement(610555..612759)	2205	40.798	16422	1302	10	433	AT4G36920.1_Symbols:_AP2,_FLO2,_FL1_Integrase-type_DNA-binding_superfamily_protein_	0
Ta00139	scaffold 2	619376..621467	2092	27.357	5964	714	8	237	AT4G36910.1_Symbols:_LEJ2,_CDCP2_Cystathionine_beta-synthase_(CBS)_family_protein_	1.65404e-134
Ta00140	scaffold 2	complement(623077..623765)	689	11.5842	4931	387	2	128	AT4G36900.1_Symbols:_RAP2.10,_DEAR4_related_to_AP2_10_	1.10947e-40
Ta00141	scaffold 2	630518..632701	2184	19.3133	10768	1755	4	584	AT4G36890.1_Symbols:_IRX14_Nucleotide-diphospho-sugar_transferases_superfamily_protein_	0
Ta00142	scaffold 2	636875..638301	1427	52.089	17636	1128	4	375	AT4G36880.1_Symbols:_CP1_cysteine_proteinase1_	0
Ta00143	scaffold 2	complement(639067..640059)	993	20.0905	4329	624	3	207	AT2G23310.1_Symbols:_ATRER1C1_Rer1_family_protein_	8.80597e-108
Ta00144	scaffold 2	complement(640460..642740)	2281	4.52448	2990	2199	2	732	AT4G37250.1_Symbols:_Leucine-rich_repeat_protein_kinase_family_protein_	0
Ta00145	scaffold 2	complement(647206..648905)	1700	0.0488818	26	1167	7	388	AT4G21990.1_Symbols:_APR3,_PRH-26,_PRH26,_ATAPR3_APS_reductase_3_	4.72803e-157
Ta00146	scaffold 2	657596..658549	954	56.0602	15938	954	1	317	AT4G37260.1_Symbols:_MYB73,_ATMYB73_myb_domain_protein_73_	1.13083e-164
Ta00147	scaffold 2	complement(659022..663078)	4057	33.8853	26517	2577	12	858	AT4G37270.1_Symbols:_HMA1,_ATHMA1_heavy_metal_atpase_1_	0
Ta00148	scaffold 2	complement(663560..666262)	2703	34.8233	10368	924	10	307	AT4G37280.1_Symbols:_MRG_family_protein_	5.54029e-172
Ta00149	scaffold 2	complement(666812..667063)	252	7.25713	545	252	1	83	AT4G37290.1_Symbols:_unknown_protein;_FUNCTIONS_IN:_molecular_function_unknown;_INVOLVED_IN:_response_to_karrikin;_LOCATED_IN:_endomembrane_system;_EXPRESSED_IN:_cotyledon,_hypocotyl,_leaf;_EXPRE	4.85406e-28
Ta00150	scaffold 2	670964..671224	261	1.90279	148	261	1	86	AT4G37295.1_Symbols:_unknown_protein;_FUNCTIONS_IN:_molecular_function_unknown;_INVOLVED_IN:_biological_process_unknown;_LOCATED_IN:_endomembrane_system;_EXPRESSED_IN:_stem,_root,_leaf;_EXPRESSED	1.74526e-50
Ta00151	scaffold 2	672291..672994	704	194.065	31399	522	3	173	AT4G37300.1_Symbols:_MEE59_maternal_effect_embryo_arrest_59_	5.60277e-106
Ta00152	scaffold 2	complement(673189..677958)	4770	18.9161	15472	1899	5	632	AT4G37310.1_Symbols:_CYP81H1_cytochrome_P450,_family_81,_subfamily_H,_polypeptide_1_	3.2459e-171
Ta00153	scaffold 2	complement(677998..681139)	3142	6.52316	2599	1053	3	350	AT4G37320.1_Symbols:_CYP81D5_cytochrome_P450,_family_81,_subfamily_D,_polypeptide_5_	2.02912e-148
Ta00154	scaffold 2	complement(681279..691760)	10482	38.8868	72691	5346	14	1781	AT4G37370.1_Symbols:_CYP81D8_cytochrome_P450,_family_81,_subfamily_D,_polypeptide_8_	0
Ta00155	scaffold 2	698235..700255	2021	18.3517	9950	1806	3	601	AT4G37390.1_Symbols:_YDK1,_GH3.2,_BRU6,_GH3-2,_AUR3_Auxin-responsive_GH3_family_protein_	0
Ta00156	scaffold 2	705999..726290	20292	79.2923	166987	5415	12	1805	AT4G37430.1_Symbols:_CYP91A2,_CYP81F1_cytochrome_P450,_family_91,_subfamily_A,_polypeptide_2_	0
Ta00157	scaffold 2	complement(726718..728448)	1731	0.0133158	6	504	6	167	AT2G03710.1_Symbols:_SEP4,_AGL3_K-box_region_and_MADS-box_transcription_factor_family_protein_	1.51758e-17
Ta00158	scaffold 2	729311..730382	1072	1.25358	368	969	2	322	AT2G23140.1_Symbols:_RING/U-box_superfamily_protein_with_ARM_repeat_domain_	1.08734e-154
Ta00159	scaffold 2	731308..733290	1983	21.1577	9731	1494	5	497	AT4G37440.1_Symbols:_unknown_protein;_BEST_Arabidopsis_thaliana_protein_match_is:_unknown_protein_(TAIR:AT3G50040.1);_Has_220_Blast_hits_to_205_proteins_in_55_species:_Archae_-_0;_Bacteria_-_15;_	0
Ta00160	scaffold 2	complement(733923..734734)	812	7.67088	1246	500	4	161	AT4G37445.1_Symbols:_BEST_Arabidopsis_thaliana_protein_match_is:_Calcium-binding_EF_hand_family_protein_(TAIR:AT1G64850.1);_Has_30201_Blast_hits_to_17322_proteins_in_780_species:_Archae_-_12;_Bac	3.53243e-101
Ta00161	scaffold 2	complement(735983..736774)	792	82.4802	14699	588	2	195	AT4G37450.1_Symbols:_AGP18,_ATAGP18_arabinogalactan_protein_18_	4.6479e-08
Ta00162	scaffold 2	complement(738851..745514)	6664	21.2822	21577	3234	21	1077	AT4G37460.1_Symbols:_SRFR1_Tetratricopeptide_repeat_(TPR)-like_superfamily_protein_	0
Ta00163	scaffold 2	complement(746530..747961)	1432	70.4509	17635	816	2	271	AT4G37470.1_Symbols:_alpha/beta-Hydrolases_superfamily_protein_	0
Ta00164	scaffold 2	749244..751666	2423	10.7632	5219	1590	5	529	AT4G37480.1_Symbols:_Chaperone_DnaJ-domain_superfamily_protein_	0
Ta00165	scaffold 2	complement(752032..754102)	2071	8.84499	3649	1365	7	454	AT4G37490.1_Symbols:_CYC1,_CYCB1;1,_CYCB1_CYCLIN_B1;1_	0
Ta00166	scaffold 2	complement(754693..757198)	2506	68.647	33529	1635	5	544	AT4G37510.1_Symbols:_Ribonuclease_III_family_protein_	0
Ta00167	scaffold 2	760803..764559	3757	26.5989	18150	1884	8	627	AT4G37520.1_Symbols:_Peroxidase_superfamily_protein_	0
Ta00168	scaffold 2	complement(766908..767757)	850	28.0137	7132	732	2	243	AT4G37540.1_Symbols:_LBD39_LOB_domain-containing_protein_39_	1.04154e-63
Ta00169	scaffold 2	771621..776074	4454	20.6712	18658	2640	14	879	AT4G37560.1_Symbols:_Acetamidase/Formamidase_family_protein_	0
Ta00170	scaffold 2	785608..786739	1132	3.07193	958	1041	2	346	AT4G37580.1_Symbols:_HLS1,_COP3,_UNS2_Acyl-CoA_N-acyltransferases_(NAT)_superfamily_protein_	0
Ta00171	scaffold 2	complement(789515..791633)	2119	28.0217	15851	1722	5	573	AT4G37590.1_Symbols:_NPY5_Phototropic-responsive_NPH3_family_protein_	0
Ta00172	scaffold 2	795705..797279	1575	4.03872	886	447	5	148	AT4G37608.1_Symbols:_unknown_protein;_FUNCTIONS_IN:_molecular_function_unknown;_INVOLVED_IN:_biological_process_unknown;_LOCATED_IN:_cellular_component_unknown;_Has_22_Blast_hits_to_22_proteins_i	1.38127e-21
Ta00173	scaffold 2	complement(797451..798871)	1421	35.4061	12733	1119	4	372	AT4G37610.1_Symbols:_BT5_BTB_and_TAZ_domain_protein_5_	0
Ta00174	scaffold 2	805672..807074	1403	5.24459	1690	993	5	330	AT4G37630.1_Symbols:_CYCD5;1_cyclin_d5;1_	1.87051e-146
Ta00175	scaffold 2	complement(809017..814222)	5206	14.957	14831	3048	8	1015	AT4G37640.1_Symbols:_ACA2_calcium_ATPase_2_	0
Ta00176	scaffold 2	complement(815661..816101)	441	3.99475	525	441	1	146	AT3G49910.1_Symbols:_Translation_protein_SH3-like_family_protein_	4.54643e-77
Ta00177	scaffold 2	820262..821863	1602	17.0649	8147	1602	1	533	AT4G37650.1_Symbols:_SHR,_SGR7_GRAS_family_transcription_factor_	0
Ta00178	scaffold 2	complement(824213..827320)	3108	8.87727	6787	2175	10	724	AT4G37670.2_Symbols:_NAGS2_N-acetyl-l-glutamate_synthase_2_	0
Ta00179	scaffold 2	829530..830860	1331	21.0214	7353	1164	3	387	AT4G37680.1_Symbols:_HHP4_heptahelical_protein_4_	0
Ta00180	scaffold 2	831173..834349	3177	0.0112415	10	2388	2	795	AT4G11770.1_Symbols:_Galactose_oxidase/kelch_repeat_superfamily_protein_	2.10317e-130
Ta00181	scaffold 2	complement(834785..840619)	5835	90.7287	87314	2916	3	971	AT4G37430.1_Symbols:_CYP91A2,_CYP81F1_cytochrome_P450,_family_91,_subfamily_A,_polypeptide_2_	0
Ta00182	scaffold 2	843581..844594	1014	0.540868	187	912	2	303	AT4G37690.1_Symbols:_Galactosyl_transferase_GMA12/MNN10_family_protein_	0
Ta00183	scaffold 2	845713..846084	372	1.17792	273	339	2	112	AT4G37710.1_Symbols:_VQ_motif-containing_protein_	4.41151e-49
Ta00184	scaffold 2	complement(846422..846790)	369	0.838897	68	264	2	87	AT4G37720.1_Symbols:_ATPSK6,_PSK6_phytosulfokine_6_precursor_	1.36018e-37
Ta00185	scaffold 2	851295..852041	747	11.5492	2571	747	1	248	AT4G37730.1_Symbols:_AtbZIP7,_bZIP7_basic_leucine-zipper_7_	1.46887e-118
Ta00186	scaffold 2	complement(852963..855173)	2211	6.56875	3277	1602	4	533	AT4G37740.1_Symbols:_AtGRF2,_GRF2_growth-regulating_factor_2_	0
Ta00187	scaffold 2	868196..870672	2477	16.1927	8293	1680	7	559	AT4G37750.1_Symbols:_ANT,_DRG,_CKC,_CKC1_Integrase-type_DNA-binding_superfamily_protein_	0
Ta00188	scaffold 2	873600..875932	2333	29.4127	14084	1602	6	533	AT4G37760.1_Symbols:_SQE3_squalene_epoxidase_3_	0
Ta00189	scaffold 2	882423..884144	1722	1.99669	843	1410	4	469	AT4G37770.1_Symbols:_ACS8_1-amino-cyclopropane-1-carboxylate_synthase_8_	0
Ta00190	scaffold 2	complement(889466..890591)	1126	0.34106	100	915	3	304	AT4G37780.1_Symbols:_MYB87,_ATMYB87_myb_domain_protein_87_	5.68189e-151
Ta00191	scaffold 2	901856..902960	1105	47.7982	12686	843	3	280	AT4G37790.1_Symbols:_HAT22_Homeobox-leucine_zipper_protein_family_	1.57982e-145
Ta00192	scaffold 2	complement(909533..910946)	1414	113.828	30204	882	4	293	AT4G37800.1_Symbols:_XTH7_xyloglucan_endotransglucosylase/hydrolase_7_	0
Ta00193	scaffold 2	914747..915469	723	2.02164	413	405	4	134	AT4G37810.1_Symbols:_unknown_protein;_FUNCTIONS_IN:_molecular_function_unknown;_INVOLVED_IN:_biological_process_unknown;_LOCATED_IN:_endomembrane_system;_BEST_Arabidopsis_thaliana_protein_match_i	2.83293e-49
Ta00194	scaffold 2	complement(924327..925320)	994	367.272	29037	264	3	88	AT4G37830.1_Symbols:_cytochrome_c_oxidase-related_	3.11584e-45
Ta00195	scaffold 2	complement(925685..927738)	2054	0.014773	10	1590	9	529	AT4G37840.1_Symbols:_HKL3_hexokinase-like_3_	0
Ta00196	scaffold 2	complement(932277..933585)	1309	0.230965	71	1017	4	338	AT4G37850.1_Symbols:_basic_helix-loop-helix_(bHLH)_DNA-binding_superfamily_protein_	1.96859e-144
Ta00197	scaffold 2	complement(937142..938398)	1257	0.0796476	23	969	4	322	AT4G37860.1_Symbols:_SPT2_chromatin_protein_	9.73978e-87
Ta00198	scaffold 2	complement(943458..946909)	3452	317.903	196915	2010	12	669	AT4G37870.1_Symbols:_PCK1,_PEPCK_phosphoenolpyruvate_carboxykinase_1_	0
Ta00199	scaffold 2	950783..951665	883	75.2115	5957	261	2	86	AT4G00585.1_Symbols:_unknown_protein;_Has_47_Blast_hits_to_47_proteins_in_22_species:_Archae_-_0;_Bacteria_-_0;_Metazoa_-_3;_Fungi_-_7;_Plants_-_33;_Viruses_-_0;_Other_Eukaryotes_-_4_(source:_NCB	1.51301e-48
Ta00200	scaffold 2	952743..953894	1152	33.9375	11651	1152	1	383	AT4G37880.1_Symbols:_LisH/CRA/RING-U-box_domains-containing_protein_	0
Ta00201	scaffold 2	complement(963166..965031)	1866	25.2753	13746	1362	3	453	AT5G49000.2_Symbols:_Galactose_oxidase/kelch_repeat_superfamily_protein_	2.6475e-55
Ta00202	scaffold 2	complement(967132..969982)	2851	15.8677	11564	2433	5	810	AT4G37900.1_Symbols:_Protein_of_unknown_function_(duplicated_DUF1399)_	0
Ta00203	scaffold 2	complement(970931..973673)	2743	64.503	39441	2049	6	682	AT4G37910.1_Symbols:_mtHsc70-1_mitochondrial_heat_shock_protein_70-1_	0
Ta00204	scaffold 2	complement(974016..975857)	1842	19.5847	7523	1284	6	427	AT4G37920.1_Symbols:_unknown_protein;_FUNCTIONS_IN:_molecular_function_unknown;_INVOLVED_IN:_biological_process_unknown;_LOCATED_IN:_chloroplast_thylakoid_membrane,_chloroplast,_chloroplast_envel	0
Ta00205	scaffold 2	complement(976379..977116)	738	28.2237	5592	657	2	218	AT4G37925.1_Symbols:_NDH-M_subunit_NDH-M_of_NAD(P)H:plastoquinone_dehydrogenase_complex_	2.71869e-124
Ta00206	scaffold 2	complement(977546..980443)	2898	648.689	301315	1554	15	517	AT4G37930.1_Symbols:_SHM1,_STM,_SHMT1_serine_transhydroxymethyltransferase_1_	0
Ta00207	scaffold 2	complement(981285..984072)	2788	8.20108	2092	759	7	252	AT4G37940.1_Symbols:_AGL21_AGAMOUS-like_21_	1.68429e-136
Ta00208	scaffold 2	988893..993272	4380	0.0625981	42	2037	15	678	AT4G37950.1_Symbols:_Rhamnogalacturonate_lyase_family_protein_	0
Ta00209	scaffold 2	993776..1010152	16377	22.5633	44356	5067	24	1688	AT4G37970.1_Symbols:_ATCAD6,_CAD6_cinnamyl_alcohol_dehydrogenase_6_	0
Ta00210	scaffold 2	1011493..1012236	744	0.270612	60	744	1	247	AT4G38000.1_Symbols:_DOF4.7_DNA_binding_with_one_finger_4.7_	1.32204e-100
Ta00211	scaffold 2	complement(1012646..1014310)	1665	1.48331	736	1665	1	554	AT4G38010.1_Symbols:_Pentatricopeptide_repeat_(PPR-like)_superfamily_protein_	0
Ta00212	scaffold 2	1014604..1015984	1381	5.89742	1923	1068	4	355	AT4G38020.1_Symbols:_tRNA/rRNA_methyltransferase_(SpoU)_family_protein_	0
Ta00213	scaffold 2	complement(1016160..1019626)	3467	0.434233	258	1986	13	661	AT4G38030.1_Symbols:_Rhamnogalacturonate_lyase_family_protein_	0
Ta00214	scaffold 2	1020383..1022164	1782	21.136	8240	1272	5	423	AT4G38040.1_Symbols:_Exostosin_family_protein_	0
Ta00215	scaffold 2	complement(1022567..1025576)	3010	2.88021	2039	2280	9	760	AT4G38050.1_Symbols:_Xanthine/uracil_permease_family_protein_	0
Ta00216	scaffold 2	complement(1026831..1027377)	547	35.9288	4533	420	2	139	AT4G38060.2_Symbols:_unknown_protein;_BEST_Arabidopsis_thaliana_protein_match_is:_unknown_protein_(TAIR:AT5G65480.1);_Has_35333_Blast_hits_to_34131_proteins_in_2444_species:_Archae_-_798;_Bacteri	5.28148e-50
Ta00217	scaffold 2	1029867..1032656	2790	1.97126	1639	2790	1	929	AT4G38070.1_Symbols:_basic_helix-loop-helix_(bHLH)_DNA-binding_superfamily_protein_	0
Ta00218	scaffold 2	complement(1032896..1034000)	1105	19.1788	4188	717	5	238	AT4G38090.1_Symbols:_Ribosomal_protein_S5_domain_2-like_superfamily_protein_	2.06193e-134
Ta00219	scaffold 2	complement(1034643..1036206)	1564	41.7703	7310	567	5	188	AT4G38100.1_Symbols:_unknown_protein;_LOCATED_IN:_chloroplast_thylakoid_membrane;_EXPRESSED_IN:_23_plant_structures;_EXPRESSED_DURING:_13_growth_stages;_BEST_Arabidopsis_thaliana_protein_match_is	4.10136e-98
Ta00220	scaffold 2	1036761..1037066	306	1.16239	106	306	1	101	AT4G39600.1_Symbols:_Galactose_oxidase/kelch_repeat_superfamily_protein_	1.94593e-11
Ta00221	scaffold 2	1037075..1037881	807	1.50523	362	807	1	268	AT4G36840.1_Symbols:_Galactose_oxidase/kelch_repeat_superfamily_protein_	1.04172e-38
Ta00222	scaffold 2	complement(1040208..1042871)	2664	15.4307	7474	1599	12	532	AT2G22480.1_Symbols:_PFK5_phosphofructokinase_5_	0
Ta00223	scaffold 2	complement(1044359..1046264)	1906	1.66953	835	1218	5	405	AT2G22475.1_Symbols:_GEM_GRAM_domain_family_protein_	6.04182e-132
Ta00224	scaffold 2	1047570..1047998	429	22.5818	2887	429	1	142	AT4G40090.1_Symbols:_AGP3_arabinogalactan_protein_3_	7.24273e-09
Ta00225	scaffold 2	complement(1048893..1050085)	1193	5.78414	2005	1104	2	367	AT4G40080.1_Symbols:_ENTH/ANTH/VHS_superfamily_protein_	0
Ta00226	scaffold 2	complement(1052235..1053107)	873	2.91356	758	873	1	290	AT4G40070.1_Symbols:_RING/U-box_superfamily_protein_	2.10014e-132
Ta00227	scaffold 2	1055930..1057090	1161	121.326	33458	915	3	304	AT4G40060.1_Symbols:_ATHB16,_ATHB-16,_HB16_homeobox_protein_16_	1.45835e-158
Ta00228	scaffold 2	1070431..1073233	2803	39.6906	22218	1857	9	618	AT4G40050.1_Symbols:_Protein_of_unknown_function_(DUF3550/UPF0682)_	0
Ta00229	scaffold 2	1074327..1075771	1445	9.06707	4566	1299	3	432	AT5G49000.2_Symbols:_Galactose_oxidase/kelch_repeat_superfamily_protein_	2.34247e-46
Ta00230	scaffold 2	1076701..1077114	414	32.9723	4068	414	1	137	AT4G40045.1_Symbols:_unknown_protein;_Has_30201_Blast_hits_to_17322_proteins_in_780_species:_Archae_-_12;_Bacteria_-_1396;_Metazoa_-_17338;_Fungi_-_3422;_Plants_-_5037;_Viruses_-_0;_Other_Eukaryo	2.06519e-76
Ta00231	scaffold 2	complement(1077360..1077635)	276	86.528	7117	276	1	91	AT2G22425.1_Symbols:_Microsomal_signal_peptidase_12_kDa_subunit_(SPC12)_	8.98282e-29
Ta00232	scaffold 2	1078886..1081146	2261	458.814	151504	618	5	205	AT5G10980.1_Symbols:_Histone_superfamily_protein_	8.60305e-77
Ta00233	scaffold 2	1081740..1083626	1887	3.9033	2195	1887	1	628	AT4G40020.1_Symbols:_Myosin_heavy_chain-related_protein_	3.89981e-161
Ta00234	scaffold 2	complement(1083889..1087324)	3436	7.26371	4973	2241	15	746	AT4G40000.1_Symbols:_S-adenosyl-L-methionine-dependent_methyltransferases_superfamily_protein_	0
Ta00235	scaffold 2	1089595..1092006	2412	16.8448	6124	753	8	250	AT4G40010.1_Symbols:_SNRK2-7,_SNRK2.7,_SRK2F_SNF1-related_protein_kinase_2.7_	2.65463e-129
Ta00236	scaffold 2	complement(1092878..1093186)	309	0	0	309	1	102	AT2G22420.1_Symbols:_Peroxidase_superfamily_protein_	4.65968e-15
Ta00237	scaffold 2	complement(1093191..1093639)	449	0.0128567	1	261	3	86	AT2G22420.1_Symbols:_Peroxidase_superfamily_protein_	4.96887e-33
Ta00238	scaffold 2	complement(1096180..1098307)	2128	98.6022	46991	1584	5	527	AT4G39980.1_Symbols:_DHS1_3-deoxy-D-arabino-heptulosonate_7-phosphate_synthase_1_	0
Ta00239	scaffold 2	complement(1101107..1103921)	2815	23.3242	13464	1485	10	494	AT4G39960.1_Symbols:_Molecular_chaperone_Hsp40/DnaJ_family_protein_	0
Ta00240	scaffold 2	complement(1104918..1106254)	1337	18.5683	5614	984	4	327	AT4G39955.1_Symbols:_alpha/beta-Hydrolases_superfamily_protein_	0
Ta00241	scaffold 2	1107157..1107564	408	0.0493469	6	408	1	135	AT1G09245.1_Symbols:_Plant_self-incompatibility_protein_S1_family_	5.28765e-17
Ta00242	scaffold 2	complement(1107726..1110068)	2343	1.95492	1365	2343	1	780	AT4G39952.1_Symbols:_Pentatricopeptide_repeat_(PPR)_superfamily_protein_	0
Ta00243	scaffold 2	complement(1110702..1112581)	1880	144.125	69935	1626	2	541	AT4G39950.1_Symbols:_CYP79B2_cytochrome_P450,_family_79,_subfamily_B,_polypeptide_2_	0
Ta00244	scaffold 2	complement(1116326..1118408)	2083	156.453	42861	882	7	293	AT4G39940.1_Symbols:_AKN2,_APK2_APS-kinase_2_	0
Ta00245	scaffold 2	1120148..1120505	358	0.313734	23	246	2	81	AT4G39917.1_Symbols:_LCR45_low-molecular-weight_cysteine-rich_45_	4.03799e-25
Ta00246	scaffold 2	complement(1120893..1121924)	1032	11.0487	3398	1032	1	343	AT4G39920.1_Symbols:_POR,_TFC_C_C-CAP/cofactor_C-like_domain-containing_protein_	8.4341e-176
Ta00247	scaffold 2	complement(1122740..1123179)	440	0.0136406	2	246	2	81	AT4G39917.1_Symbols:_LCR45_low-molecular-weight_cysteine-rich_45_	6.20798e-25
Ta00248	scaffold 2	1124186..1126634	2449	36.0673	12183	1113	6	370	AT4G39910.1_Symbols:_ATUBP3,_UBP3_ubiquitin-specific_protease_3_	0
Ta00249	scaffold 2	1128107..1129959	1853	32.7003	7510	753	7	250	AT4G39900.1_Symbols:_unknown_protein;_Has_30201_Blast_hits_to_17322_proteins_in_780_species:_Archae_-_12;_Bacteria_-_1396;_Metazoa_-_17338;_Fungi_-_3422;_Plants_-_5037;_Viruses_-_0;_Other_Eukaryo	1.76914e-154
Ta00250	scaffold 2	complement(1130542..1131885)	1344	20.5778	3991	642	6	213	AT4G39890.1_Symbols:_AtRABH1c,_RABH1c_RAB_GTPase_homolog_H1C_	7.88926e-134
Ta00251	scaffold 2	complement(1132833..1133518)	686	59.997	13551	582	2	193	AT4G39880.1_Symbols:_Ribosomal_protein_L23/L15e_family_protein_	4.80309e-97
Ta00252	scaffold 2	complement(1134215..1136301)	2087	16.1784	6693	1209	9	402	AT4G39870.1_Symbols:_TLD-domain_containing_nucleolar_protein_	5.33402e-148
Ta00253	scaffold 2	complement(1137188..1138835)	1648	50.9344	14027	894	5	297	AT4G39860.1_Symbols:_unknown_protein;_BEST_Arabidopsis_thaliana_protein_match_is:_unknown_protein_(TAIR:AT2G22270.1);_Has_152_Blast_hits_to_146_proteins_in_19_species:_Archae_-_0;_Bacteria_-_0;_M	0
Ta00254	scaffold 2	complement(1139876..1147494)	7619	32.9988	40511	3590	27	1196	AT4G39850.3_Symbols:_PXA1_peroxisomal_ABC_transporter_1_	0
Ta00255	scaffold 2	complement(1150344..1151720)	1377	43.3936	17807	1377	1	458	AT4G39840.1_Symbols:_unknown_protein;_FUNCTIONS_IN:_molecular_function_unknown;_INVOLVED_IN:_biological_process_unknown;_LOCATED_IN:_endomembrane_system;_EXPRESSED_IN:_23_plant_structures;_EXPRES	1.92223e-151
Ta00256	scaffold 2	complement(1157458..1158316)	859	0.0429703	11	859	1	279	AT4G19330.1_Symbols:_Galactose_oxidase/kelch_repeat_superfamily_protein_	3.35318e-26
Ta00257	scaffold 2	1159372..1160643	1272	25.895	9816	1272	1	423	AT4G39820.1_Symbols:_Tetratricopeptide_repeat_(TPR)-like_superfamily_protein_	0
Ta00258	scaffold 2	1161405..1162776	1372	1.28827	302	771	5	256	AT4G39810.1_Symbols:_Polynucleotidyl_transferase,_ribonuclease_H-like_superfamily_protein_	2.93366e-160
Ta00259	scaffold 2	complement(1163045..1163816)	772	0.166737	37	483	5	160	AT1G73490.2_Symbols:_RNA-binding_(RRM/RBD/RNP_motifs)_family_protein_	1.02948e-14
Ta00260	scaffold 2	complement(1167617..1168499)	883	24.9551	3094	396	2	131	AT4G39795.1_Symbols:_Protein_of_unknown_function_(DUF581)_	3.17493e-62
Ta00261	scaffold 2	1170578..1172922	2345	2.01369	1218	2013	5	670	AT4G39790.1_Symbols:_Protein_of_unknown_function_(DUF630_and_DUF632)_	0
Ta00262	scaffold 2	1176205..1177029	825	30.1922	7423	825	1	274	AT4G39780.1_Symbols:_Integrase-type_DNA-binding_superfamily_protein_	6.64306e-153
Ta00263	scaffold 2	1184936..1187075	2140	6.39206	2075	1041	12	346	AT4G39770.1_Symbols:_TPPH_Haloacid_dehalogenase-like_hydrolase_(HAD)_superfamily_protein_	0
Ta00264	scaffold 2	complement(1192981..1196181)	3201	0.00492022	5	2046	4	681	AT4G39756.1_Symbols:_Galactose_oxidase/kelch_repeat_superfamily_protein_	8.87743e-135
Ta00265	scaffold 2	complement(1196781..1197650)	870	0.0922086	27	837	2	278	AT4G39745.1_Symbols:_hydroxyproline-rich_glycoprotein_family_protein_	4.43794e-64
Ta00266	scaffold 2	1198362..1199972	1611	11.9951	3098	837	7	278	AT4G39740.1_Symbols:_Thioredoxin_superfamily_protein_	1.37556e-148
Ta00267	scaffold 2	complement(1200623..1201258)	636	244.766	39864	543	2	180	AT4G39730.1_Symbols:_Lipase/lipooxygenase,_PLAT/LH2_family_protein_	3.13197e-111
Ta00268	scaffold 2	1203890..1204771	882	10.6603	2802	882	1	293	AT4G39720.1_Symbols:_VQ_motif-containing_protein_	4.39174e-126
Ta00269	scaffold 2	1208188..1209415	1228	26.3711	5442	666	5	221	AT4G39710.1_Symbols:_FKBP16-2_FK506-binding_protein_16-2_	1.7237e-128
Ta00270	scaffold 2	complement(1210037..1213807)	3771	26.2708	16766	2058	13	685	AT4G39690.1_Symbols:_FUNCTIONS_IN:_molecular_function_unknown;_INVOLVED_IN:_biological_process_unknown;_LOCATED_IN:_mitochondrion;_EXPRESSED_IN:_26_plant_structures;_EXPRESSED_DURING:_14_growth_s	0
Ta00271	scaffold 2	1214405..1216690	2286	43.392	24854	1920	4	639	AT4G39680.1_Symbols:_SAP_domain-containing_protein_	0
Ta00272	scaffold 2	complement(1220622..1221299)	678	0.668148	135	678	1	225	AT4G39670.1_Symbols:_Glycolipid_transfer_protein_(GLTP)_family_protein_	5.22771e-139
Ta00273	scaffold 2	complement(1221840..1224447)	2608	43.0973	18929	1437	9	478	AT4G39660.1_Symbols:_AGT2_alanine:glyoxylate_aminotransferase_2_	0
Ta00274	scaffold 2	complement(1225386..1232770)	7385	11.6372	13264	3267	12	1088	AT4G39640.1_Symbols:_GGT1_gamma-glutamyl_transpeptidase_1_	0
Ta00275	scaffold 2	complement(1234226..1236316)	2091	13.8859	7574	1578	3	525	AT4G39620.1_Symbols:_EMB2453,_ATPPR5_Tetratricopeptide_repeat_(TPR)-like_superfamily_protein_	0
Ta00276	scaffold 2	1237071..1237847	777	2.91077	674	777	1	258	AT4G39610.1_Symbols:_Protein_of_unknown_function,_DUF617_	3.92981e-147
Ta00277	scaffold 2	complement(1241311..1241661)	351	5.61807	487	264	2	87	AT1G36622.1_Symbols:_unknown_protein;_LOCATED_IN:_endomembrane_system;_BEST_Arabidopsis_thaliana_protein_match_is:_unknown_protein_(TAIR:AT1G36640.1);_Has_12_Blast_hits_to_12_proteins_in_2_specie	0.000914385
Ta00278	scaffold 2	1242534..1249438	6905	3.44533	6123	4599	4	1533	AT4G39580.1_Symbols:_Galactose_oxidase/kelch_repeat_superfamily_protein_	0
Ta00279	scaffold 2	complement(1249850..1251602)	1753	19.9423	5762	930	10	308	AT4G39540.3_Symbols:_SK2_shikimate_kinase_2_	2.49828e-160
Ta00280	scaffold 2	1253041..1255545	2505	0.760868	568	2505	1	834	AT4G39530.1_Symbols:_Tetratricopeptide_repeat_(TPR)-like_superfamily_protein_	0
Ta00281	scaffold 2	1256434..1259053	2620	55.5388	21442	978	10	325	AT4G39520.1_Symbols:_GTP-binding_protein-related_	0
Ta00282	scaffold 2	1260010..1261590	1581	0.530612	250	1581	1	526	AT1G47620.1_Symbols:_CYP96A8_cytochrome_P450,_family_96,_subfamily_A,_polypeptide_8_	0
Ta00283	scaffold 2	complement(1264569..1268508)	3940	3.72546	3578	3012	2	1003	AT4G39490.1_Symbols:_CYP96A10_cytochrome_P450,_family_96,_subfamily_A,_polypeptide_10_	0
Ta00284	scaffold 2	1270117..1271541	1425	28.4468	8692	1020	4	339	AT4G39470.1_Symbols:_Tetratricopeptide_repeat_(TPR)-like_superfamily_protein_	0
Ta00285	scaffold 2	1271881..1274645	2765	19.9836	7730	1164	15	387	AT4G39460.1_Symbols:_SAMC1,_SAMT1_S-adenosylmethionine_carrier_1_	4.83664e-179
Ta00286	scaffold 2	complement(1275861..1291080)	15220	9.48165	27755	9474	26	3157	AT4G39420.2_Symbols:_unknown_protein;_INVOLVED_IN:_biological_process_unknown;_LOCATED_IN:_cellular_component_unknown;_EXPRESSED_IN:_leaf;_EXPRESSED_DURING:_LP.04_four_leaves_visible,_LP.02_two_l	0
Ta00287	scaffold 2	1297431..1299803	2373	1.7874	546	597	3	198	AT4G39410.1_Symbols:_WRKY13,_ATWRKY13_WRKY_DNA-binding_protein_13_	8.53009e-33
Ta00288	scaffold 2	complement(1304577..1308164)	3588	33.9562	36308	3588	1	1195	AT4G39400.1_Symbols:_BRI1,_CBB2,_DWF2,_BIN1,_ATBRI1_Leucine-rich_receptor-like_protein_kinase_family_protein_	0
Ta00289	scaffold 2	complement(1314394..1315941)	1548	23.3485	7813	1098	5	365	AT4G39390.1_Symbols:_ATNST-KT1,_NST-K1_nucleotide_sugar_transporter-KT_1_	0
Ta00290	scaffold 2	1318990..1321122	2133	4.10875	1963	1497	8	498	AT4G39380.2_Symbols:_FUNCTIONS_IN:_molecular_function_unknown;_INVOLVED_IN:_biological_process_unknown;_LOCATED_IN:_cellular_component_unknown;_EXPRESSED_IN:_14_plant_structures;_EXPRESSED_DURING	0
Ta00291	scaffold 2	complement(1321878..1324064)	2187	2.93678	1340	1314	8	437	AT4G39370.3_Symbols:_UBP27_ubiquitin-specific_protease_27_	0
Ta00292	scaffold 2	complement(1330317..1334547)	4231	9.88857	7258	2448	17	815	AT2G21790.1_Symbols:_R1,_RNR1,_CLS8,_ATRNR1_ribonucleotide_reductase_1_	0
Ta00293	scaffold 2	complement(1335603..1335980)	378	0.719055	81	378	1	125	AT4G39360.1_Symbols:_unknown_protein;_BEST_Arabidopsis_thaliana_protein_match_is:_unknown_protein_(TAIR:AT2G21780.1);_Has_13_Blast_hits_to_13_proteins_in_2_species:_Archae_-_0;_Bacteria_-_0;_Meta	2.94508e-26
Ta00294	scaffold 2	complement(1337213..1342164)	4952	34.243	35643	3321	14	1106	AT4G39350.1_Symbols:_CESA2,_ATH-A,_ATCESA2_cellulose_synthase_A2_	0
Ta00295	scaffold 2	1346233..1346462	230	0.116716	8	230	1	76	AT3G16950.2_Symbols:_LPD1,_ptlpd1_lipoamide_dehydrogenase_1_	1.04529
Ta00296	scaffold 2	complement(1346908..1348559)	1652	124.618	40968	1083	5	360	AT4G39330.1_Symbols:_ATCAD9,_CAD9_cinnamyl_alcohol_dehydrogenase_9_	0
Ta00297	scaffold 2	complement(1351381..1351871)	491	8.85359	1031	390	2	129	AT4G39320.1_Symbols:_microtubule-associated_protein-related_	2.89776e-47
Ta00298	scaffold 2	complement(1352714..1353779)	1066	6.22182	1873	192	3	63	AT4G39300.1_Symbols:_unknown_protein;_FUNCTIONS_IN:_molecular_function_unknown;_INVOLVED_IN:_biological_process_unknown;_LOCATED_IN:_chloroplast;_EXPRESSED_IN:_22_plant_structures;_EXPRESSED_DURI	5.02844e-13
Ta00299	scaffold 2	1354830..1355839	1010	0	131	285	3	94	AT1G73490.2_Symbols:_RNA-binding_(RRM/RBD/RNP_motifs)_family_protein_	1.1627e-07
Ta00300	scaffold 2	1356161..1359487	3327	13.6731	6163	1365	17	454	AT4G39280.1_Symbols:_phenylalanyl-tRNA_synthetase,_putative_/_phenylalanine--tRNA_ligase,_putative_	0
Ta00301	scaffold 2	complement(1359792..1362643)	2852	9.77249	8140	2634	3	877	AT4G39270.1_Symbols:_Leucine-rich_repeat_protein_kinase_family_protein_	0
Ta00302	scaffold 2	complement(1363740..1364807)	1068	0.216794	69	1068	1	355	AT4G39240.1_Symbols:_Galactose_oxidase/kelch_repeat_superfamily_protein_	7.33548e-129
Ta00303	scaffold 2	1366140..1366945	806	465.821	105470	471	3	157	AT4G39260.1_Symbols:_CCR1,_ATGRP8,_GR-RBP8,_GRP8_cold,_circadian_rhythm,_and_RNA_binding_1_	5.08374e-47
Ta00304	scaffold 2	1369081..1369546	466	0.0576562	5	291	2	96	AT4G39250.1_Symbols:_ATRL1,_RSM2,_RL1_RAD-like_1_	2.97994e-52
Ta00305	scaffold 2	1370064..1371170	1107	7.32652	2417	1107	1	368	AT4G39240.1_Symbols:_Galactose_oxidase/kelch_repeat_superfamily_protein_	3.67452e-177
Ta00306	scaffold 2	complement(1371897..1372973)	1077	25.7355	3346	360	3	119	AT4G39235.1_Symbols:_unknown_protein;_BEST_Arabidopsis_thaliana_protein_match_is:_unknown_protein_(TAIR:AT3G05570.1);_Has_30201_Blast_hits_to_17322_proteins_in_780_species:_Archae_-_12;_Bacteria_	3.25792e-35
Ta00307	scaffold 2	1376343..1377668	1326	21.8602	6144	927	5	308	AT4G39230.1_Symbols:_NmrA-like_negative_transcriptional_regulator_family_protein_	0
Ta00308	scaffold 2	complement(1378261..1378575)	315	73.854	4938	216	2	71	AT4G39220.1_Symbols:_ATRER1A_Rer1_family_protein_	2.9848e-45
Ta00309	scaffold 2	complement(1378687..1379043)	357	68.2209	7258	357	1	118	AT4G39220.1_Symbols:_ATRER1A_Rer1_family_protein_	2.78355e-62
Ta00310	scaffold 2	complement(1380317..1383047)	2731	15.8909	8074	1638	14	545	AT4G39210.1_Symbols:_APL3_Glucose-1-phosphate_adenylyltransferase_family_protein_	0
Ta00311	scaffold 2	1387530..1388372	843	46.4688	11674	843	1	280	AT4G39190.1_Symbols:_unknown_protein;_BEST_Arabidopsis_thaliana_protein_match_is:_unknown_protein_(TAIR:AT2G21560.1);_Has_5536_Blast_hits_to_3562_proteins_in_401_species:_Archae_-_12;_Bacteria_-_	3.55869e-124
Ta00312	scaffold 2	1392022..1394722	2701	0.558144	329	1497	11	498	AT4G39180.1_Symbols:_SEC14,_ATSEC14_Sec14p-like_phosphatidylinositol_transfer_family_protein_	0
Ta00313	scaffold 2	complement(1395119..1397593)	2475	29.4091	16680	1794	9	597	AT4G39170.1_Symbols:_Sec14p-like_phosphatidylinositol_transfer_family_protein_	0
Ta00314	scaffold 2	complement(1399049..1402100)	3052	5.58281	3256	1933	12	639	AT4G39160.2_Symbols:_Homeodomain-like_superfamily_protein_	0
Ta00315	scaffold 2	1403320..1406782	3463	45.8396	20942	1332	13	443	AT4G39150.1_Symbols:_DNAJ_heat_shock_N-terminal_domain-containing_protein_	0
Ta00316	scaffold 2	1406817..1408422	1606	29.2913	11344	1281	3	426	AT4G39140.1_Symbols:_RING/U-box_superfamily_protein_	0
Ta00317	scaffold 2	1409238..1409936	699	0.666673	90	453	2	150	AT4G39130.1_Symbols:_Dehydrin_family_protein_	1.34275e-69
Ta00318	scaffold 2	1410153..1412564	2412	18.1375	6017	1086	9	361	AT4G39120.1_Symbols:_IMPL2,_HISN7_myo-inositol_monophosphatase_like_2_	0
Ta00319	scaffold 2	1413015..1415645	2631	4.51366	3539	2631	1	876	AT4G39110.1_Symbols:_Malectin/receptor-like_protein_kinase_family_protein_	0
Ta00320	scaffold 2	1416642..1417060	419	3.54918	514	312	2	103	AT3G03170.1_Symbols:_unknown_protein;_BEST_Arabidopsis_thaliana_protein_match_is:_unknown_protein_(TAIR:AT5G24890.1);_Has_184_Blast_hits_to_184_proteins_in_18_species:_Archae_-_0;_Bacteria_-_0;_M	0.00301334
Ta00321	scaffold 2	1417727..1419561	1835	34.385	7502	684	5	228	AT4G39100.1_Symbols:_SHL1_PHD_finger_family_protein_/_bromo-adjacent_homology_(BAH)_domain-containing_protein_	3.1814e-143
Ta00322	scaffold 2	1420530..1422132	1603	1038.27	351146	1125	3	374	AT4G39090.1_Symbols:_RD19,_RD19A_Papain_family_cysteine_protease_	0
Ta00323	scaffold 2	1422583..1423380	798	39.3588	9360	798	1	265	AT2G26110.1_Symbols:_Protein_of_unknown_function_(DUF761)_	1.55488e-106
Ta00324	scaffold 2	1425553..1426289	737	3.48718	1570	510	3	169	AT4G39090.1_Symbols:_RD19,_RD19A_Papain_family_cysteine_protease_	1.26247e-52
Ta00325	scaffold 2	complement(1428625..1433898)	5274	103.732	78993	2550	17	849	AT4G39080.1_Symbols:_VHA-A3_vacuolar_proton_ATPase_A3_	0
Ta00326	scaffold 2	complement(1434813..1438947)	4135	49.6497	54215	3664	3	1220	AT1G62020.1_Symbols:_Coatomer,_alpha_subunit_	0
Ta00327	scaffold 2	1443353..1444728	1376	8.24278	2017	723	2	240	AT4G39070.1_Symbols:_B-box_zinc_finger_family_protein_	4.39333e-119
Ta00328	scaffold 2	complement(1445051..1452189)	7139	26.8036	28631	3345	27	1114	AT4G39050.1_Symbols:_Kinesin_motor_family_protein_	0
Ta00329	scaffold 2	1455510..1456647	1138	52.5511	13569	849	3	282	AT4G39040.1_Symbols:_RNA-binding_CRS1_/_YhbY_(CRM)_domain_protein_	1.89267e-118
Ta00330	scaffold 2	complement(1456910..1458675)	1766	10.1611	3141	1032	9	343	AT4G39030.1_Symbols:_EDS5,_SID1_MATE_efflux_family_protein_	0
Ta00331	scaffold 2	complement(1459443..1459910)	468	13.1499	1834	468	1	155	AT4G39030.1_Symbols:_EDS5,_SID1_MATE_efflux_family_protein_	4.70105e-49
Ta00332	scaffold 2	complement(1461106..1463370)	2265	10.9057	4136	1128	11	375	AT4G34660.1_Symbols:_SH3_domain-containing_protein_	0
Ta00333	scaffold 2	1464631..1466434	1804	0.272434	126	1515	3	504	AT4G36220.1_Symbols:_FAH1,_CYP84A1_ferulic_acid_5-hydroxylase_1_	0
Ta00334	scaffold 2	1470133..1474764	4632	1.045	558	1506	6	501	AT4G39010.1_Symbols:_AtGH9B18,_GH9B18_glycosyl_hydrolase_9B18_	0
Ta00335	scaffold 2	1474782..1481086	6305	0.141688	175	2913	10	970	AT4G39000.1_Symbols:_AtGH9B17,_GH9B17_glycosyl_hydrolase_9B17_	0
Ta00336	scaffold 2	1481553..1482987	1435	5.55038	1952	1032	4	343	AT4G38980.1_Symbols:_unknown_protein;_Has_44_Blast_hits_to_44_proteins_in_19_species:_Archae_-_0;_Bacteria_-_2;_Metazoa_-_2;_Fungi_-_8;_Plants_-_24;_Viruses_-_0;_Other_Eukaryotes_-_8_(source:_NCB	8.93667e-86
Ta00337	scaffold 2	1484001..1486073	2073	1024.71	385987	1182	7	393	AT4G38970.1_Symbols:_FBA2_fructose-bisphosphate_aldolase_2_	0
Ta00338	scaffold 2	complement(1487091..1488756)	1666	17.7682	4247	654	6	217	AT4G38960.3_Symbols:_B-box_type_zinc_finger_family_protein_	1.91635e-116
Ta00339	scaffold 2	1491738..1495334	3597	7.32664	5589	2508	13	835	AT4G38950.1_Symbols:_ATP_binding_microtubule_motor_family_protein_	0
Ta00340	scaffold 2	1496713..1496853	141	0.16659	7	141	1	46	AT1G54445.1_Symbols:_Protein_of_unknown_function_(PD694200)_	1.18174e-16
Ta00341	scaffold 2	complement(1497055..1498143)	1089	12.1929	3957	1089	1	362	AT4G38940.1_Symbols:_Galactose_oxidase/kelch_repeat_superfamily_protein_	0
Ta00342	scaffold 2	complement(1498911..1500267)	1357	218.635	32727	495	3	164	AT4G34720.1_Symbols:_AVA-P1,_VHA-C1,_ATVHA-C1_ATPase,_F0/V0_complex,_subunit_C_protein_	8.55702e-75
Ta00343	scaffold 2	1501044..1502819	1776	28.6676	9281	1029	3	343	AT4G38910.2_Symbols:_BPC5_basic_pentacysteine_5_	1.27926e-174
Ta00344	scaffold 2	1503198..1503740	543	1.65617	268	543	1	180	AT2G21237.1_Symbols:_unknown_protein;_Has_10_Blast_hits_to_10_proteins_in_2_species:_Archae_-_0;_Bacteria_-_0;_Metazoa_-_0;_Fungi_-_0;_Plants_-_10;_Viruses_-_0;_Other_Eukaryotes_-_0_(source:_NCBI	2.61139e-30
Ta00345	scaffold 2	1508129..1510138	2010	18.7258	9403	1659	4	552	AT4G38900.1_Symbols:_Basic-leucine_zipper_(bZIP)_transcription_factor_family_protein_	0
Ta00346	scaffold 2	1510658..1513617	2960	16.5946	10070	2013	9	670	AT4G38890.1_Symbols:_FMN-linked_oxidoreductases_superfamily_protein_	0
Ta00347	scaffold 2	complement(1518020..1519645)	1626	0.365276	177	1626	1	541	AT4G38880.1_Symbols:_ATASE3,_ASE3_GLN_phosphoribosyl_pyrophosphate_amidotransferase_3_	0
Ta00348	scaffold 2	complement(1522680..1522997)	318	15.7544	1493	318	1	105	AT4G38860.1_Symbols:_SAUR-like_auxin-responsive_protein_family_	4.22364e-72
Ta00349	scaffold 2	complement(1527006..1527275)	270	4.66054	375	270	1	89	AT4G38850.1_Symbols:_SAUR_AC1,_ATSAUR15,_SAUR15,_SAUR-AC1_SAUR-like_auxin-responsive_protein_family_	1.85869e-58
Ta00350	scaffold 2	1528077..1528376	300	39.5736	3538	300	1	99	AT4G38840.1_Symbols:_SAUR-like_auxin-responsive_protein_family_	4.02113e-54
Ta00351	scaffold 2	complement(1541106..1542493)	1388	10.9112	2638	759	7	252	AT1G73490.2_Symbols:_RNA-binding_(RRM/RBD/RNP_motifs)_family_protein_	7.07834e-24
Ta00352	scaffold 2	1546610..1549474	2865	30.8673	11365	1137	5	378	AT4G38810.2_Symbols:_Calcium-binding_EF-hand_family_protein_	0
Ta00353	scaffold 2	1550533..1551992	1460	82.4382	21376	786	8	261	AT4G38800.1_Symbols:_ATMTN1,_ATMTAN1,_MTN1,_MTAN1_methylthioadenosine_nucleosidase_1_	7.53114e-163
Ta00354	scaffold 2	complement(1552411..1553958)	1548	59.7819	14666	819	6	272	AT4G38790.1_Symbols:_ER_lumen_protein_retaining_receptor_family_protein_	0
Ta00355	scaffold 2	1558845..1560441	1597	445.242	199862	1506	2	501	AT4G38770.1_Symbols:_PRP4,_ATPRP4_proline-rich_protein_4_	8.27204e-85
Ta00356	scaffold 2	1561257..1572167	10911	8.34548	15758	6018	34	2005	AT4G38760.1_Symbols:_Protein_of_unknown_function_(DUF3414)_	0
Ta00357	scaffold 2	1573012..1573530	519	464.048	71773	519	1	172	AT4G38740.1_Symbols:_ROC1_rotamase_CYP_1_	4.93899e-104
Ta00358	scaffold 2	1574789..1576578	1790	10.1866	4118	1092	8	363	AT4G38730.1_Symbols:_Protein_of_unknown_function_(DUF803)_	0
Ta00359	scaffold 2	1576978..1578473	1496	41.8783	14924	1185	2	394	AT4G38710.2_Symbols:_glycine-rich_protein_	1.26955e-102
Ta00360	scaffold 2	1579296..1579874	579	2.66593	460	579	1	192	AT4G38700.1_Symbols:_Disease_resistance-responsive_(dirigent-like_protein)_family_protein_	8.44126e-99
Ta00361	scaffold 2	1580816..1581772	957	34.7936	9923	957	1	318	AT4G38690.1_Symbols:_PLC-like_phosphodiesterases_superfamily_protein_	0
Ta00362	scaffold 2	1583846..1584469	624	84.6856	15748	624	1	207	AT2G21060.1_Symbols:_ATGRP2B,_ATCSP4,_GRP2B_glycine-rich_protein_2B_	1.22252e-49
Ta00363	scaffold 2	1585351..1589713	4363	18.9864	13713	1758	6	585	AT4G38670.1_Symbols:_Pathogenesis-related_thaumatin_superfamily_protein_	5.66095e-160
Ta00364	scaffold 2	complement(1589978..1592357)	2380	2.16368	1163	1692	8	563	AT4G38650.1_Symbols:_Glycosyl_hydrolase_family_10_protein_	0
Ta00365	scaffold 2	1593225..1595310	2086	30.2881	14908	1644	3	547	AT4G38640.1_Symbols:_Plasma-membrane_choline_transporter_family_protein_	0
Ta00366	scaffold 2	1596027..1598279	2253	124.836	46491	1245	9	414	AT4G38630.1_Symbols:_RPN10,_MCB1,_ATMCB1,_MBP1_regulatory_particle_non-ATPase_10_	0
Ta00367	scaffold 2	complement(1600585..1601597)	1013	20.8432	5588	870	2	289	AT4G38620.1_Symbols:_ATMYB4,_MYB4_myb_domain_protein_4_	1.03462e-153
Ta00368	scaffold 2	1604961..1612821	7861	39.0318	67197	5634	16	1877	AT4G38600.1_Symbols:_KAK,_UPL3_HEAT_repeat_;HECT-domain_(ubiquitin-transferase)_	0
Ta00369	scaffold 2	complement(1613721..1615114)	1394	59.5435	14098	552	3	183	AT4G38580.1_Symbols:_ATFP6,_HIPP26,_FP6_farnesylated_protein_6_	3.46181e-108
Ta00370	scaffold 2	1616262..1617918	1657	9.7344	2239	737	10	242	AT1G68000.1_Symbols:_ATPIS1,_ATPIS,_PIS1_phosphatidylinositol_synthase_1_	1.75818e-99
Ta00371	scaffold 2	complement(1618160..1618900)	741	32.9581	7278	741	1	246	AT4G38550.1_Symbols:_Arabidopsis_phospholipase-like_protein_(PEARLI_4)_family_	6.68758e-129
Ta00372	scaffold 2	complement(1618962..1620616)	1655	31.9195	11144	1095	8	364	AT4G38550.1_Symbols:_Arabidopsis_phospholipase-like_protein_(PEARLI_4)_family_	6.13119e-115
Ta00373	scaffold 2	1621140..1622065	926	17.7384	3148	566	5	182	AT2G20930.1_Symbols:_SNARE-like_superfamily_protein_	4.97172e-74
Ta00374	scaffold 2	complement(1622327..1623931)	1605	27.7727	10920	1215	6	404	AT5G05320.1_Symbols:_FAD/NAD(P)-binding_oxidoreductase_family_protein_	0
Ta00375	scaffold 2	complement(1624255..1626607)	2353	8.54557	4699	1725	8	574	AT4G38530.1_Symbols:_ATPLC1,_PLC1_phospholipase_C1_	0
Ta00376	scaffold 2	1629592..1631040	1449	50.9679	18810	1212	4	403	AT4G38520.1_Symbols:_Protein_phosphatase_2C_family_protein_	0
Ta00377	scaffold 2	1631920..1635123	3204	87.5927	39702	1478	14	490	AT4G38510.5_Symbols:_ATPase,_V1_complex,_subunit_B_protein_	0
Ta00378	scaffold 2	complement(1635495..1637533)	2039	19.4476	9226	1536	7	511	AT4G38500.1_Symbols:_Protein_of_unknown_function_(DUF616)_	0
Ta00379	scaffold 2	1637929..1638452	524	18.5911	2199	372	3	123	AT4G38495.1_Symbols:_CONTAINS_InterPro_DOMAIN/s:_YL1_nuclear,_C-terminal_(InterPro:IPR013272);_Has_279_Blast_hits_to_279_proteins_in_147_species:_Archae_-_0;_Bacteria_-_0;_Metazoa_-_94;_Fungi_-_1	9.04005e-69
Ta00380	scaffold 2	complement(1638697..1639497)	801	113.622	16173	459	5	152	AT4G38490.1_Symbols:_unknown_protein;_Has_30201_Blast_hits_to_17322_proteins_in_780_species:_Archae_-_12;_Bacteria_-_1396;_Metazoa_-_17338;_Fungi_-_3422;_Plants_-_5037;_Viruses_-_0;_Other_Eukaryo	3.54949e-67
Ta00381	scaffold 2	1680587..1682094	1508	77.598	10696	456	5	151	AT2G45640.1_Symbols:_SAP18,_ATSAP18_SIN3_associated_polypeptide_P18_	5.16407e-80
Ta00382	scaffold 2	complement(1682575..1685335)	2761	39.4543	27291	2316	6	771	AT2G45620.1_Symbols:_Nucleotidyltransferase_family_protein_	0
Ta00383	scaffold 2	complement(1686055..1687032)	978	1.85964	542	978	1	325	AT2G45610.1_Symbols:_alpha/beta-Hydrolases_superfamily_protein_	0
Ta00384	scaffold 2	complement(1687804..1688787)	984	2.45866	812	954	2	317	AT2G45600.1_Symbols:_alpha/beta-Hydrolases_superfamily_protein_	0
Ta00385	scaffold 2	complement(1689575..1691704)	2130	14.8812	9446	2130	1	709	AT2G45590.1_Symbols:_Protein_kinase_superfamily_protein_	0
Ta00386	scaffold 2	1695823..1697976	2154	5.31132	2401	1479	4	492	AT2G45580.1_Symbols:_CYP76C3_cytochrome_P450,_family_76,_subfamily_C,_polypeptide_3_	0
Ta00387	scaffold 2	1698533..1709188	10656	3.49716	5229	3816	10	1271	AT2G45580.1_Symbols:_CYP76C3_cytochrome_P450,_family_76,_subfamily_C,_polypeptide_3_	0
Ta00388	scaffold 2	1709238..1715885	6648	12.765	16471	3660	7	1219	AT2G45550.1_Symbols:_CYP76C4_cytochrome_P450,_family_76,_subfamily_C,_polypeptide_4_	0
Ta00389	scaffold 2	1718785..1732400	13616	13.9861	37524	8934	31	2977	AT2G45540.2_Symbols:_WD-40_repeat_family_protein_/_beige-related_	0
Ta00390	scaffold 2	1733146..1734447	1302	19.8469	4333	714	5	237	AT2G45520.1_Symbols:_unknown_protein;_FUNCTIONS_IN:_molecular_function_unknown;_INVOLVED_IN:_biological_process_unknown;_EXPRESSED_IN:_23_plant_structures;_EXPRESSED_DURING:_13_growth_stages;_Has	9.12081e-74
Ta00391	scaffold 2	complement(1734699..1736641)	1943	13.6037	6727	1536	5	511	AT2G45510.1_Symbols:_CYP704A2_cytochrome_P450,_family_704,_subfamily_A,_polypeptide_2_	0
Ta00392	scaffold 2	1736983..1739893	2911	15.1795	7878	1713	12	570	AT2G45500.1_Symbols:_AAA-type_ATPase_family_protein_	0
Ta00393	scaffold 2	1740413..1741894	1482	3.48856	905	858	6	285	AT2G45490.1_Symbols:_AtAUR3,_AUR3_ataurora3_	0
Ta00394	scaffold 2	complement(1742195..1744190)	1996	1.74106	733	1326	4	441	AT2G45480.1_Symbols:_AtGRF9,_GRF9_growth-regulating_factor_9_	0
Ta00395	scaffold 2	1745927..1747186	1260	89.3412	33547	1260	1	419	AT2G45470.1_Symbols:_FLA8,_AGP8_FASCICLIN-like_arabinogalactan_protein_8_	0
Ta00396	scaffold 2	1748451..1753091	4641	4.55854	3694	2703	13	900	AT2G45460.3_Symbols:_SMAD/FHA_domain-containing_protein_	0
Ta00397	scaffold 2	1756410..1756795	386	24.8362	2220	279	2	92	AT2G45450.1_Symbols:_ZPR1_protein_binding_	1.98819e-22
Ta00398	scaffold 2	complement(1757869..1759369)	1501	47.9165	15767	1098	3	365	AT2G45440.1_Symbols:_DHDPS2_dihydrodipicolinate_synthase_	0
Ta00399	scaffold 2	complement(1761763..1762911)	1149	7.40572	3005	831	2	276	AT2G45430.1_Symbols:_AHL22_AT-hook_motif_nuclear-localized_protein_22_	1.37102e-109
Ta00400	scaffold 2	complement(1770101..1771886)	1786	1.20524	308	774	2	257	AT2G45420.1_Symbols:_LBD18_LOB_domain-containing_protein_18_	1.20114e-106
Ta00401	scaffold 2	1777417..1778086	670	0.121705	21	579	2	192	AT2G45410.1_Symbols:_LBD19_LOB_domain-containing_protein_19_	1.92501e-96
Ta00402	scaffold 2	1785550..1787703	2154	8.32199	2791	1077	4	358	AT2G45400.1_Symbols:_BEN1_NAD(P)-binding_Rossmann-fold_superfamily_protein_	0
Ta00403	scaffold 2	1789062..1790768	1707	8.68037	2442	927	7	308	AT3G60800.1_Symbols:_DHHC-type_zinc_finger_family_protein_	2.68137e-148
Ta00404	scaffold 2	1791606..1792928	1323	45.7566	11701	846	6	281	AT2G45380.1_Symbols:_FUNCTIONS_IN:_molecular_function_unknown;_INVOLVED_IN:_biological_process_unknown;_LOCATED_IN:_cellular_component_unknown;_EXPRESSED_IN:_inflorescence_meristem,_flower,_cultu	7.35083e-123
Ta00405	scaffold 2	complement(1793150..1793910)	761	4.43885	891	666	2	221	AT2G45360.1_Symbols:_Protein_of_unknown_function_(DUF1442)_	1.3625e-118
Ta00406	scaffold 2	1796302..1798152	1851	2.40384	1326	1851	1	616	AT2G45350.1_Symbols:_CRR4_Pentatricopeptide_repeat_(PPR)_superfamily_protein_	0
Ta00407	scaffold 2	complement(1798507..1801503)	2997	16.5902	10483	2091	4	696	AT2G45340.1_Symbols:_Leucine-rich_repeat_protein_kinase_family_protein_	0
Ta00408	scaffold 2	1805113..1806474	1362	248.479	51457	507	6	168	AT4G00100.1_Symbols:_ATRPS13A,_RPS13,_PFL2,_RPS13A_ribosomal_protein_S13A_	4.07112e-93
Ta00409	scaffold 2	complement(1806684..1808254)	1571	22.466	6008	879	8	292	AT2G45330.1_Symbols:_emb1067_RNA_2'-phosphotransferase,_Tpt1_/_KptA_family_	7.76521e-131
Ta00410	scaffold 2	1815010..1817836	2827	25.1645	11629	1392	16	463	AT4G17910.1_Symbols:_transferases,_transferring_acyl_groups_	0
Ta00411	scaffold 2	1818220..1820315	2096	9.30206	3398	1176	6	391	AT2G45320.1_Symbols:_unknown_protein;_FUNCTIONS_IN:_molecular_function_unknown;_INVOLVED_IN:_biological_process_unknown;_LOCATED_IN:_mitochondrion;_EXPRESSED_IN:_20_plant_structures;_EXPRESSED_DU	0
Ta00412	scaffold 2	complement(1820555..1821862)	1308	8.6917	3388	1308	1	435	AT2G45310.1_Symbols:_GAE4_UDP-D-glucuronate_4-epimerase_4_	0
Ta00413	scaffold 2	complement(1823352..1825213)	1862	3.62367	1363	1089	9	362	AT2G45280.2_Symbols:_RAD51C_RAS_associated_with_diabetes_protein_51C_	0
Ta00414	scaffold 2	complement(1831152..1833713)	2562	15.6014	7069	1446	13	481	AT2G45270.1_Symbols:_GCP1_glycoprotease_1_	0
Ta00415	scaffold 2	1834561..1835829	1269	39.45	14919	1269	1	422	AT2G45260.1_Symbols:_Plant_protein_of_unknown_function_(DUF641)_	0
Ta00416	scaffold 2	complement(1836259..1836641)	383	26.5962	1956	243	3	80	AT2G45240.1_Symbols:_MAP1A_methionine_aminopeptidase_1A_	2.70568e-41
Ta00417	scaffold 2	complement(1836744..1839280)	2537	47.9229	16075	1119	12	372	AT2G45240.1_Symbols:_MAP1A_methionine_aminopeptidase_1A_	0
Ta00418	scaffold 2	1843668..1845903	2236	68.0158	31315	1533	2	510	AT2G45220.1_Symbols:_Plant_invertase/pectin_methylesterase_inhibitor_superfamily_	0
Ta00419	scaffold 2	1847163..1849153	1991	27.9306	6441	720	6	239	AT2G45200.2_Symbols:_GOS12_golgi_snare_12_	1.59583e-168
Ta00420	scaffold 2	1856867..1858824	1958	18.7561	4043	687	7	228	AT2G45190.1_Symbols:_AFO,_FIL,_YAB1_Plant-specific_transcription_factor_YABBY_family_protein_	2.6134e-136
Ta00421	scaffold 2	complement(1859745..1860146)	402	369.549	44272	402	1	133	AT2G45180.1_Symbols:_Bifunctional_inhibitor/lipid-transfer_protein/seed_storage_2S_albumin_superfamily_protein_	1.12743e-41
Ta00422	scaffold 2	complement(1861011..1861841)	831	207.201	23343	369	4	122	AT2G45170.1_Symbols:_ATATG8E,_ATG8E_AUTOPHAGY_8E_	1.31769e-79
Ta00423	scaffold 2	1866523..1868427	1905	17.1954	9762	1905	1	634	AT2G45160.1_Symbols:_HAM1,_ATHAM1,_LOM1_GRAS_family_transcription_factor_	0
Ta00424	scaffold 2	complement(1871365..1873257)	1893	7.01719	2817	1272	7	423	AT2G45150.1_Symbols:_CDS4_cytidinediphosphate_diacylglycerol_synthase_4_	0
Ta00425	scaffold 2	complement(1873848..1875769)	1922	131.857	29309	723	8	240	AT2G45140.1_Symbols:_PVA12_plant_VAP_homolog_12_	9.52386e-134
Ta00426	scaffold 2	complement(1878939..1879952)	1014	1.63808	495	1014	1	337	AT2G45120.1_Symbols:_C2H2-like_zinc_finger_protein_	2.52886e-125
Ta00427	scaffold 2	1883755..1887315	3561	32.5988	23674	2079	13	692	AT2G40360.1_Symbols:_Transducin/WD40_repeat-like_superfamily_protein_	0
Ta00428	scaffold 2	complement(1887837..1894072)	6236	0.92433	1012	2229	12	742	AT1G65680.1_Symbols:_ATEXPB2,_EXPB2,_ATHEXP_BETA_1.4_expansin_B2_	4.524e-127
Ta00429	scaffold 2	1903045..1907404	4360	0.00463479	19	2172	18	723	AT2G45030.1_Symbols:_Translation_elongation_factor_EFG/EF2_protein_	1.94714e-99
Ta00430	scaffold 2	complement(1909391..1910169)	779	11.3751	2344	672	2	223	AT2G45080.1_Symbols:_cycp3;1_cyclin_p3;1_	3.33065e-154
Ta00431	scaffold 2	1914317..1914562	246	178.419	13080	246	1	81	AT3G60540.1_Symbols:_Preprotein_translocase_Sec,_Sec61-beta_subunit_protein_	8.42715e-24
Ta00432	scaffold 2	1915104..1917054	1951	41.7585	10496	828	9	275	AT2G45060.1_Symbols:_Uncharacterised_conserved_protein_UCP022280_	5.916e-169
Ta00433	scaffold 2	complement(1917986..1918864)	879	5.04199	1230	780	2	259	AT2G45050.1_Symbols:_GATA2_GATA_transcription_factor_2_	3.73253e-125
Ta00434	scaffold 2	complement(1922781..1923593)	813	1.63858	397	813	1	270	AT2G45040.1_Symbols:_Matrixin_family_protein_	4.15224e-175
Ta00435	scaffold 2	complement(1925037..1929507)	4471	43.9579	30043	2262	19	753	AT1G45332.1_Symbols:_Translation_elongation_factor_EFG/EF2_protein_	0
Ta00436	scaffold 2	complement(1930161..1931633)	1473	35.9008	8956	747	4	248	AT2G45010.1_Symbols:_PLAC8_family_protein_	1.78512e-156
Ta00437	scaffold 2	complement(1932089..1935546)	3458	12.9013	8842	2286	9	761	AT2G45000.1_Symbols:_EMB2766_structural_constituent_of_nuclear_pore_	3.3331e-141
Ta00438	scaffold 2	complement(1936130..1938639)	2510	0.0903498	53	1857	7	618	AT2G44990.1_Symbols:_CCD7,_MAX3,_ATCCD7_carotenoid_cleavage_dioxygenase_7_	0
Ta00439	scaffold 2	1942242..1946531	4290	9.60812	7744	2568	14	855	AT2G44980.2_Symbols:_SNF2_domain-containing_protein_/_helicase_domain-containing_protein_	0
Ta00440	scaffold 2	1947333..1949659	2327	24.5058	11128	1482	8	492	AT2G44970.1_Symbols:_alpha/beta-Hydrolases_superfamily_protein_	0
Ta00441	scaffold 2	1952161..1957665	5505	19.2397	15237	2643	19	880	AT2G44950.1_Symbols:_RDO4,_HUB1_histone_mono-ubiquitination_1_	0
Ta00442	scaffold 2	complement(1962995..1963873)	879	9.81481	2571	879	1	292	AT2G44940.1_Symbols:_Integrase-type_DNA-binding_superfamily_protein_	2.25085e-109
Ta00443	scaffold 2	1972171..1973243	1073	0.0774367	20	780	4	259	AT2G28580.1_Symbols:_Plant_protein_of_unknown_function_(DUF247)_	2.53026e-31
Ta00444	scaffold 2	complement(1973782..1974054)	273	0.307288	25	273	1	90	AT2G44925.1_Symbols:_unknown_protein;_FUNCTIONS_IN:_molecular_function_unknown;_INVOLVED_IN:_biological_process_unknown;_LOCATED_IN:_cellular_component_unknown;_Has_30201_Blast_hits_to_17322_prot	2.6398e-05
Ta00445	scaffold 2	complement(1975330..1977671)	2342	79.9449	16581	672	8	223	AT2G44920.2_Symbols:_Tetratricopeptide_repeat_(TPR)-like_superfamily_protein_	5.22628e-127
Ta00446	scaffold 2	1981978..1983813	1836	1.45474	489	1038	4	345	AT2G44910.1_Symbols:_ATHB4,_ATHB-4,_HB4_homeobox-leucine_zipper_protein_4_	2.67103e-106
Ta00447	scaffold 2	complement(1984838..1986246)	1409	0.0356707	14	1317	2	438	AT1G05080.1_Symbols:_F-box/RNI-like/FBD-like_domains-containing_protein_	1.32001e-128
Ta00448	scaffold 2	1992577..1996338	3762	10.8237	9041	2775	11	924	AT2G44900.1_Symbols:_ARABIDILLO-1,_ARABIDILLO1_ARABIDILLO-1_	0
Ta00449	scaffold 2	complement(1997188..1998984)	1797	0.261426	140	1797	1	598	AT2G44880.1_Symbols:_Pentatricopeptide_repeat_(PPR-like)_superfamily_protein_	0
Ta00450	scaffold 2	complement(2002788..2003489)	702	4.41198	923	702	1	233	AT2G44840.1_Symbols:_ATERF13,_EREBP,_ERF13_ethylene-responsive_element_binding_factor_13_	1.73106e-100
Ta00451	scaffold 2	2007486..2010818	3333	39.6646	28519	2406	4	801	AT3G60320.1_Symbols:_Protein_of_unknown_function_(DUF630_and_DUF632)_	0
Ta00452	scaffold 2	complement(2011304..2014324)	3021	8.56111	6691	2349	4	782	AT2G44830.1_Symbols:_Protein_kinase_superfamily_protein_	0
Ta00453	scaffold 2	complement(2019151..2020815)	1665	16.9457	4404	600	5	193	AT2G44820.2_Symbols:_unknown_protein;_Has_70_Blast_hits_to_70_proteins_in_25_species:_Archae_-_0;_Bacteria_-_0;_Metazoa_-_9;_Fungi_-_4;_Plants_-_47;_Viruses_-_0;_Other_Eukaryotes_-_10_(source:_NC	2.76282e-38
Ta00454	scaffold 2	complement(2027349..2028419)	1071	0.110552	34	1032	2	343	AT2G44810.1_Symbols:_DAD1_alpha/beta-Hydrolases_superfamily_protein_	0
Ta00455	scaffold 2	complement(2039564..2041094)	1531	4.53973	1824	1074	3	357	AT2G44800.1_Symbols:_2-oxoglutarate_(2OG)_and_Fe(II)-dependent_oxygenase_superfamily_protein_	0
Ta00456	scaffold 2	2044451..2045385	935	156.781	28174	594	2	197	AT2G44790.1_Symbols:_UCC2_uclacyanin_2_	1.49568e-37
Ta00457	scaffold 2	complement(2048846..2051196)	2351	32.5505	7848	801	9	266	AT2G44770.1_Symbols:_ELMO/CED-12_family_protein_	0
Ta00458	scaffold 2	2055186..2057053	1868	26.0381	11821	1506	5	501	AT2G44760.1_Symbols:_Domain_of_unknown_function_(DUF3598)_	0
Ta00459	scaffold 2	2060257..2061783	1527	12.4197	2352	579	4	193	AT2G44745.1_Symbols:_WRKY_family_transcription_factor_	6.76671e-89
Ta00460	scaffold 2	2066189..2067186	998	13.0458	2504	597	2	198	AT2G44740.1_Symbols:_CYCP4;1_cyclin_p4;1_	9.4798e-116
Ta00461	scaffold 2	complement(2067921..2069683)	1763	0.363159	159	1386	2	461	AT5G51160.1_Symbols:_Ankyrin_repeat_family_protein_	7.10357e-77
Ta00462	scaffold 2	complement(2069994..2071725)	1732	0.799662	338	1347	2	448	AT5G51160.1_Symbols:_Ankyrin_repeat_family_protein_	4.53861e-40
Ta00463	scaffold 2	2073086..2074075	990	19.9228	9355	621	2	206	AT2G44730.1_Symbols:_Alcohol_dehydrogenase_transcription_factor_Myb/SANT-like_family_protein_	3.39489e-70
Ta00464	scaffold 2	complement(2074870..2078622)	3753	20.9583	15627	2433	11	810	AT2G44710.1_Symbols:_RNA-binding_(RRM/RBD/RNP_motifs)_family_protein_	0
Ta00465	scaffold 2	complement(2079100..2081097)	1998	5.16879	1506	570	8	189	AT2G44690.1_Symbols:_ARAC9,_ATROP8,_ROP8_Arabidopsis_RAC-like_9_	9.66099e-95
Ta00466	scaffold 2	2081756..2083035	1280	34.4796	9383	861	5	286	AT2G44680.1_Symbols:_CKB4_casein_kinase_II_beta_subunit_4_	4.31099e-174
Ta00467	scaffold 2	complement(2084568..2084976)	409	320.582	28310	285	2	94	AT2G44670.1_Symbols:_Protein_of_unknown_function_(DUF581)_	2.64262e-48
Ta00468	scaffold 2	2087775..2089927	2153	21.1112	9627	1524	4	507	AT2G44660.1_Symbols:_ALG6,_ALG8_glycosyltransferase_family_	0
Ta00469	scaffold 2	2090199..2091292	1094	243.84	30542	417	7	138	AT2G44650.1_Symbols:_CHL-CPN10,_CPN10_chloroplast_chaperonin_10_	6.08032e-84
Ta00470	scaffold 2	complement(2091562..2093463)	1902	20.1602	8331	1383	5	460	AT2G44640.1_Symbols:_FUNCTIONS_IN:_molecular_function_unknown;_INVOLVED_IN:_biological_process_unknown;_LOCATED_IN:_mitochondrion,_chloroplast,_plasma_membrane,_plastid,_chloroplast_envelope;_EXP	0
Ta00471	scaffold 2	2094614..2094827	214	0.0183366	1	183	2	60	AT1G08985.1_Symbols:_AP2/B3-like_transcriptional_factor_family_protein_	7.26335e-08
Ta00472	scaffold 2	complement(2095172..2096497)	1326	77.5786	20297	453	4	150	AT2G44620.1_Symbols:_MTACP-1,_MTACP1_mitochondrial_acyl_carrier_protein_1_	5.11078e-69
Ta00473	scaffold 2	2096918..2098962	2045	76.1885	14563	627	6	208	AT2G44610.1_Symbols:_RAB6,_ATRABH1B,_ATRAB6A,_RAB6A_Ras-related_small_GTP-binding_family_protein_	3.765e-135
Ta00474	scaffold 2	complement(2101173..2102141)	969	5.73117	1655	969	1	322	AT2G44600.1_Symbols:_unknown_protein;_FUNCTIONS_IN:_molecular_function_unknown;_INVOLVED_IN:_biological_process_unknown;_LOCATED_IN:_plasma_membrane;_BEST_Arabidopsis_thaliana_protein_match_is:_u	7.55359e-107
Ta00475	scaffold 2	2104167..2107244	3078	0.224424	129	1869	15	622	AT2G44590.3_Symbols:_ADL1D,_DL1D_DYNAMIN-like_1D_	0
Ta00476	scaffold 2	2107911..2109600	1690	7.07099	3001	1287	4	428	AT2G44580.1_Symbols:_zinc_ion_binding_	0
Ta00477	scaffold 2	2110485..2110922	438	4.33622	566	438	1	145	AT2G44578.1_Symbols:_RING/U-box_superfamily_protein_	6.20396e-53
Ta00478	scaffold 2	2113434..2117107	3674	0.831078	605	2253	6	750	AT2G44570.1_Symbols:_AtGH9B12,_GH9B12_glycosyl_hydrolase_9B12_	0
Ta00479	scaffold 2	2117177..2117864	688	0.0110746	3	606	2	201	AT2G44540.1_Symbols:_AtGH9B9,_GH9B9_glycosyl_hydrolase_9B9_	8.62619e-93
Ta00480	scaffold 2	complement(2118296..2120386)	2091	27.4955	10255	1155	9	384	AT2G44530.1_Symbols:_Phosphoribosyltransferase_family_protein_	0
Ta00481	scaffold 2	complement(2120800..2122026)	1227	37.5488	5960	516	5	171	AT2G44525.1_Symbols:_Protein_of_unknown_function_(DUF498/DUF598)_	4.47292e-116
Ta00482	scaffold 2	complement(2122411..2124401)	1991	43.0192	17331	1290	7	429	AT2G44520.1_Symbols:_COX10_cytochrome_c_oxidase_10_	0
Ta00483	scaffold 2	complement(2125099..2126607)	1509	13.0643	3863	984	7	327	AT2G44510.1_Symbols:_CDK_inhibitor_P21_binding_protein_	5.71e-170
Ta00484	scaffold 2	complement(2127579..2129586)	2008	16.4461	8988	1719	5	572	AT2G44500.1_Symbols:_O-fucosyltransferase_family_protein_	0
Ta00485	scaffold 2	complement(2138714..2141965)	3252	0.398476	211	1440	13	479	AT3G60120.1_Symbols:_BGLU27_beta_glucosidase_27_	0
Ta00486	scaffold 2	2148111..2148413	303	0	0	303	1	100	AT3G01328.1_Symbols:_ECA1-like_gametogenesis_related_family_protein_	7.17341e-19
Ta00487	scaffold 2	complement(2151045..2195876)	44832	200.642	873025	10311	78	3436	AT2G44490.1_Symbols:_PEN2,_BGLU26_Glycosyl_hydrolase_superfamily_protein_	0
Ta00488	scaffold 2	2199826..2200325	500	8.22332	979	395	2	127	AT2G44440.1_Symbols:_Emsy_N_Terminus_(ENT)_domain-containing_protein_	5.06713e-50
Ta00489	scaffold 2	2200374..2202229	1856	10.2704	3698	1071	8	356	AT2G44440.1_Symbols:_Emsy_N_Terminus_(ENT)_domain-containing_protein_	3.2911e-160
Ta00490	scaffold 2	complement(2202347..2204976)	2630	14.5805	9209	1950	3	649	AT2G44430.1_Symbols:_DNA-binding_bromodomain-containing_protein_	0
Ta00491	scaffold 2	complement(2206433..2208638)	2206	18.527	6454	1130	10	355	AT2G44420.1_Symbols:_protein_N-terminal_asparagine_amidohydrolase_family_protein_	0
Ta00492	scaffold 2	complement(2209160..2210464)	1305	6.35629	3133	1059	2	353	AT2G44410.1_Symbols:_RING/U-box_superfamily_protein_	1.2603e-115
Ta00493	scaffold 2	complement(2212142..2213113)	972	2.5305	733	972	1	323	AT2G44400.1_Symbols:_Cysteine/Histidine-rich_C1_domain_family_protein_	5.65098e-77
Ta00494	scaffold 2	2213925..2214653	729	12.9943	2823	729	1	242	AT2G44380.1_Symbols:_Cysteine/Histidine-rich_C1_domain_family_protein_	1.56514e-150
Ta00495	scaffold 2	2215660..2216382	723	12.4709	2687	723	1	240	AT2G44380.1_Symbols:_Cysteine/Histidine-rich_C1_domain_family_protein_	1.61724e-124
Ta00496	scaffold 2	complement(2216698..2217468)	771	18.941	4352	771	1	256	AT5G43520.1_Symbols:_Cysteine/Histidine-rich_C1_domain_family_protein_	7.02693e-144
Ta00497	scaffold 2	2218434..2219186	753	2.89214	649	753	1	250	AT2G17740.1_Symbols:_Cysteine/Histidine-rich_C1_domain_family_protein_	2.24111e-132
Ta00498	scaffold 2	2221152..2221457	306	1.29399	118	306	1	101	AT2G44370.1_Symbols:_Cysteine/Histidine-rich_C1_domain_family_protein_	9.09211e-28
Ta00499	scaffold 2	2222417..2223172	756	6.28063	1415	756	1	251	AT2G44370.1_Symbols:_Cysteine/Histidine-rich_C1_domain_family_protein_	1.15168e-109
Ta00500	scaffold 2	2224627..2225337	711	1.56217	331	711	1	236	AT2G44370.1_Symbols:_Cysteine/Histidine-rich_C1_domain_family_protein_	4.56735e-106
Ta00501	scaffold 2	2226058..2227304	1247	26.1295	12207	441	4	146	AT2G44360.1_Symbols:_unknown_protein;_Has_23_Blast_hits_to_23_proteins_in_10_species:_Archae_-_0;_Bacteria_-_0;_Metazoa_-_0;_Fungi_-_0;_Plants_-_23;_Viruses_-_0;_Other_Eukaryotes_-_0_(source:_NCB	1.1927e-22
Ta00502	scaffold 2	complement(2227280..2230830)	3551	127.139	53914	1420	19	473	AT2G44350.2_Symbols:_ATCS,_CSY4_Citrate_synthase_family_protein_	0
Ta00503	scaffold 2	complement(2232565..2233095)	531	1.86422	295	531	1	176	AT2G44340.1_Symbols:_VQ_motif-containing_protein_	1.40554e-93
Ta00504	scaffold 2	complement(2242391..2242819)	429	70.8507	9058	429	1	142	AT2G44310.1_Symbols:_Calcium-binding_EF-hand_family_protein_	8.69165e-88
Ta00505	scaffold 2	2244213..2245286	1074	17.4887	3273	609	2	202	AT2G44290.1_Symbols:_Bifunctional_inhibitor/lipid-transfer_protein/seed_storage_2S_albumin_superfamily_protein_	9.09064e-100
Ta00506	scaffold 2	2246055..2247120	1066	8.55588	1519	573	2	190	AT2G44290.1_Symbols:_Bifunctional_inhibitor/lipid-transfer_protein/seed_storage_2S_albumin_superfamily_protein_	7.36183e-61
Ta00507	scaffold 2	2248444..2250626	2183	9.73979	3817	1252	11	412	AT2G44280.1_Symbols:_Major_facilitator_superfamily_protein_	0
Ta00508	scaffold 2	2251249..2253502	2254	34.0014	11193	1062	10	353	AT2G44270.2_Symbols:_ROL5_repressor_of_lrx1_	0
Ta00509	scaffold 2	complement(2253814..2255578)	1765	8.61468	4559	1680	2	559	AT2G44260.2_Symbols:_Plant_protein_of_unknown_function_(DUF946)_	0
Ta00510	scaffold 2	complement(2256331..2275508)	19178	21.4301	40535	5127	24	1708	AT2G44230.1_Symbols:_Plant_protein_of_unknown_function_(DUF946)_	0
Ta00511	scaffold 2	2260821..2262170	1350	0	0	1350	1	449	AT5G57020.1_Symbols:_NMT1,_ATNMT1_myristoyl-CoA:protein_N-myristoyltransferase_	0
Ta00512	scaffold 2	2267942..2268723	782	0	0	426	3	141	AT5G57020.1_Symbols:_NMT1,_ATNMT1_myristoyl-CoA:protein_N-myristoyltransferase_	1.36846e-55
Ta00513	scaffold 2	complement(2279104..2280940)	1837	23.9727	10631	1485	3	494	AT2G44200.1_Symbols:_CBF1-interacting_co-repressor_CIR,_N-terminal;Pre-mRNA_splicing_factor_	0
Ta00514	scaffold 2	complement(2281552..2283256)	1705	3.19541	1201	1236	5	404	AT2G44190.1_Symbols:_EDE1,_QWRF5_Family_of_unknown_function_(DUF566)_	4.43343e-155
Ta00515	scaffold 2	2283804..2286225	2422	8.94096	4749	1383	12	460	AT2G44180.1_Symbols:_MAP2A_methionine_aminopeptidase_2A_	0
Ta00516	scaffold 2	2286839..2288175	1337	0.494145	132	876	4	291	AT5G18090.1_Symbols:_AP2/B3-like_transcriptional_factor_family_protein_	2.59961e-53
Ta00517	scaffold 2	complement(2288449..2291210)	2762	85.0158	45848	1785	10	594	AT2G44160.1_Symbols:_MTHFR2_methylenetetrahydrofolate_reductase_2_	0
Ta00518	scaffold 2	complement(2291685..2294344)	2660	16.3378	7515	1197	13	398	AT2G44150.1_Symbols:_ASHH3,_SDG7_histone-lysine_N-methyltransferase_ASHH3_	0
Ta00519	scaffold 2	2295749..2297881	2133	20.1011	10034	1553	9	503	AT2G44140.1_Symbols:_Peptidase_family_C54_protein_	0
Ta00520	scaffold 2	complement(2298019..2299260)	1242	15.9539	5905	1242	1	413	AT2G44130.1_Symbols:_Galactose_oxidase/kelch_repeat_superfamily_protein_	0
Ta00521	scaffold 2	2302856..2303891	1036	130.274	28357	729	4	242	AT2G44120.2_Symbols:_Ribosomal_protein_L30/L7_family_protein_	1.16523e-150
Ta00522	scaffold 2	2304883..2307800	2918	9.29514	4307	1509	14	502	AT2G44110.2_Symbols:_MLO15,_ATMLO15_Seven_transmembrane_MLO_family_protein_	0
Ta00523	scaffold 2	complement(2308403..2311328)	2926	170.439	67971	1335	13	444	AT2G44100.1_Symbols:_ATGDI1,_AT-GDI1,_GDI1_guanosine_nucleotide_diphosphate_dissociation_inhibitor_1_	0
Ta00524	scaffold 2	2312719..2314846	2128	21.6122	12754	1854	3	617	AT2G44090.1_Symbols:_Ankyrin_repeat_family_protein_	0
Ta00525	scaffold 2	complement(2315401..2315811)	411	28.6246	3506	411	1	136	AT2G44080.1_Symbols:_ARL_ARGOS-like_	5.95524e-43
Ta00526	scaffold 2	complement(2321497..2322871)	1375	59.3448	11928	642	2	213	AT2G44065.1_Symbols:_Ribosomal_protein_L2_family_	8.54676e-100
Ta00527	scaffold 2	complement(2323828..2325620)	1793	228.986	79356	1161	4	386	AT2G44060.1_Symbols:_Late_embryogenesis_abundant_protein,_group_2_	0
Ta00528	scaffold 2	complement(2325906..2327603)	1698	153.077	31295	684	8	227	AT2G44050.1_Symbols:_COS1_6,7-dimethyl-8-ribityllumazine_synthase_/_DMRL_synthase_/_lumazine_synthase_/_riboflavin_synthase_	3.80024e-139
Ta00529	scaffold 2	2328050..2329866	1817	19.952	6254	1035	8	344	AT2G44040.1_Symbols:_Dihydrodipicolinate_reductase,_bacterial/plant_	0
Ta00530	scaffold 2	2330495..2332819	2325	7.21065	5177	1908	3	635	AT2G44020.1_Symbols:_Mitochondrial_transcription_termination_factor_family_protein_	0
Ta00531	scaffold 2	complement(2334696..2335414)	719	2.23706	510	642	2	213	AT2G44000.1_Symbols:_Late_embryogenesis_abundant_(LEA)_hydroxyproline-rich_glycoprotein_family_	2.11697e-98
Ta00532	scaffold 2	complement(2336207..2338060)	1854	4.34562	2401	1854	1	617	AT2G43990.1_Symbols:_unknown_protein;_FUNCTIONS_IN:_molecular_function_unknown;_INVOLVED_IN:_biological_process_unknown;_LOCATED_IN:_chloroplast;_EXPRESSED_IN:_9_plant_structures;_EXPRESSED_DURIN	0
Ta00533	scaffold 2	2338421..2341580	3160	21.1902	9581	1464	12	487	AT2G43980.1_Symbols:_AtITPK4,_ITPK4_inositol_1,3,4-trisphosphate_5/6-kinase_4_	0
Ta00534	scaffold 2	2341998..2344938	2941	155.842	87607	1584	10	527	AT2G43970.1_Symbols:_RNA-binding_protein_	5.20765e-173
Ta00535	scaffold 2	2345306..2347171	1866	33.5068	10289	1026	6	341	AT2G43950.1_Symbols:_OEP37,_ATOEP37_chloroplast_outer_envelope_protein_37_	0
Ta00536	scaffold 2	2347817..2349763	1947	54.6828	14726	885	6	294	AT2G43945.1_Symbols:_unknown_protein;_LOCATED_IN:_chloroplast;_BEST_Arabidopsis_thaliana_protein_match_is:_unknown_protein_(TAIR:AT3G59870.1);_Has_292_Blast_hits_to_292_proteins_in_84_species:_Ar	3.65873e-159
Ta00537	scaffold 2	2350093..2352475	2383	20.0862	5644	780	10	259	AT2G43940.1_Symbols:_ATHOL3,_HOL3_S-adenosyl-L-methionine-dependent_methyltransferases_superfamily_protein_	4.90382e-152
Ta00538	scaffold 2	2353573..2355217	1645	78.8878	16986	693	8	230	AT2G43910.2_Symbols:_ATHOL1,_HOL1_HARMLESS_TO_OZONE_LAYER_1_	1.20997e-137
Ta00539	scaffold 2	2355693..2360670	4978	6.51083	7660	3936	11	1311	AT2G43900.1_Symbols:_Endonuclease/exonuclease/phosphatase_family_protein_	0
Ta00540	scaffold 2	complement(2361119..2365479)	4361	0.0553439	61	2304	10	767	AT2G43890.1_Symbols:_Pectin_lyase-like_superfamily_protein_	0
Ta00541	scaffold 2	complement(2367113..2368586)	1474	1.44135	530	1185	4	394	AT2G43880.1_Symbols:_Pectin_lyase-like_superfamily_protein_	0
Ta00542	scaffold 1	108..2109	2002	31.5178	15924	1029	5	342	AT5G05950.1_Symbols:_MEE60_maternal_effect_embryo_arrest_60_	3.06865e-104
Ta00543	scaffold 1	complement(2339..4219)	1881	1.68667	603	567	5	188	AT5G05965.1_Symbols:_unknown_protein;_FUNCTIONS_IN:_molecular_function_unknown;_INVOLVED_IN:_biological_process_unknown;_LOCATED_IN:_chloroplast;_BEST_Arabidopsis_thaliana_protein_match_is:_unkno	3.72621e-47
Ta00544	scaffold 1	6897..11187	4291	14.4129	10471	2334	10	777	AT5G05970.2_Symbols:_NEDD1_Transducin/WD40_repeat-like_superfamily_protein_	0
Ta00545	scaffold 1	complement(11657..12168)	512	17.0296	2056	360	3	119	AT5G05980.1_Symbols:_ATDFB,_DFB,_FPGS1_DHFS-FPGS_homolog_B_	2.54133e-54
Ta00546	scaffold 1	complement(12268..16162)	3895	17.8288	7746	1437	14	478	AT5G05980.1_Symbols:_ATDFB,_DFB,_FPGS1_DHFS-FPGS_homolog_B_	0
Ta00547	scaffold 1	16601..18322	1722	14.616	3410	759	7	252	AT5G05987.1_Symbols:_PRA1.A2_prenylated_RAB_acceptor_1.A2_	2.1677e-127
Ta00548	scaffold 1	complement(18776..19818)	1043	3.41109	858	786	3	261	AT5G05990.1_Symbols:_Mitochondrial_glycoprotein_family_protein_	2.63956e-138
Ta00549	scaffold 1	22005..25354	3350	4.20174	2801	2082	10	693	AT5G06050.1_Symbols:_Putative_methyltransferase_family_protein_	0
Ta00550	scaffold 1	complement(30722..31402)	681	0.142896	29	681	1	226	AT5G06070.1_Symbols:_RBE,_RAB_C2H2_and_C2HC_zinc_fingers_superfamily_protein_	1.21103e-134
Ta00551	scaffold 1	complement(33330..34038)	709	1.58306	267	549	2	182	AT5G06080.1_Symbols:_LBD33_LOB_domain-containing_protein_33_	1.57468e-109
Ta00552	scaffold 1	37405..39041	1637	2.90461	1331	1503	2	500	AT5G06090.1_Symbols:_ATGPAT7,_GPAT7_glycerol-3-phosphate_acyltransferase_7_	0
Ta00553	scaffold 1	42157..43964	1808	2.8194	1306	1527	3	508	AT5G06100.2_Symbols:_MYB33,_ATMYB33_myb_domain_protein_33_	0
Ta00554	scaffold 1	complement(44555..46594)	2040	24.6956	16499	1794	2	597	AT5G06110.1_Symbols:_DnaJ_domain_;Myb-like_DNA-binding_domain_	2.10868e-140
Ta00555	scaffold 1	47766..57123	9358	14.7203	16332	3366	32	1121	AT5G06120.1_Symbols:_ARM_repeat_superfamily_protein_	0
Ta00556	scaffold 1	complement(58060..58467)	408	0.0493469	6	408	1	135	AT5G38440.1_Symbols:_Plant_self-incompatibility_protein_S1_family_	5.56498e-33
Ta00557	scaffold 1	62426..63421	996	1.62052	481	996	1	331	AT5G43690.1_Symbols:_P-loop_containing_nucleoside_triphosphate_hydrolases_superfamily_protein_	7.11342e-159
Ta00558	scaffold 1	complement(64149..66030)	1882	171.869	44324	654	8	217	AT3G52580.1_Symbols:_Ribosomal_protein_S11_family_protein_	7.86226e-84
Ta00559	scaffold 1	complement(66231..68221)	1991	52.0286	15587	990	8	329	AT5G06130.2_Symbols:_chaperone_protein_dnaJ-related_	0
Ta00560	scaffold 1	complement(68620..71211)	2592	86.5521	31829	1215	10	404	AT5G06140.1_Symbols:_SNX1,_ATSNX1_sorting_nexin_1_	0
Ta00561	scaffold 1	complement(71777..73855)	2079	17.1915	6972	1347	5	448	AT5G06150.1_Symbols:_CYC1BAT,_CYCB1;2_Cyclin_family_protein_	0
Ta00562	scaffold 1	complement(74950..78528)	3579	27.0863	11013	1125	8	374	AT5G06160.1_Symbols:_ATO_splicing_factor-related_	1.11445e-142
Ta00563	scaffold 1	80913..82687	1775	0.167321	74	1464	3	487	AT5G43610.1_Symbols:_ATSUC6,_SUC6_sucrose-proton_symporter_6_	0
Ta00564	scaffold 1	83478..85828	2351	8.40366	3570	1257	11	418	AT5G06180.1_Symbols:_Protein_of_unknown_function_(DUF1022)_	0
Ta00565	scaffold 1	complement(86516..88821)	2306	96.7476	59101	1926	6	641	AT3G61100.1_Symbols:_Putative_endonuclease_or_glycosyl_hydrolase_	3.84039e-09
Ta00566	scaffold 1	90266..91385	1120	20.2554	2931	468	4	155	AT5G06210.1_Symbols:_RNA_binding_(RRM/RBD/RNP_motifs)_family_protein_	5.31148e-75
Ta00567	scaffold 1	91975..98006	6032	27.5103	23005	2667	18	888	AT5G06220.2_Symbols:_LETM1-like_protein_	0
Ta00568	scaffold 1	complement(98073..99817)	1745	4.53714	1780	1278	4	426	AT5G06230.1_Symbols:_TBL9_TRICHOME_BIREFRINGENCE-LIKE_9_	0
Ta00569	scaffold 1	100784..102007	1224	12.942	1904	489	3	162	AT5G06240.1_Symbols:_emb2735_embryo_defective_2735_	5.61283e-109
Ta00570	scaffold 1	complement(104906..106225)	1320	1.71892	462	816	2	271	AT5G06250.2_Symbols:_AP2/B3-like_transcriptional_factor_family_protein_	1.33714e-113
Ta00571	scaffold 1	112728..114686	1959	47.7363	20494	726	3	241	AT2G05220.1_Symbols:_Ribosomal_S17_family_protein_	1.01118e-76
Ta00572	scaffold 1	complement(113526..115635)	2110	33.7068	13679	1245	8	414	AT5G06260.1_Symbols:_TLD-domain_containing_nucleolar_protein_	0
Ta00573	scaffold 1	complement(118003..118953)	951	0.0884213	33	759	3	252	AT5G53640.1_Symbols:_CONTAINS_InterPro_DOMAIN/s:_F-box_domain,_cyclin-like_(InterPro:IPR001810),_FBD_(InterPro:IPR013596),_FBD-like_(InterPro:IPR006566),_F-box_domain,_Skp2-like_(InterPro:IPR0223	5.01081e-42
Ta00574	scaffold 1	complement(118978..119562)	585	0.0917768	16	585	1	194	AT5G53635.1_Symbols:_F-box/RNI-like/FBD-like_domains-containing_protein_	4.61795e-60
Ta00575	scaffold 1	124742..125092	351	6.35241	1376	318	2	105	AT5G06270.1_Symbols:_unknown_protein;_FUNCTIONS_IN:_molecular_function_unknown;_INVOLVED_IN:_biological_process_unknown;_LOCATED_IN:_chloroplast;_EXPRESSED_IN:_21_plant_structures;_EXPRESSED_DURI	2.97529e-28
Ta00576	scaffold 1	129945..132032	2088	3.65129	3136	783	9	260	AT5G42560.1_Symbols:_Abscisic_acid-responsive_(TB2/DP1,_HVA22)_family_protein_	5.21298e-45
Ta00577	scaffold 1	132946..134849	1904	99.3662	24103	807	7	268	AT5G06290.1_Symbols:_2-Cys_Prx_B,_2CPB_2-cysteine_peroxiredoxin_B_	3.90656e-155
Ta00578	scaffold 1	complement(135635..138915)	3281	19.7659	4757	648	7	215	AT5G06300.1_Symbols:_Putative_lysine_decarboxylase_family_protein_	2.49632e-144
Ta00579	scaffold 1	141306..143736	2431	4.80324	2202	1356	10	451	AT5G06310.1_Symbols:_AtPOT1b_Nucleic_acid-binding,_OB-fold-like_protein_	0
Ta00580	scaffold 1	complement(144116..144823)	708	152.48	32172	708	1	235	AT5G06320.1_Symbols:_NHL3_NDR1/HIN1-like_3_	2.50203e-108
Ta00581	scaffold 1	complement(147319..147867)	549	0	0	549	1	182	AT3G11660.1_Symbols:_NHL1_NDR1/HIN1-like_1_	8.61196e-60
Ta00582	scaffold 1	148932..150386	1455	36.2835	8273	684	6	227	AT5G06340.1_Symbols:_ATNUDX27,_NUDX27_nudix_hydrolase_homolog_27_	8.78943e-140
Ta00583	scaffold 1	151064..156105	5042	8.04169	6630	2691	19	896	AT5G06350.1_Symbols:_ARM_repeat_superfamily_protein_	0
Ta00584	scaffold 1	157085..158708	1624	112.085	25633	765	8	254	AT5G06360.1_Symbols:_Ribosomal_protein_S8e_family_protein_	1.50821e-170
Ta00585	scaffold 1	complement(159239..160403)	1165	52.3566	12267	783	3	260	AT5G06370.1_Symbols:_NC_domain-containing_protein-related_	0
Ta00586	scaffold 1	162911..163354	444	0.294748	39	444	1	147	AT5G06380.1_Symbols:_unknown_protein;_BEST_Arabidopsis_thaliana_protein_match_is:_unknown_protein_(TAIR:AT3G11690.1);_Has_1807_Blast_hits_to_1807_proteins_in_277_species:_Archae_-_0;_Bacteria_-_0	5.72684e-12
Ta00587	scaffold 1	166138..168320	2183	33.1219	15448	1446	3	481	AT5G06390.1_Symbols:_FLA17_FASCICLIN-like_arabinogalactan_protein_17_precursor_	0
Ta00588	scaffold 1	168979..172083	3105	1.29036	1194	3105	1	1034	AT5G06400.1_Symbols:_Pentatricopeptide_repeat_(PPR)_superfamily_protein_	0
Ta00589	scaffold 1	complement(174014..175388)	1375	3.82064	966	837	6	278	AT5G06410.1_Symbols:_DNAJ_heat_shock_N-terminal_domain-containing_protein_	1.52292e-138
Ta00590	scaffold 1	complement(175875..176561)	687	18.0188	3126	576	2	191	AT5G06430.1_Symbols:_Thioredoxin_superfamily_protein_	9.41488e-96
Ta00591	scaffold 1	complement(177007..179290)	2284	17.3268	9200	1608	10	535	AT5G06440.4_Symbols:_FUNCTIONS_IN:_molecular_function_unknown;_INVOLVED_IN:_biological_process_unknown;_LOCATED_IN:_mitochondrion;_EXPRESSED_IN:_22_plant_structures;_EXPRESSED_DURING:_12_growth_s	0
Ta00592	scaffold 1	complement(180092..180703)	612	16.1913	2953	612	1	203	AT5G06450.1_Symbols:_Polynucleotidyl_transferase,_ribonuclease_H-like_superfamily_protein_	8.41177e-131
Ta00593	scaffold 1	182723..186858	4136	25.0183	24108	3228	6	1075	AT5G06460.1_Symbols:_ATUBA2,_UBA_2_ubiquitin_activating_enzyme_2_	0
Ta00594	scaffold 1	complement(187209..187943)	735	2.35576	516	735	1	244	AT5G06470.1_Symbols:_Glutaredoxin_family_protein_	1.07951e-130
Ta00595	scaffold 1	complement(188850..189924)	1075	17.4462	2465	462	4	153	AT5G06480.1_Symbols:_Immunoglobulin_E-set_superfamily_protein_	2.00956e-70
Ta00596	scaffold 1	complement(190409..191008)	600	0.156594	28	600	1	199	AT5G06490.1_Symbols:_RING/U-box_superfamily_protein_	6.23488e-79
Ta00597	scaffold 1	195133..195894	762	5.15997	1469	729	2	242	AT5G06500.1_Symbols:_AGL96_AGAMOUS-like_96_	7.65002e-46
Ta00598	scaffold 1	200314..201565	1252	3.88421	1051	876	4	291	AT5G06510.1_Symbols:_NF-YA10_nuclear_factor_Y,_subunit_A10_	4.00974e-131
Ta00599	scaffold 1	complement(202024..204620)	2597	0.0345225	65	1458	12	485	AT5G52820.1_Symbols:_WD-40_repeat_family_protein_/_notchless_protein,_putative_	0
Ta00600	scaffold 1	complement(205499..210167)	4669	37.8772	26671	2262	10	753	AT5G06530.2_Symbols:_ABC-2_type_transporter_family_protein_	0
Ta00601	scaffold 1	complement(215952..218257)	2306	0.881266	556	1881	2	626	AT5G06540.1_Symbols:_Pentatricopeptide_repeat_(PPR)_superfamily_protein_	0
Ta00602	scaffold 1	complement(218502..220230)	1729	11.1831	5181	1554	2	517	AT5G06550.1_Symbols:_CONTAINS_InterPro_DOMAIN/s:_Transcription_factor_jumonji/aspartyl_beta-hydroxylase_(InterPro:IPR003347),_F-box_domain,_Skp2-like_(InterPro:IPR022364),_Transcription_factor_ju	0
Ta00603	scaffold 1	complement(220465..222639)	2175	7.72081	5387	1479	5	492	AT5G06560.1_Symbols:_Protein_of_unknown_function,_DUF593_	0
Ta00604	scaffold 1	complement(225411..228386)	2976	36.71	12036	999	2	332	AT5G06570.1_Symbols:_alpha/beta-Hydrolases_superfamily_protein_	0
Ta00605	scaffold 1	complement(229191..233663)	4473	15.2298	8516	1656	18	552	AT5G06580.1_Symbols:_FAD-linked_oxidases_family_protein_	0
Ta00606	scaffold 1	233930..235849	1920	4.6594	1444	978	8	325	AT5G06590.1_Symbols:_unknown_protein;_Has_38_Blast_hits_to_38_proteins_in_14_species:_Archae_-_0;_Bacteria_-_2;_Metazoa_-_0;_Fungi_-_0;_Plants_-_36;_Viruses_-_0;_Other_Eukaryotes_-_0_(source:_NCB	1.46471e-156
Ta00607	scaffold 1	236269..237968	1700	0.0277649	431	846	7	281	AT5G10060.1_Symbols:_ENTH/VHS_family_protein_	2.29678e-67
Ta00608	scaffold 1	239216..241088	1873	1.67779	849	1068	7	355	AT2G19385.1_Symbols:_zinc_ion_binding_	9.34582e-71
Ta00609	scaffold 1	complement(242478..250676)	8199	54.0732	54888	3384	31	1127	AT5G06600.1_Symbols:_UBP12_ubiquitin-specific_protease_12_	0
Ta00610	scaffold 1	252888..258560	5673	8.54729	6366	1950	11	649	AT5G06610.1_Symbols:_Protein_of_unknown_function_(DUF620)_	0
Ta00611	scaffold 1	259434..259754	321	121.575	11630	321	1	106	not available
Ta00612	scaffold 1	259756..260049	294	44.2689	6684	270	2	89	AT4G08395.1_Symbols:_unknown_protein;_Has_30201_Blast_hits_to_17322_proteins_in_780_species:_Archae_-_12;_Bacteria_-_1396;_Metazoa_-_17338;_Fungi_-_3422;_Plants_-_5037;_Viruses_-_0;_Other_Eukaryo	0.000182421
Ta00613	scaffold 1	262138..262728	591	0.721083	127	591	1	196	AT5G06650.1_Symbols:_GIS2_C2H2_and_C2HC_zinc_fingers_superfamily_protein_	8.74721e-99
Ta00614	scaffold 1	263875..264465	591	66.9017	11783	591	1	196	AT5G06660.1_Symbols:_Protein_of_unknown_function_DUF106,_transmembrane_	2.95363e-113
Ta00615	scaffold 1	complement(264878..270875)	5998	5.1511	4691	2979	23	986	AT5G06670.1_Symbols:_P-loop_containing_nucleoside_triphosphate_hydrolases_superfamily_protein_	0
Ta00616	scaffold 1	272371..275026	2656	5.89119	4440	2529	2	842	AT5G06680.1_Symbols:_SPC98,_ATGCP3,_ATSPC98,_GCP3_spindle_pole_body_component_98_	0
Ta00617	scaffold 1	complement(276301..277337)	1037	50.6225	10222	558	5	185	AT5G06690.2_Symbols:_WCRKC1_WCRKC_thioredoxin_1_	9.82658e-85
Ta00618	scaffold 1	278997..281240	2244	58.1436	32241	1851	5	616	AT5G06700.1_Symbols:_TBR_Plant_protein_of_unknown_function_(DUF828)_	0
Ta00619	scaffold 1	complement(283037..285434)	2398	11.0547	3933	1002	4	333	AT5G06710.1_Symbols:_HAT14_homeobox_from_Arabidopsis_thaliana_	2.6494e-169
Ta00620	scaffold 1	complement(290419..302258)	11840	24.1134	24088	2634	12	878	AT5G06720.1_Symbols:_ATPA2,_PA2_peroxidase_2_	3.98253e-174
Ta00621	scaffold 1	303429..305274	1846	0.00924405	9	726	5	241	AT1G09700.1_Symbols:_HYL1,_DRB1_dsRNA-binding_domain-like_superfamily_protein_	1.9922e-12
Ta00622	scaffold 1	307454..309412	1959	2.42548	1416	1959	1	652	AT5G06740.1_Symbols:_Concanavalin_A-like_lectin_protein_kinase_family_protein_	0
Ta00623	scaffold 1	complement(310207..312070)	1864	29.9941	11193	1188	4	395	AT5G06750.1_Symbols:_Protein_phosphatase_2C_family_protein_	0
Ta00624	scaffold 1	complement(315226..316132)	907	63.7269	16620	573	4	190	AT5G06760.1_Symbols:_LEA4-5_Late_Embryogenesis_Abundant_4-5_	1.03327e-37
Ta00625	scaffold 1	complement(316758..318555)	1798	12.4223	3073	708	3	235	AT5G06770.1_Symbols:_KH_domain-containing_protein_/_zinc_finger_(CCCH_type)_family_protein_	9.6798e-122
Ta00626	scaffold 1	complement(319099..321362)	2264	21.4462	6778	1043	9	335	AT5G06780.1_Symbols:_Emsy_N_Terminus_(ENT)/_plant_Tudor-like_domains-containing_protein_	3.63616e-170
Ta00627	scaffold 1	complement(322799..323455)	657	4.03999	791	657	1	218	AT5G06790.1_Symbols:_unknown_protein;_FUNCTIONS_IN:_molecular_function_unknown;_INVOLVED_IN:_biological_process_unknown;_LOCATED_IN:_chloroplast;_EXPRESSED_IN:_9_plant_structures;_EXPRESSED_DURIN	2.3203e-80
Ta00628	scaffold 1	327349..329796	2448	2.46612	864	1128	7	375	AT5G06800.1_Symbols:_myb-like_HTH_transcriptional_regulator_family_protein_	9.85057e-163
Ta00629	scaffold 1	332281..333999	1719	7.69892	3944	1719	1	572	AT5G06810.1_Symbols:_Mitochondrial_transcription_termination_factor_family_protein_	0
Ta00630	scaffold 1	334510..336285	1776	2.2295	1180	1776	1	591	AT5G06810.1_Symbols:_Mitochondrial_transcription_termination_factor_family_protein_	0
Ta00631	scaffold 1	341446..345074	3629	0.298983	201	2211	16	736	AT5G06820.1_Symbols:_SRF2_STRUBBELIG-receptor_family_2_	0
Ta00632	scaffold 1	complement(345285..347978)	2694	24.5146	12343	1659	10	552	AT5G06830.1_Symbols:_unknown_protein;_CONTAINS_InterPro_DOMAIN/s:_Protein_of_unknown_function_DUF773_(InterPro:IPR008491);_Has_365_Blast_hits_to_359_proteins_in_109_species:_Archae_-_9;_Bacteria_	0
Ta00633	scaffold 1	350074..356342	6269	7.67553	2966	1197	9	398	AT5G06839.3_Symbols:_TGA10,_bZIP65_bZIP_transcription_factor_family_protein_	0
Ta00634	scaffold 1	complement(357453..359837)	2385	10.7477	7639	2385	1	794	AT5G06850.1_Symbols:_C2_calcium/lipid-binding_plant_phosphoribosyltransferase_family_protein_	0
Ta00635	scaffold 1	365163..366248	1086	130.841	39051	999	2	332	AT5G06870.1_Symbols:_PGIP2,_ATPGIP2_polygalacturonase_inhibiting_protein_2_	1.34755e-162
Ta00636	scaffold 1	complement(366828..367876)	1049	2.01266	583	972	2	323	AT3G12145.1_Symbols:_FLR1,_FLOR1_Leucine-rich_repeat_(LRR)_family_protein_	1.35771e-144
Ta00637	scaffold 1	complement(368477..370083)	1607	0.0877278	40	1530	2	509	AT5G06900.1_Symbols:_CYP93D1_cytochrome_P450,_family_93,_subfamily_D,_polypeptide_1_	0
Ta00638	scaffold 1	371974..374562	2589	4.89006	3239	2154	6	717	AT5G06930.1_Symbols:_LOCATED_IN:_chloroplast;_EXPRESSED_IN:_15_plant_structures;_EXPRESSED_DURING:_7_growth_stages;_BEST_Arabidopsis_thaliana_protein_match_is:_nucleolar_protein_gar2-related_(TAI	0
Ta00639	scaffold 1	379695..387321	7627	22.744	15394	1950	15	649	AT5G06950.1_Symbols:_AHBP-1B,_TGA2_bZIP_transcription_factor_family_protein_	0
Ta00640	scaffold 1	complement(389234..390513)	1280	22.6696	4610	651	6	216	AT5G06970.1_Symbols:_Protein_of_unknown_function_(DUF810)_	2.43388e-114
Ta00641	scaffold 1	complement(390610..396272)	5663	14.1171	11919	2695	19	892	AT5G06970.1_Symbols:_Protein_of_unknown_function_(DUF810)_	0
Ta00642	scaffold 1	399272..401126	1855	38.9989	13575	897	6	298	AT5G06980.4_Symbols:_unknown_protein;_FUNCTIONS_IN:_molecular_function_unknown;_INVOLVED_IN:_response_to_karrikin;_LOCATED_IN:_cellular_component_unknown;_EXPRESSED_IN:_21_plant_structures;_EXPRE	2.44777e-121
Ta00643	scaffold 1	401783..402574	792	4.48683	1059	792	1	263	AT5G06990.1_Symbols:_Protein_of_unknown_function,_DUF617_	3.86842e-155
Ta00644	scaffold 1	complement(403333..404427)	1095	123.213	40207	1095	1	364	AT5G07010.1_Symbols:_ATST2A,_ST2A_sulfotransferase_2A_	0
Ta00645	scaffold 1	complement(409878..411463)	1586	104.965	22629	720	3	239	AT5G07020.1_Symbols:_proline-rich_family_protein_	8.02526e-103
Ta00646	scaffold 1	complement(412917..415137)	2221	113.887	45006	1320	3	439	AT5G07030.1_Symbols:_Eukaryotic_aspartyl_protease_family_protein_	0
Ta00647	scaffold 1	416668..417141	474	0.495551	70	474	1	157	AT5G07040.1_Symbols:_RING/U-box_superfamily_protein_	3.597e-94
Ta00648	scaffold 1	complement(417966..419878)	1913	0.0195255	13	1203	7	400	AT5G07050.1_Symbols:_nodulin_MtN21_/EamA-like_transporter_family_protein_	0
Ta00649	scaffold 1	complement(421767..423664)	1898	15.1077	4286	894	6	297	AT3G12480.1_Symbols:_NF-YC11_nuclear_factor_Y,_subunit_C11_	1.18608e-94
Ta00650	scaffold 1	complement(424427..425812)	1386	4.50317	1860	1386	1	461	AT5G07070.1_Symbols:_CIPK2,_SnRK3.2_CBL-interacting_protein_kinase_2_	0
Ta00651	scaffold 1	427633..429063	1431	7.50664	3180	1236	2	411	AT5G07080.1_Symbols:_HXXXD-type_acyl-transferase_family_protein_	0
Ta00652	scaffold 1	429947..431364	1418	188.173	46678	825	5	274	AT5G07090.1_Symbols:_Ribosomal_protein_S4_(RPS4A)_family_protein_	4.97449e-175
Ta00653	scaffold 1	432173..433564	1392	31.2213	9946	963	5	320	AT5G07100.1_Symbols:_WRKY26_WRKY_DNA-binding_protein_26_	6.7823e-159
Ta00654	scaffold 1	434006..434593	588	13.7933	2417	588	1	195	AT5G07110.1_Symbols:_PRA1.B6_prenylated_RAB_acceptor_1.B6_	1.63714e-75
Ta00655	scaffold 1	complement(434947..437267)	2321	29.053	15452	1746	5	581	AT5G07120.1_Symbols:_SNX2b_sorting_nexin_2B_	0
Ta00656	scaffold 1	438966..440518	1553	3.23941	1422	1473	2	491	AT5G07130.1_Symbols:_LAC13_laccase_13_	0
Ta00657	scaffold 1	440874..443208	2335	2.58756	1494	1752	4	583	AT5G07140.1_Symbols:_Protein_kinase_superfamily_protein_	0
Ta00658	scaffold 1	443671..444216	546	0	0	546	1	181	AT1G18210.1_Symbols:_Calcium-binding_EF-hand_family_protein_	8.86184e-13
Ta00659	scaffold 1	445174..447435	2262	9.66759	5454	1614	6	537	AT5G07150.1_Symbols:_Leucine-rich_repeat_protein_kinase_family_protein_	4.08265e-161
Ta00660	scaffold 1	complement(448512..449236)	725	0.251854	34	453	4	150	AT5G07160.1_Symbols:_Basic-leucine_zipper_(bZIP)_transcription_factor_family_protein_	8.60861e-59
Ta00661	scaffold 1	455216..457633	2418	24.8873	10986	1200	12	399	AT5G07170.1_Symbols:_Cell_cycle_regulated_microtubule_associated_protein_	1.78292e-147
Ta00662	scaffold 1	complement(457990..463253)	5264	6.4384	5484	2817	26	938	AT5G07180.1_Symbols:_ERL2_ERECTA-like_2_	0
Ta00663	scaffold 1	467032..467968	937	30.4062	5646	603	3	200	AT5G07190.1_Symbols:_ATS3_seed_gene_3_	2.64753e-68
Ta00664	scaffold 1	469700..470486	787	3.00335	509	543	3	180	AT5G62200.1_Symbols:_Embryo-specific_protein_3,_(ATS3)_	3.28003e-78
Ta00665	scaffold 1	complement(475396..476769)	1374	0.540182	186	1143	3	380	AT5G07200.1_Symbols:_YAP169,_GA20OX3,_ATGA20OX3_gibberellin_20-oxidase_3_	0
Ta00666	scaffold 1	483949..487577	3629	0.0306447	23	2190	9	729	AT5G07210.1_Symbols:_ARR21,_RR21_response_regulator_21_	0
Ta00667	scaffold 1	489135..491777	2643	9.48253	5738	1545	11	514	AT5G63520.1_Symbols:_CONTAINS_InterPro_DOMAIN/s:_F-box_domain,_Skp2-like_(InterPro:IPR022364),_FIST_C_domain_(InterPro:IPR019494),_FIST_domain,_N-terminal_(InterPro:IPR013702);_Has_137_Blast_hits	0
Ta00668	scaffold 1	complement(493621..494851)	1231	44.5578	12407	915	4	304	AT5G07220.1_Symbols:_ATBAG3,_BAG3_BCL-2-associated_athanogene_3_	1.46983e-173
Ta00669	scaffold 1	496463..496926	464	11.07	975	291	2	96	AT5G07230.1_Symbols:_Bifunctional_inhibitor/lipid-transfer_protein/seed_storage_2S_albumin_superfamily_protein_	5.0745e-44
Ta00670	scaffold 1	497642..499753	2112	21.5581	8124	1239	2	412	AT5G07240.1_Symbols:_IQD24_IQ-domain_24_	5.96732e-159
Ta00671	scaffold 1	complement(500167..501711)	1545	13.9162	4305	1026	5	341	AT5G07250.1_Symbols:_ATRBL3,_RBL3_RHOMBOID-like_protein_3_	1.51678e-125
Ta00672	scaffold 1	503403..506019	2617	45.9952	22227	1536	10	511	AT5G07270.1_Symbols:_XBAT33_XB3_ortholog_3_in_Arabidopsis_thaliana_	0
Ta00673	scaffold 1	508017..511721	3705	1.89199	2089	3705	1	1234	AT5G07280.1_Symbols:_EMS1,_EXS_Leucine-rich_repeat_transmembrane_protein_kinase_	0
Ta00674	scaffold 1	516440..520452	4013	18.1818	14939	2725	13	907	AT5G07290.1_Symbols:_AML4,_ML4_MEI2-like_4_	0
Ta00675	scaffold 1	522139..525379	3241	27.9359	15418	1839	15	612	AT5G07300.1_Symbols:_BON2_Calcium-dependent_phospholipid-binding_Copine_family_protein_	0
Ta00676	scaffold 1	528141..529166	1026	3.34708	801	789	2	262	AT5G07310.1_Symbols:_Integrase-type_DNA-binding_superfamily_protein_	2.61422e-108
Ta00677	scaffold 1	534187..536109	1923	8.08033	3524	1446	4	481	AT5G07320.1_Symbols:_Mitochondrial_substrate_carrier_family_protein_	0
Ta00678	scaffold 1	539669..540136	468	18.5991	2594	468	1	155	AT5G07330.1_Symbols:_unknown_protein;_FUNCTIONS_IN:_molecular_function_unknown;_INVOLVED_IN:_biological_process_unknown;_LOCATED_IN:_mitochondrion;_BEST_Arabidopsis_thaliana_protein_match_is:_unk	3.0205e-82
Ta00679	scaffold 1	540797..542988	2192	91.3121	43648	1590	6	529	AT5G07340.2_Symbols:_Calreticulin_family_protein_	0
Ta00680	scaffold 1	complement(543363..548876)	5514	71.5543	75239	2976	20	991	AT5G07350.2_Symbols:_Tudor1,_AtTudor1,_TSN1_TUDOR-SN_protein_1_	0
Ta00681	scaffold 1	complement(550262..553320)	3059	21.6104	13191	2004	12	667	AT5G07360.1_Symbols:_Amidase_family_protein_	0
Ta00682	scaffold 1	555313..556529	1217	41.9776	12679	975	3	324	AT5G07370.2_Symbols:_IPK2a,_ATIPK2A_inositol_polyphosphate_kinase_2_alpha_	0
Ta00683	scaffold 1	556966..560923	3958	0.56228	409	2226	15	741	AT5G07380.3_Symbols:_unknown_protein;_FUNCTIONS_IN:_molecular_function_unknown;_INVOLVED_IN:_biological_process_unknown;_LOCATED_IN:_cellular_component_unknown;_EXPRESSED_IN:_egg_cell;_Has_84_Bla	0
Ta00684	scaffold 1	complement(559532..564306)	4775	7.18759	6534	2754	13	917	AT5G07390.1_Symbols:_ATRBOHA,_RBOHA_respiratory_burst_oxidase_homolog_A_	0
Ta00685	scaffold 1	complement(565026..565966)	941	0.85298	229	834	3	277	AT5G07390.1_Symbols:_ATRBOHA,_RBOHA_respiratory_burst_oxidase_homolog_A_	6.67314e-104
Ta00686	scaffold 1	568231..572761	4531	6.64755	6519	3006	12	1001	AT5G07400.1_Symbols:_forkhead-associated_domain-containing_protein_/_FHA_domain-containing_protein_	0
Ta00687	scaffold 1	573338..574733	1396	1.22728	395	1080	5	359	AT1G69940.1_Symbols:_ATPPME1,_PPME1_Pectin_lyase-like_superfamily_protein_	0
Ta00688	scaffold 1	576151..577984	1834	14.3648	5008	1086	5	361	AT5G07420.1_Symbols:_Pectin_lyase-like_superfamily_protein_	0
Ta00689	scaffold 1	579376..580908	1533	26.8697	8384	807	4	268	AT5G07430.1_Symbols:_Pectin_lyase-like_superfamily_protein_	2.02894e-143
Ta00690	scaffold 1	583468..585466	1999	191.839	72463	1236	7	411	AT5G07440.1_Symbols:_GDH2_glutamate_dehydrogenase_2_	0
Ta00691	scaffold 1	complement(589932..592125)	2194	121.693	45643	1245	11	414	AT1G80560.1_Symbols:_ATIMD2,_IMD2_isopropylmalate_dehydrogenase_2_	1.79113e-176
Ta00692	scaffold 1	complement(596101..596946)	846	90.3327	17936	663	2	220	AT5G07460.1_Symbols:_PMSR2,_ATMSRA2_peptidemethionine_sulfoxide_reductase_2_	1.13658e-136
Ta00693	scaffold 1	complement(597608..599100)	1493	184.392	33778	609	2	202	AT5G07470.1_Symbols:_PMSR3,_ATMSRA3_peptidemethionine_sulfoxide_reductase_3_	4.54149e-137
Ta00694	scaffold 1	complement(599402..600554)	1153	14.0085	2989	561	3	186	AT5G07475.1_Symbols:_Cupredoxin_superfamily_protein_	9.02029e-101
Ta00695	scaffold 1	602626..604887	2262	0.22247	103	1086	4	361	AT5G07480.1_Symbols:_KUOX1_KAR-UP_oxidoreductase_1_	0
Ta00696	scaffold 1	605665..606957	1293	0.622229	99	453	2	150	AT5G07490.1_Symbols:_unknown_protein;_BEST_Arabidopsis_thaliana_protein_match_is:_unknown_protein_(TAIR:AT5G61630.1);_Has_50_Blast_hits_to_50_proteins_in_9_species:_Archae_-_0;_Bacteria_-_0;_Meta	3.3655e-96
Ta00697	scaffold 1	608056..608799	744	1.46131	324	744	1	247	AT5G07500.1_Symbols:_PEI1_Zinc_finger_C-x8-C-x5-C-x3-H_type_family_protein_	1.39238e-157
Ta00698	scaffold 1	complement(611316..614253)	2938	31.7336	17023	801	4	267	AT5G07530.1_Symbols:_GRP17,_ATGRP17,_ATGRP-7_glycine_rich_protein_17_	1.96914e-18
Ta00699	scaffold 1	complement(615991..622556)	6566	20.7095	18680	1905	8	634	AT5G07530.1_Symbols:_GRP17,_ATGRP17,_ATGRP-7_glycine_rich_protein_17_	3.09073e-22
Ta00700	scaffold 1	complement(623558..624432)	875	22.761	2171	318	2	105	AT5G07550.1_Symbols:_GRP19,_ATGRP19_glycine-rich_protein_19_	1.22339e-35
Ta00701	scaffold 1	complement(626367..626660)	294	37.0599	3247	294	1	97	AT5G07560.1_Symbols:_GRP20,_ATGRP20_glycine-rich_protein_20_	1.07067e-07
Ta00702	scaffold 1	629582..630094	513	54.1342	8276	513	1	170	AT5G07580.1_Symbols:_Integrase-type_DNA-binding_superfamily_protein_	4.78959e-76
Ta00703	scaffold 1	complement(631670..633266)	1597	11.1748	3501	963	6	321	AT5G07590.1_Symbols:_Transducin/WD40_repeat-like_superfamily_protein_	0
Ta00704	scaffold 1	complement(636184..640111)	3928	21.8067	23501	3243	10	1080	AT4G30760.1_Symbols:_Putative_endonuclease_or_glycosyl_hydrolase_	2.00608e-09
Ta00705	scaffold 1	644331..646364	2034	24.5534	6796	804	10	267	AT5G07910.1_Symbols:_Leucine-rich_repeat_(LRR)_family_protein_	6.74077e-149
Ta00706	scaffold 1	647475..649350	1876	6.47777	2518	1107	7	368	AT5G07890.1_Symbols:_myosin_heavy_chain-related_	2.16164e-157
Ta00707	scaffold 1	650086..651926	1841	2.89801	963	1056	7	351	AT5G61210.1_Symbols:_SNAP33,_ATSNAP33,_SNP33,_ATSNAP33B_soluble_N-ethylmaleimide-sensitive_factor_adaptor_protein_33_	5.71127e-140
Ta00708	scaffold 1	complement(652219..655612)	3394	7.7914	6973	2715	4	905	AT5G07860.1_Symbols:_HXXXD-type_acyl-transferase_family_protein_	0
Ta00709	scaffold 1	complement(655961..657520)	1560	0.00485262	2	1383	2	460	AT5G07850.1_Symbols:_HXXXD-type_acyl-transferase_family_protein_	0
Ta00710	scaffold 1	661153..661281	129	44.9493	1728	129	1	42	AT5G07842.1_Symbols:_CPuORF16_conserved_peptide_upstream_open_reading_frame_16_	1.36956e-15
Ta00711	scaffold 1	661488..662009	522	62.2391	9682	522	1	173	AT5G07840.1_Symbols:_Ankyrin_repeat_family_protein_	4.53802e-83
Ta00712	scaffold 1	complement(662334..664938)	2605	44.1108	24876	1746	10	582	AT5G07830.1_Symbols:_AtGUS2,_GUS2_glucuronidase_2_	0
Ta00713	scaffold 1	669359..670966	1608	11.3522	5440	1608	1	535	AT5G07820.1_Symbols:_Plant_calmodulin-binding_protein-related_	7.96536e-146
Ta00714	scaffold 1	671469..678169	6701	2.7701	2984	3519	24	1173	AT5G07810.1_Symbols:_SNF2_domain-containing_protein_/_helicase_domain-containing_protein_/_HNH_endonuclease_domain-containing_protein_	0
Ta00715	scaffold 1	681238..683906	2669	3.7687	1595	1389	7	462	AT5G07800.1_Symbols:_Flavin-binding_monooxygenase_family_protein_	0
Ta00716	scaffold 1	complement(684447..686472)	2026	0.538962	292	1818	3	605	AT5G07790.1_Symbols:_unknown_protein;_BEST_Arabidopsis_thaliana_protein_match_is:_unknown_protein_(TAIR:AT5G61300.1);_Has_1807_Blast_hits_to_1807_proteins_in_277_species:_Archae_-_0;_Bacteria_-_0	0
Ta00717	scaffold 1	complement(687571..691666)	4096	0.807262	666	2307	17	768	AT5G07740.1_Symbols:_actin_binding_	9.58546e-173
Ta00718	scaffold 1	693320..700490	7171	16.1018	23033	4779	17	1579	AT5G07740.1_Symbols:_actin_binding_	0
Ta00719	scaffold 1	701435..702339	905	9.34377	2221	789	2	262	AT5G07730.1_Symbols:_unknown_protein;_BEST_Arabidopsis_thaliana_protein_match_is:_unknown_protein_(TAIR:AT5G61360.1);_Has_30201_Blast_hits_to_17322_proteins_in_780_species:_Archae_-_12;_Bacteria_	5.27364e-80
Ta00720	scaffold 1	complement(702716..704089)	1374	3.72436	1525	1374	1	457	AT5G07720.1_Symbols:_Galactosyl_transferase_GMA12/MNN10_family_protein_	0
Ta00721	scaffold 1	complement(704437..706510)	2074	9.72981	4208	1434	6	477	AT5G07710.1_Symbols:_Polynucleotidyl_transferase,_ribonuclease_H-like_superfamily_protein_	0
Ta00722	scaffold 1	complement(706842..708750)	1909	97.5709	28283	804	9	267	AT5G61410.1_Symbols:_RPE,_EMB2728_D-ribulose-5-phosphate-3-epimerase_	1.35631e-175
Ta00723	scaffold 1	complement(710209..720647)	10439	14.4444	14678	2679	10	892	AT5G07700.1_Symbols:_MYB76,_AtMYB76_myb_domain_protein_76_	7.67444e-162
Ta00724	scaffold 1	complement(726726..727936)	1211	5.08268	1554	987	3	328	AT5G07680.1_Symbols:_ANAC080,_ANAC079,_ATNAC4,_NAC080_NAC_domain_containing_protein_80_	0
Ta00725	scaffold 1	complement(731483..733167)	1685	13.0666	5730	1443	2	480	AT5G07670.1_Symbols:_RNI-like_superfamily_protein_	0
Ta00726	scaffold 1	complement(733751..740900)	7150	5.47956	5517	3264	27	1087	AT5G07660.1_Symbols:_SMC6A_structural_maintenance_of_chromosomes_6A_	0
Ta00727	scaffold 1	complement(741457..742887)	1431	8.94824	2133	681	7	226	AT5G07630.1_Symbols:_lipid_transporters_	1.01806e-115
Ta00728	scaffold 1	complement(742987..744849)	1863	10.4569	2667	843	7	280	AT5G07630.1_Symbols:_lipid_transporters_	1.31529e-156
Ta00729	scaffold 1	complement(745884..747686)	1803	28.2647	7180	846	9	281	AT5G61500.1_Symbols:_ATATG3,_ATG3_autophagy_3_(APG3)_	0
Ta00730	scaffold 1	749922..751647	1726	2.96519	995	1083	2	360	AT5G07620.1_Symbols:_Protein_kinase_superfamily_protein_	0
Ta00731	scaffold 1	complement(751792..753057)	1266	1.7202	649	1266	1	421	AT5G07610.1_Symbols:_F-box_family_protein_	0
Ta00732	scaffold 1	758078..761613	3536	5.70023	4287	2433	7	810	AT4G30760.1_Symbols:_Putative_endonuclease_or_glycosyl_hydrolase_	5.49229e-08
Ta00733	scaffold 1	769032..770647	1616	8.79352	2752	1041	5	347	AT5G07590.1_Symbols:_Transducin/WD40_repeat-like_superfamily_protein_	0
Ta00734	scaffold 1	complement(772580..775193)	2614	3.07596	1631	1572	10	523	AT5G04290.1_Symbols:_KTF1,_SPT5L_kow_domain-containing_transcription_factor_1_	1.83106e-114
Ta00735	scaffold 1	complement(777235..780316)	3082	16.7887	11112	2190	7	729	AT5G07920.1_Symbols:_DGK1,_ATDGK1_diacylglycerol_kinase1_	0
Ta00736	scaffold 1	783687..785049	1363	0.00408223	1	822	4	273	AT5G07930.3_Symbols:_MCT2_MEI2_C-terminal_RRM_only_like_2_	6.17888e-97
Ta00737	scaffold 1	complement(786147..787018)	872	44.4638	6009	375	4	124	AT5G61170.1_Symbols:_Ribosomal_protein_S19e_family_protein_	3.80082e-78
Ta00738	scaffold 1	787898..794192	6295	14.1968	21604	4467	12	1488	AT5G07940.1_Symbols:_BEST_Arabidopsis_thaliana_protein_match_is:_dentin_sialophosphoprotein-related_(TAIR:AT5G07980.1);_Has_1906_Blast_hits_to_1127_proteins_in_203_species:_Archae_-_2;_Bacteria_-	0
Ta00739	scaffold 1	796427..797538	1112	89.0681	8894	324	3	107	AT5G07960.1_Symbols:_unknown_protein;_CONTAINS_InterPro_DOMAIN/s:_Uncharacterised_protein_family_UPF0139_(InterPro:IPR005351);_Has_193_Blast_hits_to_193_proteins_in_75_species:_Archae_-_0;_Bacter	6.26709e-73
Ta00740	scaffold 1	complement(798559..799188)	630	11.2438	1606	459	3	152	AT5G07940.1_Symbols:_BEST_Arabidopsis_thaliana_protein_match_is:_dentin_sialophosphoprotein-related_(TAIR:AT5G07980.1);_Has_1906_Blast_hits_to_1127_proteins_in_203_species:_Archae_-_2;_Bacteria_-	6.47551e-76
Ta00741	scaffold 1	complement(800153..803343)	3191	7.2159	7162	2553	6	850	AT5G07980.1_Symbols:_dentin_sialophosphoprotein-related_	0
Ta00742	scaffold 1	807790..810954	3165	12.1865	5798	1545	4	514	AT5G07990.1_Symbols:_TT7,_CYP75B1,_D501_Cytochrome_P450_superfamily_protein_	0
Ta00743	scaffold 1	812001..813413	1413	40.2245	7188	552	3	183	AT5G08000.1_Symbols:_E13L3,_PDCB2_glucan_endo-1,3-beta-glucosidase-like_protein_3_	2.11017e-67
Ta00744	scaffold 1	814008..815072	1065	0.507799	116	489	4	162	AT5G61110.1_Symbols:_zinc_ion_binding_	0.000388813
Ta00745	scaffold 1	816594..818641	2048	8.33866	4325	1734	3	577	AT5G08010.1_Symbols:_unknown_protein;_BEST_Arabidopsis_thaliana_protein_match_is:_unknown_protein_(TAIR:AT5G61040.1);_Has_5732_Blast_hits_to_4319_proteins_in_440_species:_Archae_-_66;_Bacteria_-_	0
Ta00746	scaffold 1	819170..822093	2924	6.59286	3606	1815	10	604	AT5G08020.1_Symbols:_ATRPA70B,_RPA70B_RPA70-kDa_subunit_B_	0
Ta00747	scaffold 1	complement(822365..824037)	1673	0.602363	199	1103	7	364	AT5G08030.1_Symbols:_PLC-like_phosphodiesterases_superfamily_protein_	0
Ta00748	scaffold 1	complement(824841..825462)	622	92.7363	4673	165	2	54	AT5G08040.1_Symbols:_TOM5_mitochondrial_import_receptor_subunit_TOM5_homolog_	7.26673e-28
Ta00749	scaffold 1	825849..826407	559	95.1671	13514	474	2	157	AT5G08050.1_Symbols:_Protein_of_unknown_function_(DUF1118)_	7.96044e-57
Ta00750	scaffold 1	828131..829151	1021	91.4207	14404	483	3	160	AT5G08060.1_Symbols:_unknown_protein;_FUNCTIONS_IN:_molecular_function_unknown;_INVOLVED_IN:_biological_process_unknown;_LOCATED_IN:_mitochondrion;_EXPRESSED_IN:_24_plant_structures;_EXPRESSED_DU	6.40258e-72
Ta00751	scaffold 1	831573..832379	807	1.77135	426	807	1	268	AT5G08070.1_Symbols:_TCP17_TCP_domain_protein_17_	2.16428e-93
Ta00752	scaffold 1	834925..838013	3089	41.6581	12301	936	14	311	AT5G08080.3_Symbols:_SYP132_syntaxin_of_plants_132_	5.19608e-146
Ta00753	scaffold 1	complement(838606..839938)	1333	44.8591	12671	939	4	312	AT5G08100.1_Symbols:_N-terminal_nucleophile_aminohydrolases_(Ntn_hydrolases)_superfamily_protein_	0
Ta00754	scaffold 1	complement(840528..846449)	5922	1.92652	2064	3447	24	1149	AT5G08110.1_Symbols:_nucleic_acid_binding;ATP-dependent_helicases;ATP_binding;helicases;ATP-dependent_helicases_	0
Ta00755	scaffold 1	complement(847235..849177)	1943	10.0599	2971	978	5	325	AT5G08120.1_Symbols:_MPB2C_movement_protein_binding_protein_2C_	0
Ta00756	scaffold 1	complement(850083..853111)	3029	45.8105	22662	1635	11	544	AT5G08130.5_Symbols:_BIM1_basic_helix-loop-helix_(bHLH)_DNA-binding_superfamily_protein_	0
Ta00757	scaffold 1	860405..861610	1206	10.192	3663	1206	1	401	AT5G08139.1_Symbols:_RING/U-box_superfamily_protein_	1.28638e-106
Ta00758	scaffold 1	complement(868647..870891)	2245	57.0611	17782	1044	6	347	AT5G08160.1_Symbols:_ATPK3,_PK3_serine/threonine_protein_kinase_3_	0
Ta00759	scaffold 1	complement(871767..874290)	2524	39.6953	16387	1209	9	402	AT5G08170.1_Symbols:_EMB1873,_ATAIH_porphyromonas-type_peptidyl-arginine_deiminase_family_protein_	0
Ta00760	scaffold 1	complement(875032..876671)	1640	101.494	14862	471	4	156	AT5G08180.1_Symbols:_Ribosomal_protein_L7Ae/L30e/S12e/Gadd45_family_protein_	7.30029e-100
Ta00761	scaffold 1	complement(878522..880023)	1502	40.9094	9443	768	5	256	AT5G23040.1_Symbols:_CDF1_Protein_of_unknown_function_(DUF3353)_	1.37248e-137
Ta00762	scaffold 1	882674..883681	1008	9.81017	1578	510	5	169	AT5G23090.2_Symbols:_NF-YB13_nuclear_factor_Y,_subunit_B13_	1.62324e-70
Ta00763	scaffold 1	885321..887187	1867	12.9524	7179	714	3	237	AT5G08200.1_Symbols:_peptidoglycan-binding_LysM_domain-containing_protein_	2.42875e-53
Ta00764	scaffold 1	complement(893794..901801)	8008	10.6365	17339	4559	15	1496	AT5G08230.1_Symbols:_Tudor/PWWP/MBT_domain-containing_protein_	0
Ta00765	scaffold 1	complement(902536..903622)	1087	28.6111	6173	720	2	239	AT5G23140.1_Symbols:_CLPP2,_NCLPP7_nuclear-encoded_CLP_protease_P7_	1.37267e-149
Ta00766	scaffold 1	complement(904531..905541)	1011	17.7975	4153	780	2	259	AT5G08240.1_Symbols:_unknown_protein;_BEST_Arabidopsis_thaliana_protein_match_is:_unknown_protein_(TAIR:AT5G23160.1);_Has_69_Blast_hits_to_69_proteins_in_10_species:_Archae_-_0;_Bacteria_-_1;_Met	3.44733e-105
Ta00767	scaffold 1	complement(906858..908704)	1847	4.17571	2131	1698	2	565	AT5G23190.1_Symbols:_CYP86B1_cytochrome_P450,_family_86,_subfamily_B,_polypeptide_1_	0
Ta00768	scaffold 1	910249..914688	4440	88.2014	38276	1446	8	481	AT5G08260.1_Symbols:_scpl35_serine_carboxypeptidase-like_35_	0
Ta00769	scaffold 1	915252..916962	1711	5.7367	2066	1188	4	395	AT5G08270.1_Symbols:_unknown_protein;_BEST_Arabidopsis_thaliana_protein_match_is:_unknown_protein_(TAIR:AT5G23200.1);_Has_89_Blast_hits_to_86_proteins_in_45_species:_Archae_-_0;_Bacteria_-_0;_Met	0
Ta00770	scaffold 1	complement(917271..919177)	1907	111.111	38167	1149	5	382	AT5G08280.1_Symbols:_HEMC_hydroxymethylbilane_synthase_	0
Ta00771	scaffold 1	919389..920351	963	231.17	41374	597	3	198	AT5G08290.1_Symbols:_YLS8_mRNA_splicing_factor,_thioredoxin-like_U5_snRNP_	3.59224e-103
Ta00772	scaffold 1	921082..923200	2119	97.7074	30522	1044	7	347	AT5G08300.1_Symbols:_Succinyl-CoA_ligase,_alpha_subunit_	0
Ta00773	scaffold 1	complement(923644..925194)	1551	1.76109	814	1551	1	516	AT5G08305.1_Symbols:_Pentatricopeptide_repeat_(PPR)_superfamily_protein_	0
Ta00774	scaffold 1	complement(926120..928609)	2490	0.791057	587	2490	1	829	AT5G08310.1_Symbols:_Tetratricopeptide_repeat_(TPR)-like_superfamily_protein_	0
Ta00775	scaffold 1	complement(929564..929877)	314	0.127832	10	210	2	69	AT5G08315.1_Symbols:_Defensin-like_(DEFL)_family_protein_	3.12554e-29
Ta00776	scaffold 1	930414..931866	1453	16.0076	2251	453	3	150	AT5G08320.1_Symbols:_CONTAINS_InterPro_DOMAIN/s:_E2F-associated_phosphoprotein,_C-terminal_(InterPro:IPR019370);_Has_149_Blast_hits_to_149_proteins_in_78_species:_Archae_-_0;_Bacteria_-_0;_Metazo	3.84254e-88
Ta00777	scaffold 1	934233..934778	546	29.5489	4808	546	1	181	AT5G08330.1_Symbols:_TCP_family_transcription_factor_	1.6904e-35
Ta00778	scaffold 1	936233..937365	1133	13.7963	2930	682	2	197	AT5G08335.1_Symbols:_ATSTE14B,_ATICMTB,_ICMTB_Isoprenylcysteine_carboxyl_methyltransferase_(ICMT)_family_	1.88129e-135
Ta00779	scaffold 1	937749..939607	1859	5.35318	1876	1107	5	368	AT5G08340.1_Symbols:_Nucleotidylyl_transferase_superfamily_protein_	0
Ta00780	scaffold 1	complement(940193..941024)	832	13.7254	3263	753	2	221	AT5G08350.1_Symbols:_GRAM_domain-containing_protein_/_ABA-responsive_protein-related_	1.54153e-129
Ta00781	scaffold 1	947070..947911	842	2.82118	484	540	4	180	AT5G23380.1_Symbols:_Protein_of_unknown_function_(DUF789)_	7.59137e-21
Ta00782	scaffold 1	947927..948348	422	4.01879	406	339	2	112	AT5G08360.1_Symbols:_Protein_of_unknown_function_(DUF789)_	5.38519e-37
Ta00783	scaffold 1	complement(948700..950989)	2290	21.0737	7698	1185	14	394	AT5G08370.1_Symbols:_AtAGAL2,_AGAL2_alpha-galactosidase_2_	0
Ta00784	scaffold 1	complement(952226..954884)	2659	93.8301	37241	1221	14	406	AT5G08380.1_Symbols:_AtAGAL1,_AGAL1_alpha-galactosidase_1_	0
Ta00785	scaffold 1	956204..956413	210	3.45146	216	210	1	69	AT5G08391.1_Symbols:_Protein_of_unknown_function_(DUF_3339)_	3.33923e-42
Ta00786	scaffold 1	958179..963231	5053	11.4597	8860	2462	18	813	AT5G08390.1_Symbols:_Transducin/WD40_repeat-like_superfamily_protein_	0
Ta00787	scaffold 1	complement(963566..965237)	1672	11.0407	2977	882	8	293	AT5G08400.1_Symbols:_Protein_of_unknown_function_(DUF3531)_	6.55087e-171
Ta00788	scaffold 1	complement(966405..966962)	558	58.6146	9747	558	1	185	AT5G08410.1_Symbols:_FTRA2_ferredoxin/thioredoxin_reductase_subunit_A_(variable_subunit)_2_	2.39376e-93
Ta00789	scaffold 1	complement(967455..969489)	2035	21.6554	7700	1173	7	390	AT5G08415.1_Symbols:_Radical_SAM_superfamily_protein_	0
Ta00790	scaffold 1	970207..972587	2381	57.6127	21427	1200	11	399	AT5G08420.1_Symbols:_RNA-binding_KH_domain-containing_protein_	3.65745e-166
Ta00791	scaffold 1	973085..974645	1561	14.5482	4053	921	5	306	AT5G08430.1_Symbols:_SWIB/MDM2_domain;Plus-3;GYF_	4.50477e-167
Ta00792	scaffold 1	974656..975821	1166	18.8446	4382	768	3	255	AT5G08430.1_Symbols:_SWIB/MDM2_domain;Plus-3;GYF_	6.14064e-85
Ta00793	scaffold 1	976915..982856	5942	9.27822	6229	2166	21	721	AT5G08440.2_Symbols:_unknown_protein;_FUNCTIONS_IN:_molecular_function_unknown;_INVOLVED_IN:_biological_process_unknown;_EXPRESSED_IN:_21_plant_structures;_EXPRESSED_DURING:_13_growth_stages;_BES	0
Ta00794	scaffold 1	984607..985644	1038	0.012931	4	1038	1	345	AT5G06920.1_Symbols:_FLA21_FASCICLIN-like_arabinogalactan_protein_21_precursor_	0
Ta00795	scaffold 1	complement(986337..988269)	1933	4.038	3722	654	3	218	AT4G35370.1_Symbols:_Transducin/WD40_repeat-like_superfamily_protein_	3.51197
Ta00796	scaffold 1	complement(989090..993694)	4605	27.4455	22675	2670	11	889	AT5G08450.1_Symbols:_CONTAINS_InterPro_DOMAIN/s:_Histone_deacetylation_protein_Rxt3_(InterPro:IPR013951);_Has_34444_Blast_hits_to_20801_proteins_in_1175_species:_Archae_-_64;_Bacteria_-_2390;_Met	0
Ta00797	scaffold 1	995862..998300	2439	0.0624711	26	1128	5	375	AT5G08460.1_Symbols:_GDSL-like_Lipase/Acylhydrolase_superfamily_protein_	0
Ta00798	scaffold 1	998818..1005258	6441	11.5336	12696	3333	18	1110	AT5G08470.1_Symbols:_PEX1_peroxisome_1_	0
Ta00799	scaffold 1	1010337..1010861	525	1.86635	292	525	1	174	AT5G08480.2_Symbols:_VQ_motif-containing_protein_	5.97499e-100
Ta00800	scaffold 1	complement(1011066..1013615)	2550	0.447412	340	2550	1	849	AT5G08490.1_Symbols:_Tetratricopeptide_repeat_(TPR)-like_superfamily_protein_	0
Ta00801	scaffold 1	1014113..1017273	3161	12.2005	7035	1851	12	616	AT5G08500.1_Symbols:_Transmembrane_CLPTM1_family_protein_	0
Ta00802	scaffold 1	1017689..1019334	1646	3.0142	1546	1209	3	402	AT5G08510.1_Symbols:_Pentatricopeptide_repeat_(PPR)_superfamily_protein_	0
Ta00803	scaffold 1	complement(1019783..1021679)	1897	33.9613	9518	927	2	308	AT5G08520.1_Symbols:_Duplicated_homeodomain-like_superfamily_protein_	3.16434e-148
Ta00804	scaffold 1	complement(1024028..1026169)	2142	166.269	85731	1704	2	567	AT5G08530.1_Symbols:_CI51_51_kDa_subunit_of_complex_I_	0
Ta00805	scaffold 1	1026648..1027791	1144	12.0814	2020	523	6	161	AT3G52350.1_Symbols:_D111/G-patch_domain-containing_protein_	3.08621e-26
Ta00806	scaffold 1	1028469..1030082	1614	58.3301	18738	1068	6	355	AT5G08540.1_Symbols:_unknown_protein;_FUNCTIONS_IN:_molecular_function_unknown;_INVOLVED_IN:_biological_process_unknown;_LOCATED_IN:_chloroplast_thylakoid_membrane,_chloroplast,_chloroplast_envel	5.00875e-169
Ta00807	scaffold 1	complement(1030489..1034457)	3969	8.98247	7366	2745	6	915	AT5G08550.1_Symbols:_ILP1_GC-rich_sequence_DNA-binding_factor-like_protein_	0
Ta00808	scaffold 1	complement(1034939..1037455)	2517	41.7889	24925	1753	5	582	AT5G08560.1_Symbols:_transducin_family_protein_/_WD-40_repeat_family_protein_	0
Ta00809	scaffold 1	1040434..1046513	6080	22.0662	22311	3351	25	1112	AT3G15880.2_Symbols:_WSIP2,_TPR4_WUS-interacting_protein_2_	0
Ta00810	scaffold 1	1047327..1048983	1657	2.8689	486	393	6	130	AT5G08565.1_Symbols:_Transcription_initiation_Spt4-like_protein_	2.47604e-66
Ta00811	scaffold 1	1049772..1051589	1818	87.115	40867	1571	3	510	AT5G08570.1_Symbols:_Pyruvate_kinase_family_protein_	0
Ta00812	scaffold 1	complement(1052238..1054029)	1792	21.2179	7552	1179	7	392	AT5G08580.1_Symbols:_Calcium-binding_EF_hand_family_protein_	0
Ta00813	scaffold 1	1054619..1057233	2615	59.9976	19025	891	7	296	AT5G08590.1_Symbols:_ASK2,_SNRK2-1,_SNRK2.1,_SRK2G_SNF1-related_protein_kinase_2.1_	3.86021e-157
Ta00814	scaffold 1	1058827..1065846	7020	31.5171	39984	4113	20	1371	AT5G08610.1_Symbols:_P-loop_containing_nucleoside_triphosphate_hydrolases_superfamily_protein_	0
Ta00815	scaffold 1	complement(1066480..1069788)	3309	13.8064	9421	2158	10	719	AT5G08630.1_Symbols:_DDT_domain-containing_protein_	0
Ta00816	scaffold 1	1071671..1072986	1316	20.7774	6773	1011	3	336	AT5G08640.1_Symbols:_FLS,_ATFLS1,_FLS1_flavonol_synthase_1_	0
Ta00817	scaffold 1	complement(1073523..1078698)	5176	54.2709	33431	2043	22	680	AT5G08650.1_Symbols:_Small_GTP-binding_protein_	0
Ta00818	scaffold 1	1080014..1083214	3201	18.0316	10763	1962	12	653	AT5G08660.1_Symbols:_Protein_of_unknown_function_(DUF668)_	0
Ta00819	scaffold 1	complement(1083747..1086328)	2582	325.147	162093	1671	9	556	AT5G08680.1_Symbols:_ATP_synthase_alpha/beta_family_protein_	0
Ta00820	scaffold 1	1087008..1089735	2728	144.346	72364	1680	9	559	AT5G08680.1_Symbols:_ATP_synthase_alpha/beta_family_protein_	0
Ta00821	scaffold 1	1090726..1092609	1884	179.092	53333	978	7	325	AT5G08680.1_Symbols:_ATP_synthase_alpha/beta_family_protein_	1.4053e-157
Ta00822	scaffold 1	complement(1093307..1096320)	3014	12.5481	5326	1305	14	434	AT5G08710.1_Symbols:_Regulator_of_chromosome_condensation_(RCC1)_family_protein_	0
Ta00823	scaffold 1	complement(1100515..1104251)	3737	13.967	9212	2070	9	689	AT5G08720.1_Symbols:_CONTAINS_InterPro_DOMAIN/s:_Streptomyces_cyclase/dehydrase_(InterPro:IPR005031);_BEST_Arabidopsis_thaliana_protein_match_is:_Polyketide_cyclase_/_dehydrase_and_lipid_transpor	0
Ta00824	scaffold 1	complement(1104692..1108391)	3700	0.600373	530	2789	4	929	AT5G08730.1_Symbols:_ATARI16,_ARI16_IBR_domain-containing_protein_	0
Ta00825	scaffold 1	complement(1109958..1112819)	2862	20.2389	10397	1593	11	530	AT5G08740.1_Symbols:_NDC1_NAD(P)H_dehydrogenase_C1_	0
Ta00826	scaffold 1	1114450..1115940	1491	20.0847	9115	1169	4	388	AT5G08750.3_Symbols:_RING/FYVE/PHD_zinc_finger_superfamily_protein_	0
Ta00827	scaffold 1	complement(1117174..1118082)	909	6.68165	1810	909	1	302	AT5G08770.1_Symbols:_unknown_protein;_Has_30201_Blast_hits_to_17322_proteins_in_780_species:_Archae_-_12;_Bacteria_-_1396;_Metazoa_-_17338;_Fungi_-_3422;_Plants_-_5037;_Viruses_-_0;_Other_Eukaryo	2.78274e-109
Ta00828	scaffold 1	1118348..1120427	2080	3.52601	1482	1398	5	465	AT5G08780.1_Symbols:_winged-helix_DNA-binding_transcription_factor_family_protein_	0
Ta00829	scaffold 1	complement(1120086..1121785)	1700	119.98	47885	1038	4	345	AT5G08790.1_Symbols:_ATAF2,_anac081_NAC_(No_Apical_Meristem)_domain_transcriptional_regulator_superfamily_protein_	1.22095e-170
Ta00830	scaffold 1	1128427..1130316	1890	72.1395	31943	1479	5	492	AT5G09220.1_Symbols:_AAP2_amino_acid_permease_2_	0
Ta00831	scaffold 1	complement(1130999..1131472)	474	12.9097	864	216	2	71	AT5G09225.1_Symbols:_unknown_protein;_FUNCTIONS_IN:_molecular_function_unknown;_INVOLVED_IN:_biological_process_unknown;_LOCATED_IN:_endomembrane_system;_Has_35333_Blast_hits_to_34131_proteins_in	1.48145e-25
Ta00832	scaffold 1	1132608..1134580	1973	8.68364	3088	1116	10	367	AT5G09230.7_Symbols:_SRT2_sirtuin_2_	0
Ta00833	scaffold 1	complement(1134937..1135786)	850	25.1512	2552	321	4	106	AT5G09250.1_Symbols:_KIWI_ssDNA-binding_transcriptional_regulator_	6.9268e-66
Ta00834	scaffold 1	1136323..1138198	1876	20.5909	6966	851	6	277	AT5G09260.1_Symbols:_VPS20.2_vacuolar_protein_sorting-associated_protein_20.2_	6.20554e-82
Ta00835	scaffold 1	1139349..1139687	339	15.501	1566	339	1	112	AT5G09270.1_Symbols:_unknown_protein;_Has_30201_Blast_hits_to_17322_proteins_in_780_species:_Archae_-_12;_Bacteria_-_1396;_Metazoa_-_17338;_Fungi_-_3422;_Plants_-_5037;_Viruses_-_0;_Other_Eukaryo	4.27104e-58
Ta00836	scaffold 1	complement(1140301..1149075)	8775	0	172	1569	6	522	AT5G09280.1_Symbols:_Pectin_lyase-like_superfamily_protein_	9.74488e-137
Ta00837	scaffold 1	1142357..1142548	192	0	0	192	1	63	AT5G06330.1_Symbols:_Late_embryogenesis_abundant_(LEA)_hydroxyproline-rich_glycoprotein_family_	5.6591e-09
Ta00838	scaffold 1	1142657..1142944	288	0	0	288	1	95	AT5G06330.1_Symbols:_Late_embryogenesis_abundant_(LEA)_hydroxyproline-rich_glycoprotein_family_	1.98787e-21
Ta00839	scaffold 1	complement(1152195..1154518)	2324	1.57218	671	1398	9	465	AT5G09300.1_Symbols:_Thiamin_diphosphate-binding_fold_(THDP-binding)_superfamily_protein_	0
Ta00840	scaffold 1	complement(1155139..1156197)	1059	39.2982	5550	426	2	141	AT5G09310.1_Symbols:_CONTAINS_InterPro_DOMAIN/s:_Gamma-secretase_aspartyl_protease_complex,_presenilin_enhancer-2_subunit_(InterPro:IPR019379);_Has_168_Blast_hits_to_168_proteins_in_71_species:_A	1.54849e-70
Ta00841	scaffold 1	complement(1158021..1161461)	3441	9.8924	8352	2367	7	788	AT3G19770.1_Symbols:_ATVPS9A,_VPS9A,_VPS9_Vacuolar_sorting_protein_9_(VPS9)_domain_	0
Ta00842	scaffold 1	complement(1162108..1163746)	1639	40.1783	14520	1209	4	402	AT5G09330.1_Symbols:_anac082,_VNI1,_NAC082_NAC_domain_containing_protein_82_	1.05786e-172
Ta00843	scaffold 1	complement(1163957..1164070)	114	18.3969	625	114	1	37	AT1G10490.1_Symbols:_Domain_of_unknown_function_(DUF1726)_;Putative_ATPase_(DUF699)_	3.29752
Ta00844	scaffold 1	complement(1165378..1171341)	5964	4.93106	4933	3312	16	1103	AT5G09350.1_Symbols:_PI-4KBETA2,_PI4KBETA2_phosphatidylinositol_4-OH_kinase_beta2_	0
Ta00845	scaffold 1	complement(1172210..1174652)	2443	0.0117124	8	1719	6	572	AT5G09360.1_Symbols:_LAC14_laccase_14_	0
Ta00846	scaffold 1	complement(1175566..1176736)	1171	5.89531	900	510	3	169	AT5G09370.1_Symbols:_Bifunctional_inhibitor/lipid-transfer_protein/seed_storage_2S_albumin_superfamily_protein_	1.00583e-34
Ta00847	scaffold 1	complement(1177395..1189196)	11802	0.110965	261	2268	8	755	AT5G39580.1_Symbols:_Peroxidase_superfamily_protein_	6.66668e-117
Ta00848	scaffold 1	complement(1189598..1191280)	1683	13.3793	3193	780	10	259	AT5G09380.1_Symbols:_RNA_polymerase_III_RPC4_	3.33428e-137
Ta00849	scaffold 1	1191760..1194369	2610	39.7416	15566	1226	12	405	AT5G09390.1_Symbols:_CD2-binding_protein-related_	1.26394e-178
Ta00850	scaffold 1	1195254..1199176	3923	19.0787	14945	2583	10	860	AT5G09400.1_Symbols:_KUP7_K+_uptake_permease_7_	0
Ta00851	scaffold 1	1200426..1205198	4773	10.2408	9172	2931	11	976	AT5G09410.3_Symbols:_EICBP.B_ethylene_induced_calmodulin_binding_protein_	0
Ta00852	scaffold 1	1206134..1209887	3754	7.90193	4347	1812	13	603	AT5G09420.1_Symbols:_ATTOC64-V,_MTOM64,_TOC64-V,_OM64,_AtmtOM64_translocon_at_the_outer_membrane_of_chloroplasts_64-V_	0
Ta00853	scaffold 1	1210327..1211609	1283	1.91799	543	936	4	311	AT5G09430.1_Symbols:_alpha/beta-Hydrolases_superfamily_protein_	0
Ta00854	scaffold 1	1217146..1218033	888	183.847	48652	888	1	295	AT5G64260.1_Symbols:_EXL2_EXORDIUM_like_2_	2.07273e-176
Ta00855	scaffold 1	1222017..1222373	357	47.843	5090	357	1	118	AT5G64310.1_Symbols:_AGP1,_ATAGP1_arabinogalactan_protein_1_	0.00183064
Ta00856	scaffold 1	1222914..1224631	1718	12.3072	5240	996	3	331	AT5G09450.1_Symbols:_Tetratricopeptide_repeat_(TPR)-like_superfamily_protein_	2.74654e-149
Ta00857	scaffold 1	complement(1225634..1227135)	1502	28.0484	15889	959	4	319	AT5G09460.1_Symbols:_sequence-specific_DNA_binding_transcription_factors;transcription_regulators_	1.95335e-122
Ta00858	scaffold 1	complement(1230426..1231607)	1182	0.33154	119	1002	2	333	AT5G09470.1_Symbols:_DIC3_dicarboxylate_carrier_3_	2.50314e-159
Ta00859	scaffold 1	complement(1233391..1237220)	3830	51.4549	37699	1347	10	448	AT1G04270.1_Symbols:_RPS15_cytosolic_ribosomal_protein_S15_	1.03339e-81
Ta00860	scaffold 1	complement(1242168..1243094)	927	1.65789	458	927	1	308	AT5G09540.1_Symbols:_Chaperone_DnaJ-domain_superfamily_protein_	1.47186e-137
Ta00861	scaffold 1	1243636..1246303	2668	2.41011	963	1338	12	445	AT5G09550.1_Symbols:_GDP_dissociation_inhibitor_family_protein_/_Rab_GTPase_activator_family_protein_	0
Ta00862	scaffold 1	1246986..1249979	2994	1.21952	1200	1761	7	586	AT5G09560.1_Symbols:_RNA-binding_KH_domain-containing_protein_	2.87777e-83
Ta00863	scaffold 1	1250866..1252008	1143	78.4273	10603	438	5	145	AT5G09570.1_Symbols:_Cox19-like_CHCH_family_protein_	5.77345e-56
Ta00864	scaffold 1	1256268..1258087	1820	5.09821	1731	1113	8	370	AT5G09580.1_Symbols:_unknown_protein;_BEST_Arabidopsis_thaliana_protein_match_is:_unknown_protein_(TAIR:AT1G53345.1);_Has_53_Blast_hits_to_53_proteins_in_12_species:_Archae_-_0;_Bacteria_-_2;_Met	0
Ta00865	scaffold 1	1258810..1261523	2714	35.1113	21297	2028	6	675	AT5G09590.1_Symbols:_MTHSC70-2,_HSC70-5_mitochondrial_HSO70_2_	0
Ta00866	scaffold 1	1263363..1264671	1309	83.0946	22491	633	5	210	AT5G09600.1_Symbols:_SDH3-1_succinate_dehydrogenase_3-1_	4.60703e-107
Ta00867	scaffold 1	1265354..1266595	1242	0.0351229	13	1242	1	413	AT5G09610.1_Symbols:_APUM21,_PUM21_pumilio_21_	8.9836e-143
Ta00868	scaffold 1	complement(1267776..1269269)	1494	31.4786	17687	1218	2	406	AT5G09620.1_Symbols:_Octicosapeptide/Phox/Bem1p_family_protein_	4.32328e-124
Ta00869	scaffold 1	complement(1270139..1271296)	1158	4.77549	1648	1158	1	385	AT5G09630.1_Symbols:_LisH/CRA/RING-U-box_domains-containing_protein_	5.71243e-158
Ta00870	scaffold 1	1272117..1274310	2194	5.13644	1896	1221	11	406	AT5G09640.1_Symbols:_SNG2,_SCPL19_serine_carboxypeptidase-like_19_	0
Ta00871	scaffold 1	1274362..1274835	474	2.29871	263	381	2	126	AT5G09640.1_Symbols:_SNG2,_SCPL19_serine_carboxypeptidase-like_19_	2.00923e-40
Ta00872	scaffold 1	complement(1275237..1277064)	1828	145.639	39594	903	6	300	AT5G09650.1_Symbols:_AtPPa6,_PPa6_pyrophosphorylase_6_	0
Ta00873	scaffold 1	complement(1277599..1279505)	1907	261.144	84016	1077	8	358	AT2G22780.1_Symbols:_PMDH1_peroxisomal_NAD-malate_dehydrogenase_1_	0
Ta00874	scaffold 1	complement(1280073..1281743)	1671	29.4031	14642	1671	1	556	AT5G09670.2_Symbols:_loricrin-related_	0
Ta00875	scaffold 1	1283309..1284043	735	0.3698	81	735	1	244	AT5G39650.1_Symbols:_Protein_of_unknown_function_(DUF679)_	1.88172e-130
Ta00876	scaffold 1	complement(1284334..1285135)	802	27.223	5085	621	3	206	AT5G09680.1_Symbols:_RLF_reduced_lateral_root_formation_	8.85091e-109
Ta00877	scaffold 1	complement(1289669..1291976)	2308	2.84112	1079	1161	11	386	AT5G09690.2_Symbols:_ATMGT7,_MGT7,_MRS2-7_magnesium_transporter_7_	0
Ta00878	scaffold 1	complement(1292475..1295345)	2871	1.71861	1206	2343	6	780	AT5G09730.1_Symbols:_BXL3,_ATBXL3,_XYL3,_ATBX3,_BX3_beta-xylosidase_3_	0
Ta00879	scaffold 1	complement(1297918..1300422)	2505	13.3174	6124	1470	9	489	AT5G09740.1_Symbols:_HAM2_histone_acetyltransferase_of_the_MYST_family_2_	0
Ta00880	scaffold 1	complement(1301921..1302562)	642	1.14989	220	642	1	213	AT5G09750.1_Symbols:_HEC3_basic_helix-loop-helix_(bHLH)_DNA-binding_superfamily_protein_	6.68951e-59
Ta00881	scaffold 1	1308673..1310729	2057	14.9656	7836	1746	2	581	AT5G09760.1_Symbols:_Plant_invertase/pectin_methylesterase_inhibitor_superfamily_	0
Ta00882	scaffold 1	complement(1311594..1312893)	1300	31.4662	4799	501	6	166	AT5G64650.1_Symbols:_Ribosomal_protein_L17_family_protein_	1.45022e-87
Ta00883	scaffold 1	complement(1313455..1315302)	1848	4.88915	1747	1140	6	379	AT5G09790.2_Symbols:_ATXR5,_SDG15_ARABIDOPSIS_TRITHORAX-RELATED_PROTEIN_5_	0
Ta00884	scaffold 1	1319254..1319553	300	2.7404	245	300	1	99	AT5G09805.1_Symbols:_IDL3_inflorescence_deficient_in_abscission_(IDA)-like_3_	9.97552e-43
Ta00885	scaffold 1	1324071..1326309	2239	492.186	183319	1218	5	405	AT5G09810.1_Symbols:_ACT7_actin_7_	0
Ta00886	scaffold 1	complement(1328672..1329966)	1295	11.6068	3130	804	6	267	AT5G09820.2_Symbols:_Plastid-lipid_associated_protein_PAP_/_fibrillin_family_protein_	6.87209e-168
Ta00887	scaffold 1	complement(1330904..1331851)	948	145.837	12697	282	3	93	AT5G09830.1_Symbols:_BolA-like_family_protein_	1.96018e-47
Ta00888	scaffold 1	1332116..1335057	2942	2.53724	2045	2694	3	897	AT5G09840.1_Symbols:_Putative_endonuclease_or_glycosyl_hydrolase_	0
Ta00889	scaffold 1	complement(1336549..1338335)	1787	59.7592	20426	1083	9	360	AT5G09850.1_Symbols:_Transcription_elongation_factor_(TFIIS)_family_protein_	1.67024e-164
Ta00890	scaffold 1	1338681..1343571	4891	13.1194	11730	1905	21	634	AT5G09860.1_Symbols:_AtTHO1,_THO1,_AtHPR1,_HPR1_nuclear_matrix_protein-related_	0
Ta00891	scaffold 1	1347355..1352120	4766	30.6708	31171	3138	13	1045	AT5G09870.1_Symbols:_CESA5_cellulose_synthase_5_	0
Ta00892	scaffold 1	complement(1355381..1358697)	3317	29.0877	15930	1698	14	565	AT5G09880.1_Symbols:_Splicing_factor,_CC1-like_	0
Ta00893	scaffold 1	complement(1359202..1362213)	3012	104.529	43084	1353	11	450	AT5G64760.1_Symbols:_RPN5B_regulatory_particle_non-ATPase_subunit_5B_	0
Ta00894	scaffold 1	1362706..1363482	777	0.148706	28	519	4	172	AT5G03480.1_Symbols:_RNA-binding_(RRM/RBD/RNP_motifs)_family_protein_	6.60191e-22
Ta00895	scaffold 1	1363940..1365527	1588	0.0404731	26	912	7	303	AT5G09910.1_Symbols:_Ras-related_small_GTP-binding_family_protein_	7.68859e-172
Ta00896	scaffold 1	1366741..1368044	1304	85.3904	12899	483	7	160	AT5G09920.1_Symbols:_RPB15.9,_ATRPB15.9,_RPB15.9.9,_NRPB4_RNA_polymerase_II,_Rpb4,_core_protein_	1.40883e-89
Ta00897	scaffold 1	1370935..1372195	1261	66.5984	7671	366	4	121	AT5G09960.1_Symbols:_FUNCTIONS_IN:_molecular_function_unknown;_INVOLVED_IN:_biological_process_unknown;_LOCATED_IN:_plasma_membrane;_EXPRESSED_IN:_22_plant_structures;_EXPRESSED_DURING:_13_growth	6.08756e-49
Ta00898	scaffold 1	1376442..1378177	1736	1.66319	797	1608	2	535	AT5G09970.1_Symbols:_CYP78A7_cytochrome_P450,_family_78,_subfamily_A,_polypeptide_7_	0
Ta00899	scaffold 1	1387180..1387516	337	0.988035	191	180	2	59	AT5G09990.1_Symbols:_PROPEP5_elicitor_peptide_5_precursor_	7.43395e-12
Ta00900	scaffold 1	complement(1387707..1389014)	1308	17.8144	4375	777	5	258	AT5G09995.2_Symbols:_unknown_protein;_BEST_Arabidopsis_thaliana_protein_match_is:_unknown_protein_(TAIR:AT1G08530.1);_Has_35333_Blast_hits_to_34131_proteins_in_2444_species:_Archae_-_798;_Bacteri	2.3261e-115
Ta00901	scaffold 1	1389356..1389778	423	0.872612	110	423	1	140	AT5G10000.1_Symbols:_ATFD4,_FD4_ferredoxin_4_	8.4365e-56
Ta00902	scaffold 1	1391833..1395314	3482	9.98695	9404	3153	3	1050	AT5G10020.1_Symbols:_Leucine-rich_receptor-like_protein_kinase_family_protein_	0
Ta00903	scaffold 1	complement(1395942..1397464)	1523	21.5878	8662	863	6	286	AT5G10030.1_Symbols:_TGA4,_OBF4_TGACG_motif-binding_factor_4_	1.14077e-95
Ta00904	scaffold 1	1401274..1401486	213	80.6129	5117	213	1	70	AT5G65207.1_Symbols:_unknown_protein;_BEST_Arabidopsis_thaliana_protein_match_is:_unknown_protein_(TAIR:AT5G10040.1);_Has_30201_Blast_hits_to_17322_proteins_in_780_species:_Archae_-_12;_Bacteria_	1.58431e-21
Ta00905	scaffold 1	1402085..1403426	1342	26.0606	7133	843	3	280	AT5G10050.1_Symbols:_NAD(P)-binding_Rossmann-fold_superfamily_protein_	0
Ta00906	scaffold 1	1404361..1405701	1341	7.2876	2162	978	3	325	AT5G10050.1_Symbols:_NAD(P)-binding_Rossmann-fold_superfamily_protein_	1.66759e-165
Ta00907	scaffold 1	complement(1407102..1409131)	2030	3.93221	3392	1257	12	418	AT2G19385.1_Symbols:_zinc_ion_binding_	1.21419e-60
Ta00908	scaffold 1	1409771..1410465	695	0.0688326	17	390	4	129	AT5G10050.1_Symbols:_NAD(P)-binding_Rossmann-fold_superfamily_protein_	1.112e-26
Ta00909	scaffold 1	complement(1410704..1413186)	2483	16.0978	6955	1416	7	471	AT5G10060.1_Symbols:_ENTH/VHS_family_protein_	0
Ta00910	scaffold 1	complement(1413809..1415508)	1700	12.7308	3166	723	9	240	AT5G10070.2_Symbols:_RNase_L_inhibitor_protein-related_	6.30733e-124
Ta00911	scaffold 1	1417611..1420193	2583	9.13466	4415	1530	8	509	AT5G10080.1_Symbols:_Eukaryotic_aspartyl_protease_family_protein_	0
Ta00912	scaffold 1	complement(1420607..1422790)	2184	0.202862	116	1803	4	600	AT5G10090.1_Symbols:_TPR13_Tetratricopeptide_repeat_(TPR)-like_superfamily_protein_	0
Ta00913	scaffold 1	1426155..1428231	2077	8.94382	2790	1013	10	328	AT5G10100.1_Symbols:_TPPI_Haloacid_dehalogenase-like_hydrolase_(HAD)_superfamily_protein_	0
Ta00914	scaffold 1	complement(1435566..1436811)	1246	8.46022	2402	942	4	314	AT5G10110.1_Symbols:_unknown_protein;_BEST_Arabidopsis_thaliana_protein_match_is:_unknown_protein_(TAIR:AT5G65120.1);_Has_30201_Blast_hits_to_17322_proteins_in_780_species:_Archae_-_12;_Bacteria_	4.20164e-117
Ta00915	scaffold 1	1438840..1440195	1356	0.140767	89	882	2	293	AT5G10120.1_Symbols:_Ethylene_insensitive_3_family_protein_	6.15827e-80
Ta00916	scaffold 1	complement(1440864..1441904)	1041	14.9002	2247	495	2	164	AT5G10130.1_Symbols:_Pollen_Ole_e_1_allergen_and_extensin_family_protein_	8.76999e-96
Ta00917	scaffold 1	complement(1443454..1448509)	5056	78.4122	14740	612	7	203	AT5G10140.1_Symbols:_FLC,_FLF,_AGL25_K-box_region_and_MADS-box_transcription_factor_family_protein_	3.79471e-82
Ta00918	scaffold 1	complement(1450253..1451960)	1708	1.17459	567	1257	5	418	AT5G10150.1_Symbols:_Domain_of_unknown_function_(DUF966)_	0
Ta00919	scaffold 1	1453840..1455176	1337	32.8718	6659	672	4	223	AT5G10160.1_Symbols:_Thioesterase_superfamily_protein_	1.12723e-139
Ta00920	scaffold 1	complement(1455805..1458595)	2791	23.7233	10945	1533	10	510	AT5G10170.1_Symbols:_ATMIPS3,_MIPS3_myo-inositol-1-phosphate_synthase_3_	0
Ta00921	scaffold 1	1461775..1465530	3756	42.4129	25157	1986	10	662	AT5G10180.1_Symbols:_AST68,_SULTR2;1_slufate_transporter_2;1_	0
Ta00922	scaffold 1	1468352..1470311	1960	10.6588	4986	1485	3	494	AT5G10190.1_Symbols:_Major_facilitator_superfamily_protein_	0
Ta00923	scaffold 1	1471616..1473612	1997	17.3062	9765	1893	2	630	AT5G10200.1_Symbols:_ARM-repeat/Tetratricopeptide_repeat_(TPR)-like_protein_	0
Ta00924	scaffold 1	1474806..1475396	591	9.68068	1705	591	1	196	AT5G10210.1_Symbols:_CONTAINS_InterPro_DOMAIN/s:_C2_calcium-dependent_membrane_targeting_(InterPro:IPR000008);_BEST_Arabidopsis_thaliana_protein_match_is:_unknown_protein_(TAIR:AT5G65030.1);_Has_	9.12614e-101
Ta00925	scaffold 1	complement(1475559..1476671)	1113	0	8	252	4	83	AT5G10220.1_Symbols:_ANN6,_ANNAT6_annexin_6_	0.0020158
Ta00926	scaffold 1	complement(1478490..1480386)	1897	11.1259	3367	960	4	319	AT5G10220.1_Symbols:_ANN6,_ANNAT6_annexin_6_	0
Ta00927	scaffold 1	complement(1481056..1483238)	2183	2.39544	803	1017	11	338	AT5G10320.1_Symbols:_unknown_protein;_Has_54_Blast_hits_to_53_proteins_in_19_species:_Archae_-_0;_Bacteria_-_4;_Metazoa_-_0;_Fungi_-_0;_Plants_-_50;_Viruses_-_0;_Other_Eukaryotes_-_0_(source:_NCB	1.19957e-174
Ta00928	scaffold 1	complement(1484535..1487956)	3422	18.1202	9515	1740	14	579	AT5G10240.1_Symbols:_ASN3_asparagine_synthetase_3_	0
Ta00929	scaffold 1	complement(1488569..1490807)	2239	0.280688	165	1590	7	529	AT5G10250.1_Symbols:_DOT3_Phototropic-responsive_NPH3_family_protein_	1.00528e-180
Ta00930	scaffold 1	complement(1490823..1491294)	472	0.172082	14	234	2	77	AT5G10250.1_Symbols:_DOT3_Phototropic-responsive_NPH3_family_protein_	0.0888219
Ta00931	scaffold 1	1491780..1493377	1598	30.6682	5944	624	6	207	AT5G10260.1_Symbols:_AtRABH1e,_RABH1e_RAB_GTPase_homolog_H1E_	3.65921e-145
Ta00932	scaffold 1	complement(1493758..1496621)	2864	27.5621	14742	1539	12	512	AT5G10270.1_Symbols:_CDKC;1_cyclin-dependent_kinase_C;1_	0
Ta00933	scaffold 1	1504403..1505892	1490	4.63686	1914	1299	4	432	AT5G10280.1_Symbols:_MYB92,_ATMYB92,_ATMYB64_myb_domain_protein_92_	2.55302e-178
Ta00934	scaffold 1	complement(1509529..1512230)	2702	35.8742	19708	1818	10	605	AT5G10290.1_Symbols:_leucine-rich_repeat_transmembrane_protein_kinase_family_protein_	0
Ta00935	scaffold 1	1513870..1514928	1059	8.76182	2077	774	3	257	AT5G10300.1_Symbols:_ATMES5,_MES5,_HNL_methyl_esterase_5_	8.53321e-172
Ta00936	scaffold 1	complement(1515881..1516351)	471	5.71184	676	366	2	121	AT5G10310.1_Symbols:_unknown_protein;_FUNCTIONS_IN:_molecular_function_unknown;_INVOLVED_IN:_biological_process_unknown;_LOCATED_IN:_endomembrane_system;_EXPRESSED_IN:_17_plant_structures;_EXPRES	6.20103e-65
Ta00937	scaffold 1	complement(1519226..1521736)	2511	7.38708	2975	1122	12	373	AT5G10320.1_Symbols:_unknown_protein;_Has_54_Blast_hits_to_53_proteins_in_19_species:_Archae_-_0;_Bacteria_-_4;_Metazoa_-_0;_Fungi_-_0;_Plants_-_50;_Viruses_-_0;_Other_Eukaryotes_-_0_(source:_NCB	0
Ta00938	scaffold 1	complement(1522303..1524351)	2049	27.9479	7262	657	6	218	AT5G10350.1_Symbols:_RNA-binding_(RRM/RBD/RNP_motifs)_family_protein_	2.67405e-109
Ta00939	scaffold 1	1524765..1525691	927	29.9961	7007	723	2	240	AT5G65270.1_Symbols:_AtRABA4a,_RABA4a_RAB_GTPase_homolog_A4A_	2.18578e-144
Ta00940	scaffold 1	complement(1526094..1527580)	1487	440.195	98602	750	6	249	AT5G10360.1_Symbols:_EMB3010,_RPS6B_Ribosomal_protein_S6e_	6.43383e-132
Ta00941	scaffold 1	1529128..1535007	5880	10.6889	17052	5340	4	1779	AT5G10370.1_Symbols:_helicase_domain-containing_protein_/_IBR_domain-containing_protein_/_zinc_finger_protein-related_	0
Ta00942	scaffold 1	1536135..1537043	909	3.67306	995	909	1	302	AT5G10380.1_Symbols:_RING1,_ATRING1_RING/U-box_superfamily_protein_	2.04691e-95
Ta00943	scaffold 1	complement(1538644..1539248)	605	173.349	44812	285	2	94	AT5G65360.1_Symbols:_Histone_superfamily_protein_	3.23905e-40
Ta00944	scaffold 1	1540578..1541803	1226	9.04935	3314	1062	2	353	AT5G10410.1_Symbols:_ENTH/ANTH/VHS_superfamily_protein_	3.21143e-152
Ta00945	scaffold 1	complement(1542096..1545425)	3330	0.401524	389	1053	7	350	AT5G65380.1_Symbols:_MATE_efflux_family_protein_	1.2538e-125
Ta00946	scaffold 1	complement(1545503..1549893)	4391	9.25143	5161	1638	9	545	AT5G44050.1_Symbols:_MATE_efflux_family_protein_	0
Ta00947	scaffold 1	complement(1554765..1556580)	1816	3.35205	1020	948	6	315	AT5G10440.1_Symbols:_CYCD4;2_cyclin_d4;2_	1.19646e-136
Ta00948	scaffold 1	complement(1558362..1559935)	1574	357.88	80880	747	4	248	AT5G10450.4_Symbols:_GRF6_G-box_regulating_factor_6_	2.82746e-163
Ta00949	scaffold 1	1561291..1566147	4857	0.163715	186	2931	21	977	AT5G65440.3_Symbols:_unknown_protein;_INVOLVED_IN:_biological_process_unknown;_EXPRESSED_IN:_22_plant_structures;_EXPRESSED_DURING:_13_growth_stages;_BEST_Arabidopsis_thaliana_protein_match_is:_u	0
Ta00950	scaffold 1	1568399..1570245	1847	21.6783	6046	921	7	306	AT5G10460.1_Symbols:_Haloacid_dehalogenase-like_hydrolase_(HAD)_superfamily_protein_	0
Ta00951	scaffold 1	1570882..1571618	737	0.29581	86	726	2	241	AT5G54320.1_Symbols:_Protein_of_unknown_function_(DUF295)_	1.82705e-28
Ta00952	scaffold 1	complement(1571811..1578522)	6712	11.0671	13051	3888	24	1295	AT5G10470.2_Symbols:_KAC1_kinesin_like_protein_for_actin_based_chloroplast_movement_1_	0
Ta00953	scaffold 1	complement(1579252..1581266)	2015	80.8946	20189	633	10	210	AT5G10480.3_Symbols:_PAS2_Protein-tyrosine_phosphatase-like,_PTPLA_	6.86131e-129
Ta00954	scaffold 1	complement(1581624..1585503)	3880	23.2405	14997	2065	14	686	AT5G10490.1_Symbols:_MSL2_MSCS-like_2_	0
Ta00955	scaffold 1	1586906..1589383	2478	0.171977	127	2478	1	825	AT5G10500.1_Symbols:_Kinase_interacting_(KIP1-like)_family_protein_	0
Ta00956	scaffold 1	1596406..1600681	4276	8.92577	5988	1344	8	447	AT5G10510.3_Symbols:_AIL6_AINTEGUMENTA-like_6_	0
Ta00957	scaffold 1	complement(1601493..1611195)	9703	2.34759	3233	3552	11	1183	AT5G10530.1_Symbols:_Concanavalin_A-like_lectin_protein_kinase_family_protein_	0
Ta00958	scaffold 1	1611235..1615573	4339	59.8446	38258	2088	17	695	AT5G10540.1_Symbols:_Zincin-like_metalloproteases_family_protein_	0
Ta00959	scaffold 1	complement(1616177..1616552)	376	20.5738	1844	282	2	93	AT5G10550.1_Symbols:_GTE2_global_transcription_factor_group_E2_	6.01621e-17
Ta00960	scaffold 1	complement(1616634..1618115)	1482	20.6453	9118	1482	1	493	AT5G10550.1_Symbols:_GTE2_global_transcription_factor_group_E2_	0
Ta00961	scaffold 1	complement(1619574..1622739)	3166	18.7947	14161	2148	7	715	AT5G10560.1_Symbols:_Glycosyl_hydrolase_family_protein_	0
Ta00962	scaffold 1	1625394..1626392	999	25.2364	25495	459	4	152	AT5G65360.1_Symbols:_Histone_superfamily_protein_	2.32256e-42
Ta00963	scaffold 1	1626667..1627351	685	0.144751	38	510	3	169	AT5G05060.1_Symbols:_Cystatin/monellin_superfamily_protein_	2.00263e-50
Ta00964	scaffold 1	1628286..1628713	428	1.62695	160	330	3	109	AT5G05060.1_Symbols:_Cystatin/monellin_superfamily_protein_	5.57632e-28
Ta00965	scaffold 1	1630205..1631732	1528	2.04095	616	924	4	307	AT5G10570.1_Symbols:_basic_helix-loop-helix_(bHLH)_DNA-binding_superfamily_protein_	1.15846e-124
Ta00966	scaffold 1	1636257..1637393	1137	71.9482	16054	741	2	246	AT5G10580.1_Symbols:_Protein_of_unknown_function,_DUF599_	9.54899e-170
Ta00967	scaffold 1	1638256..1639667	1412	15.4406	7538	1380	2	459	AT5G10610.1_Symbols:_CYP81K1_cytochrome_P450,_family_81,_subfamily_K,_polypeptide_1_	0
Ta00968	scaffold 1	complement(1640129..1641627)	1499	7.837	1888	614	8	202	AT5G10620.1_Symbols:_methyltransferases_	1.7331e-113
Ta00969	scaffold 1	1644124..1644462	339	34.3676	3472	339	1	112	AT5G10625.1_Symbols:_BEST_Arabidopsis_thaliana_protein_match_is:_flowering_promoting_factor_1_(TAIR:AT5G24860.1);_Has_35333_Blast_hits_to_34131_proteins_in_2444_species:_Archae_-_798;_Bacteria_-_	2.05527e-73
Ta00970	scaffold 1	1646783..1650124	3342	11.4198	7225	1989	12	662	AT5G10630.2_Symbols:_Translation_elongation_factor_EF1A/initiation_factor_IF2gamma_family_protein_	0
Ta00971	scaffold 1	complement(1650771..1653444)	2674	10.5949	5559	1563	7	520	AT5G10650.1_Symbols:_RING/U-box_superfamily_protein_	0
Ta00972	scaffold 1	complement(1655941..1660082)	4142	11.5904	9909	2427	13	808	AT5G10690.1_Symbols:_pentatricopeptide_(PPR)_repeat-containing_protein_/_CBS_domain-containing_protein_	0
Ta00973	scaffold 1	1660672..1660875	204	28.029	1704	204	1	67	AT5G10695.1_Symbols:_unknown_protein;_BEST_Arabidopsis_thaliana_protein_match_is:_unknown_protein_(TAIR:AT5G57123.1);_Has_30201_Blast_hits_to_17322_proteins_in_780_species:_Archae_-_12;_Bacteria_	3.88949e-29
Ta00974	scaffold 1	complement(1661117..1661770)	654	29.6736	5060	567	2	188	AT5G10700.1_Symbols:_Peptidyl-tRNA_hydrolase_II_(PTH2)_family_protein_	2.44843e-95
Ta00975	scaffold 1	1661860..1665504	3645	16.6856	7477	1344	16	447	AT5G10710.2_Symbols:_INVOLVED_IN:_chromosome_segregation,_cell_division;_LOCATED_IN:_chromosome,_centromeric_region,_nucleus;_EXPRESSED_IN:_23_plant_structures;_EXPRESSED_DURING:_13_growth_stages	8.19858e-165
Ta00976	scaffold 1	1670058..1673849	3792	3.2091	2724	2703	12	900	AT5G10720.1_Symbols:_AHK5,_CKI2,_HK5_histidine_kinase_5_	0
Ta00977	scaffold 1	complement(1674118..1676471)	2354	19.9946	5541	918	11	305	AT5G10730.1_Symbols:_NAD(P)-binding_Rossmann-fold_superfamily_protein_	5.21028e-174
Ta00978	scaffold 1	1679740..1681173	1434	0.126361	54	1434	1	477	AT3G28600.1_Symbols:_P-loop_containing_nucleoside_triphosphate_hydrolases_superfamily_protein_	0
Ta00979	scaffold 1	complement(1681575..1683599)	2025	24.6221	8664	1164	8	387	AT5G10740.1_Symbols:_Protein_phosphatase_2C_family_protein_	0
Ta00980	scaffold 1	1684314..1685486	1173	2.6099	2024	225	3	74	AT5G64730.1_Symbols:_Transducin/WD40_repeat-like_superfamily_protein_	0.155034
Ta00981	scaffold 1	1686677..1687585	909	20.5027	5554	909	1	302	AT5G10750.1_Symbols:_Protein_of_unknown_function_(DUF1336)_	0
Ta00982	scaffold 1	complement(1689809..1691475)	1667	1.18721	577	1368	4	455	AT5G10770.1_Symbols:_Eukaryotic_aspartyl_protease_family_protein_	1.29621e-168
Ta00983	scaffold 1	complement(1692694..1694385)	1692	5.64015	2618	1413	3	470	AT5G10770.1_Symbols:_Eukaryotic_aspartyl_protease_family_protein_	3.36031e-179
Ta00984	scaffold 1	complement(1695854..1697490)	1637	3.35799	1399	1398	3	465	AT5G10770.1_Symbols:_Eukaryotic_aspartyl_protease_family_protein_	1.59138e-158
Ta00985	scaffold 1	complement(1698655..1700378)	1724	12.7665	5389	1407	3	468	AT5G10770.1_Symbols:_Eukaryotic_aspartyl_protease_family_protein_	4.40941e-172
Ta00986	scaffold 1	complement(1701170..1703085)	1916	101.024	47923	1383	4	460	AT5G10770.1_Symbols:_Eukaryotic_aspartyl_protease_family_protein_	0
Ta00987	scaffold 1	1705351..1707066	1716	88.2835	14342	543	6	180	AT5G10780.2_Symbols:_FUNCTIONS_IN:_molecular_function_unknown;_INVOLVED_IN:_biological_process_unknown;_LOCATED_IN:_cellular_component_unknown;_EXPRESSED_IN:_22_plant_structures;_EXPRESSED_DURING	1.15731e-98
Ta00988	scaffold 1	1707965..1710354	2390	8.31481	4545	1674	5	557	AT5G10790.1_Symbols:_UBP22_ubiquitin-specific_protease_22_	0
Ta00989	scaffold 1	1710862..1711215	354	0.227498	24	354	1	117	AT1G09245.1_Symbols:_Plant_self-incompatibility_protein_S1_family_	3.96752e-15
Ta00990	scaffold 1	1712874..1713275	402	0.951585	114	402	1	133	AT1G09245.1_Symbols:_Plant_self-incompatibility_protein_S1_family_	1.60734e-22
Ta00991	scaffold 1	complement(1713635..1714535)	901	10.0951	5001	237	3	78	AT5G10810.1_Symbols:_ATER,_ER_enhancer_of_rudimentary_protein,_putative_	1.49064e-16
Ta00992	scaffold 1	complement(1714968..1717232)	2265	8.8384	4041	1497	4	498	AT5G10820.1_Symbols:_Major_facilitator_superfamily_protein_	0
Ta00993	scaffold 1	1717753..1718660	908	39.6024	10387	828	2	275	AT5G10830.1_Symbols:_S-adenosyl-L-methionine-dependent_methyltransferases_superfamily_protein_	1.30455e-172
Ta00994	scaffold 1	complement(1721589..1724505)	2917	84.8731	61352	2259	9	752	AT5G10840.1_Symbols:_Endomembrane_protein_70_protein_family_	0
Ta00995	scaffold 1	complement(1725139..1725762)	624	0.279632	52	624	1	207	AT2G35460.1_Symbols:_Late_embryogenesis_abundant_(LEA)_hydroxyproline-rich_glycoprotein_family_	1.1538e-56
Ta00996	scaffold 1	complement(1727105..1728574)	1470	336.686	81349	753	8	251	AT5G10860.1_Symbols:_Cystathionine_beta-synthase_(CBS)_family_protein_	1.14735e-140
Ta00997	scaffold 1	complement(1729025..1730705)	1681	31.6507	10385	1011	7	336	AT5G10870.1_Symbols:_ATCM2,_CM2_chorismate_mutase_2_	3.64343e-151
Ta00998	scaffold 1	complement(1734224..1735569)	1346	1.35038	432	1071	3	356	AT5G10890.1_Symbols:_myosin_heavy_chain-related_	3.73619e-134
Ta00999	scaffold 1	complement(1736478..1739395)	2918	4.0221	2315	1893	11	630	AT5G10900.1_Symbols:_Calcineurin-like_metallo-phosphoesterase_superfamily_protein_	0
Ta01000	scaffold 1	1739784..1741720	1937	15.3218	6071	1302	5	433	AT5G10910.1_Symbols:_mraW_methylase_family_protein_	0
Ta01001	scaffold 1	1742089..1744185	2097	24.396	11320	1554	5	517	AT5G10920.1_Symbols:_L-Aspartase-like_family_protein_	0
Ta01002	scaffold 1	complement(1747379..1748731)	1353	15.962	6436	1353	1	450	AT5G10930.1_Symbols:_CIPK5,_SnRK3.24_CBL-interacting_protein_kinase_5_	0
Ta01003	scaffold 1	complement(1751289..1756641)	5353	33.9148	24811	2319	20	772	AT5G10940.1_Symbols:_transducin_family_protein_/_WD-40_repeat_family_protein_	0
Ta01004	scaffold 1	1770470..1771809	1340	113.572	44423	945	4	314	AT5G10960.1_Symbols:_Polynucleotidyl_transferase,_ribonuclease_H-like_superfamily_protein_	0
Ta01005	scaffold 1	1774601..1775376	776	3.76639	871	776	1	257	AT5G10970.1_Symbols:_C2H2_and_C2HC_zinc_fingers_superfamily_protein_	1.53879e-128
Ta01006	scaffold 1	complement(1777951..1778744)	794	166.89	21987	411	3	136	AT5G10980.1_Symbols:_Histone_superfamily_protein_	3.48459e-95
Ta01007	scaffold 1	1782420..1782866	447	1.64401	219	447	1	148	AT5G10990.1_Symbols:_SAUR-like_auxin-responsive_protein_family_	7.12712e-95
Ta01008	scaffold 1	complement(1784495..1785655)	1161	17.6942	6122	1161	1	386	AT5G11000.1_Symbols:_Plant_protein_of_unknown_function_(DUF868)_	9.67077e-169
Ta01009	scaffold 1	1790192..1791959	1768	9.1272	3216	1050	8	349	AT5G11010.2_Symbols:_Pre-mRNA_cleavage_complex_II_protein_family_	0
Ta01010	scaffold 1	complement(1792371..1794995)	2625	7.22545	2877	1305	10	434	AT5G11020.1_Symbols:_Protein_kinase_superfamily_protein_	0
Ta01011	scaffold 1	1796577..1798334	1758	2.51669	603	600	2	197	AT5G25210.1_Symbols:_unknown_protein;_BEST_Arabidopsis_thaliana_protein_match_is:_unknown_protein_(TAIR:AT4G32030.1);_Has_30201_Blast_hits_to_17322_proteins_in_780_species:_Archae_-_12;_Bacteria_	6.62284e-27
Ta01012	scaffold 1	complement(1798613..1801985)	3373	15.7965	9448	1819	13	600	AT5G11030.2_Symbols:_ALF4_aberrant_lateral_root_formation_4_	0
Ta01013	scaffold 1	1802347..1807420	5074	15.5259	16475	3543	10	1180	AT5G11040.1_Symbols:_TRS120,_AtTRS120_TRS120_	0
Ta01014	scaffold 1	1809137..1810619	1483	0.00241583	1	1389	2	462	AT5G11050.1_Symbols:_MYB64,_AtMYB64_myb_domain_protein_64_	0
Ta01015	scaffold 1	1818863..1821246	2384	63.3559	24148	1182	6	393	AT5G11060.1_Symbols:_KNAT4_KNOTTED1-like_homeobox_gene_4_	0
Ta01016	scaffold 1	complement(1824406..1824855)	450	103.919	13936	450	1	149	AT5G11070.1_Symbols:_unknown_protein;_Has_1807_Blast_hits_to_1807_proteins_in_277_species:_Archae_-_0;_Bacteria_-_0;_Metazoa_-_736;_Fungi_-_347;_Plants_-_385;_Viruses_-_0;_Other_Eukaryotes_-_339_	5.74584e-77
Ta01017	scaffold 1	1828002..1829251	1250	16.1701	3002	552	4	176	AT1G53530.1_Symbols:_Peptidase_S24/S26A/S26B/S26C_family_protein_	6.39535e-108
Ta01018	scaffold 1	1832865..1833683	819	37.3234	11435	774	2	257	AT5G11090.1_Symbols:_serine-rich_protein-related_	3.54089e-79
Ta01019	scaffold 1	1839623..1842518	2896	3.85913	2213	1646	12	518	AT5G11100.1_Symbols:_SYTD,_ATSYTD,_NTMC2TYPE2.2,_NTMC2T2.2,_SYT4_Calcium-dependent_lipid-binding_(CaLB_domain)_family_protein_	0
Ta01020	scaffold 1	1843257..1847869	4613	3.7288	3695	3084	14	1027	AT5G11110.1_Symbols:_SPS1,_ATSPS2F,_KNS2,_SPS2F_sucrose_phosphate_synthase_2F_	0
Ta01021	scaffold 1	1849414..1851957	2544	0.372843	185	1413	6	470	AT5G11130.1_Symbols:_Exostosin_family_protein_	0
Ta01022	scaffold 1	complement(1852672..1855149)	2478	13.7561	5472	1116	5	371	AT5G11150.1_Symbols:_ATVAMP713,_VAMP713_vesicle-associated_membrane_protein_713_	4.85775e-153
Ta01023	scaffold 1	complement(1856360..1857755)	1396	5.79655	1058	576	6	191	AT5G11160.1_Symbols:_APT5_adenine_phosphoribosyltransferase_5_	3.40497e-131
Ta01024	scaffold 1	1862269..1863140	872	0.279632	45	540	2	179	AT5G11190.1_Symbols:_SHN3_Integrase-type_DNA-binding_superfamily_protein_	5.95498e-96
Ta01025	scaffold 1	complement(1863798..1866799)	3002	168.463	85367	1374	12	456	AT5G11170.1_Symbols:_DEAD/DEAH_box_RNA_helicase_family_protein_	0
Ta01026	scaffold 1	complement(1873539..1875972)	2434	32.9335	19212	1143	5	380	AT3G61100.1_Symbols:_Putative_endonuclease_or_glycosyl_hydrolase_	9.05493e-10
Ta01027	scaffold 1	complement(1876942..1878465)	1524	6.29398	3486	933	10	311	AT5G01400.1_Symbols:_ESP4_HEAT_repeat-containing_protein_	1.34651e-15
Ta01028	scaffold 1	complement(1878478..1882345)	3868	14.4329	17743	1803	9	600	AT5G01400.1_Symbols:_ESP4_HEAT_repeat-containing_protein_	7.7662e-137
Ta01029	scaffold 1	1883383..1884425	1043	13.0979	1608	393	4	130	AT5G06210.1_Symbols:_RNA_binding_(RRM/RBD/RNP_motifs)_family_protein_	1.45522e-63
Ta01030	scaffold 1	complement(1891374..1893588)	2215	12.1769	3981	846	7	281	AT3G10950.1_Symbols:_Zinc-binding_ribosomal_protein_family_protein_	3.35699e-51
Ta01031	scaffold 1	1894865..1899983	5119	1.16582	2138	3264	19	1087	AT3G10010.1_Symbols:_DML2_demeter-like_2_	0
Ta01032	scaffold 1	1900853..1901434	582	24.3251	4219	582	1	193	AT5G05250.1_Symbols:_unknown_protein;_BEST_Arabidopsis_thaliana_protein_match_is:_unknown_protein_(TAIR:AT3G56360.1);_Has_30201_Blast_hits_to_17322_proteins_in_780_species:_Archae_-_12;_Bacteria_	4.95002e-86
Ta01033	scaffold 1	1902340..1903467	1128	1.90089	349	549	5	182	AT5G06180.1_Symbols:_Protein_of_unknown_function_(DUF1022)_	1.82838e-64
Ta01034	scaffold 1	1903536..1906845	3310	2.53991	2165	1662	20	553	AT5G06220.2_Symbols:_LETM1-like_protein_	5.78084e-142
Ta01035	scaffold 1	complement(1912975..1915873)	2899	4.82544	4010	2598	4	865	AT5G11210.1_Symbols:_ATGLR2.5,_GLR2.5_glutamate_receptor_2.5_	0
Ta01036	scaffold 1	1920655..1921010	356	0.0526367	8	255	2	74	AT5G53635.1_Symbols:_F-box/RNI-like/FBD-like_domains-containing_protein_	4.76671e-20
Ta01037	scaffold 1	complement(1922185..1924361)	2177	69.4588	27609	1251	5	416	AT5G54800.1_Symbols:_GPT1,_ATGPT1_glucose_6-phosphate/phosphate_translocator_1_	0
Ta01038	scaffold 1	1928815..1930013	1199	12.9713	3624	915	3	304	AT1G70690.1_Symbols:_HWI1,_PDLP5_Receptor-like_protein_kinase-related_family_protein_	7.59063e-115
Ta01039	scaffold 1	1931647..1933677	2031	210.055	54151	852	7	283	AT1G70700.1_Symbols:_JAZ9,_TIFY7_TIFY_domain/Divergent_CCT_motif_family_protein_	2.1007e-147
Ta01040	scaffold 1	complement(1942304..1946181)	3878	26.2406	12827	1572	7	523	AT1G70710.1_Symbols:_ATGH9B1,_CEL1,_GH9B1_glycosyl_hydrolase_9B1_	0
Ta01041	scaffold 1	1950469..1951095	627	0.0428145	8	627	1	208	AT1G70720.1_Symbols:_Plant_invertase/pectin_methylesterase_inhibitor_superfamily_protein_	1.12646e-80
Ta01042	scaffold 3	7394..11334	3941	0.00880732	19	1905	7	635	AT5G45570.1_Symbols:_Ulp1_protease_family_protein_	6.77911e-40
Ta01043	scaffold 3	29323..30889	1567	5.59953	2030	975	7	324	AT5G44050.1_Symbols:_MATE_efflux_family_protein_	5.22926e-160
Ta01044	scaffold 3	31969..32776	808	7.28014	1153	519	4	172	AT5G44050.1_Symbols:_MATE_efflux_family_protein_	1.60803e-87
Ta01045	scaffold 3	53824..55369	1546	1.81708	471	783	6	261	AT5G53190.1_Symbols:_SWEET3,_AtSWEET3_Nodulin_MtN3_family_protein_	4.9596e-138
Ta01046	scaffold 3	56098..57056	959	2.00586	322	537	2	178	AT5G50040.1_Symbols:_Plant_invertase/pectin_methylesterase_inhibitor_superfamily_protein_	3.72907e-68
Ta01047	scaffold 3	58121..61174	3054	29.8462	12310	1317	10	438	AT5G53180.1_Symbols:_ATPTB2,_PTB2_polypyrimidine_tract-binding_protein_2_	0
Ta01048	scaffold 3	61867..66354	4488	37.8016	27781	2443	17	805	AT5G53170.1_Symbols:_FTSH11_FTSH_protease_11_	0
Ta01049	scaffold 3	complement(67518..68609)	1092	49.4907	12613	597	3	198	AT5G53160.2_Symbols:_RCAR3,_PYL8_regulatory_components_of_ABA_receptor_3_	2.81016e-123
Ta01050	scaffold 3	73692..75734	2043	0.0189047	49	1065	5	325	AT5G52930.1_Symbols:_Protein_of_unknown_function_(DUF295)_	8.62363e-75
Ta01051	scaffold 3	complement(76182..78383)	2202	5.86226	4465	1842	2	613	AT5G53150.1_Symbols:_DNAJ_heat_shock_N-terminal_domain-containing_protein_	4.59151e-126
Ta01052	scaffold 3	complement(81829..84670)	2842	115.269	42734	1056	8	351	AT5G53140.1_Symbols:_Protein_phosphatase_2C_family_protein_	0
Ta01053	scaffold 3	89751..92529	2779	25.2003	17059	2163	7	713	AT5G53130.1_Symbols:_CNGC1,_ATCNGC1_cyclic_nucleotide_gated_channel_1_	0
Ta01054	scaffold 3	complement(92733..94953)	2221	96.102	32011	1112	10	360	AT5G53120.6_Symbols:_SPDS3_spermidine_synthase_3_	0
Ta01055	scaffold 3	complement(101629..104466)	2838	28.706	10681	1143	2	380	AT5G53110.1_Symbols:_RING/U-box_superfamily_protein_	0
Ta01056	scaffold 3	complement(105090..108365)	3276	1.29951	647	1131	7	376	AT5G53100.1_Symbols:_NAD(P)-binding_Rossmann-fold_superfamily_protein_	0
Ta01057	scaffold 3	complement(109133..111244)	2112	4.93352	1873	1176	7	391	AT5G53090.1_Symbols:_NAD(P)-binding_Rossmann-fold_superfamily_protein_	0
Ta01058	scaffold 3	complement(111513..113920)	2408	10.5501	5431	1701	9	566	AT5G53080.1_Symbols:_Tetratricopeptide_repeat_(TPR)-like_superfamily_protein_	0
Ta01059	scaffold 3	complement(117654..119009)	1356	27.6006	5561	657	5	218	AT5G53070.1_Symbols:_Ribosomal_protein_L9/RNase_H1_	4.23442e-125
Ta01060	scaffold 3	complement(120189..129517)	9329	1.46913	1740	2565	7	854	AT5G53635.1_Symbols:_F-box/RNI-like/FBD-like_domains-containing_protein_	2.49631e-81
Ta01061	scaffold 3	complement(134644..136762)	2119	36.5639	16017	1284	6	427	AT5G48900.1_Symbols:_Pectin_lyase-like_superfamily_protein_	0
Ta01062	scaffold 3	complement(138414..138533)	120	11.8005	422	120	1	39	not available
Ta01063	scaffold 3	complement(140486..141010)	525	2.92735	458	525	1	174	AT5G48890.1_Symbols:_C2H2-like_zinc_finger_protein_	1.50283e-79
Ta01064	scaffold 3	143505..146100	2596	32.3136	13496	1383	14	460	AT5G48880.2_Symbols:_PKT2,_KAT5_peroxisomal_3-keto-acyl-CoA_thiolase_2_	0
Ta01065	scaffold 3	complement(146331..147426)	1096	86.9843	7218	270	4	89	AT5G48870.1_Symbols:_SAD1_Small_nuclear_ribonucleoprotein_family_protein_	4.87883e-56
Ta01066	scaffold 3	150877..152695	1819	31.5957	9014	921	4	306	AT5G48850.1_Symbols:_ATSDI1_Tetratricopeptide_repeat_(TPR)-like_superfamily_protein_	0
Ta01067	scaffold 3	153289..154640	1352	9.66036	2734	933	4	310	AT5G48840.1_Symbols:_PANC,_PTS,_ATPTS_homolog_of_bacterial_PANC_	0
Ta01068	scaffold 3	complement(155348..156952)	1605	0.349541	294	1536	4	511	AT3G26560.1_Symbols:_ATP-dependent_RNA_helicase,_putative_	0
Ta01069	scaffold 3	157987..160967	2981	11.8849	6512	1650	10	549	AT5G48830.2_Symbols:_unknown_protein;_FUNCTIONS_IN:_molecular_function_unknown;_INVOLVED_IN:_biological_process_unknown;_LOCATED_IN:_chloroplast;_EXPRESSED_IN:_22_plant_structures;_EXPRESSED_DURI	0
Ta01070	scaffold 3	162679..164042	1364	0.502391	159	1062	4	353	AT3G07070.1_Symbols:_Protein_kinase_superfamily_protein_	0
Ta01071	scaffold 3	165064..166900	1837	4.51827	938	684	3	227	AT5G48820.2_Symbols:_ICK6_inhibitor/interactor_with_cyclin-dependent_kinase_	9.09581e-88
Ta01072	scaffold 3	173187..175392	2206	9.31022	5233	1854	4	617	AT5G48800.1_Symbols:_Phototropic-responsive_NPH3_family_protein_	0
Ta01073	scaffold 3	complement(175722..176870)	1149	357.524	44506	414	3	137	AT5G48810.1_Symbols:_ATB5-B,_B5_#3,_ATCB5-D,_CB5-D_cytochrome_B5_isoform_D_	3.95453e-72
Ta01074	scaffold 3	177149..179163	2015	33.9766	12232	981	9	326	AT5G48790.1_Symbols:_Domain_of_unknown_function_(DUF1995)_	0
Ta01075	scaffold 3	179517..180691	1175	199.541	37274	621	4	206	AT5G48760.1_Symbols:_Ribosomal_protein_L13_family_protein_	4.20652e-148
Ta01076	scaffold 3	181175..182374	1200	0.0307596	11	1200	1	399	AT3G59070.1_Symbols:_Cytochrome_b561/ferric_reductase_transmembrane_with_DOMON_related_domain_	0
Ta01077	scaffold 3	183233..187227	3995	1.06509	905	2700	16	899	AT5G48740.1_Symbols:_Leucine-rich_repeat_protein_kinase_family_protein_	0
Ta01078	scaffold 3	complement(187394..189206)	1813	13.4333	6272	1539	3	512	AT5G48730.1_Symbols:_Pentatricopeptide_repeat_(PPR)_superfamily_protein_	0
Ta01079	scaffold 3	complement(190234..192748)	2515	15.786	4716	954	9	317	AT5G48720.2_Symbols:_XRI,_XRI1_x-ray_induced_transcript_1_	1.20658e-171
Ta01080	scaffold 3	196745..198348	1604	1.91839	640	1053	8	350	AT5G48690.1_Symbols:_CONTAINS_InterPro_DOMAIN/s:_Ubiquitin-associated/translation_elongation_factor_EF1B,_N-terminal,_eukaryote_(InterPro:IPR015940),_PUB_domain_(InterPro:IPR018997),_PUG_domain_(	5.461e-137
Ta01081	scaffold 3	199032..200327	1296	30.5048	5294	573	5	191	AT3G07170.1_Symbols:_Sterile_alpha_motif_(SAM)_domain-containing_protein_	3.04012e-85
Ta01082	scaffold 3	complement(201358..202759)	1402	12.7614	2592	660	2	219	AT5G48660.1_Symbols:_B-cell_receptor-associated_protein_31-like_	7.78597e-106
Ta01083	scaffold 3	203763..205387	1625	8.20766	1753	657	4	218	AT5G48657.1_Symbols:_defense_protein-related_	7.91275e-56
Ta01084	scaffold 3	206785..207635	851	30.1846	5798	641	3	206	AT5G48655.2_Symbols:_RING/U-box_superfamily_protein_	2.73167e-71
Ta01085	scaffold 3	209111..210931	1821	26.2065	7775	978	3	325	AT3G07220.1_Symbols:_SMAD/FHA_domain-containing_protein_	3.1848e-169
Ta01086	scaffold 3	complement(211787..214087)	2301	4.45798	1954	1455	9	480	AT5G48650.1_Symbols:_Nuclear_transport_factor_2_(NTF2)_family_protein_with_RNA_binding_(RRM-RBD-RNP_motifs)_domain_	7.01721e-131
Ta01087	scaffold 3	complement(215913..216995)	1083	315.135	36136	381	4	125	AT4G34555.1_Symbols:_Ribosomal_protein_S25_family_protein_	4.51635e-47
Ta01088	scaffold 3	217282..219442	2161	27.4647	8025	801	8	266	AT5G48640.1_Symbols:_Cyclin_family_protein_	2.17955e-156
Ta01089	scaffold 3	224011..225872	1862	14.257	4085	780	10	259	AT5G48630.2_Symbols:_Cyclin_family_protein_	9.03503e-154
Ta01090	scaffold 3	227000..228473	1474	2.89927	1244	1206	2	401	AT3G07270.1_Symbols:_GTP_cyclohydrolase_I_	0
Ta01091	scaffold 3	complement(228877..231416)	2540	11.4267	6035	1520	4	493	AT5G48610.1_Symbols:_unknown_protein;_Has_43043_Blast_hits_to_23768_proteins_in_1327_species:_Archae_-_108;_Bacteria_-_3952;_Metazoa_-_17076;_Fungi_-_3614;_Plants_-_1643;_Viruses_-_204;_Other_Euk	4.80113e-81
Ta01092	scaffold 3	complement(232759..233983)	1225	23.9118	7411	1032	2	343	AT5G48590.1_Symbols:_Protein_of_unknown_function_(DUF760)_	0
Ta01093	scaffold 3	234385..235755	1371	165.725	23997	477	6	158	AT5G48580.1_Symbols:_FKBP15-2_FK506-_and_rapamycin-binding_protein_15_kD-2_	6.58793e-79
Ta01094	scaffold 3	236331..238735	2405	6.01457	2851	1527	11	508	AT5G48570.1_Symbols:_ROF2,_ATFKBP65,_FKBP65_FKBP-type_peptidyl-prolyl_cis-trans_isomerase_family_protein_	0
Ta01095	scaffold 3	238764..239210	447	6.5896	571	276	3	91	AT5G48570.1_Symbols:_ROF2,_ATFKBP65,_FKBP65_FKBP-type_peptidyl-prolyl_cis-trans_isomerase_family_protein_	5.63361e-37
Ta01096	scaffold 3	complement(239538..240623)	1086	15.6827	4965	864	4	287	AT3G07330.1_Symbols:_ATCSLC06,_CSLC06,_ATCSLC6,_CSLC6_Cellulose-synthase-like_C6_	4.6351e-145
Ta01097	scaffold 3	complement(240830..242512)	1683	10.6515	3393	1056	3	351	AT3G07330.1_Symbols:_ATCSLC06,_CSLC06,_ATCSLC6,_CSLC6_Cellulose-synthase-like_C6_	2.47937e-171
Ta01098	scaffold 3	complement(245429..247848)	2420	10.1721	4684	1497	7	498	AT5G48560.1_Symbols:_basic_helix-loop-helix_(bHLH)_DNA-binding_superfamily_protein_	0
Ta01099	scaffold 3	249641..250903	1263	0.00920601	5	729	4	242	AT4G26250.1_Symbols:_AtGolS6,_GolS6_galactinol_synthase_6_	1.30297e-72
Ta01100	scaffold 3	complement(252668..254277)	1610	24.393	4811	594	7	197	AT5G48545.1_Symbols:_HINT3_histidine_triad_nucleotide-binding_3_	9.89961e-121
Ta01101	scaffold 3	256846..257637	792	54.6682	12903	792	1	263	AT5G48540.1_Symbols:_receptor-like_protein_kinase-related_family_protein_	8.66456e-164
Ta01102	scaffold 3	258182..259636	1455	18.5392	4648	804	4	267	AT3G07440.1_Symbols:_unknown_protein;_BEST_Arabidopsis_thaliana_protein_match_is:_unknown_protein_(TAIR:AT5G48530.1);_Has_37_Blast_hits_to_37_proteins_in_13_species:_Archae_-_0;_Bacteria_-_0;_Met	5.22827e-118
Ta01103	scaffold 3	complement(260381..265503)	5123	13.4224	8670	2016	18	671	AT5G48520.1_Symbols:_unknown_protein;_Has_609_Blast_hits_to_593_proteins_in_129_species:_Archae_-_0;_Bacteria_-_41;_Metazoa_-_390;_Fungi_-_40;_Plants_-_64;_Viruses_-_0;_Other_Eukaryotes_-_74_(sou	0
Ta01104	scaffold 3	complement(268337..269097)	761	38.5688	5826	492	4	163	AT5G48500.1_Symbols:_unknown_protein;_BEST_Arabidopsis_thaliana_protein_match_is:_unknown_protein_(TAIR:AT2G10930.1);_Has_30201_Blast_hits_to_17322_proteins_in_780_species:_Archae_-_12;_Bacteria_	7.00196e-93
Ta01105	scaffold 3	272548..272853	306	28.9502	2640	306	1	101	AT5G48485.1_Symbols:_DIR1_Bifunctional_inhibitor/lipid-transfer_protein/seed_storage_2S_albumin_superfamily_protein_	1.55023e-38
Ta01106	scaffold 3	complement(273592..274310)	719	102.725	14964	486	2	161	AT5G48480.1_Symbols:_Lactoylglutathione_lyase_/_glyoxalase_I_family_protein_	5.13439e-40
Ta01107	scaffold 3	complement(275085..277220)	2136	14.8039	6059	1365	9	454	AT5G48470.1_Symbols:_unknown_protein;_FUNCTIONS_IN:_molecular_function_unknown;_INVOLVED_IN:_biological_process_unknown;_LOCATED_IN:_chloroplast;_EXPRESSED_IN:_22_plant_structures;_EXPRESSED_DURI	0
Ta01108	scaffold 3	278891..282099	3209	18.5741	11311	1971	14	656	AT5G48460.1_Symbols:_Actin_binding_Calponin_homology_(CH)_domain-containing_protein_	0
Ta01109	scaffold 3	complement(282951..283728)	778	85.8969	14002	540	2	179	AT3G07470.1_Symbols:_Protein_of_unknown_function,_DUF538_	5.69277e-61
Ta01110	scaffold 3	285792..286196	405	6.65688	625	309	2	102	AT5G48450.1_Symbols:_sks3_SKU5_similar_3_	8.78919e-28
Ta01111	scaffold 3	286203..288357	2155	11.5052	5427	1563	7	521	AT5G48450.1_Symbols:_sks3_SKU5_similar_3_	0
Ta01112	scaffold 3	288888..291288	2401	15.0153	6339	1365	9	454	AT5G48440.1_Symbols:_FAD-dependent_oxidoreductase_family_protein_	0
Ta01113	scaffold 3	292721..293941	1221	40.9431	14898	1221	1	406	AT5G48430.1_Symbols:_Eukaryotic_aspartyl_protease_family_protein_	0
Ta01114	scaffold 3	294936..296651	1716	0.0117328	6	1716	1	571	AT3G01880.1_Symbols:_Plant_protein_of_unknown_function_(DUF946)_	0
Ta01115	scaffold 3	complement(298470..301471)	3002	6.24727	4896	2604	5	868	AT5G48410.1_Symbols:_ATGLR1.3,_GLR1.3_glutamate_receptor_1.3_	0
Ta01116	scaffold 3	complement(302472..305797)	3326	0.511328	438	2835	5	944	AT5G48390.1_Symbols:_ATZIP4_Tetratricopeptide_repeat_(TPR)-like_superfamily_protein_	0
Ta01117	scaffold 3	complement(306207..309272)	3066	72.3533	43053	1749	5	582	AT5G48385.1_Symbols:_FRIGIDA-like_protein_	0
Ta01118	scaffold 3	310849..313091	2243	54.9938	33426	1932	3	643	AT5G48380.1_Symbols:_BIR1_BAK1-interacting_receptor-like_kinase_1_	0
Ta01119	scaffold 3	complement(314594..320805)	6212	6.0565	7086	3552	14	1183	AT3G20010.1_Symbols:_SNF2_domain-containing_protein_/_helicase_domain-containing_protein_/_zinc_finger_protein-related_	0
Ta01120	scaffold 3	complement(321491..324249)	2759	88.5975	25234	876	10	291	AT3G20000.1_Symbols:_TOM40_translocase_of_the_outer_mitochondrial_membrane_40_	0
Ta01121	scaffold 3	complement(325897..327610)	1714	29.8616	11408	1278	2	425	AT3G19990.1_Symbols:_unknown_protein;_INVOLVED_IN:_biological_process_unknown;_LOCATED_IN:_chloroplast_stroma,_chloroplast;_EXPRESSED_IN:_23_plant_structures;_EXPRESSED_DURING:_13_growth_stages;_	0
Ta01122	scaffold 3	complement(327895..331287)	3393	26.9403	10025	948	12	315	AT1G50370.1_Symbols:_Calcineurin-like_metallo-phosphoesterase_superfamily_protein_	0
Ta01123	scaffold 3	complement(331938..333544)	1607	5.2147	2228	1314	4	437	AT3G19970.1_Symbols:_alpha/beta-Hydrolases_superfamily_protein_	0
Ta01124	scaffold 3	complement(335838..342499)	6662	14.6545	15575	3543	22	1180	AT3G19960.2_Symbols:_ATM1_myosin_1_	0
Ta01125	scaffold 3	complement(347928..348929)	1002	21.7319	8453	951	2	316	AT3G19950.1_Symbols:_RING/U-box_superfamily_protein_	1.87708e-137
Ta01126	scaffold 3	complement(350193..352005)	1813	44.0549	20491	1545	4	514	AT3G19930.1_Symbols:_STP4,_ATSTP4_sugar_transporter_4_	0
Ta01127	scaffold 3	354706..356783	2078	3.56369	1777	1161	4	386	AT3G19920.1_Symbols:_unknown_protein;_BEST_Arabidopsis_thaliana_protein_match_is:_unknown_protein_(TAIR:AT5G64230.1);_Has_217_Blast_hits_to_217_proteins_in_16_species:_Archae_-_0;_Bacteria_-_2;_M	0
Ta01128	scaffold 3	complement(357268..360036)	2769	35.6319	12146	729	7	242	AT3G19910.1_Symbols:_RING/U-box_superfamily_protein_	2.85817e-78
Ta01129	scaffold 3	360480..363663	3184	41.5399	14620	899	8	294	AT3G19900.1_Symbols:_unknown_protein;_FUNCTIONS_IN:_molecular_function_unknown;_INVOLVED_IN:_biological_process_unknown;_LOCATED_IN:_chloroplast;_EXPRESSED_IN:_23_plant_structures;_EXPRESSED_DURI	3.21706e-136
Ta01130	scaffold 3	364985..368363	3379	17.7188	9033	1662	12	553	AT3G19895.1_Symbols:_RING/U-box_superfamily_protein_	0
Ta01131	scaffold 3	378775..382278	3504	0.00303948	1423	2208	6	735	AT3G20030.1_Symbols:_F-box_and_associated_interaction_domains-containing_protein_	1.32538e-125
Ta01132	scaffold 3	complement(385119..386663)	1545	12.0345	5541	1545	1	514	AT3G19870.1_Symbols:_unknown_protein;_Has_84_Blast_hits_to_64_proteins_in_35_species:_Archae_-_0;_Bacteria_-_0;_Metazoa_-_31;_Fungi_-_0;_Plants_-_24;_Viruses_-_0;_Other_Eukaryotes_-_29_(source:_N	0
Ta01133	scaffold 3	complement(386688..388756)	2069	8.38147	5223	1788	2	595	AT3G19870.1_Symbols:_unknown_protein;_Has_84_Blast_hits_to_64_proteins_in_35_species:_Archae_-_0;_Bacteria_-_0;_Metazoa_-_31;_Fungi_-_0;_Plants_-_24;_Viruses_-_0;_Other_Eukaryotes_-_29_(source:_N	0
Ta01134	scaffold 3	complement(389340..391219)	1880	37.5861	13672	1164	6	387	AT3G19860.2_Symbols:_bHLH121_basic_helix-loop-helix_(bHLH)_DNA-binding_superfamily_protein_	2.49977e-163
Ta01135	scaffold 3	complement(392016..393732)	1717	46.1807	14622	1056	3	351	AT5G50960.1_Symbols:_NBP35,_ATNBP35_nucleotide_binding_protein_35_	0
Ta01136	scaffold 3	396326..399009	2684	5.62847	2900	1686	3	561	AT3G19850.1_Symbols:_Phototropic-responsive_NPH3_family_protein_	0
Ta01137	scaffold 3	complement(400329..406137)	5809	10.8874	8475	2523	14	840	AT3G19840.1_Symbols:_ATPRP40C,_PRP40C_pre-mRNA-processing_protein_40C_	0
Ta01138	scaffold 3	412443..416331	3889	15.8788	10028	2034	7	677	AT3G19830.1_Symbols:_NTMC2TYPE5.2,_NTMC2T5.2_Calcium-dependent_lipid-binding_(CaLB_domain)_family_protein_	0
Ta01139	scaffold 3	420467..422368	1902	199.388	107300	1761	3	586	AT3G19820.1_Symbols:_DWF1,_DIM,_EVE1,_DIM1,_CBB1_cell_elongation_protein_/_DWARF1_/_DIMINUTO_(DIM)_	0
Ta01140	scaffold 3	complement(424316..426706)	2391	21.4411	10426	1278	10	425	AT3G19800.1_Symbols:_Protein_of_unknown_function_(DUF177)_	3.77335e-122
Ta01141	scaffold 3	429138..429675	538	2.07618	824	438	4	145	AT3G19810.1_Symbols:_Protein_of_unknown_function_(DUF177)_	2.01227e-37
Ta01142	scaffold 3	430248..430646	399	0	0	399	1	132	AT3G22700.1_Symbols:_F-box_and_associated_interaction_domains-containing_protein_	3.87073e-41
Ta01143	scaffold 3	430733..431547	815	0.0159033	4	633	2	210	AT3G22350.1_Symbols:_F-box_and_associated_interaction_domains-containing_protein_	9.18682e-34
Ta01144	scaffold 3	complement(432200..432893)	694	1.00303	362	552	3	183	AT3G18320.1_Symbols:_F-box_and_associated_interaction_domains-containing_protein_	1.14004e-20
Ta01145	scaffold 3	complement(434792..439260)	4469	8.70386	8632	3213	8	1070	AT3G19780.1_Symbols:_LOCATED_IN:_endomembrane_system;_CONTAINS_InterPro_DOMAIN/s:_Protein_of_unknown_function_DUF179_(InterPro:IPR003774),_Thioredoxin_fold_(InterPro:IPR012335),_Thioredoxin-like_	0
Ta01146	scaffold 3	complement(439750..441806)	2057	13.1223	5802	1398	5	465	AT3G19770.1_Symbols:_ATVPS9A,_VPS9A,_VPS9_Vacuolar_sorting_protein_9_(VPS9)_domain_	0
Ta01147	scaffold 3	complement(442623..444765)	2143	105.108	36386	999	5	332	AT3G19760.1_Symbols:_EIF4A-III_eukaryotic_initiation_factor_4A-III_	1.36818e-135
Ta01148	scaffold 3	444987..451833	6847	26.1187	26369	3078	24	1025	AT3G19740.1_Symbols:_P-loop_containing_nucleoside_triphosphate_hydrolases_superfamily_protein_	0
Ta01149	scaffold 3	452566..456712	4147	78.9819	55613	2352	17	783	AT3G19720.1_Symbols:_ARC5,_DRP5B_P-loop_containing_nucleoside_triphosphate_hydrolases_superfamily_protein_	0
Ta01150	scaffold 3	457847..460283	2437	372.561	119969	1071	9	356	AT3G19710.1_Symbols:_BCAT4_branched-chain_aminotransferase4_	0
Ta01151	scaffold 3	complement(461445..464607)	3163	0.0109983	11	3051	2	1016	AT3G19700.1_Symbols:_IKU2_Leucine-rich_repeat_protein_kinase_family_protein_	0
Ta01152	scaffold 3	466140..466424	285	0.070644	6	285	1	94	AT3G19690.1_Symbols:_CAP_(Cysteine-rich_secretory_proteins,_Antigen_5,_and_Pathogenesis-related_1_protein)_superfamily_protein_	5.75433e-58
Ta01153	scaffold 3	complement(466716..468379)	1664	17.5153	7766	1479	2	492	AT3G19680.1_Symbols:_Protein_of_unknown_function_(DUF1005)_	0
Ta01154	scaffold 3	complement(472361..473820)	1460	0.0196233	13	855	3	284	AT5G60440.1_Symbols:_AGL62_AGAMOUS-like_62_	3.08214e-96
Ta01155	scaffold 3	479593..488042	8450	16.5662	15569	2979	29	993	AT3G19670.1_Symbols:_ATPRP40B,_PRP40B_pre-mRNA-processing_protein_40B_	0
Ta01156	scaffold 3	complement(492236..493914)	1679	18.8552	5397	903	4	300	AT3G19650.1_Symbols:_cyclin-related_	4.78978e-153
Ta01157	scaffold 3	complement(494606..496738)	2133	30.5931	15168	1461	7	486	AT3G19640.1_Symbols:_MGT4,_MRS2-3_magnesium_transporter_4_	0
Ta01158	scaffold 3	497019..499180	2162	18.0998	6235	1122	7	373	AT3G19630.1_Symbols:_Radical_SAM_superfamily_protein_	0
Ta01159	scaffold 3	499559..502357	2799	4.86787	3605	2301	6	766	AT3G19620.1_Symbols:_Glycosyl_hydrolase_family_protein_	0
Ta01160	scaffold 3	502617..502916	300	21.0731	1884	300	1	99	AT3G19615.1_Symbols:_unknown_protein;_FUNCTIONS_IN:_molecular_function_unknown;_INVOLVED_IN:_biological_process_unknown;_LOCATED_IN:_cellular_component_unknown;_Has_10_Blast_hits_to_10_proteins_i	5.91019e-41
Ta01161	scaffold 3	503346..505348	2003	0.0957646	50	1752	4	583	AT3G19610.1_Symbols:_Plant_protein_of_unknown_function_(DUF936)_	0
Ta01162	scaffold 3	511709..514271	2563	0.329518	243	1833	2	610	AT3G19595.1_Symbols:_Haloacid_dehalogenase-like_hydrolase_(HAD)_superfamily_protein_	1.79008e-117
Ta01163	scaffold 3	complement(515037..517461)	2425	18.658	5546	921	8	306	AT3G19590.1_Symbols:_BUB3.1_Transducin/WD40_repeat-like_superfamily_protein_	0
Ta01164	scaffold 3	520585..521630	1046	27.4533	8175	783	2	260	AT3G19580.1_Symbols:_AZF2,_ZF2_zinc-finger_protein_2_	5.39509e-88
Ta01165	scaffold 3	complement(523451..526810)	3360	5.95622	3659	1929	6	642	AT3G19570.2_Symbols:_SCO3,_QWRF1_Family_of_unknown_function_(DUF566)_	0
Ta01166	scaffold 3	528841..530379	1539	55.6422	23925	1440	2	479	AT3G19553.1_Symbols:_Amino_acid_permease_family_protein_	0
Ta01167	scaffold 3	534747..535454	708	82.077	8926	348	3	115	AT3G19550.1_Symbols:_unknown_protein;_FUNCTIONS_IN:_molecular_function_unknown;_INVOLVED_IN:_biological_process_unknown;_LOCATED_IN:_mitochondrion;_EXPRESSED_IN:_15_plant_structures;_EXPRESSED_DU	9.06956e-60
Ta01168	scaffold 3	complement(541564..543587)	2024	19.9567	9035	1461	3	486	AT3G19540.1_Symbols:_Protein_of_unknown_function_(DUF620)_	0
Ta01169	scaffold 3	complement(547280..547471)	192	1.18844	68	192	1	63	AT2G14900.1_Symbols:_Gibberellin-regulated_family_protein_	2.26481e-29
Ta01170	scaffold 3	550878..553659	2782	11.7573	7436	2100	8	699	AT3G19510.1_Symbols:_HAT3.1_Homeodomain-like_protein_with_RING/FYVE/PHD-type_zinc_finger_domain_	0
Ta01171	scaffold 3	556024..557667	1644	3.43783	914	816	5	271	AT3G19500.1_Symbols:_basic_helix-loop-helix_(bHLH)_DNA-binding_superfamily_protein_	4.95456e-151
Ta01172	scaffold 3	558332..561433	3102	45.7537	25056	1773	10	590	AT3G19490.1_Symbols:_ATNHD1,_NHD1_sodium:hydrogen_antiporter_1_	0
Ta01173	scaffold 3	complement(561667..563837)	2171	9.68127	5123	1767	4	588	AT3G19480.1_Symbols:_D-3-phosphoglycerate_dehydrogenase_	0
Ta01174	scaffold 3	complement(564118..566005)	1888	20.508	6353	699	7	232	AT3G19460.2_Symbols:_Reticulon_family_protein_	1.84532e-93
Ta01175	scaffold 3	567416..570496	3081	14.3962	17139	2064	5	687	AT3G42170.1_Symbols:_BED_zinc_finger_;hAT_family_dimerisation_domain_	0
Ta01176	scaffold 3	complement(573492..576017)	2526	2.44678	1236	1440	11	479	AT3G19440.1_Symbols:_Pseudouridine_synthase_family_protein_	0
Ta01177	scaffold 3	complement(578620..580187)	1568	5.50732	2058	970	5	303	AT2G48100.1_Symbols:_Exonuclease_family_protein_	4.21065e-106
Ta01178	scaffold 3	complement(592161..594011)	1851	0.0497605	23	1551	2	516	AT5G51280.1_Symbols:_DEAD-box_protein_abstrakt,_putative_	0
Ta01179	scaffold 3	594918..597616	2699	30.6146	21035	2106	3	701	AT3G19240.1_Symbols:_Vacuolar_import/degradation,_Vid27-related_protein_	0
Ta01180	scaffold 3	598603..599718	1116	9.01138	2997	1116	1	371	AT3G63220.2_Symbols:_Galactose_oxidase/kelch_repeat_superfamily_protein_	0
Ta01181	scaffold 3	complement(600286..602257)	1972	14.8477	4801	1017	6	338	AT3G19260.1_Symbols:_LAG1_HOMOLOG_2,_LOH2_LAG1_homologue_2_	3.90443e-167
Ta01182	scaffold 3	complement(604091..606317)	2227	0.306978	147	951	9	316	AT5G03495.1_Symbols:_RNA-binding_(RRM/RBD/RNP_motifs)_family_protein_	1.4305e-24
Ta01183	scaffold 3	complement(608667..611481)	2815	7.14173	3356	1512	9	503	AT3G19270.1_Symbols:_CYP707A4_cytochrome_P450,_family_707,_subfamily_A,_polypeptide_4_	0
Ta01184	scaffold 3	complement(618306..620977)	2672	8.70432	4143	1527	7	508	AT3G19280.1_Symbols:_FUT11,_ATFUT11,_FUCT1,_FUCTA_fucosyltransferase_11_	0
Ta01185	scaffold 3	622633..625512	2880	28.4107	16710	1170	7	389	AT3G19290.3_Symbols:_ABF4_ABRE_binding_factor_4_	2.24263e-68
Ta01186	scaffold 3	complement(625909..628974)	3066	5.15032	3113	1980	9	659	AT3G19300.1_Symbols:_Protein_kinase_superfamily_protein_	0
Ta01187	scaffold 3	632023..633975	1953	1.11041	415	1239	8	412	AT3G19310.1_Symbols:_PLC-like_phosphodiesterases_superfamily_protein_	0
Ta01188	scaffold 3	complement(634188..635867)	1680	4.13832	1815	1419	3	472	AT3G19320.1_Symbols:_Leucine-rich_repeat_(LRR)_family_protein_	0
Ta01189	scaffold 3	638143..643766	5624	1.07093	789	1692	4	563	AT3G17620.1_Symbols:_F-box_and_associated_interaction_domains-containing_protein_	2.03243e-110
Ta01190	scaffold 3	645882..647120	1239	7.24472	2675	1239	1	412	AT3G19360.1_Symbols:_Zinc_finger_(CCCH-type)_family_protein_	0
Ta01191	scaffold 3	649055..651517	2463	44.204	28214	2130	4	710	AT3G19370.1_Symbols:_Plant_protein_of_unknown_function_(DUF869)_	0
Ta01192	scaffold 3	complement(652657..653928)	1272	10.2936	3902	1272	1	423	AT3G19380.1_Symbols:_PUB25_plant_U-box_25_	0
Ta01193	scaffold 3	668918..675787	6870	46.611	55836	3582	13	1193	AT3G19390.1_Symbols:_Granulin_repeat_cysteine_protease_family_protein_	0
Ta01194	scaffold 3	676989..680268	3280	60.7265	33572	1833	12	610	AT3G19420.1_Symbols:_ATPEN2,_PEN2_PTEN_2_	0
Ta01195	scaffold 3	complement(681779..683925)	2147	2.07619	1099	1773	3	590	AT3G19430.1_Symbols:_late_embryogenesis_abundant_protein-related_/_LEA_protein-related_	0
Ta01196	scaffold 3	complement(685656..685986)	331	0	0	240	2	79	AT3G25460.1_Symbols:_F-box_and_associated_interaction_domains-containing_protein_	1.1973e-15
Ta01197	scaffold 3	687968..688552	585	5.68443	991	585	1	194	AT5G51280.1_Symbols:_DEAD-box_protein_abstrakt,_putative_	5.17754e-101
Ta01198	scaffold 3	688558..689715	1158	6.66771	2301	1158	1	385	AT5G51280.1_Symbols:_DEAD-box_protein_abstrakt,_putative_	0
Ta01199	scaffold 3	690499..692700	2202	0.0626377	30	1500	8	499	AT3G19230.1_Symbols:_Leucine-rich_repeat_(LRR)_family_protein_	0
Ta01200	scaffold 3	complement(693256..694052)	797	7.71726	1349	567	3	188	AT3G19220.1_Symbols:_CYO1,_SCO2_protein_disulfide_isomerases_	1.12622e-82
Ta01201	scaffold 3	694300..699860	5561	4.16146	3484	2769	21	922	AT3G19210.1_Symbols:_ATRAD54,_CHR25,_RAD54_homolog_of_RAD54_	0
Ta01202	scaffold 3	complement(700345..702914)	2570	0.0224933	11	1641	10	527	AT3G19620.1_Symbols:_Glycosyl_hydrolase_family_protein_	0
Ta01203	scaffold 3	complement(704196..712344)	8149	14.5333	25159	5778	12	1925	AT3G19190.1_Symbols:_ATATG2,_ATG2_autophagy_2_	0
Ta01204	scaffold 3	complement(712929..717133)	4205	10.1884	7479	2427	12	808	AT3G19180.1_Symbols:_ARC6H,_PARC6,_ATCDP1,_CDP1_paralog_of_ARC6_	0
Ta01205	scaffold 3	731924..737693	5770	69.7512	68397	3111	19	1036	AT3G19170.1_Symbols:_ATPREP1,_ATZNMP,_PREP1_presequence_protease_1_	0
Ta01206	scaffold 3	747568..748843	1276	0.00346294	1	969	2	322	AT3G19160.1_Symbols:_ATIPT8,_PGA22,_IPT8_ATP/ADP_isopentenyltransferases_	3.47413e-159
Ta01207	scaffold 3	751753..753170	1418	2.30247	933	513	4	170	AT3G19150.1_Symbols:_KRP6,_ICK4,_ACK1_KIP-related_protein_6_	5.61345e-24
Ta01208	scaffold 3	756119..757243	1125	1.02449	221	678	6	225	AT5G03480.1_Symbols:_RNA-binding_(RRM/RBD/RNP_motifs)_family_protein_	8.88571e-35
Ta01209	scaffold 3	762677..764706	2030	46.0827	14941	888	5	295	AT3G19130.1_Symbols:_ATRBP47B,_RBP47B_RNA-binding_protein_47B_	2.66276e-145
Ta01210	scaffold 3	complement(766947..770351)	3405	16.16	9004	1743	9	580	AT3G19100.1_Symbols:_Protein_kinase_superfamily_protein_	0
Ta01211	scaffold 3	complement(772250..774613)	2364	1.22188	541	1461	10	486	AT3G19090.1_Symbols:_RNA-binding_protein_	0
Ta01212	scaffold 3	complement(777716..780458)	2743	10.435	4677	1458	9	485	AT3G19080.1_Symbols:_SWIB_complex_BAF60b_domain-containing_protein_	0
Ta01213	scaffold 3	complement(781882..793572)	11691	2.76687	7369	7974	34	2657	AT3G19050.1_Symbols:_POK2_phragmoplast_orienting_kinesin_2_	0
Ta01214	scaffold 3	complement(799675..800347)	673	0	0	582	2	194	AT2G23610.1_Symbols:_ATMES3,_MES3_methyl_esterase_3_	1.26967e-43
Ta01215	scaffold 3	801117..803990	2874	4.54651	3894	2874	1	957	AT3G19020.1_Symbols:_Leucine-rich_repeat_(LRR)_family_protein_	0
Ta01216	scaffold 3	805387..807335	1949	45.5231	16625	957	4	318	AT3G19010.1_Symbols:_2-oxoglutarate_(2OG)_and_Fe(II)-dependent_oxygenase_superfamily_protein_	0
Ta01217	scaffold 3	808414..808893	480	30.0535	4299	480	1	159	AT3G19000.1_Symbols:_2-oxoglutarate_(2OG)_and_Fe(II)-dependent_oxygenase_superfamily_protein_	1.09255e-81
Ta01218	scaffold 3	809050..809731	682	30.9044	5569	591	2	196	AT3G19000.1_Symbols:_2-oxoglutarate_(2OG)_and_Fe(II)-dependent_oxygenase_superfamily_protein_	4.38419e-111
Ta01219	scaffold 3	814426..816802	2377	48.1555	14962	1029	5	342	AT3G18990.1_Symbols:_VRN1,_REM39_AP2/B3-like_transcriptional_factor_family_protein_	0
Ta01220	scaffold 3	817228..819799	2572	1.30408	1255	1917	5	638	AT3G18970.1_Symbols:_MEF20_mitochondrial_editing_factor_20_	0
Ta01221	scaffold 3	complement(823083..824710)	1628	4.27118	1954	1422	3	473	AT3G58970.1_Symbols:_MGT6,_MRS2-4_magnesium_transporter_6_	0
Ta01222	scaffold 3	838526..840463	1938	22.0057	5616	846	7	281	AT3G18940.1_Symbols:_clast3-related_	0
Ta01223	scaffold 3	842021..843307	1287	13.1043	5026	1287	1	428	AT3G18930.1_Symbols:_RING/U-box_superfamily_protein_	1.89615e-170
Ta01224	scaffold 3	844765..844929	165	2.27773	112	165	1	54	AT1G49410.1_Symbols:_TOM6_translocase_of_the_outer_mitochondrial_membrane_6_	6.55223e-23
Ta01225	scaffold 3	complement(848887..851440)	2554	1.56264	812	1559	10	504	AT3G18900.2_Symbols:_FUNCTIONS_IN:_molecular_function_unknown;_INVOLVED_IN:_biological_process_unknown;_LOCATED_IN:_cellular_component_unknown;_EXPRESSED_IN:_synergid;_CONTAINS_InterPro_DOMAIN/s:	0
Ta01226	scaffold 3	complement(854005..857419)	3415	48.5658	29515	1989	15	663	AT3G18890.1_Symbols:_NAD(P)-binding_Rossmann-fold_superfamily_protein_	0
Ta01227	scaffold 3	857862..858605	744	6.66157	1477	744	1	247	AT3G18870.1_Symbols:_Mitochondrial_transcription_termination_factor_family_protein_	2.34089e-168
Ta01228	scaffold 3	complement(858789..864016)	5228	38.3999	26254	2277	21	758	AT3G18860.1_Symbols:_transducin_family_protein_/_WD-40_repeat_family_protein_	0
Ta01229	scaffold 3	865123..866409	1287	39.7251	14743	1065	4	354	AT3G18850.1_Symbols:_LPAT5_lysophosphatidyl_acyltransferase_5_	0
Ta01230	scaffold 3	867262..867802	541	53.9209	9808	348	2	115	AT5G48485.1_Symbols:_DIR1_Bifunctional_inhibitor/lipid-transfer_protein/seed_storage_2S_albumin_superfamily_protein_	1.2324e-15
Ta01231	scaffold 3	complement(868179..870215)	2037	0.820365	498	2037	1	678	AT3G18840.2_Symbols:_Tetratricopeptide_repeat_(TPR)-like_superfamily_protein_	0
Ta01232	scaffold 3	880584..882551	1968	70.6133	33811	1587	3	528	AT3G18830.1_Symbols:_ATPLT5,_PMT5,_ATPMT5_polyol/monosaccharide_transporter_5_	0
Ta01233	scaffold 3	883134..884361	1228	0.0531302	19	1200	2	399	AT3G17620.1_Symbols:_F-box_and_associated_interaction_domains-containing_protein_	9.28259e-108
Ta01234	scaffold 3	complement(884796..886722)	1927	125.972	24106	621	7	206	AT3G18820.1_Symbols:_ATRABG3F,_ATRAB7B,_RAB71,_RABG3F,_RAB7B_RAB_GTPase_homolog_G3F_	6.00404e-149
Ta01235	scaffold 3	887440..890409	2970	0.498337	327	1845	8	614	AT3G18810.1_Symbols:_Protein_kinase_superfamily_protein_	0
Ta01236	scaffold 3	complement(892216..892824)	609	6.25936	1136	609	1	202	AT3G18800.1_Symbols:_unknown_protein;_FUNCTIONS_IN:_molecular_function_unknown;_INVOLVED_IN:_biological_process_unknown;_LOCATED_IN:_plasma_membrane;_EXPRESSED_IN:_17_plant_structures;_EXPRESSED_	3.2462e-114
Ta01237	scaffold 3	complement(893715..894608)	894	27.3439	7285	894	1	297	AT3G18790.1_Symbols:_FUNCTIONS_IN:_molecular_function_unknown;_INVOLVED_IN:_biological_process_unknown;_LOCATED_IN:_chloroplast;_EXPRESSED_IN:_22_plant_structures;_EXPRESSED_DURING:_13_growth_sta	4.43556e-154
Ta01238	scaffold 3	complement(895892..897311)	1420	425.695	144265	1134	4	377	AT3G18780.2_Symbols:_ACT2,_DER1,_LSR2,_ENL2_actin_2_	0
Ta01239	scaffold 3	complement(901094..901450)	357	8.50647	905	357	1	118	AT1G49230.1_Symbols:_RING/U-box_superfamily_protein_	1.30495e-63
Ta01240	scaffold 3	complement(901587..904986)	3400	34.4254	11797	795	2	264	AT3G18773.1_Symbols:_RING/U-box_superfamily_protein_	1.42054e-111
Ta01241	scaffold 3	910508..913036	2529	13.0425	7521	1908	3	635	AT3G18770.1_Symbols:_Autophagy-related_protein_13_	0
Ta01242	scaffold 3	913613..914847	1235	23.1195	4236	345	2	114	AT3G18760.1_Symbols:_Translation_elongation_factor_EF1B/ribosomal_protein_S6_family_protein_	1.3714e-48
Ta01243	scaffold 3	916036..918354	2319	10.0794	5132	1329	5	442	AT3G18750.1_Symbols:_WNK6,_ZIK5,_ATWNK6_with_no_lysine_(K)_kinase_6_	1.00423e-168
Ta01244	scaffold 3	complement(918816..920682)	1867	267.654	69715	618	4	206	AT3G18740.1_Symbols:_Ribosomal_protein_L7Ae/L30e/S12e/Gadd45_family_protein_	1.17948e-73
Ta01245	scaffold 3	921093..927777	6685	3.0964	3661	3858	17	1285	AT3G18730.1_Symbols:_TSK,_MGO3,_BRU1_tetratricopeptide_repeat_(TPR)-containing_protein_	0
Ta01246	scaffold 3	complement(929673..930251)	579	1.45895	307	276	2	91	AT3G18715.1_Symbols:_IDL4_inflorescence_deficient_in_abscission_(IDA)-like_4_	7.98778e-30
Ta01247	scaffold 3	936358..937650	1293	8.57314	3824	993	2	330	AT3G18710.1_Symbols:_PUB29,_ATPUB29_plant_U-box_29_	2.12513e-117
Ta01248	scaffold 3	942389..943060	672	9.34272	1871	672	1	223	AT3G18690.1_Symbols:_MKS1_MAP_kinase_substrate_1_	1.34409e-113
Ta01249	scaffold 3	complement(943311..945229)	1919	73.7625	22066	999	7	332	AT3G18680.1_Symbols:_Amino_acid_kinase_family_protein_	0
Ta01250	scaffold 3	946351..948738	2388	0.419449	249	1800	4	599	AT3G18670.1_Symbols:_Ankyrin_repeat_family_protein_	0
Ta01251	scaffold 3	951457..953990	2534	9.61359	5846	1977	5	658	AT3G18660.2_Symbols:_PGSIP1,_GUX1_plant_glycogenin-like_starch_initiation_protein_1_	0
Ta01252	scaffold 3	954804..956088	1285	0.0667779	43	1206	2	401	AT3G18650.1_Symbols:_AGL103_AGAMOUS-like_103_	6.71546e-100
Ta01253	scaffold 3	957430..959521	2092	4.27432	2411	1881	3	626	AT3G18640.1_Symbols:_Zinc_finger_C-x8-C-x5-C-x3-H_type_family_protein_	0
Ta01254	scaffold 3	960085..961741	1657	2.26757	680	990	7	329	AT3G18630.1_Symbols:_ATUNG,_UNG_uracil_dna_glycosylase_	0
Ta01255	scaffold 3	complement(962364..963755)	1392	7.39565	2802	804	4	267	AT3G18620.1_Symbols:_DHHC-type_zinc_finger_family_protein_	8.79279e-96
Ta01256	scaffold 3	966036..969598	3563	8.61044	5051	1947	16	648	AT3G18610.1_Symbols:_PARLL1,_ATNUC-L2,_NUC-L2_nucleolin_like_2_	2.31899e-83
Ta01257	scaffold 3	970855..974070	3216	31.1246	16227	1739	12	576	AT3G18600.1_Symbols:_P-loop_containing_nucleoside_triphosphate_hydrolases_superfamily_protein_	0
Ta01258	scaffold 3	complement(974462..975128)	667	1.05741	190	549	3	182	AT3G18590.1_Symbols:_ENODL5,_AtENODL5_early_nodulin-like_protein_5_	3.28121e-78
Ta01259	scaffold 3	976779..977997	1219	13.727	2808	672	4	223	AT3G18580.1_Symbols:_Nucleic_acid-binding,_OB-fold-like_protein_	4.7762e-137
Ta01260	scaffold 3	978353..978847	495	5.26726	777	495	1	164	AT3G18570.1_Symbols:_Oleosin_family_protein_	2.04965e-55
Ta01261	scaffold 3	complement(982930..983523)	594	34.2394	6061	594	1	197	AT3G18560.1_Symbols:_unknown_protein;_BEST_Arabidopsis_thaliana_protein_match_is:_unknown_protein_(TAIR:AT1G49000.1);_Has_95_Blast_hits_to_95_proteins_in_13_species:_Archae_-_0;_Bacteria_-_0;_Met	4.83636e-88
Ta01262	scaffold 3	complement(991810..993192)	1383	0.59731	159	882	4	293	AT3G18550.1_Symbols:_BRC1,_TCP18,_ATTCP18_TCP_family_transcription_factor_	3.0039e-133
Ta01263	scaffold 3	1000869..1005078	4210	3.6072	3131	2814	13	937	AT3G18524.1_Symbols:_MSH2,_ATMSH2_MUTS_homolog_2_	0
Ta01264	scaffold 3	complement(1005348..1008779)	3432	18.4739	9469	1662	17	553	AT3G18520.2_Symbols:_HDA15,_ATHDA15_histone_deacetylase_15_	0
Ta01265	scaffold 3	1024257..1024628	372	0	0	372	1	123	AT1G17345.1_Symbols:_SAUR-like_auxin-responsive_protein_family_	4.2899e-70
Ta01266	scaffold 3	1025325..1027944	2620	9.2655	3080	825	10	274	AT1G17350.2_Symbols:_NADH:ubiquinone_oxidoreductase_intermediate-associated_protein_30_	1.4845e-131
Ta01267	scaffold 3	1030999..1034838	3840	28.8744	27507	3123	9	1040	AT1G17360.1_Symbols:_BEST_Arabidopsis_thaliana_protein_match_is:_COP1-interacting_protein-related_(TAIR:AT1G72410.1);_Has_9949_Blast_hits_to_7480_proteins_in_576_species:_Archae_-_12;_Bacteria_-_	0
Ta01268	scaffold 3	complement(1037619..1040800)	3182	67.6345	26889	1284	13	427	AT1G17370.1_Symbols:_UBP1B_oligouridylate_binding_protein_1B_	0
Ta01269	scaffold 3	complement(1041974..1043411)	1438	58.35	15295	846	4	281	AT1G17380.1_Symbols:_JAZ5,_TIFY11A_jasmonate-zim-domain_protein_5_	2.74844e-122
Ta01270	scaffold 3	complement(1045652..1046221)	570	0.247254	42	570	1	189	AT3G60220.1_Symbols:_ATL4,_TL4_TOXICOS_EN_LEVADURA_4_	1.28892e-26
Ta01271	scaffold 3	complement(1047682..1049196)	1515	0.854013	228	888	5	295	AT1G17400.1_Symbols:_unknown_protein;_BEST_Arabidopsis_thaliana_protein_match_is:_unknown_protein_(TAIR:AT1G72490.1);_Has_30201_Blast_hits_to_17322_proteins_in_780_species:_Archae_-_12;_Bacteria_	8.11473e-122
Ta01272	scaffold 3	complement(1053216..1054379)	1164	24.2492	4305	543	5	180	AT1G17410.1_Symbols:_Nucleoside_diphosphate_kinase_family_protein_	5.76798e-96
Ta01273	scaffold 3	1076339..1080365	4027	12.2739	10636	2580	9	859	AT1G17420.1_Symbols:_LOX3_lipoxygenase_3_	0
Ta01274	scaffold 3	1080934..1082472	1539	7.84992	2345	996	4	331	AT1G17430.1_Symbols:_alpha/beta-Hydrolases_superfamily_protein_	0
Ta01275	scaffold 3	complement(1082959..1085542)	2584	20.7224	8960	1419	8	472	AT1G17440.1_Symbols:_EER4,_TAF12B_Transcription_initiation_factor_TFIID_subunit_A_	5.5819e-94
Ta01276	scaffold 3	complement(1086024..1086226)	203	10.8707	834	192	2	63	not available
Ta01277	scaffold 3	complement(1086687..1095049)	8363	8.30563	14793	5697	18	1899	AT1G17450.2_Symbols:_B-block_binding_subunit_of_TFIIIC_	0
Ta01278	scaffold 3	1087222..1087672	451	0	0	210	2	69	AT5G56730.1_Symbols:_Insulinase_(Peptidase_family_M16)_protein_	1.24177
Ta01279	scaffold 3	1095517..1096714	1198	16.0395	4574	618	4	205	AT1G17455.1_Symbols:_ELF4-L4_ELF4-like_4_	3.393e-74
Ta01280	scaffold 3	1097866..1100679	2814	4.10531	2342	1665	8	554	AT1G17460.2_Symbols:_TRFL3_TRF-like_3_	0
Ta01281	scaffold 3	1101650..1104473	2824	34.0967	12724	1179	11	392	AT1G17470.1_Symbols:_ATDRG1,_ATDRG,_DRG1_developmentally_regulated_G-protein_1_	0
Ta01282	scaffold 3	complement(1105013..1106555)	1543	2.82699	1014	1149	5	382	AT1G17480.1_Symbols:_IQD7_IQ-domain_7_	4.39126e-165
Ta01283	scaffold 3	1107102..1107588	487	63.6988	4538	234	2	77	AT1G17490.1_Symbols:_unknown_protein;_BEST_Arabidopsis_thaliana_protein_match_is:_unknown_protein_(TAIR:AT1G72690.1);_Has_57_Blast_hits_to_45_proteins_in_9_species:_Archae_-_0;_Bacteria_-_0;_Meta	4.53131e-41
Ta01284	scaffold 3	1112689..1117116	4428	19.8162	21931	3669	10	1222	AT1G17500.1_Symbols:_ATPase_E1-E2_type_family_protein_/_haloacid_dehalogenase-like_hydrolase_family_protein_	0
Ta01285	scaffold 3	complement(1117573..1118093)	521	10.9827	1271	381	2	126	AT1G17510.1_Symbols:_unknown_protein;_Has_11_Blast_hits_to_11_proteins_in_4_species:_Archae_-_0;_Bacteria_-_0;_Metazoa_-_0;_Fungi_-_0;_Plants_-_11;_Viruses_-_0;_Other_Eukaryotes_-_0_(source:_NCBI	8.36018e-37
Ta01286	scaffold 3	complement(1118862..1121118)	2257	16.4792	4812	876	6	291	AT1G17520.1_Symbols:_Homeodomain-like/winged-helix_DNA-binding_family_protein_	2.64923e-98
Ta01287	scaffold 3	1121591..1122157	567	25.7795	4356	567	1	188	AT1G17530.1_Symbols:_ATTIM23-1,_TIM23-1_translocase_of_inner_mitochondrial_membrane_23_	2.15453e-83
Ta01288	scaffold 3	complement(1123114..1126002)	2889	2.13136	1353	2127	10	708	AT1G17540.1_Symbols:_Protein_kinase_protein_with_adenine_nucleotide_alpha_hydrolases-like_domain_	0
Ta01289	scaffold 3	1127206..1129165	1960	31.1025	14751	1551	4	516	AT1G17550.1_Symbols:_HAB2_homology_to_ABI2_	0
Ta01290	scaffold 3	complement(1129801..1130794)	994	44.1881	7204	540	3	179	AT1G17560.1_Symbols:_HLL_Ribosomal_protein_L14p/L23e_family_protein_	8.39436e-62
Ta01291	scaffold 3	1132152..1141637	9486	11.9854	17600	4647	38	1548	AT1G17580.1_Symbols:_MYA1,_ATMYA1,_XI-1_myosin_1_	0
Ta01292	scaffold 3	1143638..1144825	1188	0.194973	155	327	2	108	AT1G17615.1_Symbols:_Disease_resistance_protein_(TIR-NBS_class)_	1.51147e-51
Ta01293	scaffold 3	1146595..1147380	786	92.0012	21550	786	1	261	AT1G17620.1_Symbols:_Late_embryogenesis_abundant_(LEA)_hydroxyproline-rich_glycoprotein_family_	8.68745e-96
Ta01294	scaffold 3	complement(1150598..1153342)	2745	8.14929	5113	1449	10	482	AT1G17640.1_Symbols:_RNA-binding_(RRM/RBD/RNP_motifs)_family_protein_	1.05705e-154
Ta01295	scaffold 3	complement(1153867..1156181)	2315	49.858	14603	966	11	321	AT1G17650.1_Symbols:_GLYR2,_GR2_glyoxylate_reductase_2_	0
Ta01296	scaffold 3	complement(1156757..1158883)	2127	6.32338	1987	1047	6	348	AT1G17665.1_Symbols:_unknown_protein;_FUNCTIONS_IN:_molecular_function_unknown;_INVOLVED_IN:_biological_process_unknown;_LOCATED_IN:_endomembrane_system;_EXPRESSED_IN:_15_plant_structures;_EXPRES	2.00644e-152
Ta01297	scaffold 3	1160261..1165098	4838	7.93457	6071	2400	18	799	AT1G17680.1_Symbols:_tetratricopeptide_repeat_(TPR)-containing_protein_	0
Ta01298	scaffold 3	complement(1165555..1171209)	5655	5.57098	4237	2478	24	825	AT1G17690.1_Symbols:_NOF1_FUNCTIONS_IN:_molecular_function_unknown;_INVOLVED_IN:_biological_process_unknown;_LOCATED_IN:_nucleus;_EXPRESSED_IN:_24_plant_structures;_EXPRESSED_DURING:_13_growth_sta	0
Ta01299	scaffold 3	1172174..1172719	546	3.85954	628	546	1	181	AT1G17700.1_Symbols:_PRA1.F1_prenylated_RAB_acceptor_1.F1_	2.62269e-84
Ta01300	scaffold 3	complement(1173054..1174262)	1209	5.05482	1314	861	4	286	AT1G17710.1_Symbols:_Pyridoxal_phosphate_phosphatase-related_protein_	2.09983e-163
Ta01301	scaffold 3	complement(1176312..1178725)	2414	28.9565	9688	1071	10	356	AT1G17720.1_Symbols:_ATB_BETA_Protein_phosphatase_2A,_regulatory_subunit_PR55_	0
Ta01302	scaffold 3	complement(1178798..1180294)	1497	18.5039	3146	453	5	150	AT1G17720.1_Symbols:_ATB_BETA_Protein_phosphatase_2A,_regulatory_subunit_PR55_	9.46631e-73
Ta01303	scaffold 3	1181432..1182498	1067	34.8444	6436	612	2	203	AT1G17730.1_Symbols:_VPS46.1,_CHMP1B_vacuolar_protein_sorting_46.1_	8.16024e-128
Ta01304	scaffold 3	1183927..1186907	2981	120.176	67617	1878	4	625	AT1G17745.2_Symbols:_PGDH_D-3-phosphoglycerate_dehydrogenase_	0
Ta01305	scaffold 3	1188378..1191795	3418	6.11121	6095	3339	2	1112	AT1G17750.1_Symbols:_PEPR2,_AtPEPR2_PEP1_receptor_2_	0
Ta01306	scaffold 3	complement(1192009..1198148)	6140	14.4116	10192	2232	22	743	AT1G17760.1_Symbols:_CSTF77,_ATCSTF77_Tetratricopeptide_repeat_(TPR)-like_superfamily_protein_	0
Ta01307	scaffold 3	1199378..1201958	2581	0.00331908	21	2022	2	673	AT1G17770.1_Symbols:_SUVH7,_SDG17_SU(VAR)3-9_homolog_7_	0
Ta01308	scaffold 3	complement(1204860..1206808)	1949	8.11214	4110	1497	5	498	AT1G17790.1_Symbols:_DNA-binding_bromodomain-containing_protein_	0
Ta01309	scaffold 3	complement(1208863..1212791)	3929	11.9942	12091	2547	8	848	AT1G17820.1_Symbols:_Putative_integral_membrane_protein_conserved_region_(DUF2404)_	0
Ta01310	scaffold 3	complement(1213466..1215448)	1983	19.5118	7339	1020	7	339	AT1G17830.1_Symbols:_Protein_of_unknown_function_(DUF789)_	0
Ta01311	scaffold 3	1219537..1220831	1295	35.7029	9552	894	3	297	AT1G17840.1_Symbols:_WBC11,_ABCG11,_DSO,_COF1,_ATWBC11_white-brown_complex_homolog_protein_11_	0
Ta01312	scaffold 3	1220859..1222702	1844	50.8535	19511	1272	7	423	AT1G17840.1_Symbols:_WBC11,_ABCG11,_DSO,_COF1,_ATWBC11_white-brown_complex_homolog_protein_11_	0
Ta01313	scaffold 3	complement(1223227..1225462)	2236	5.48159	2372	1269	8	422	AT1G17850.2_Symbols:_Rhodanese/Cell_cycle_control_phosphatase_superfamily_protein_	0
Ta01314	scaffold 3	1226070..1226657	588	93.2489	16340	588	1	195	AT1G17860.1_Symbols:_Kunitz_family_trypsin_and_protease_inhibitor_protein_	4.18323e-97
Ta01315	scaffold 3	complement(1226759..1228839)	2081	10.2127	5491	1725	5	574	AT1G17870.1_Symbols:_ATEGY3,_EGY3_ethylene-dependent_gravitropism-deficient_and_yellow-green-like_3_	0
Ta01316	scaffold 3	complement(1229237..1230081)	845	180.049	26591	492	5	163	AT1G17880.1_Symbols:_BTF3,_ATBTF3_basic_transcription_factor_3_	4.00076e-78
Ta01317	scaffold 3	complement(1231193..1232363)	1171	57.4224	17023	987	2	328	AT1G17890.1_Symbols:_GER2_NAD(P)-binding_Rossmann-fold_superfamily_protein_	0
Ta01318	scaffold 3	complement(1233545..1236429)	2885	4.36323	2924	2088	10	695	AT1G17920.1_Symbols:_HDG12_homeodomain_GLABROUS_12_	0
Ta01319	scaffold 3	complement(1238071..1239883)	1813	10.2872	4459	1431	5	476	AT1G17930.1_Symbols:_Aminotransferase-like,_plant_mobile_domain_family_protein_	0
Ta01320	scaffold 3	complement(1240996..1243376)	2381	18.5852	7028	1218	11	405	AT1G17940.1_Symbols:_Endosomal_targeting_BRO1-like_domain-containing_protein_	0
Ta01321	scaffold 3	1249590..1250840	1251	5.41067	1291	756	3	251	AT1G17950.1_Symbols:_ATMYB52,_BW52,_MYB52_myb_domain_protein_52_	1.08113e-164
Ta01322	scaffold 3	complement(1251949..1255861)	3913	0.775089	532	1788	17	595	AT5G26830.1_Symbols:_Threonyl-tRNA_synthetase_	0
Ta01323	scaffold 3	1256729..1259228	2500	6.11714	2399	1158	6	385	AT1G17970.1_Symbols:_RING/U-box_superfamily_protein_	0
Ta01324	scaffold 3	complement(1259454..1263088)	3635	11.5196	7519	2148	12	715	AT1G17980.1_Symbols:_PAPS1_poly(A)_polymerase_1_	0
Ta01325	scaffold 3	1264250..1265647	1398	7.92092	3300	1398	1	465	AT1G18010.1_Symbols:_Major_facilitator_superfamily_protein_	0
Ta01326	scaffold 3	1266352..1268515	2164	3.9725	1327	1077	10	358	AT1G18030.1_Symbols:_Protein_phosphatase_2C_family_protein_	0
Ta01327	scaffold 3	complement(1268958..1271290)	2333	7.05534	2514	1170	7	389	AT1G18040.1_Symbols:_CDKD1;3,_AT;CDCKD;3,_CAK2AT_cyclin-dependent_kinase_D1;3_	0
Ta01328	scaffold 3	complement(1271801..1273043)	1243	59.4627	11932	669	4	222	AT1G18060.1_Symbols:_unknown_protein;_INVOLVED_IN:_biological_process_unknown;_LOCATED_IN:_chloroplast;_EXPRESSED_IN:_22_plant_structures;_EXPRESSED_DURING:_13_growth_stages;_Has_74_Blast_hits_to	4.93205e-134
Ta01329	scaffold 3	complement(1274084..1278608)	4525	87.9058	46079	1641	20	546	AT1G18070.3_Symbols:_Translation_elongation_factor_EF1A/initiation_factor_IF2gamma_family_protein_	0
Ta01330	scaffold 3	1282631..1284323	1693	233.534	68811	984	2	327	AT1G18080.1_Symbols:_ATARCA,_RACK1A_AT,_RACK1A_Transducin/WD40_repeat-like_superfamily_protein_	0
Ta01331	scaffold 3	1285000..1287969	2970	5.1313	2867	1782	11	593	AT1G18090.1_Symbols:_5'-3'_exonuclease_family_protein_	0
Ta01332	scaffold 3	complement(1288581..1290410)	1830	4.21056	674	522	4	173	AT1G18100.1_Symbols:_E12A11,_MFT_PEBP_(phosphatidylethanolamine-binding_protein)_family_protein_	1.63954e-124
Ta01333	scaffold 3	complement(1292357..1294737)	2381	5.20628	2738	1737	5	578	AT1G18140.1_Symbols:_LAC1,_ATLAC1_laccase_1_	0
Ta01334	scaffold 3	complement(1298569..1301230)	2662	40.8531	18706	1506	11	501	AT1G18150.2_Symbols:_ATMPK8_Protein_kinase_superfamily_protein_	0
Ta01335	scaffold 3	complement(1302181..1302477)	297	0.225966	20	297	1	98	AT2G32765.1_Symbols:_SUM5,_SUMO5,_ATSUMO5_small_ubiquitinrelated_modifier_5_	2.29554e-30
Ta01336	scaffold 3	1305011..1309711	4701	16.0214	15061	2994	13	997	AT1G18160.1_Symbols:_Protein_kinase_superfamily_protein_	0
Ta01337	scaffold 3	1310190..1311229	1040	18.9225	4479	762	3	253	AT1G18170.1_Symbols:_FKBP-like_peptidyl-prolyl_cis-trans_isomerase_family_protein_	3.5826e-119
Ta01338	scaffold 3	1311710..1313430	1721	13.0628	3392	756	8	251	AT1G18180.1_Symbols:_Protein_of_unknown_function_(DUF1295)_	4.2431e-137
Ta01339	scaffold 3	complement(1313802..1317481)	3680	23.1856	14068	2001	10	666	AT1G18190.1_Symbols:_GC2_golgin_candidate_2_	0
Ta01340	scaffold 3	complement(1317899..1319137)	1239	17.7689	4211	684	2	227	AT1G18200.1_Symbols:_AtRABA6b,_RABA6b_RAB_GTPase_homolog_A6B_	2.71232e-130
Ta01341	scaffold 3	complement(1320531..1321058)	528	213.404	33579	528	1	175	AT1G18210.1_Symbols:_Calcium-binding_EF-hand_family_protein_	7.43798e-106
Ta01342	scaffold 3	complement(1323238..1324304)	1067	16.9189	3743	738	3	245	AT1G18250.2_Symbols:_ATLP-1_Pathogenesis-related_thaumatin_superfamily_protein_	2.24539e-159
Ta01343	scaffold 3	complement(1325498..1328496)	2999	30.7728	18726	2034	6	677	AT1G18260.1_Symbols:_HCP-like_superfamily_protein_	0
Ta01344	scaffold 3	complement(1328829..1329608)	780	3.11037	723	780	1	259	AT1G18265.1_Symbols:_Protein_of_unknown_function,_DUF593_	9.2956e-66
Ta01345	scaffold 3	complement(1330095..1339817)	9723	37.9585	51130	4173	42	1390	AT1G18270.3_Symbols:_ketose-bisphosphate_aldolase_class-II_family_protein_	0
Ta01346	scaffold 3	1340526..1341342	817	4.45548	717	540	3	179	AT1G18280.1_Symbols:_Bifunctional_inhibitor/lipid-transfer_protein/seed_storage_2S_albumin_superfamily_protein_	2.44583e-43
Ta01347	scaffold 3	1343902..1344441	540	0.65869	106	540	1	179	AT1G18290.1_Symbols:_unknown_protein;_FUNCTIONS_IN:_molecular_function_unknown;_INVOLVED_IN:_N-terminal_protein_myristoylation;_LOCATED_IN:_chloroplast;_EXPRESSED_IN:_root;_Has_94_Blast_hits_to_9	6.08006e-90
Ta01348	scaffold 3	1347403..1348387	985	26.5545	5763	636	2	211	AT1G18300.1_Symbols:_atnudt4,_NUDT4_nudix_hydrolase_homolog_4_	9.99751e-123
Ta01349	scaffold 3	complement(1348981..1351211)	2231	1.33421	810	2007	2	668	AT5G15870.1_Symbols:_glycosyl_hydrolase_family_81_protein_	0
Ta01350	scaffold 3	1351699..1353066	1368	12.1238	1940	522	4	173	AT3G10110.1_Symbols:_MEE67_Mitochondrial_import_inner_membrane_translocase_subunit_Tim17/Tim22/Tim23_family_protein_	1.30363e-75
Ta01351	scaffold 3	complement(1353658..1355657)	2000	23.5558	9506	1107	7	368	AT1G18330.2_Symbols:_EPR1,_RVE7_Homeodomain-like_superfamily_protein_	1.68163e-161
Ta01352	scaffold 3	complement(1357802..1359837)	2036	5.51189	1740	831	8	276	AT1G18335.1_Symbols:_Acyl-CoA_N-acyltransferases_(NAT)_superfamily_protein_	8.6591e-146
Ta01353	scaffold 3	complement(1360300..1362384)	2085	8.70298	2467	903	11	300	AT1G18340.1_Symbols:_basal_transcription_factor_complex_subunit-related_	1.14734e-168
Ta01354	scaffold 3	complement(1364681..1367093)	2413	10.7059	4566	1302	7	433	AT1G18360.1_Symbols:_alpha/beta-Hydrolases_superfamily_protein_	0
Ta01355	scaffold 3	complement(1367509..1371726)	4218	4.96387	4701	2679	15	892	AT1G18370.1_Symbols:_HIK,_ATNACK1,_NACK1_ATP_binding_microtubule_motor_family_protein_	0
Ta01356	scaffold 3	1373449..1377510	4062	13.7784	11823	2601	4	866	AT1G18390.2_Symbols:_Protein_kinase_superfamily_protein_	0
Ta01357	scaffold 3	1379106..1381027	1922	5.96973	1605	792	6	263	AT1G18400.1_Symbols:_BEE1_BR_enhanced_expression_1_	1.36484e-116
Ta01358	scaffold 3	complement(1384039..1388801)	4763	1.01779	980	2898	16	965	AT1G73860.1_Symbols:_P-loop_containing_nucleoside_triphosphate_hydrolases_superfamily_protein_	0
Ta01359	scaffold 3	complement(1391376..1392210)	835	0.396516	68	567	3	188	AT1G73890.1_Symbols:_Bifunctional_inhibitor/lipid-transfer_protein/seed_storage_2S_albumin_superfamily_protein_	6.8203e-27
Ta01360	scaffold 3	1392789..1395138	2350	3.32651	3119	1962	6	653	AT1G18420.1_Symbols:_Aluminium_activated_malate_transporter_family_protein_	0
Ta01361	scaffold 3	1395633..1397427	1795	9.75286	2801	930	8	309	AT1G18440.1_Symbols:_Peptidyl-tRNA_hydrolase_family_protein_	1.23002e-155
Ta01362	scaffold 3	1397768..1401903	4136	35.8637	19500	1803	21	600	AT1G18450.1_Symbols:_ATARP4,_ARP4_actin-related_protein_4_	0
Ta01363	scaffold 3	1402657..1405502	2846	35.4855	17236	1506	9	501	AT5G49650.1_Symbols:_XK-2,_XK2_xylulose_kinase-2_	0
Ta01364	scaffold 3	1407794..1411014	3221	10.2892	6563	2127	9	708	AT1G18460.1_Symbols:_alpha/beta-Hydrolases_superfamily_protein_	0
Ta01365	scaffold 3	complement(1411493..1415011)	3519	62.523	26939	1404	14	467	AT1G18470.1_Symbols:_Transmembrane_Fragile-X-F-associated_protein_	0
Ta01366	scaffold 3	1416793..1419681	2889	1.17777	1014	2889	1	962	AT1G18485.1_Symbols:_Pentatricopeptide_repeat_(PPR)_superfamily_protein_	0
Ta01367	scaffold 3	1420035..1420409	375	0.617429	69	375	1	124	AT4G02655.1_Symbols:_unknown_protein;_FUNCTIONS_IN:_molecular_function_unknown;_INVOLVED_IN:_biological_process_unknown;_LOCATED_IN:_endomembrane_system;_BEST_Arabidopsis_thaliana_protein_match_i	1.95254e-47
Ta01368	scaffold 3	1420860..1422485	1626	14.3703	3830	846	5	281	AT1G18490.1_Symbols:_Protein_of_unknown_function_(DUF1637)_	0
Ta01369	scaffold 3	1423120..1426892	3773	57.4654	32539	1884	12	627	AT1G18500.1_Symbols:_MAML-4,_IPMS1_methylthioalkylmalate_synthase-like_4_	0
Ta01370	scaffold 3	1427619..1428843	1225	0.47937	120	819	2	272	AT1G18520.1_Symbols:_TET11_tetraspanin11_	2.06546e-160
Ta01371	scaffold 3	1429478..1429903	426	0.385972	49	426	1	141	AT1G18530.1_Symbols:_EF_hand_calcium-binding_protein_family_	2.89385e-80
Ta01372	scaffold 3	complement(1430095..1431300)	1206	397.959	83855	705	4	234	AT1G18540.1_Symbols:_Ribosomal_protein_L6_family_protein_	2.71424e-125
Ta01373	scaffold 3	complement(1431963..1434665)	2703	1.56349	1020	2187	6	728	AT1G18550.1_Symbols:_ATP_binding_microtubule_motor_family_protein_	0
Ta01374	scaffold 3	1435867..1438240	2374	5.05028	3189	2085	4	694	AT1G18560.1_Symbols:_BED_zinc_finger_;hAT_family_dimerisation_domain_	0
Ta01375	scaffold 3	1441182..1442716	1535	21.6848	6715	1008	3	335	AT1G18570.1_Symbols:_MYB51,_AtMYB51,_BW51A,_BW51B,_HIG1_myb_domain_protein_51_	2.4929e-153
Ta01376	scaffold 3	1447704..1450396	2693	11.5304	5594	1614	2	537	AT1G18580.1_Symbols:_GAUT11_galacturonosyltransferase_11_	0
Ta01377	scaffold 3	1451137..1452186	1050	39.401	12329	1050	1	349	AT1G18590.1_Symbols:_SOT17,_ATSOT17,_ATST5C_sulfotransferase_17_	0
Ta01378	scaffold 3	1453262..1455280	2019	9.09518	3472	1119	8	372	AT1G18600.1_Symbols:_ATRBL12,_RBL12_RHOMBOID-like_protein_12_	1.33485e-137
Ta01379	scaffold 3	1457575..1460669	3095	4.13291	2134	1662	10	553	AT1G18610.1_Symbols:_Galactose_oxidase/kelch_repeat_superfamily_protein_	0
Ta01380	scaffold 3	1462138..1465037	2900	9.74135	6632	2217	6	738	AT4G26190.1_Symbols:_Haloacid_dehalogenase-like_hydrolase_(HAD)_superfamily_protein_	5.79827e-140
Ta01381	scaffold 3	1466679..1470071	3393	10.4602	9059	2772	4	923	AT1G18620.2_Symbols:_unknown_protein;_FUNCTIONS_IN:_molecular_function_unknown;_INVOLVED_IN:_biological_process_unknown;_LOCATED_IN:_cellular_component_unknown;_EXPRESSED_IN:_22_plant_structures;	0
Ta01382	scaffold 3	complement(1473798..1475610)	1813	38.1888	11223	972	8	319	AT1G18640.2_Symbols:_PSP_3-phosphoserine_phosphatase_	0
Ta01383	scaffold 3	complement(1476617..1478107)	1491	47.2008	8649	573	4	190	AT1G18650.1_Symbols:_PDCB3_plasmodesmata_callose-binding_protein_3_	4.04113e-63
Ta01384	scaffold 3	1479440..1483163	3724	11.6993	5255	1482	18	493	AT1G18660.4_Symbols:_zinc_finger_(C3HC4-type_RING_finger)_family_protein_	0
Ta01385	scaffold 3	complement(1483855..1487330)	3476	8.74291	6661	2337	8	778	AT1G18670.1_Symbols:_IBS1_Protein_kinase_superfamily_protein_	0
Ta01386	scaffold 3	complement(1488942..1490180)	1239	5.88111	1082	570	3	189	AT1G18680.1_Symbols:_HNH_endonuclease_domain-containing_protein_	1.12233e-113
Ta01387	scaffold 3	1490959..1492317	1359	7.14822	2895	1359	1	452	AT1G74380.1_Symbols:_XXT5_xyloglucan_xylosyltransferase_5_	0
Ta01388	scaffold 3	1492949..1498712	5764	18.2677	11687	2097	20	698	AT1G18700.4_Symbols:_DNAJ_heat_shock_N-terminal_domain-containing_protein_	0
Ta01389	scaffold 3	1502347..1502601	255	0.579004	44	255	1	84	AT1G18710.1_Symbols:_AtMYB47,_MYB47_myb_domain_protein_47_	1.40812e-09
Ta01390	scaffold 3	1510130..1517526	7397	19.3111	11536	1530	6	509	AT1G18710.1_Symbols:_AtMYB47,_MYB47_myb_domain_protein_47_	5.26351e-105
Ta01391	scaffold 3	complement(1518842..1520387)	1546	133.92	25889	618	4	205	AT1G18720.1_Symbols:_Protein_of_unknown_function_(DUF962)_	6.02618e-126
Ta01392	scaffold 3	1521016..1522303	1288	130.258	20776	528	6	175	AT1G18730.1_Symbols:_NDF6_NDH_dependent_flow_6_	1.16769e-107
Ta01393	scaffold 3	1524381..1525529	1149	32.9163	11271	1149	1	382	AT1G18740.1_Symbols:_Protein_of_unknown_function_(DUF793)_	0
Ta01394	scaffold 3	1528025..1530323	2299	3.70722	1827	1002	11	333	AT1G18750.1_Symbols:_AGL65_AGAMOUS-like_65_	0
Ta01395	scaffold 3	complement(1530816..1531475)	660	0.0152527	3	660	1	219	AT1G18760.1_Symbols:_Zinc_finger,_C3HC4_type_(RING_finger)_family_protein_	2.44094e-50
Ta01396	scaffold 3	complement(1532884..1535136)	2253	89.836	24976	930	9	309	AT1G18800.1_Symbols:_NRP2_NAP1-related_protein_2_	3.93896e-122
Ta01397	scaffold 3	complement(1537364..1538515)	1152	5.08873	1747	1152	1	383	AT1G18810.1_Symbols:_phytochrome_kinase_substrate-related_	0
Ta01398	scaffold 3	1540620..1545360	4741	1.44933	1284	2820	20	939	AT1G18830.1_Symbols:_Transducin/WD40_repeat-like_superfamily_protein_	0
Ta01399	scaffold 3	complement(1547032..1547298)	267	8.93567	711	267	1	88	AT1G18835.1_Symbols:_MIF3_mini_zinc_finger_	1.6247e-47
Ta01400	scaffold 3	complement(1554145..1554444)	300	1.08497	97	300	1	99	AT1G69588.1_Symbols:_CLE45_CLAVATA3/ESR-RELATED_45_	0.00910503
Ta01401	scaffold 3	complement(1555752..1558542)	2791	37.907	20619	1736	7	575	AT1G18840.1_Symbols:_IQD30_IQ-domain_30_	0
Ta01402	scaffold 3	complement(1559701..1560957)	1257	14.3567	5378	1257	1	418	AT1G18850.1_Symbols:_unknown_protein;_FUNCTIONS_IN:_molecular_function_unknown;_INVOLVED_IN:_biological_process_unknown;_LOCATED_IN:_nucleolus;_EXPRESSED_IN:_22_plant_structures;_EXPRESSED_DURING	0
Ta01403	scaffold 3	1563834..1565731	1898	2.7595	1206	1458	3	485	AT1G18860.1_Symbols:_WRKY61,_ATWRKY61_WRKY_DNA-binding_protein_61_	0
Ta01404	scaffold 3	1571164..1574791	3628	11.3457	6030	1695	15	564	AT1G18870.1_Symbols:_ICS2,_ATICS2_isochorismate_synthase_2_	0
Ta01405	scaffold 3	1576450..1578952	2503	20.9263	10977	1727	4	560	AT1G18880.1_Symbols:_Major_facilitator_superfamily_protein_	0
Ta01406	scaffold 3	complement(1579184..1581455)	2272	34.0124	17449	1404	8	467	AT1G18890.1_Symbols:_ATCDPK1,_CPK10,_CDPK1,_AtCPK10_calcium-dependent_protein_kinase_1_	0
Ta01407	scaffold 3	1586772..1588514	1743	9.74719	5063	1743	1	580	AT1G18900.3_Symbols:_Pentatricopeptide_repeat_(PPR)_superfamily_protein_	0
Ta01408	scaffold 3	complement(1588856..1594114)	5259	14.2709	16961	3840	12	1279	AT1G18910.1_Symbols:_zinc_ion_binding;zinc_ion_binding_	0
Ta01409	scaffold 3	1595072..1596995	1924	1.73594	823	1587	2	528	AT1G18940.1_Symbols:_Nodulin-like_/_Major_Facilitator_Superfamily_protein_	0
Ta01410	scaffold 3	1598099..1602668	4570	18.9236	14993	2166	12	721	AT1G18950.1_Symbols:_DDT_domain_superfamily_	0
Ta01411	scaffold 3	1603429..1604562	1134	1.72799	526	936	3	311	AT1G18960.1_Symbols:_myb-like_HTH_transcriptional_regulator_family_protein_	2.85701e-161
Ta01412	scaffold 3	complement(1605314..1605976)	663	31.1366	6152	663	1	220	AT1G18980.1_Symbols:_RmlC-like_cupins_superfamily_protein_	3.3705e-124
Ta01413	scaffold 3	complement(1606753..1608446)	1694	3.14203	1504	1587	2	528	AT1G18990.1_Symbols:_Protein_of_unknown_function,_DUF593_	0
Ta01414	scaffold 3	1609102..1609260	159	49.2786	2335	159	1	52	not available
Ta01415	scaffold 3	complement(1609345..1610735)	1391	129.236	33893	870	3	289	AT1G19000.1_Symbols:_Homeodomain-like_superfamily_protein_	1.23971e-111
Ta01416	scaffold 3	1614066..1615873	1808	5.35496	1603	960	4	319	AT1G19010.1_Symbols:_unknown_protein;_BEST_Arabidopsis_thaliana_protein_match_is:_unknown_protein_(TAIR:AT1G74860.1);_Has_337_Blast_hits_to_320_proteins_in_97_species:_Archae_-_0;_Bacteria_-_14;_	3.3314e-132
Ta01417	scaffold 3	1616814..1617053	240	28.8441	2063	240	1	79	AT1G19020.1_Symbols:_unknown_protein;_BEST_Arabidopsis_thaliana_protein_match_is:_unknown_protein_(TAIR:AT3G48180.1);_Has_88_Blast_hits_to_88_proteins_in_15_species:_Archae_-_0;_Bacteria_-_0;_Met	2.71605e-27
Ta01418	scaffold 3	1617520..1619441	1922	1.41191	727	1647	4	548	AT1G19025.1_Symbols:_DNA_repair_metallo-beta-lactamase_family_protein_	0
Ta01419	scaffold 3	complement(1619731..1620954)	1224	13.0778	2558	633	5	210	AT1G19050.1_Symbols:_ARR7_response_regulator_7_	2.81339e-115
Ta01420	scaffold 3	1627934..1630241	2308	6.98626	3974	1842	6	613	AT1G19090.1_Symbols:_RKF2,_CRK1_receptor-like_serine/threonine_kinase_2_	0
Ta01421	scaffold 3	1631478..1637260	5783	8.30615	6143	1965	18	654	AT1G19100.1_Symbols:_Histidine_kinase-,_DNA_gyrase_B-,_and_HSP90-like_ATPase_family_protein_	0
Ta01422	scaffold 3	1638637..1639047	411	18.419	2256	411	1	136	AT1G19110.1_Symbols:_inter-alpha-trypsin_inhibitor_heavy_chain-related_	4.84027e-79
Ta01423	scaffold 3	1639186..1639569	384	29.7284	3402	384	1	127	AT1G19110.1_Symbols:_inter-alpha-trypsin_inhibitor_heavy_chain-related_	8.3828e-77
Ta01424	scaffold 3	1639660..1642039	2380	36.2663	17532	1581	10	526	AT1G19110.1_Symbols:_inter-alpha-trypsin_inhibitor_heavy_chain-related_	0
Ta01425	scaffold 3	1642596..1643728	1133	0.0455216	7	516	5	171	AT1G19115.3_Symbols:_unknown_protein;_FUNCTIONS_IN:_molecular_function_unknown;_INVOLVED_IN:_biological_process_unknown;_LOCATED_IN:_cellular_component_unknown;_BEST_Arabidopsis_thaliana_protein_	3.76184e-88
Ta01426	scaffold 3	complement(1645726..1646617)	892	73.2785	12835	567	3	188	AT1G19130.1_Symbols:_CONTAINS_InterPro_DOMAIN/s:_Protein_of_unknown_function_DUF985_(InterPro:IPR009327),_RmlC-like_jelly_roll_fold_(InterPro:IPR014710);_Has_1465_Blast_hits_to_1465_proteins_in_5	1.8995e-113
Ta01427	scaffold 3	1648850..1653234	4385	4.80135	5050	3507	10	1168	AT1G05630.1_Symbols:_AT5PTASE13,_5PTASE13_Endonuclease/exonuclease/phosphatase_family_protein_	0
Ta01428	scaffold 3	complement(1653472..1655522)	2051	0.990291	556	1884	3	627	AT1G05640.1_Symbols:_Ankyrin_repeat_family_protein_	0
Ta01429	scaffold 3	complement(1656570..1658477)	1908	0.407768	154	1185	4	394	AT1G05650.1_Symbols:_Pectin_lyase-like_superfamily_protein_	0
Ta01430	scaffold 3	complement(1660463..1662685)	2223	4.53903	3007	2223	1	740	AT1G05670.1_Symbols:_Pentatricopeptide_repeat_(PPR-like)_superfamily_protein_	0
Ta01431	scaffold 3	complement(1663551..1665158)	1608	24.9206	10189	1362	2	453	AT1G05680.1_Symbols:_UGT74E2_Uridine_diphosphate_glycosyltransferase_74E2_	0
Ta01432	scaffold 5	complement(949..3348)	2400	85.8531	32700	1275	9	424	AT3G05530.1_Symbols:_RPT5A,_ATS6A.2_regulatory_particle_triple-A_ATPase_5A_	0
Ta01433	scaffold 5	complement(4711..5431)	721	9.46018	752	260	4	79	AT5G27720.1_Symbols:_emb1644_Small_nuclear_ribonucleoprotein_family_protein_	2.66407e-50
Ta01434	scaffold 5	complement(6527..9057)	2531	38.7132	13862	1164	11	388	AT3G05520.2_Symbols:_Subunits_of_heterodimeric_actin_filament_capping_protein_Capz_superfamily_	0
Ta01435	scaffold 5	complement(10681..11029)	349	0	2	216	2	71	AT3G05520.2_Symbols:_Subunits_of_heterodimeric_actin_filament_capping_protein_Capz_superfamily_	2.66683e-10
Ta01436	scaffold 5	complement(11556..13789)	2234	6.56476	2788	1398	7	465	AT3G05510.1_Symbols:_Phospholipid/glycerol_acyltransferase_family_protein_	0
Ta01437	scaffold 5	complement(14635..16235)	1601	95.2569	21583	738	3	245	AT3G05500.1_Symbols:_Rubber_elongation_factor_protein_(REF)_	3.8903e-151
Ta01438	scaffold 5	complement(17922..18275)	354	21.8303	2303	354	1	117	AT3G05490.1_Symbols:_RALFL22_ralf-like_22_	1.70683e-48
Ta01439	scaffold 5	complement(21346..24046)	2701	3.18455	1292	1236	9	411	AT3G05480.3_Symbols:_RAD9_cell_cycle_checkpoint_control_protein_family_	0
Ta01440	scaffold 5	27535..30480	2946	5.85825	4752	2691	4	896	AT3G05470.1_Symbols:_Actin-binding_FH2_(formin_homology_2)_family_protein_	0
Ta01441	scaffold 5	complement(32113..32664)	552	0.194527	32	552	1	183	AT3G05440.1_Symbols:_C2_domain-containing_protein_	9.98742e-52
Ta01442	scaffold 5	32968..34041	1074	0.255788	81	774	5	257	AT3G05450.1_Symbols:_CONTAINS_InterPro_DOMAIN/s:_Cystatin-related,_plant_(InterPro:IPR006525);_BEST_Arabidopsis_thaliana_protein_match_is:_Cystatin/monellin_superfamily_protein_(TAIR:AT3G05685.1)	4.79637e-42
Ta01443	scaffold 5	complement(35648..37064)	1417	0.00635528	51	528	4	175	AT4G34860.1_Symbols:_Plant_neutral_invertase_family_protein_	2.42575e-49
Ta01444	scaffold 5	37835..39296	1462	96.8283	31572	867	5	288	AT3G05450.1_Symbols:_CONTAINS_InterPro_DOMAIN/s:_Cystatin-related,_plant_(InterPro:IPR006525);_BEST_Arabidopsis_thaliana_protein_match_is:_Cystatin/monellin_superfamily_protein_(TAIR:AT3G05685.1)	7.47553e-46
Ta01445	scaffold 5	complement(45188..48408)	3221	1.17789	1124	2883	5	960	AT3G05430.1_Symbols:_Tudor/PWWP/MBT_superfamily_protein_	0
Ta01446	scaffold 5	complement(48860..53941)	5082	41.1716	24870	2007	18	668	AT3G05420.2_Symbols:_ACBP4_acyl-CoA_binding_protein_4_	0
Ta01447	scaffold 5	complement(54480..55605)	1126	8.61268	2402	840	3	279	AT3G05410.2_Symbols:_Photosystem_II_reaction_center_PsbP_family_protein_	3.11358e-173
Ta01448	scaffold 5	complement(56074..59976)	3903	46.5168	20602	1389	17	462	AT3G05400.1_Symbols:_Major_facilitator_superfamily_protein_	0
Ta01449	scaffold 5	61678..63069	1392	6.20013	2572	1392	1	463	AT3G05390.1_Symbols:_FUNCTIONS_IN:_molecular_function_unknown;_INVOLVED_IN:_biological_process_unknown;_LOCATED_IN:_mitochondrion;_EXPRESSED_IN:_15_plant_structures;_EXPRESSED_DURING:_7_growth_st	0
Ta01450	scaffold 5	complement(63478..69065)	5588	7.71307	7326	2877	15	945	AT3G05380.2_Symbols:_ALY2,_ATALY2_DIRP_;Myb-like_DNA-binding_domain_	0
Ta01451	scaffold 5	70443..73889	3447	28.711	18344	2127	13	708	AT3G05350.1_Symbols:_Metallopeptidase_M24_family_protein_	0
Ta01452	scaffold 5	74269..76209	1941	0.707162	451	1713	2	570	AT3G05340.1_Symbols:_Tetratricopeptide_repeat_(TPR)-like_superfamily_protein_	0
Ta01453	scaffold 5	78508..79076	569	0	0	237	4	78	AT3G05350.1_Symbols:_Metallopeptidase_M24_family_protein_	2.29828e-31
Ta01454	scaffold 5	complement(79960..81510)	1551	0.30289	140	1551	1	516	AT3G16740.1_Symbols:_F-box_and_associated_interaction_domains-containing_protein_	2.7045e-91
Ta01455	scaffold 5	82936..85173	2238	4.49959	1961	1449	4	482	AT3G05330.1_Symbols:_ATN,_ATTAN_cyclin_family_	0
Ta01456	scaffold 5	86700..87507	808	1.11853	227	639	3	212	AT3G05327.1_Symbols:_Cyclin_family_protein_	5.51501e-133
Ta01457	scaffold 5	90218..91543	1326	4.92457	1946	1326	1	441	AT3G05320.1_Symbols:_O-fucosyltransferase_family_protein_	0
Ta01458	scaffold 5	complement(92095..95056)	2962	0.155832	93	1938	12	643	AT3G05310.1_Symbols:_MIRO3_MIRO-related_GTP-ase_3_	0
Ta01459	scaffold 5	96517..98063	1547	26.2662	4988	609	6	202	AT5G28050.2_Symbols:_Cytidine/deoxycytidylate_deaminase_family_protein_	1.00372e-76
Ta01460	scaffold 5	98503..100061	1559	12.6289	3866	960	5	319	AT3G05290.1_Symbols:_PNC1_peroxisomal_adenine_nucleotide_carrier_1_	0
Ta01461	scaffold 5	100795..102471	1677	47.8776	13549	888	7	295	AT3G05280.1_Symbols:_Integral_membrane_Yip1_family_protein_	2.71666e-177
Ta01462	scaffold 5	103667..106074	2408	20.8894	12420	1980	4	659	AT3G05270.1_Symbols:_Plant_protein_of_unknown_function_(DUF869)_	0
Ta01463	scaffold 5	107176..108193	1018	0.00503842	3	666	3	221	AT3G05450.1_Symbols:_CONTAINS_InterPro_DOMAIN/s:_Cystatin-related,_plant_(InterPro:IPR006525);_BEST_Arabidopsis_thaliana_protein_match_is:_Cystatin/monellin_superfamily_protein_(TAIR:AT3G05685.1)	2.23768e-50
Ta01464	scaffold 5	108940..110287	1348	25.5719	6662	870	4	289	AT3G05260.1_Symbols:_NAD(P)-binding_Rossmann-fold_superfamily_protein_	0
Ta01465	scaffold 5	complement(110569..112306)	1738	28.5045	7193	837	7	278	AT3G05250.1_Symbols:_RING/U-box_superfamily_protein_	3.12121e-135
Ta01466	scaffold 5	112591..114288	1698	0.695623	352	1698	1	565	AT3G05240.1_Symbols:_MEF19_mitochondrial_editing_factor_19_	0
Ta01467	scaffold 5	complement(114463..115987)	1525	36.4454	5523	504	6	167	AT3G05230.1_Symbols:_Signal_peptidase_subunit_	6.29607e-105
Ta01468	scaffold 5	complement(118051..120250)	2200	44.6411	40898	1140	4	376	AT3G05220.1_Symbols:_Heavy_metal_transport/detoxification_superfamily_protein_	3.42603e-44
Ta01469	scaffold 5	complement(126796..129028)	2233	28.8794	11176	1227	9	408	AT3G05210.1_Symbols:_ERCC1,_UVR7_nucleotide_repair_protein,_putative_	0
Ta01470	scaffold 5	complement(130287..131489)	1203	51.5695	18488	1203	1	400	AT3G05200.1_Symbols:_ATL6_RING/U-box_superfamily_protein_	0
Ta01471	scaffold 5	complement(133177..137150)	3974	2.57805	1479	1791	20	596	AT3G05190.1_Symbols:_D-aminoacid_aminotransferase-like_PLP-dependent_enzymes_superfamily_protein_	0
Ta01472	scaffold 5	138035..140117	2083	7.15742	2791	1143	5	380	AT3G05180.1_Symbols:_GDSL-like_Lipase/Acylhydrolase_superfamily_protein_	0
Ta01473	scaffold 5	complement(140963..142529)	1567	5.64591	1770	945	2	314	AT3G05170.1_Symbols:_Phosphoglycerate_mutase_family_protein_	0
Ta01474	scaffold 5	144525..148637	4113	37.1007	16688	1419	18	472	AT3G05165.1_Symbols:_Major_facilitator_superfamily_protein_	0
Ta01475	scaffold 5	complement(149361..153528)	4168	2.32143	1241	1392	17	463	AT3G05400.1_Symbols:_Major_facilitator_superfamily_protein_	0
Ta01476	scaffold 5	complement(156548..159931)	3384	1.40604	607	1420	17	468	AT3G05400.1_Symbols:_Major_facilitator_superfamily_protein_	0
Ta01477	scaffold 5	complement(166961..168297)	1337	18.6855	5177	723	2	240	AT3G06040.1_Symbols:_Ribosomal_protein_L12/_ATP-dependent_Clp_protease_adaptor_protein_ClpS_family_protein_	2.93942e-80
Ta01478	scaffold 5	complement(168680..170037)	1358	92.251	16767	606	5	201	AT3G06050.1_Symbols:_PRXIIF,_ATPRXIIF_peroxiredoxin_IIF_	9.44374e-140
Ta01479	scaffold 5	complement(170541..172376)	1836	19.5002	6280	1065	4	354	AT3G06060.1_Symbols:_NAD(P)-binding_Rossmann-fold_superfamily_protein_	0
Ta01480	scaffold 5	complement(172645..175806)	3162	1.15573	478	1263	16	420	AT3G05150.1_Symbols:_Major_facilitator_superfamily_protein_	0
Ta01481	scaffold 5	178205..180631	2427	1.0606	574	1506	7	501	AT3G05140.1_Symbols:_RBK2_ROP_binding_protein_kinases_2_	0
Ta01482	scaffold 5	complement(183536..184711)	1176	3.03886	1065	1176	1	391	AT3G16740.1_Symbols:_F-box_and_associated_interaction_domains-containing_protein_	1.68621e-137
Ta01483	scaffold 5	186619..189088	2470	31.7396	12297	1284	6	427	AT3G05545.1_Symbols:_RING/U-box_superfamily_protein_	0
Ta01484	scaffold 5	191338..192412	1075	347.431	48139	459	4	152	AT3G05560.1_Symbols:_Ribosomal_L22e_protein_family_	1.29133e-58
Ta01485	scaffold 5	192837..193415	579	0.967847	167	579	1	192	AT2G33720.1_Symbols:_AP2/B3-like_transcriptional_factor_family_protein_	2.72926e-27
Ta01486	scaffold 5	complement(193728..195753)	2026	8.74344	2979	852	6	283	AT3G05570.1_Symbols:_unknown_protein;_BEST_Arabidopsis_thaliana_protein_match_is:_unknown_protein_(TAIR:AT4G39235.1);_Has_73_Blast_hits_to_73_proteins_in_11_species:_Archae_-_0;_Bacteria_-_0;_Met	1.11066e-51
Ta01487	scaffold 5	196979..198453	1475	0.550171	127	738	4	245	AT5G27830.4_Symbols:_FUNCTIONS_IN:_molecular_function_unknown;_INVOLVED_IN:_response_to_oxidative_stress;_EXPRESSED_IN:_22_plant_structures;_EXPRESSED_DURING:_13_growth_stages;_CONTAINS_InterPro_	2.56226e-71
Ta01488	scaffold 5	complement(199162..200695)	1534	34.8743	10257	957	4	318	AT3G05580.1_Symbols:_Calcineurin-like_metallo-phosphoesterase_superfamily_protein_	0
Ta01489	scaffold 5	203640..205680	2041	206.301	72185	919	6	294	AT3G05590.1_Symbols:_RPL18_ribosomal_protein_L18_	1.15342e-121
Ta01490	scaffold 5	complement(207938..209923)	1986	4.82576	2731	1899	2	632	AT3G05610.1_Symbols:_Plant_invertase/pectin_methylesterase_inhibitor_superfamily_	0
Ta01491	scaffold 5	213330..214088	759	0.251535	73	627	2	208	AT2G18780.1_Symbols:_F-box_and_associated_interaction_domains-containing_protein_	8.60491e-27
Ta01492	scaffold 5	complement(214214..217399)	3186	72.115	36001	1668	13	555	AT5G26360.1_Symbols:_TCP-1/cpn60_chaperonin_family_protein_	0
Ta01493	scaffold 5	219411..220584	1174	1.52258	315	681	2	226	AT3G05950.1_Symbols:_RmlC-like_cupins_superfamily_protein_	1.75363e-155
Ta01494	scaffold 5	221678..223743	2066	16.6558	6650	1264	6	421	AT3G05940.1_Symbols:_Protein_of_unknown_function_(DUF300)_	0
Ta01495	scaffold 5	224864..225181	318	17.5694	1665	318	1	105	AT3G05937.1_Symbols:_unknown_protein;_Has_30201_Blast_hits_to_17322_proteins_in_780_species:_Archae_-_12;_Bacteria_-_1396;_Metazoa_-_17338;_Fungi_-_3422;_Plants_-_5037;_Viruses_-_0;_Other_Eukaryo	1.91539e-11
Ta01496	scaffold 5	227174..227701	528	4.64071	682	282	2	93	AT3G05936.1_Symbols:_unknown_protein;_FUNCTIONS_IN:_molecular_function_unknown;_INVOLVED_IN:_biological_process_unknown;_LOCATED_IN:_cellular_component_unknown;_Has_30201_Blast_hits_to_17322_prot	2.8326e-40
Ta01497	scaffold 5	228240..228453	214	0.016449	1	204	2	67	not available
Ta01498	scaffold 5	complement(228869..229646)	778	4.37197	879	657	2	218	AT3G05930.1_Symbols:_GLP8_germin-like_protein_8_	1.28378e-131
Ta01499	scaffold 5	230508..231051	544	6.35841	781	390	3	129	AT3G05920.1_Symbols:_Heavy_metal_transport/detoxification_superfamily_protein_	9.92113e-46
Ta01500	scaffold 5	233155..235818	2664	60.9612	23709	1275	12	424	AT3G05910.1_Symbols:_Pectinacetylesterase_family_protein_	0
Ta01501	scaffold 5	236147..238756	2610	31.0517	17426	1809	3	602	AT3G05900.1_Symbols:_neurofilament_protein-related_	5.20021e-77
Ta01502	scaffold 5	241481..241758	278	13.6731	724	174	2	57	AT3G05890.1_Symbols:_RCI2B_Low_temperature_and_salt_responsive_protein_family_	7.17683e-29
Ta01503	scaffold 5	243691..243999	309	601.871	29902	165	2	54	AT3G05880.1_Symbols:_RCI2A_Low_temperature_and_salt_responsive_protein_family_	4.77189e-21
Ta01504	scaffold 5	complement(245175..246036)	862	5.57416	910	363	3	120	AT3G05870.1_Symbols:_APC11_anaphase-promoting_complex/cyclosome_11_	2.69895e-53
Ta01505	scaffold 5	254403..261319	6917	0.226384	285	2757	4	918	AT5G48670.1_Symbols:_FEM111,_AGL80_AGAMOUS-like_80_	1.49531e-107
Ta01506	scaffold 5	complement(262857..263126)	270	3.56687	287	270	1	89	AT3G05858.1_Symbols:_unknown_protein;_FUNCTIONS_IN:_molecular_function_unknown;_INVOLVED_IN:_biological_process_unknown;_LOCATED_IN:_cellular_component_unknown;_BEST_Arabidopsis_thaliana_protein_	6.14455e-38
Ta01507	scaffold 5	complement(271121..273358)	2238	86.6233	31993	1230	11	409	AT3G05840.2_Symbols:_ATSK12_Protein_kinase_superfamily_protein_	0
Ta01508	scaffold 5	complement(275070..277561)	2492	3.78231	1362	1038	6	345	AT3G05830.2_Symbols:_Encodes_alpha-helical_IF_(intermediate_filament)-like_protein._	0
Ta01509	scaffold 5	278796..281219	2424	0.446622	453	1698	6	565	AT3G05820.1_Symbols:_INVH,_At-A/N-InvH_invertase_H_	0
Ta01510	scaffold 5	282147..282959	813	18.0263	1830	336	3	111	AT3G05810.1_Symbols:_FUNCTIONS_IN:_molecular_function_unknown;_INVOLVED_IN:_biological_process_unknown;_LOCATED_IN:_mitochondrion;_EXPRESSED_IN:_22_plant_structures;_EXPRESSED_DURING:_13_growth_s	3.68532e-48
Ta01511	scaffold 5	complement(287029..287640)	612	9.40881	1716	612	1	203	AT3G05800.1_Symbols:_AIF1_AtBS1(activation-tagged_BRI1_suppressor_1)-interacting_factor_1_	6.74041e-102
Ta01512	scaffold 5	290110..304859	14750	0.362107	988	7293	49	2431	AT3G05790.1_Symbols:_LON4_lon_protease_4_	0
Ta01513	scaffold 5	306492..315340	8849	0.674159	6378	1986	9	661	AT3G05770.1_Symbols:_unknown_protein;_BEST_Arabidopsis_thaliana_protein_match_is:_unknown_protein_(TAIR:AT1G54300.1);_Has_105_Blast_hits_to_105_proteins_in_16_species:_Archae_-_0;_Bacteria_-_0;_M	7.89971e-63
Ta01514	scaffold 5	complement(315698..317648)	1951	15.6702	4103	621	8	206	AT3G05760.1_Symbols:_C2H2_and_C2HC_zinc_fingers_superfamily_protein_	8.58483e-70
Ta01515	scaffold 5	complement(318223..321031)	2809	0.0636332	46	2373	5	790	AT3G05750.1_Symbols:_unknown_protein;_FUNCTIONS_IN:_molecular_function_unknown;_INVOLVED_IN:_biological_process_unknown;_LOCATED_IN:_membrane;_EXPRESSED_IN:_17_plant_structures;_EXPRESSED_DURING:	0
Ta01516	scaffold 5	322465..323944	1480	0.159344	51	1074	4	357	AT1G54300.1_Symbols:_unknown_protein;_BEST_Arabidopsis_thaliana_protein_match_is:_unknown_protein_(TAIR:AT3G05770.1);_Has_107_Blast_hits_to_107_proteins_in_18_species:_Archae_-_0;_Bacteria_-_0;_M	1.75852e-25
Ta01517	scaffold 5	complement(326038..329667)	3630	3.47484	1983	1632	11	543	AT3G05740.1_Symbols:_RECQI1_RECQ_helicase_l1_	0
Ta01518	scaffold 5	complement(333395..333953)	559	4.88906	548	372	2	123	AT3G05725.1_Symbols:_Protein_of_unknown_function_(DUF3511)_	1.29414e-71
Ta01519	scaffold 5	335159..339056	3898	0.693868	426	1770	11	589	AT3G05720.1_Symbols:_IMPA-7_importin_alpha_isoform_7_	0
Ta01520	scaffold 5	352610..354537	1928	18.6799	4942	771	11	256	AT3G62970.1_Symbols:_zinc_finger_(C3HC4-type_RING_finger)_family_protein_	1.89082e-122
Ta01521	scaffold 5	355653..358820	3168	14.5728	10274	2001	4	666	AT3G16740.1_Symbols:_F-box_and_associated_interaction_domains-containing_protein_	6.92758e-122
Ta01522	scaffold 5	complement(359947..361706)	1760	18.4127	5537	975	8	324	AT3G05710.2_Symbols:_SYP43,_ATSYP43_syntaxin_of_plants_43_	0
Ta01523	scaffold 5	362444..364483	2040	14.4781	4036	588	4	195	AT3G05700.1_Symbols:_Drought-responsive_family_protein_	2.41909e-110
Ta01524	scaffold 5	380860..383379	2520	0	0	1482	12	493	AT1G52950.1_Symbols:_Nucleic_acid-binding,_OB-fold-like_protein_	1.38277e-70
Ta01525	scaffold 5	415069..416844	1776	1.47211	635	987	4	328	AT4G26050.1_Symbols:_PIRL8_plant_intracellular_ras_group-related_LRR_8_	0
Ta01526	scaffold 5	complement(417047..418102)	1056	18.3071	3152	474	6	157	AT4G26060.1_Symbols:_Ribosomal_protein_L18ae_family_	5.02052e-75
Ta01527	scaffold 5	419943..421848	1906	23.6211	8080	1068	8	355	AT4G26070.2_Symbols:_MEK1,_NMAPKK,_ATMEK1,_MKK1_MAP_kinase/_ERK_kinase_1_	0
Ta01528	scaffold 5	complement(422296..423953)	1658	47.4875	20373	1410	3	469	AT4G26080.1_Symbols:_ABI1,_AtABI1_Protein_phosphatase_2C_family_protein_	0
Ta01529	scaffold 5	426979..427429	451	0.0355089	30	378	2	125	AT1G53770.2_Symbols:_O-fucosyltransferase_family_protein_	2.65285e-32
Ta01530	scaffold 5	428497..431214	2718	4.54819	3684	2718	1	905	AT4G26090.1_Symbols:_RPS2_NB-ARC_domain-containing_disease_resistance_protein_	0
Ta01531	scaffold 5	complement(434179..434307)	129	1.66479	64	129	1	42	not available
Ta01532	scaffold 5	434660..436908	2249	21.9074	11702	1782	4	593	AT1G64280.1_Symbols:_NPR1,_SAI1,_NIM1,_ATNPR1_regulatory_protein_(NPR1)_	0
Ta01533	scaffold 5	438571..441160	2590	38.6009	12973	864	9	287	AT4G26110.1_Symbols:_NAP1;1,_ATNAP1;1_nucleosome_assembly_protein1;1_	8.34181e-161
Ta01534	scaffold 5	441986..443968	1983	4.01583	2111	1728	4	575	AT4G26120.1_Symbols:_Ankyrin_repeat_family_protein_/_BTB/POZ_domain-containing_protein_	0
Ta01535	scaffold 5	complement(446171..447037)	867	94.8893	24517	867	1	288	AT4G26130.1_Symbols:_unknown_protein;_FUNCTIONS_IN:_molecular_function_unknown;_INVOLVED_IN:_biological_process_unknown;_LOCATED_IN:_endomembrane_system;_EXPRESSED_IN:_23_plant_structures;_EXPRES	3.81719e-96
Ta01536	scaffold 5	complement(450457..455082)	4626	8.75727	7973	2214	18	737	AT4G26140.1_Symbols:_BGAL12_beta-galactosidase_12_	0
Ta01537	scaffold 5	460266..461809	1544	6.23566	2133	1122	3	374	AT4G26150.1_Symbols:_CGA1,_GATA22,_GNL_cytokinin-responsive_gata_factor_1_	1.26241e-109
Ta01538	scaffold 5	complement(464775..466473)	1699	0.00509581	3	1317	4	438	AT4G26340.1_Symbols:_F-box/RNI-like/FBD-like_domains-containing_protein_	2.90929e-86
Ta01539	scaffold 5	complement(473754..476142)	2389	8.94218	3752	1107	9	368	AT4G26180.1_Symbols:_Mitochondrial_substrate_carrier_family_protein_	0
Ta01540	scaffold 5	485768..487378	1611	1.87416	757	1350	3	449	AT4G26200.1_Symbols:_ACS7,_ATACS7_1-amino-cyclopropane-1-carboxylate_synthase_7_	0
Ta01541	scaffold 5	491933..493288	1356	0.0497862	15	1011	4	336	AT4G26250.1_Symbols:_AtGolS6,_GolS6_galactinol_synthase_6_	0
Ta01542	scaffold 5	495168..495899	732	61.2009	7161	369	2	122	AT4G26210.1_Symbols:_Mitochondrial_ATP_synthase_subunit_G_protein_	1.70847e-85
Ta01543	scaffold 5	496973..498054	1082	15.9496	3641	717	4	238	AT4G26220.1_Symbols:_S-adenosyl-L-methionine-dependent_methyltransferases_superfamily_protein_	1.93051e-149
Ta01544	scaffold 5	498834..499374	541	123.495	13374	360	2	119	AT5G56710.1_Symbols:_Ribosomal_protein_L31e_family_protein_	1.31778e-64
Ta01545	scaffold 5	complement(499662..501719)	2058	13.243	3366	636	8	211	AT4G26240.1_Symbols:_unknown_protein;_Has_30201_Blast_hits_to_17322_proteins_in_780_species:_Archae_-_12;_Bacteria_-_1396;_Metazoa_-_17338;_Fungi_-_3422;_Plants_-_5037;_Viruses_-_0;_Other_Eukaryo	2.91159e-119
Ta01546	scaffold 5	complement(510955..513741)	2787	23.0762	10224	1422	12	473	AT4G26270.1_Symbols:_PFK3_phosphofructokinase_3_	0
Ta01547	scaffold 5	514855..516754	1900	3.6038	1160	1068	8	355	AT5G56580.1_Symbols:_ATMKK6,_ANQ1,_MKK6_MAP_kinase_kinase_6_	0
Ta01548	scaffold 5	complement(517231..518235)	1005	7.51585	2251	1005	1	334	AT4G26280.1_Symbols:_P-loop_containing_nucleoside_triphosphate_hydrolases_superfamily_protein_	0
Ta01549	scaffold 5	complement(521254..525383)	4130	62.5062	37402	1965	18	654	AT4G26300.1_Symbols:_emb1027_Arginyl-tRNA_synthetase,_class_Ic_	0
Ta01550	scaffold 5	complement(526804..527118)	315	29.444	2764	315	1	104	AT5G06350.1_Symbols:_ARM_repeat_superfamily_protein_	1.10764
Ta01551	scaffold 5	complement(528983..529574)	592	0.976344	231	354	2	117	AT5G56520.1_Symbols:_unknown_protein;_BEST_Arabidopsis_thaliana_protein_match_is:_unknown_protein_(TAIR:AT1G55365.1);_Has_30201_Blast_hits_to_17322_proteins_in_780_species:_Archae_-_12;_Bacteria_	1.76206e-29
Ta01552	scaffold 5	531132..533834	2703	6.48845	4166	2064	7	687	AT4G26330.1_Symbols:_UNE17,_ATSBT3.18_Subtilisin-like_serine_endopeptidase_family_protein_	0
Ta01553	scaffold 5	534336..535788	1453	0.0666874	26	1107	3	368	AT4G26340.1_Symbols:_F-box/RNI-like/FBD-like_domains-containing_protein_	7.57057e-147
Ta01554	scaffold 5	537181..538698	1518	0.00880732	6	1143	3	380	AT4G26340.1_Symbols:_F-box/RNI-like/FBD-like_domains-containing_protein_	2.31854e-108
Ta01555	scaffold 5	complement(540536..542586)	2051	25.9627	7130	894	7	297	AT4G26370.1_Symbols:_antitermination_NusB_domain-containing_protein_	2.87897e-176
Ta01556	scaffold 5	545087..547201	2115	0.643506	308	1434	3	477	AT4G26390.1_Symbols:_Pyruvate_kinase_family_protein_	0
Ta01557	scaffold 5	complement(547763..549851)	2089	18.7448	10980	1242	4	413	AT4G26400.2_Symbols:_RING/U-box_superfamily_protein_	1.22382e-96
Ta01558	scaffold 5	complement(552070..553179)	1110	2.08472	566	837	2	278	AT1G04730.1_Symbols:_CTF18_P-loop_containing_nucleoside_triphosphate_hydrolases_superfamily_protein_	1.27672
Ta01559	scaffold 5	complement(553605..555319)	1715	1.73896	690	1152	4	383	AT4G26420.1_Symbols:_GAMT1_S-adenosyl-L-methionine-dependent_methyltransferases_superfamily_protein_	0
Ta01560	scaffold 5	complement(559714..562008)	2295	1.3079	1395	1896	5	631	AT4G26440.1_Symbols:_WRKY34,_ATWRKY34,_MSP3_WRKY_DNA-binding_protein_34_	0
Ta01561	scaffold 5	complement(566794..574956)	8163	107.211	37389	1041	3	346	AT1G64770.3_Symbols:_NDF2_NDH-dependent_cyclic_electron_flow_1_	1.07501e-143
Ta01562	scaffold 5	583853..586241	2389	18.748	11912	2124	4	707	AT4G26450.1_Symbols:_unknown_protein;_Has_614_Blast_hits_to_492_proteins_in_137_species:_Archae_-_0;_Bacteria_-_94;_Metazoa_-_255;_Fungi_-_76;_Plants_-_69;_Viruses_-_0;_Other_Eukaryotes_-_120_(so	0
Ta01563	scaffold 5	587125..588701	1577	11.7857	5171	1470	2	489	AT4G26455.1_Symbols:_WIP1_WPP_domain_interacting_protein_1_	0
Ta01564	scaffold 5	complement(588948..589700)	753	0.365386	74	450	4	149	AT4G26466.1_Symbols:_LRE_lorelei_	3.85962e-50
Ta01565	scaffold 5	591381..592320	940	24.506	5289	693	4	230	AT4G26470.1_Symbols:_Calcium-binding_EF-hand_family_protein_	1.32688e-149
Ta01566	scaffold 5	complement(592896..595819)	2924	62.9567	18457	810	6	269	AT4G26480.1_Symbols:_RNA-binding_KH_domain-containing_protein_	7.27296e-150
Ta01567	scaffold 5	complement(596842..597147)	306	1.16239	106	306	1	101	AT5G56100.1_Symbols:_glycine-rich_protein_/_oleosin_	0.00541303
Ta01568	scaffold 5	complement(598045..598884)	840	0	0	618	3	205	AT4G26485.1_Symbols:_Domain_of_unknown_function_(DUF2431)_	1.93058e-101
Ta01569	scaffold 5	complement(600617..603778)	3162	16.173	10711	1725	3	574	AT4G26500.1_Symbols:_EMB1374,_CPSUFE,_ATSUFE,_SUFE1_chloroplast_sulfur_E_	0
Ta01570	scaffold 5	604902..608067	3166	18.1069	7835	1414	14	467	AT4G26510.1_Symbols:_UKL4_uridine_kinase-like_4_	0
Ta01571	scaffold 5	608721..610490	1770	79.3486	27708	1152	4	379	AT4G26530.1_Symbols:_Aldolase_superfamily_protein_	0
Ta01572	scaffold 5	complement(612171..615531)	3361	19.364	18969	3279	2	1092	AT4G26540.1_Symbols:_Leucine-rich_repeat_receptor-like_protein_kinase_family_protein_	0
Ta01573	scaffold 5	complement(621155..622934)	1780	17.2938	3671	696	4	231	AT4G26550.1_Symbols:_Got1/Sft2-like_vescicle_transport_protein_family_	1.50969e-137
Ta01574	scaffold 5	complement(623373..625079)	1707	22.8945	5281	711	8	236	AT4G26555.1_Symbols:_FKBP-like_peptidyl-prolyl_cis-trans_isomerase_family_protein_	1.69153e-109
Ta01575	scaffold 5	625382..628084	2703	377.616	322653	1059	4	352	AT5G56010.1_Symbols:_HSP81-3,_Hsp81.3,_AtHsp90-3,_AtHsp90.3_heat_shock_protein_81-3_	9.12635e-140
Ta01576	scaffold 5	complement(628797..630203)	1407	60.2528	12388	681	8	226	AT4G26570.2_Symbols:_ATCBL3,_CBL3_calcineurin_B-like_3_	2.40752e-160
Ta01577	scaffold 5	complement(631743..633242)	1500	5.70518	2217	984	4	327	AT4G26580.1_Symbols:_RING/U-box_superfamily_protein_	2.14342e-161
Ta01578	scaffold 5	complement(634234..637011)	2778	1.06695	759	2277	5	758	AT4G26590.1_Symbols:_ATOPT5,_OPT5_oligopeptide_transporter_5_	0
Ta01579	scaffold 5	638953..642359	3407	9.46749	5351	1887	15	628	AT4G26600.1_Symbols:_S-adenosyl-L-methionine-dependent_methyltransferases_superfamily_protein_	0
Ta01580	scaffold 5	643661..646216	2556	30.7227	16845	1638	4	545	AT4G26610.1_Symbols:_D6PKL1,_AGC1-2_D6_protein_kinase_like_1_	0
Ta01581	scaffold 5	complement(646612..648976)	2365	13.8924	5878	1335	5	444	AT4G26620.1_Symbols:_Sucrase/ferredoxin-like_family_protein_	0
Ta01582	scaffold 5	649575..651368	1794	3.99154	2134	1794	1	597	AT5G55670.1_Symbols:_RNA-binding_(RRM/RBD/RNP_motifs)_family_protein_	5.9145e-67
Ta01583	scaffold 5	complement(652873..656680)	3808	88.6746	63133	2376	11	791	AT4G26630.1_Symbols:_DEK_domain-containing_chromatin_associated_protein_	5.42638e-135
Ta01584	scaffold 5	complement(658920..662310)	3391	25.4451	13434	1683	6	560	AT4G26640.2_Symbols:_WRKY20,_AtWRKY20_WRKY_family_transcription_factor_family_protein_	0
Ta01585	scaffold 5	663504..664958	1455	0.763531	458	1191	4	396	AT1G66490.1_Symbols:_F-box_and_associated_interaction_domains-containing_protein_	1.91622e-80
Ta01586	scaffold 5	673989..675819	1831	25.6493	11265	1440	3	479	AT4G26650.1_Symbols:_RNA-binding_(RRM/RBD/RNP_motifs)_family_protein_	0
Ta01587	scaffold 5	676731..679713	2983	13.6442	7568	1770	11	589	AT1G65280.1_Symbols:_DNAJ_heat_shock_N-terminal_domain-containing_protein_	0
Ta01588	scaffold 5	684691..686608	1918	41.6864	22016	1149	6	382	AT3G05690.1_Symbols:_UNE8,_ATHAP2B,_HAP2B,_NF-YA2_nuclear_factor_Y,_subunit_A2_	6.91484e-160
Ta01589	scaffold 5	687741..697913	10173	9.54636	18434	6448	26	2138	AT3G05680.2_Symbols:_EMB2016_embryo_defective_2016_	0
Ta01590	scaffold 5	699229..700620	1392	7.41749	3077	1392	1	463	AT3G05675.2_Symbols:_BTB/POZ_domain-containing_protein_	0
Ta01591	scaffold 5	complement(701730..705111)	3382	19.3682	15736	2679	3	892	AT3G05670.1_Symbols:_RING/U-box_protein_	0
Ta01592	scaffold 5	complement(706179..707530)	1352	0.611753	481	927	7	308	AT2G42490.1_Symbols:_Copper_amine_oxidase_family_protein_	1.2523e-45
Ta01593	scaffold 5	complement(707883..708770)	888	0.00422087	1	795	4	256	AT3G13680.1_Symbols:_F-box_and_associated_interaction_domains-containing_protein_	9.1325e-75
Ta01594	scaffold 5	complement(714245..719878)	5634	2.60922	3741	3264	17	1087	AT3G05630.1_Symbols:_PLDP2,_PDLZ2,_PLDZETA2_phospholipase_D_P2_	0
Ta01595	scaffold 5	complement(721263..722786)	1524	26.1684	6192	774	8	257	AT3G05625.1_Symbols:_Tetratricopeptide_repeat_(TPR)-like_superfamily_protein_	2.57126e-177
Ta01596	scaffold 5	723311..727344	4034	1.5897	1389	2514	4	837	AT3G05620.1_Symbols:_Plant_invertase/pectin_methylesterase_inhibitor_superfamily_	0
Ta01597	scaffold 5	727666..728337	672	1.24836	250	672	1	223	AT1G02810.1_Symbols:_Plant_invertase/pectin_methylesterase_inhibitor_superfamily_	1.14725e-116
Ta01598	scaffold 5	complement(728656..729951)	1296	0.00258919	1	1296	1	431	AT3G16740.1_Symbols:_F-box_and_associated_interaction_domains-containing_protein_	9.88854e-129
Ta01599	scaffold 5	complement(730508..732352)	1845	3.37976	1540	1527	4	508	AT3G05960.1_Symbols:_ATSTP6,_STP6_sugar_transporter_6_	0
Ta01600	scaffold 5	complement(733428..738272)	4845	40.902	26913	1929	21	642	AT3G05970.1_Symbols:_LACS6,_ATLACS6_long-chain_acyl-CoA_synthetase_6_	0
Ta01601	scaffold 5	complement(738783..739355)	573	0.111267	19	573	1	190	AT3G05975.1_Symbols:_Late_embryogenesis_abundant_(LEA)_hydroxyproline-rich_glycoprotein_family_	1.38875e-76
Ta01602	scaffold 5	743075..744059	985	2.57648	876	435	2	144	AT3G05980.1_Symbols:_unknown_protein;_BEST_Arabidopsis_thaliana_protein_match_is:_unknown_protein_(TAIR:AT5G19340.1);_Has_202_Blast_hits_to_202_proteins_in_28_species:_Archae_-_0;_Bacteria_-_0;_M	2.54098e-56
Ta01603	scaffold 5	complement(744676..747315)	2640	19.6131	9263	1554	9	517	AT3G05990.1_Symbols:_Leucine-rich_repeat_(LRR)_family_protein_	0
Ta01604	scaffold 5	complement(750416..751432)	1017	0.059391	18	1017	1	338	AT1G60170.1_Symbols:_emb1220_pre-mRNA_processing_ribonucleoprotein_binding_region-containing_protein_	1.37614e-79
Ta01605	scaffold 5	complement(752023..756906)	4884	11.6677	11505	3297	12	1098	AT3G06010.1_Symbols:_ATCHR12_Homeotic_gene_regulator_	0
Ta01606	scaffold 5	764026..764925	900	3.07223	824	900	1	299	AT3G06020.1_Symbols:_Protein_of_unknown_function_(DUF3049)_	7.8955e-94
Ta01607	scaffold 5	complement(770794..774430)	3637	8.88275	5576	1947	17	648	AT3G06030.1_Symbols:_ANP3,_MAPKKK12,_NP3_NPK1-related_protein_kinase_3_	0
Ta01608	scaffold 5	complement(774983..775897)	915	193.522	35690	615	2	204	AT3G06035.1_Symbols:_Glycoprotein_membrane_precursor_GPI-anchored_	5.8246e-102
Ta01609	scaffold 5	complement(779002..779567)	566	57.7405	8499	468	2	155	AT3G06070.1_Symbols:_unknown_protein;_BEST_Arabidopsis_thaliana_protein_match_is:_unknown_protein_(TAIR:AT5G19190.1);_Has_33_Blast_hits_to_33_proteins_in_12_species:_Archae_-_0;_Bacteria_-_0;_Met	1.03554e-67
Ta01610	scaffold 5	complement(785007..787443)	2437	25.7028	12038	1146	5	381	AT3G06080.2_Symbols:_Plant_protein_of_unknown_function_(DUF828)_	0
Ta01611	scaffold 5	791411..791656	246	0.163687	12	246	1	81	AT3G06090.1_Symbols:_unknown_protein;_FUNCTIONS_IN:_molecular_function_unknown;_INVOLVED_IN:_biological_process_unknown;_LOCATED_IN:_endomembrane_system;_EXPRESSED_IN:_flower,_leaf,_seed;_EXPRESS	1.32874e-27
Ta01612	scaffold 5	complement(792325..793836)	1512	4.62407	1145	828	5	275	AT3G06100.1_Symbols:_NLM6,_NLM8,_NIP7;1_NOD26-like_intrinsic_protein_7;1_	1.03763e-163
Ta01613	scaffold 5	794615..796169	1555	34.4932	5843	537	5	178	AT3G06110.2_Symbols:_MKP2,_DSPTP1B_MAPK_phosphatase_2_	1.45667e-105
Ta01614	scaffold 5	798553..799996	1444	1.29144	271	621	3	206	AT3G06120.1_Symbols:_MUTE_basic_helix-loop-helix_(bHLH)_DNA-binding_superfamily_protein_	1.56716e-134
Ta01615	scaffold 5	complement(804941..806581)	1641	41.8445	22755	1170	4	389	AT3G06130.1_Symbols:_Heavy_metal_transport/detoxification_superfamily_protein_	1.92248e-60
Ta01616	scaffold 5	complement(809062..810617)	1556	4.06567	1324	1068	3	355	AT3G06140.1_Symbols:_RING/U-box_superfamily_protein_	8.77128e-176
Ta01617	scaffold 5	complement(812386..812877)	492	5.10159	748	492	1	163	AT3G06145.1_Symbols:_unknown_protein;_Has_15_Blast_hits_to_15_proteins_in_7_species:_Archae_-_0;_Bacteria_-_0;_Metazoa_-_0;_Fungi_-_0;_Plants_-_15;_Viruses_-_0;_Other_Eukaryotes_-_0_(source:_NCBI	3.75873e-101
Ta01618	scaffold 5	complement(814342..816132)	1791	8.18756	4370	1791	1	596	AT3G06150.1_Symbols:_unknown_protein;_BEST_Arabidopsis_thaliana_protein_match_is:_unknown_protein_(TAIR:AT5G19060.1);_Has_61_Blast_hits_to_59_proteins_in_10_species:_Archae_-_0;_Bacteria_-_0;_Met	0
Ta01619	scaffold 5	complement(817535..818485)	951	0.0670412	19	951	1	316	AT1G73500.1_Symbols:_ATMKK9,_MKK9_MAP_kinase_kinase_9_	1.03161e-139
Ta01620	scaffold 5	complement(818959..822240)	3282	9.89314	7456	2493	5	830	AT3G06210.1_Symbols:_ARM_repeat_superfamily_protein_	0
Ta01621	scaffold 5	complement(823312..824668)	1357	11.6489	3953	789	3	262	AT3G06200.1_Symbols:_P-loop_containing_nucleoside_triphosphate_hydrolases_superfamily_protein_	3.62082e-130
Ta01622	scaffold 5	825785..827769	1985	23.8413	12167	972	5	323	AT3G06190.1_Symbols:_ATBPM2,_BPM2_BTB-POZ_and_MATH_domain_2_	2.0414e-164
Ta01623	scaffold 5	complement(829528..829944)	417	10.3082	1281	417	1	138	AT3G06180.1_Symbols:_Ribosomal_protein_L34e_superfamily_protein_	1.45348e-73
Ta01624	scaffold 5	complement(831498..833604)	2107	47.9173	18959	1215	5	404	AT3G06170.1_Symbols:_Serinc-domain_containing_serine_and_sphingolipid_biosynthesis_protein_	0
Ta01625	scaffold 5	839655..840944	1290	13.1726	5064	1290	1	429	AT3G06240.1_Symbols:_F-box_family_protein_	0
Ta01626	scaffold 5	complement(841249..844577)	3329	13.2268	12360	2316	6	771	AT3G06250.1_Symbols:_FRS7_FAR1-related_sequence_7_	0
Ta01627	scaffold 5	complement(846005..846853)	849	1.03158	261	849	1	282	AT3G06260.1_Symbols:_GATL4_galacturonosyltransferase-like_4_	0
Ta01628	scaffold 5	849323..850517	1195	18.8883	6060	1059	2	352	AT3G06270.1_Symbols:_Protein_phosphatase_2C_family_protein_	0
Ta01629	scaffold 5	complement(851358..858840)	7483	9.75552	15190	5067	20	1688	AT3G06290.1_Symbols:_SAC3/GANP/Nin1/mts3/eIF-3_p25_family_	0
Ta01630	scaffold 5	859344..861472	2129	63.7972	19473	900	8	299	AT3G06300.1_Symbols:_AT-P4H-2_P4H_isoform_2_	0
Ta01631	scaffold 5	868889..869527	639	14.9695	2131	321	2	106	AT5G18790.1_Symbols:_Ribosomal_protein_L33_family_protein_	5.7463e-35
Ta01632	scaffold 5	872327..875332	3006	21.7239	9521	1401	8	466	AT3G06330.1_Symbols:_RING/U-box_superfamily_protein_	0
Ta01633	scaffold 5	complement(876250..878250)	2001	15.1194	9016	2001	1	666	AT3G06340.1_Symbols:_DNAJ_heat_shock_N-terminal_domain-containing_protein_	0
Ta01634	scaffold 5	complement(880238..883410)	3173	53.763	29412	1824	11	607	AT3G06350.1_Symbols:_EMB3004,_MEE32_dehydroquinate_dehydratase,_putative_/_shikimate_dehydrogenase,_putative_	0
Ta01635	scaffold 5	886074..886460	387	6.74586	778	387	1	128	AT3G06360.1_Symbols:_AGP27,_ATAGP27_arabinogalactan_protein_27_	1.93215e-17
Ta01636	scaffold 5	complement(888190..891077)	2888	1.7717	944	1733	14	572	AT3G06370.1_Symbols:_NHX4,_ATNHX4_sodium_hydrogen_exchanger_4_	0
Ta01637	scaffold 5	894524..896385	1862	47.5361	16749	1155	5	384	AT3G06380.1_Symbols:_ATTLP9,_TLP9_tubby-like_protein_9_	0
Ta01638	scaffold 5	complement(896972..899909)	2938	1.99522	1386	2109	7	702	AT2G47230.2_Symbols:_DUF6_DOMAIN_OF_UNKNOWN_FUNCTION_724_6_	0
Ta01639	scaffold 5	complement(900623..901413)	791	19.6104	3762	603	3	200	AT3G06390.1_Symbols:_Uncharacterised_protein_family_(UPF0497)_	5.61016e-109
Ta01640	scaffold 5	904409..910953	6545	57.0742	63070	3687	27	1228	AT3G06400.3_Symbols:_CHR11_chromatin-remodeling_protein_11_	0
Ta01641	scaffold 5	complement(911585..913723)	2139	32.2146	13648	1386	7	461	AT3G06410.1_Symbols:_Zinc_finger_C-x8-C-x5-C-x3-H_type_family_protein_	0
Ta01642	scaffold 5	complement(918934..920076)	1143	54.8639	6623	360	5	119	AT3G06420.1_Symbols:_ATG8H_Ubiquitin-like_superfamily_protein_	6.42396e-80
Ta01643	scaffold 5	complement(920501..922117)	1617	46.1928	20149	1461	2	486	AT3G06430.1_Symbols:_EMB2750_Tetratricopeptide_repeat_(TPR)-like_superfamily_protein_	0
Ta01644	scaffold 5	complement(939659..941953)	2295	12.6145	7038	1836	7	611	AT3G06440.1_Symbols:_Galactosyltransferase_family_protein_	0
Ta01645	scaffold 5	complement(942693..945893)	3201	20.2241	15141	2148	12	715	AT3G06450.1_Symbols:_HCO3-_transporter_family_	0
Ta01646	scaffold 5	947676..951273	3598	9.0569	5229	1575	3	524	AT3G06470.1_Symbols:_GNS1/SUR4_membrane_protein_family_	1.44688e-151
Ta01647	scaffold 5	complement(951657..955589)	3933	15.7736	15273	3234	7	1077	AT3G06480.1_Symbols:_DEAD_box_RNA_helicase_family_protein_	0
Ta01648	scaffold 5	complement(956759..958756)	1998	62.8276	20948	1113	6	370	AT3G06483.1_Symbols:_PDK,_ATPDHK_pyruvate_dehydrogenase_kinase_	0
Ta01649	scaffold 5	969906..971971	2066	3.80776	1172	987	3	328	AT3G06490.1_Symbols:_MYB108,_AtMYB108,_BOS1_myb_domain_protein_108_	2.43072e-170
Ta01650	scaffold 5	978585..981411	2827	26.5349	15322	1722	6	573	AT3G06500.1_Symbols:_Plant_neutral_invertase_family_protein_	0
Ta01651	scaffold 5	981451..981753	303	42.183	3809	303	1	100	AT3G06500.1_Symbols:_Plant_neutral_invertase_family_protein_	9.5643e-47
Ta01652	scaffold 5	982585..985610	3026	92.4111	51716	1863	10	620	AT3G06510.2_Symbols:_SFR2_Glycosyl_hydrolase_superfamily_protein_	0
Ta01653	scaffold 5	986245..997278	11034	13.0149	26250	6489	40	2162	AT3G06530.2_Symbols:_ARM_repeat_superfamily_protein_	0
Ta01654	scaffold 5	1006752..1009970	3219	61.5094	33200	1728	14	575	AT3G06550.2_Symbols:_O-acetyltransferase_family_protein_	0
Ta01655	scaffold 5	complement(1010579..1011315)	737	0.148795	29	654	2	217	AT3G06545.1_Symbols:_unknown_protein;_FUNCTIONS_IN:_molecular_function_unknown;_INVOLVED_IN:_biological_process_unknown;_LOCATED_IN:_endomembrane_system;_BEST_Arabidopsis_thaliana_protein_match_i	8.45096e-59
Ta01656	scaffold 5	1012049..1014554	2506	16.1743	9435	1512	9	503	AT3G06540.1_Symbols:_REP,_AthREP_Rab_escort_protein_	0
Ta01657	scaffold 5	complement(1022521..1025271)	2751	34.4741	15593	1491	13	496	AT3G06580.1_Symbols:_GAL1,_GALK_Mevalonate/galactokinase_family_protein_	0
Ta01658	scaffold 5	complement(1027323..1028234)	912	39.0376	10147	756	2	251	AT3G06590.1_Symbols:_basic_helix-loop-helix_(bHLH)_DNA-binding_superfamily_protein_	1.76666e-78
Ta01659	scaffold 5	complement(1032731..1033613)	883	2.01683	352	579	3	192	AT3G06600.1_Symbols:_unknown_protein;_Has_14_Blast_hits_to_14_proteins_in_5_species:_Archae_-_0;_Bacteria_-_0;_Metazoa_-_0;_Fungi_-_0;_Plants_-_14;_Viruses_-_0;_Other_Eukaryotes_-_0_(source:_NCBI	5.84061e-95
Ta01660	scaffold 5	1034191..1035260	1070	44.7018	5819	426	4	141	AT3G06610.1_Symbols:_DNA-binding_enhancer_protein-related_	3.99302e-57
Ta01661	scaffold 5	complement(1036212..1041049)	4838	20.2834	15385	2373	14	790	AT3G06620.1_Symbols:_PAS_domain-containing_protein_tyrosine_kinase_family_protein_	0
Ta01662	scaffold 5	complement(1047460..1048726)	1267	2.10518	2361	687	7	228	AT3G06650.1_Symbols:_ACLB-1_ATP-citrate_lyase_B-1_	1.68872e-25
Ta01663	scaffold 5	complement(1048789..1052944)	4156	5.58188	3879	2181	13	726	AT3G06620.1_Symbols:_PAS_domain-containing_protein_tyrosine_kinase_family_protein_	0
Ta01664	scaffold 5	complement(1054171..1057515)	3345	66.8382	38567	1913	16	631	AT3G06650.1_Symbols:_ACLB-1_ATP-citrate_lyase_B-1_	0
Ta01665	scaffold 5	1058811..1062509	3699	1.25685	1183	3081	7	1026	AT3G66652.1_Symbols:_fip1_motif-containing_protein_	0
Ta01666	scaffold 5	1063378..1064923	1546	33.045	8011	729	7	242	AT3G66654.1_Symbols:_Cyclophilin-like_peptidyl-prolyl_cis-trans_isomerase_family_protein_	2.29336e-148
Ta01667	scaffold 5	complement(1065668..1066195)	528	0.0317764	5	528	1	175	AT3G66656.1_Symbols:_AGL91_AGAMOUS-like_91_	4.18189e-77
Ta01668	scaffold 5	complement(1070075..1073651)	3577	16.0113	9503	1869	14	622	AT3G66658.2_Symbols:_ALDH22A1_aldehyde_dehydrogenase_22A1_	0
Ta01669	scaffold 5	complement(1074190..1077848)	3659	0.467634	502	2655	9	884	AT4G32670.1_Symbols:_RING/FYVE/PHD_zinc_finger_superfamily_protein_	0
Ta01670	scaffold 5	1078531..1079661	1131	0.967098	390	975	2	324	AT3G36659.1_Symbols:_Plant_invertase/pectin_methylesterase_inhibitor_superfamily_protein_	9.73019e-85
Ta01671	scaffold 5	1080712..1082414	1703	9.4552	3631	1251	6	416	AT3G06660.1_Symbols:_PAPA-1-like_family_protein_/_zinc_finger_(HIT_type)_family_protein_	4.96231e-147
Ta01672	scaffold 5	complement(1083570..1090312)	6743	42.7603	36453	2712	23	903	AT3G06670.2_Symbols:_binding_	0
Ta01673	scaffold 5	complement(1098426..1098710)	285	0.011774	1	285	1	94	AT5G19170.1_Symbols:_Protein_of_Unknown_Function_(DUF239)_	3.08638e-21
Ta01674	scaffold 5	complement(1103681..1105595)	1915	0.554896	210	768	5	228	AT5G19170.1_Symbols:_Protein_of_Unknown_Function_(DUF239)_	4.70915e-86
Ta01675	scaffold 5	complement(1106299..1107278)	980	0	3	483	6	160	AT5G19170.1_Symbols:_Protein_of_Unknown_Function_(DUF239)_	7.86396e-23
Ta01676	scaffold 5	complement(1111111..1113297)	2187	35.5374	14141	1221	7	406	AT1G10700.1_Symbols:_PRS3_phosphoribosyl_pyrophosphate_(PRPP)_synthase_3_	0
Ta01677	scaffold 5	1116151..1116913	763	0.225857	24	312	2	103	AT1G10680.1_Symbols:_PGP10_P-glycoprotein_10_	1.05469e-41
Ta01678	scaffold 5	1117007..1121724	4718	0.441553	499	3207	11	1068	AT1G10680.1_Symbols:_PGP10_P-glycoprotein_10_	0
Ta01679	scaffold 5	complement(1122227..1124591)	2365	33.4899	12741	1272	11	423	AT1G10670.3_Symbols:_ACLA-1_ATP-citrate_lyase_A-1_	0
Ta01680	scaffold 5	complement(1125380..1127183)	1804	22.5234	8751	1091	9	358	AT1G10660.2_Symbols:_unknown_protein;_LOCATED_IN:_endomembrane_system;_EXPRESSED_IN:_24_plant_structures;_EXPRESSED_DURING:_15_growth_stages;_BEST_Arabidopsis_thaliana_protein_match_is:_unknown_p	3.45465e-129
Ta01681	scaffold 5	complement(1128528..1129327)	800	14.6821	1510	309	4	102	AT1G10657.1_Symbols:_Plant_protein_1589_of_unknown_function_	2.03441e-58
Ta01682	scaffold 5	1134650..1135815	1166	15.245	4549	996	3	331	AT1G10650.1_Symbols:_SBP_(S-ribonuclease_binding_protein)_family_protein_	0
Ta01683	scaffold 5	complement(1136027..1137659)	1633	0.318651	104	1032	5	343	AT5G60080.1_Symbols:_Protein_kinase_superfamily_protein_	5.17019e-126
Ta01684	scaffold 5	1145065..1147477	2413	21.1359	10349	1617	6	538	AT1G10640.1_Symbols:_Pectin_lyase-like_superfamily_protein_	0
Ta01685	scaffold 5	complement(1147811..1149412)	1602	2.68368	704	849	4	282	AT3G17010.1_Symbols:_AP2/B3-like_transcriptional_factor_family_protein_	2.33068e-94
Ta01686	scaffold 5	1152790..1155664	2875	0.111071	73	2145	7	714	AT1G10620.1_Symbols:_Protein_kinase_superfamily_protein_	0
Ta01687	scaffold 5	complement(1156136..1158476)	2341	3.05473	1317	1383	8	460	AT1G10610.1_Symbols:_basic_helix-loop-helix_(bHLH)_DNA-binding_superfamily_protein_	0
Ta01688	scaffold 5	complement(1158722..1161182)	2461	4.7979	2278	912	9	303	AT1G10600.1_Symbols:_AMSH2_associated_molecule_with_the_SH3_domain_of_STAM_2_	1.37939e-108
Ta01689	scaffold 5	1162045..1162472	428	115.067	10627	309	2	102	AT1G10590.3_Symbols:_Nucleic_acid-binding,_OB-fold-like_protein_	1.59109e-52
Ta01690	scaffold 5	1167938..1169016	1079	0	6	468	3	155	AT1G10586.1_Symbols:_basic_helix-loop-helix_(bHLH)_DNA-binding_superfamily_protein_	3.65205e-45
Ta01691	scaffold 5	1171033..1171880	848	0	1	468	3	155	AT1G10585.1_Symbols:_basic_helix-loop-helix_(bHLH)_DNA-binding_superfamily_protein_	1.22538e-64
Ta01692	scaffold 5	1172385..1174097	1713	28.9486	14778	1713	1	570	AT1G10580.1_Symbols:_Transducin/WD40_repeat-like_superfamily_protein_	0
Ta01693	scaffold 5	complement(1175218..1178398)	3181	8.03236	4543	1275	12	424	AT1G10570.1_Symbols:_OTS2,_ULP1C_Cysteine_proteinases_superfamily_protein_	1.35285e-79
Ta01694	scaffold 5	complement(1179821..1180667)	847	0.013809	4	729	2	242	AT1G10570.1_Symbols:_OTS2,_ULP1C_Cysteine_proteinases_superfamily_protein_	8.62605e-35
Ta01695	scaffold 5	complement(1181312..1182952)	1641	0.163588	80	1641	1	546	AT5G51280.1_Symbols:_DEAD-box_protein_abstrakt,_putative_	0
Ta01696	scaffold 5	1185182..1187067	1886	2.96342	958	984	4	327	AT1G10550.1_Symbols:_XTH33,_XET_xyloglucan:xyloglucosyl_transferase_33_	0
Ta01697	scaffold 5	1188289..1191092	2804	2.10823	1059	1641	14	546	AT1G10540.1_Symbols:_ATNAT8,_NAT8_nucleobase-ascorbate_transporter_8_	0
Ta01698	scaffold 5	1193137..1193954	818	0.372843	71	495	3	164	AT1G10530.1_Symbols:_unknown_protein;_FUNCTIONS_IN:_molecular_function_unknown;_INVOLVED_IN:_N-terminal_protein_myristoylation;_BEST_Arabidopsis_thaliana_protein_match_is:_unknown_protein_(TAIR:A	1.05602e-66
Ta01699	scaffold 5	complement(1194491..1196119)	1629	45.3276	8595	618	4	205	AT1G10522.1_Symbols:_unknown_protein;_FUNCTIONS_IN:_molecular_function_unknown;_INVOLVED_IN:_biological_process_unknown;_LOCATED_IN:_chloroplast;_EXPRESSED_IN:_23_plant_structures;_EXPRESSED_DURI	1.15829e-109
Ta01700	scaffold 5	complement(1197234..1200648)	3415	3.75249	1994	1581	14	526	AT1G10520.1_Symbols:_DNA_polymerase_lambda_(POLL)_	0
Ta01701	scaffold 5	complement(1201165..1204752)	3588	21.498	11843	1815	18	604	AT1G10510.1_Symbols:_emb2004_RNI-like_superfamily_protein_	0
Ta01702	scaffold 5	1205170..1206322	1153	124.46	19867	531	3	176	AT1G10500.1_Symbols:_ATCPISCA,_CPISCA_chloroplast-localized_ISCA-like_protein_	1.2118e-104
Ta01703	scaffold 5	complement(1206555..1212782)	6228	10.1755	9834	3180	26	1059	AT1G10490.1_Symbols:_Domain_of_unknown_function_(DUF1726)_;Putative_ATPase_(DUF699)_	0
Ta01704	scaffold 5	complement(1217139..1217747)	609	20.3043	3685	609	1	202	AT1G10480.1_Symbols:_ZFP5_zinc_finger_protein_5_	2.80654e-92
Ta01705	scaffold 5	1226939..1228020	1082	37.4682	8167	663	4	220	AT1G10470.1_Symbols:_ARR4,_MEE7,_ATRR1,_IBC7_response_regulator_4_	6.31322e-89
Ta01706	scaffold 5	complement(1231125..1236774)	5650	13.9745	14154	3312	19	1103	AT1G10450.1_Symbols:_SNL6_SIN3-like_6_	0
Ta01707	scaffold 5	1238967..1240823	1857	32.9875	9107	921	6	306	AT1G10430.1_Symbols:_PP2A-2_protein_phosphatase_2A-2_	0
Ta01708	scaffold 5	complement(1241313..1249061)	7749	12.6235	14352	3705	28	1234	AT1G59820.1_Symbols:_ALA3_aminophospholipid_ATPase_3_	0
Ta01709	scaffold 5	complement(1250095..1251768)	1674	16.5723	4202	816	6	271	AT1G59640.2_Symbols:_ZCW32,_BPE,_BPEp_BIG_PETAL_P_	6.03024e-102
Ta01710	scaffold 5	1254740..1255783	1044	5.46997	1087	465	5	154	AT1G10417.1_Symbols:_Encodes_protein_with_unknown_function_whose_expression_is_repressed_by_inoculation_with_Agrobacterium_tumerifaciens._	1.31104e-71
Ta01711	scaffold 5	1255792..1257461	1670	6.54568	1396	588	7	196	AT1G10417.1_Symbols:_Encodes_protein_with_unknown_function_whose_expression_is_repressed_by_inoculation_with_Agrobacterium_tumerifaciens._	2.68876e-82
Ta01712	scaffold 5	1262295..1264867	2573	36.2156	15859	1461	9	486	AT1G10410.1_Symbols:_Protein_of_unknown_function_(DUF1336)_	0
Ta01713	scaffold 5	complement(1266180..1266539)	360	0.00932108	1	360	1	119	AT1G08985.1_Symbols:_AP2/B3-like_transcriptional_factor_family_protein_	3.30076e-22
Ta01714	scaffold 5	1268879..1273226	4348	39.1853	36341	3015	12	1004	AT1G10390.1_Symbols:_Nucleoporin_autopeptidase_	0
Ta01715	scaffold 5	complement(1273687..1276462)	2776	2.87171	2330	2337	7	778	AT1G10385.1_Symbols:_Vps51/Vps67_family_(components_of_vesicular_transport)_protein_	0
Ta01716	scaffold 5	complement(1277566..1279231)	1666	8.30033	2724	1041	3	346	AT1G10380.1_Symbols:_Putative_membrane_lipoprotein_	2.82385e-167
Ta01717	scaffold 5	1280492..1283082	2591	33.7481	21935	1362	5	453	AT1G10360.1_Symbols:_ATGSTU18,_GST29,_GSTU18_glutathione_S-transferase_TAU_18_	7.38446e-131
Ta01718	scaffold 5	1283946..1285236	1291	10.2322	3110	1014	2	337	AT1G10350.1_Symbols:_DNAJ_heat_shock_family_protein_	0
Ta01719	scaffold 5	1286274..1288283	2010	1.61098	952	1833	3	610	AT1G10340.1_Symbols:_Ankyrin_repeat_family_protein_	0
Ta01720	scaffold 5	complement(1288548..1290126)	1579	1.27302	735	1086	3	355	AT1G10330.1_Symbols:_Tetratricopeptide_repeat_(TPR)-like_superfamily_protein_	1.36559e-148
Ta01721	scaffold 5	1290703..1294928	4226	18.3048	14692	2367	9	788	AT1G10320.1_Symbols:_Zinc_finger_C-x8-C-x5-C-x3-H_type_family_protein_	0
Ta01722	scaffold 5	1295190..1296614	1425	27.3234	6096	729	5	242	AT1G10310.1_Symbols:_NAD(P)-binding_Rossmann-fold_superfamily_protein_	4.25881e-168
Ta01723	scaffold 5	complement(1297056..1299925)	2870	9.55252	8045	2721	3	906	AT1G53350.1_Symbols:_Disease_resistance_protein_(CC-NBS-LRR_class)_family_	0
Ta01724	scaffold 5	1304559..1304924	366	0.110019	12	366	1	121	AT4G12190.1_Symbols:_RING/U-box_superfamily_protein_	7.35588e-20
Ta01725	scaffold 5	complement(1305207..1305753)	547	0.401802	48	309	2	102	AT1G10300.1_Symbols:_Nucleolar_GTP-binding_protein_	1.78813e-27
Ta01726	scaffold 5	complement(1305773..1306717)	945	26.7382	7530	945	1	314	AT1G10300.1_Symbols:_Nucleolar_GTP-binding_protein_	2.29082e-123
Ta01727	scaffold 5	complement(1307604..1314273)	6670	31.1662	27454	2814	22	937	AT1G10290.1_Symbols:_ADL6,_DRP2A_dynamin-like_protein_6_	0
Ta01728	scaffold 5	1316430..1318460	2031	3.49272	1340	1248	2	415	AT1G10280.1_Symbols:_Core-2/I-branching_beta-1,6-N-acetylglucosaminyltransferase_family_protein_	0
Ta01729	scaffold 5	complement(1318567..1321610)	3044	4.7309	4662	2496	3	831	AT1G10270.1_Symbols:_GRP23_glutamine-rich_protein_23_	0
Ta01730	scaffold 5	1331705..1334113	2409	10.5569	6436	2040	3	679	AT1G10240.1_Symbols:_FRS11_FAR1-related_sequence_11_	0
Ta01731	scaffold 5	complement(1334799..1335422)	624	6.16267	1146	624	1	207	AT1G59590.1_Symbols:_ZCF37_ZCF37_	5.1163e-72
Ta01732	scaffold 5	complement(1336657..1337920)	1264	20.028	6962	1113	2	370	AT1G10210.1_Symbols:_ATMPK1,_MPK1_mitogen-activated_protein_kinase_1_	0
Ta01733	scaffold 5	1340015..1341173	1159	162.375	30077	606	6	201	AT1G10200.1_Symbols:_WLIM1_GATA_type_zinc_finger_transcription_factor_family_protein_	2.55428e-133
Ta01734	scaffold 5	1343533..1346715	3183	26.945	18628	2310	7	769	AT1G10180.1_Symbols:_BEST_Arabidopsis_thaliana_protein_match_is:_exocyst_complex_component_84B_(TAIR:AT5G49830.1);_Has_132_Blast_hits_to_132_proteins_in_25_species:_Archae_-_0;_Bacteria_-_0;_Meta	0
Ta01735	scaffold 5	1347215..1351141	3927	14.12	14698	3285	2	1094	AT1G10170.1_Symbols:_ATNFXL1,_NFXL1_NF-X-like_1_	0
Ta01736	scaffold 5	1351910..1352666	757	12.4066	2484	555	3	184	AT1G10155.1_Symbols:_ATPP2-A10,_PP2-A10_phloem_protein_2-A10_	5.31324e-123
Ta01737	scaffold 5	complement(1352881..1353906)	1026	21.2946	6511	1026	1	341	AT1G10150.1_Symbols:_Carbohydrate-binding_protein_	0
Ta01738	scaffold 5	1356091..1356597	507	43.5035	6573	507	1	168	AT1G10140.1_Symbols:_Uncharacterised_conserved_protein_UCP031279_	8.87984e-63
Ta01739	scaffold 5	complement(1362843..1373534)	10692	17.1508	16117	3105	36	1034	AT1G10130.1_Symbols:_ECA3,_ATECA3_endoplasmic_reticulum-type_calcium-transporting_ATPase_3_	0
Ta01740	scaffold 5	1377934..1379766	1833	19.0625	6671	1131	8	376	AT1G10120.1_Symbols:_basic_helix-loop-helix_(bHLH)_DNA-binding_superfamily_protein_	0
Ta01741	scaffold 5	complement(1380254..1381414)	1161	0.0867077	30	1161	1	386	AT1G09650.1_Symbols:_F-box_and_associated_interaction_domains-containing_protein_	1.55509e-141
Ta01742	scaffold 5	1385656..1389191	3536	36.0711	25300	2280	9	759	AT1G10090.1_Symbols:_Early-responsive_to_dehydration_stress_protein_(ERD4)_	0
Ta01743	scaffold 5	complement(1389539..1396676)	7138	29.0422	25782	2292	19	763	AT1G10070.1_Symbols:_ATBCAT-2,_BCAT-2_branched-chain_amino_acid_transaminase_2_	0
Ta01744	scaffold 5	complement(1398626..1402491)	3866	14.1046	13745	3192	8	1063	AT1G10050.1_Symbols:_glycosyl_hydrolase_family_10_protein_/_carbohydrate-binding_domain-containing_protein_	0
Ta01745	scaffold 5	1408560..1410686	2127	21.4114	7899	1011	9	336	AT1G10040.1_Symbols:_alpha/beta-Hydrolases_superfamily_protein_	0
Ta01746	scaffold 5	complement(1411096..1413189)	2094	20.4261	2648	390	3	129	AT1G10030.1_Symbols:_ERG28_homolog_of_yeast_ergosterol28_	2.68934e-74
Ta01747	scaffold 5	1416046..1417795	1750	8.21549	3411	1383	2	460	AT1G10020.1_Symbols:_Protein_of_unknown_function_(DUF1005)_	0
Ta01748	scaffold 5	complement(1419008..1425267)	6260	0.597604	570	2757	12	918	AT1G10010.1_Symbols:_AAP8,_ATAAP8_amino_acid_permease_8_	0
Ta01749	scaffold 5	1427465..1431736	4272	22.5435	18424	2484	13	827	AT1G09980.1_Symbols:_Putative_serine_esterase_family_protein_	0
Ta01750	scaffold 5	complement(1432999..1436024)	3026	146.462	127926	2922	2	973	AT1G09970.2_Symbols:_LRR_XI-23,_RLK7_Leucine-rich_receptor-like_protein_kinase_family_protein_	0
Ta01751	scaffold 5	1440683..1443016	2334	50.7409	30552	1970	5	656	AT2G29630.2_Symbols:_THIC_thiaminC_	0
Ta01752	scaffold 5	1444589..1446738	2150	9.20069	3245	864	3	287	AT2G29640.1_Symbols:_JOSL_JOSEPHIN-like_protein_	1.77929e-122
Ta01753	scaffold 5	complement(1447067..1449456)	2390	42.4649	19704	1539	9	512	AT2G29650.1_Symbols:_ANTR1,_PHT4;1_phosphate_transporter_4;1_	0
Ta01754	scaffold 5	1452670..1453818	1149	26.9732	9236	1149	1	382	AT2G29660.1_Symbols:_zinc_finger_(C2H2_type)_family_protein_	2.96943e-180
Ta01755	scaffold 5	complement(1455932..1458437)	2506	60.5414	30692	1668	2	555	AT2G29670.1_Symbols:_Tetratricopeptide_repeat_(TPR)-like_superfamily_protein_	0
Ta01756	scaffold 5	1469938..1473484	3547	3.86164	1817	1545	16	514	AT2G29680.1_Symbols:_CDC6,_ATCDC6_cell_division_control_6_	0
Ta01757	scaffold 5	1473901..1476764	2864	13.9027	8041	1893	11	630	AT2G29690.1_Symbols:_ASA2,_ATHANSYNAB_anthranilate_synthase_2_	0
Ta01758	scaffold 5	1477178..1477913	736	85.4949	18241	462	2	153	AT2G29700.1_Symbols:_ATPH1,_PH1_pleckstrin_homologue_1_	5.56513e-101
Ta01759	scaffold 5	1478307..1482663	4357	15.5522	14126	2817	2	938	AT2G29730.1_Symbols:_UGT71D1_UDP-glucosyl_transferase_71D1_	0
Ta01760	scaffold 5	complement(1480026..1480450)	425	0	0	363	2	120	AT4G09090.1_Symbols:_Carbohydrate-binding_X8_domain_superfamily_protein_	3.17461e-39
Ta01761	scaffold 5	complement(1486385..1487603)	1219	0.528917	145	774	6	257	AT2G28550.3_Symbols:_RAP2.7_related_to_AP2.7_	2.64904e-75
Ta01762	scaffold 5	1489740..1491599	1860	2.48422	1377	1860	1	619	AT2G29760.1_Symbols:_OTP81_Tetratricopeptide_repeat_(TPR)-like_superfamily_protein_	0
Ta01763	scaffold 5	1493022..1497952	4931	5.45808	4856	2718	20	905	AT2G29890.3_Symbols:_VLN1_villin-like_1_	0
Ta01764	scaffold 5	1498298..1499488	1191	13.7971	4897	1191	1	396	AT2G29900.1_Symbols:_PS2_Presenilin-2_	5.59197e-164
Ta01765	scaffold 5	complement(1499990..1500562)	573	0.00585618	1	573	1	190	AT4G38940.1_Symbols:_Galactose_oxidase/kelch_repeat_superfamily_protein_	1.5808e-29
Ta01766	scaffold 5	complement(1500604..1500969)	366	0	0	366	1	121	AT4G38940.1_Symbols:_Galactose_oxidase/kelch_repeat_superfamily_protein_	2.82251e-24
Ta01767	scaffold 4	complement(892..1603)	712	0.0585897	11	630	2	209	AT1G65640.1_Symbols:_DegP4_DegP_protease_4_	1.56053e-21
Ta01768	scaffold 4	complement(2341..4672)	2332	0.0195092	13	1548	6	515	AT1G65630.1_Symbols:_DegP3_DegP_protease_3_	6.88983e-125
Ta01769	scaffold 4	complement(7222..9451)	2230	24.4095	8799	1050	9	349	AT5G23250.1_Symbols:_Succinyl-CoA_ligase,_alpha_subunit_	0
Ta01770	scaffold 4	10258..11949	1692	34.8125	15530	1410	4	469	AT5G23240.1_Symbols:_DNAJ_heat_shock_N-terminal_domain-containing_protein_	0
Ta01771	scaffold 4	12736..13329	594	6.2423	1105	594	1	197	AT5G23230.1_Symbols:_NIC2_nicotinamidase_2_	8.03993e-115
Ta01772	scaffold 4	complement(13849..17671)	3823	35.4572	16319	1509	10	502	AT5G23210.1_Symbols:_SCPL34_serine_carboxypeptidase-like_34_	0
Ta01773	scaffold 4	complement(19354..21273)	1920	9.00991	3298	1197	4	398	AT5G23200.1_Symbols:_unknown_protein;_BEST_Arabidopsis_thaliana_protein_match_is:_unknown_protein_(TAIR:AT5G08270.1);_Has_30201_Blast_hits_to_17322_proteins_in_780_species:_Archae_-_12;_Bacteria_	0
Ta01774	scaffold 4	22199..24435	2237	5.78874	2934	1677	2	558	AT5G23190.1_Symbols:_CYP86B1_cytochrome_P450,_family_86,_subfamily_B,_polypeptide_1_	0
Ta01775	scaffold 4	25739..26740	1002	3.00731	898	1002	1	333	AT5G23170.1_Symbols:_Protein_kinase_superfamily_protein_	2.86797e-152
Ta01776	scaffold 4	27654..28527	874	0.253252	60	795	2	264	AT5G23160.1_Symbols:_unknown_protein;_BEST_Arabidopsis_thaliana_protein_match_is:_unknown_protein_(TAIR:AT5G08240.1);_Has_1807_Blast_hits_to_1807_proteins_in_277_species:_Archae_-_0;_Bacteria_-_0	4.96218e-118
Ta01777	scaffold 4	complement(29084..36723)	7640	18.0723	27086	4389	14	1462	AT5G23150.1_Symbols:_HUA2_Tudor/PWWP/MBT_domain-containing_protein_	0
Ta01778	scaffold 4	complement(37479..39153)	1675	22.9277	6741	777	3	258	AT5G23140.1_Symbols:_CLPP2,_NCLPP7_nuclear-encoded_CLP_protease_P7_	1.23386e-150
Ta01779	scaffold 4	complement(39639..41680)	2042	14.9149	6482	942	3	313	AT5G23130.1_Symbols:_Peptidoglycan-binding_LysM_domain-containing_protein_	9.05471e-81
Ta01780	scaffold 4	complement(42508..44482)	1975	175.381	63786	1218	8	405	AT5G23120.1_Symbols:_HCF136_photosystem_II_stability/assembly_factor,_chloroplast_(HCF136)_	0
Ta01781	scaffold 4	complement(44881..61347)	16467	7.7898	32892	13872	15	4623	AT5G23110.1_Symbols:_Zinc_finger,_C3HC4_type_(RING_finger)_family_protein_	0
Ta01782	scaffold 4	complement(66866..67717)	852	11.3704	2887	852	1	283	AT5G23100.1_Symbols:_Protein_of_unknown_function,_DUF617_	5.32363e-133
Ta01783	scaffold 4	complement(70304..71333)	1030	32.5195	5597	531	5	177	AT5G23090.2_Symbols:_NF-YB13_nuclear_factor_Y,_subunit_B13_	1.29364e-85
Ta01784	scaffold 4	71771..77787	6017	12.1794	11435	3048	17	1015	AT5G23080.1_Symbols:_TGH_SWAP_(Suppressor-of-White-APricot)/surp_domain-containing_protein_	0
Ta01785	scaffold 4	complement(78116..78988)	873	12.0463	3134	873	1	290	AT5G23070.1_Symbols:_Thymidine_kinase_	1.11057e-139
Ta01786	scaffold 4	81869..83611	1743	117.972	41236	1167	6	388	AT5G23060.1_Symbols:_CaS_calcium_sensing_receptor_	0
Ta01787	scaffold 4	85770..89627	3858	22.0724	15401	2217	14	738	AT5G23050.1_Symbols:_AAE17_acyl-activating_enzyme_17_	0
Ta01788	scaffold 4	90086..91577	1492	84.5227	19890	774	5	257	AT5G23040.1_Symbols:_CDF1_Protein_of_unknown_function_(DUF3353)_	8.53666e-162
Ta01789	scaffold 4	92775..92927	153	0	0	153	1	50	AT5G23035.1_Symbols:_Putative_membrane_lipoprotein_	4.86793e-14
Ta01790	scaffold 4	complement(94261..95134)	874	2.85182	669	786	2	261	AT5G23030.1_Symbols:_TET12_tetraspanin12_	1.46263e-133
Ta01791	scaffold 4	complement(96108..97927)	1820	14.3206	5375	1188	6	395	AT5G23010.1_Symbols:_MAM1,_IMS3_methylthioalkylmalate_synthase_1_	0
Ta01792	scaffold 4	complement(100553..103229)	2677	384.123	176232	1521	10	506	AT5G23010.1_Symbols:_MAM1,_IMS3_methylthioalkylmalate_synthase_1_	0
Ta01793	scaffold 4	complement(104677..107172)	2496	16.0723	7298	1479	9	492	AT5G08130.5_Symbols:_BIM1_basic_helix-loop-helix_(bHLH)_DNA-binding_superfamily_protein_	1.36708e-119
Ta01794	scaffold 4	complement(115887..116507)	621	0.285756	37	411	3	136	AT5G60810.1_Symbols:_RGF1_root_meristem_growth_factor_1_	7.54127e-55
Ta01795	scaffold 4	118236..119597	1362	7.02407	2851	1362	1	453	AT5G60820.1_Symbols:_RING/U-box_superfamily_protein_	2.19383e-163
Ta01796	scaffold 4	121264..121707	444	0.0151153	2	444	1	147	AT5G60830.1_Symbols:_AtbZIP70,_bZIP70_basic_leucine-zipper_70_	5.46087e-54
Ta01797	scaffold 4	complement(121983..122896)	914	15.0167	2448	543	5	180	AT5G60840.1_Symbols:_unknown_protein;_Has_361_Blast_hits_to_333_proteins_in_92_species:_Archae_-_2;_Bacteria_-_55;_Metazoa_-_145;_Fungi_-_36;_Plants_-_42;_Viruses_-_19;_Other_Eukaryotes_-_62_(sou	2.59579e-37
Ta01798	scaffold 4	127645..128523	879	26.5279	6949	879	1	292	AT5G60850.1_Symbols:_OBP4_OBF_binding_protein_4_	3.06105e-111
Ta01799	scaffold 4	131343..132164	822	1.08774	214	654	2	217	AT5G60860.1_Symbols:_AtRABA1f,_RABA1f_RAB_GTPase_homolog_A1F_	8.829e-146
Ta01800	scaffold 4	complement(132412..133625)	1214	5.41999	1830	894	6	297	AT5G60870.1_Symbols:_Regulator_of_chromosome_condensation_(RCC1)_family_protein_	7.96632e-105
Ta01801	scaffold 4	complement(133786..134322)	537	6.98613	1118	537	1	178	AT5G60870.1_Symbols:_Regulator_of_chromosome_condensation_(RCC1)_family_protein_	2.89472e-89
Ta01802	scaffold 4	complement(134912..136190)	1279	1.43872	363	786	5	261	AT5G60880.1_Symbols:_BASL_breaking_of_asymmetry_in_the_stomatal_lineage_	4.9785e-87
Ta01803	scaffold 4	139696..141198	1503	52.56	14809	927	3	308	AT5G60890.1_Symbols:_ATMYB34,_ATR1,_MYB34_myb_domain_protein_34_	3.78467e-158
Ta01804	scaffold 4	complement(145951..147553)	1603	5.65362	2493	1431	2	476	AT5G60900.1_Symbols:_RLK1_receptor-like_protein_kinase_1_	2.23775e-149
Ta01805	scaffold 4	complement(147940..149922)	1983	1.88678	1115	1983	1	660	AT5G60900.1_Symbols:_RLK1_receptor-like_protein_kinase_1_	0
Ta01806	scaffold 4	complement(149992..150522)	531	11.7351	1857	531	1	176	AT5G60900.1_Symbols:_RLK1_receptor-like_protein_kinase_1_	1.403e-67
Ta01807	scaffold 4	complement(152370..155536)	3167	72.8329	14649	627	8	208	AT5G60910.1_Symbols:_AGL8,_FUL_AGAMOUS-like_8_	1.24636e-92
Ta01808	scaffold 4	complement(164037..166533)	2497	150.593	59599	1248	6	415	AT5G60920.1_Symbols:_COB_COBRA-like_extracellular_glycosyl-phosphatidyl_inositol-anchored_protein_family_	0
Ta01809	scaffold 4	complement(168919..175827)	6909	7.8661	10305	3873	26	1284	AT5G60930.1_Symbols:_P-loop_containing_nucleoside_triphosphate_hydrolases_superfamily_protein_	0
Ta01810	scaffold 4	176315..179203	2889	6.02511	2500	1257	13	418	AT5G60940.1_Symbols:_Transducin/WD40_repeat-like_superfamily_protein_	0
Ta01811	scaffold 4	complement(179352..180262)	911	79.7468	14766	618	4	205	AT5G60950.1_Symbols:_COBL5_COBRA-like_protein_5_precursor_	3.64395e-117
Ta01812	scaffold 4	complement(180754..182310)	1557	22.1184	10263	1557	1	518	AT5G60960.1_Symbols:_Pentatricopeptide_repeat_(PPR)_superfamily_protein_	0
Ta01813	scaffold 4	complement(186534..187616)	1083	2.73591	883	1083	1	360	AT5G60970.1_Symbols:_TCP5_TEOSINTE_BRANCHED_1,_cycloidea_and_PCF_transcription_factor_5_	1.59379e-175
Ta01814	scaffold 4	194573..196589	2017	45.9471	19130	1383	8	460	AT5G60980.2_Symbols:_Nuclear_transport_factor_2_(NTF2)_family_protein_with_RNA_binding_(RRM-RBD-RNP_motifs)_domain_	0
Ta01815	scaffold 4	complement(196815..199853)	3039	12.3607	7371	1593	14	530	AT5G60990.1_Symbols:_DEA(D/H)-box_RNA_helicase_family_protein_	0
Ta01816	scaffold 4	complement(200389..203393)	3005	12.405	7020	1890	11	629	AT5G61000.1_Symbols:_RPA70D,_ATRPA70D_Replication_factor-A_protein_1-related_	0
Ta01817	scaffold 4	205184..207106	1923	9.79281	5612	1923	1	640	AT5G61010.1_Symbols:_ATEXO70E2,_EXO70E2_exocyst_subunit_exo70_family_protein_E2_	0
Ta01818	scaffold 4	207971..209308	1338	24.873	6944	936	4	311	AT5G61030.1_Symbols:_GR-RBP3_glycine-rich_RNA-binding_protein_3_	2.78357e-67
Ta01819	scaffold 4	complement(209621..211581)	1961	6.93113	3697	1785	3	594	AT5G61040.1_Symbols:_unknown_protein;_BEST_Arabidopsis_thaliana_protein_match_is:_unknown_protein_(TAIR:AT5G08010.1);_Has_1807_Blast_hits_to_1807_proteins_in_277_species:_Archae_-_0;_Bacteria_-_0	0
Ta01820	scaffold 4	complement(212810..216546)	3737	25.696	15805	1998	13	666	AT5G61060.2_Symbols:_HDA05_histone_deacetylase_5_	0
Ta01821	scaffold 4	complement(217550..220015)	2466	0.73916	317	1371	10	456	AT5G61060.2_Symbols:_HDA05_histone_deacetylase_5_	0
Ta01822	scaffold 4	complement(220620..223776)	3157	0.0906479	60	2073	8	690	AT5G61090.1_Symbols:_Polynucleotidyl_transferase,_ribonuclease_H-like_superfamily_protein_	0
Ta01823	scaffold 4	complement(227089..229983)	2895	0.305637	163	1570	10	523	AT5G61120.1_Symbols:_BEST_Arabidopsis_thaliana_protein_match_is:_Polynucleotidyl_transferase,_ribonuclease_H-like_superfamily_protein_(TAIR:AT5G61090.1);_Has_125_Blast_hits_to_115_proteins_in_16_	0
Ta01824	scaffold 4	complement(232418..234610)	2193	58.918	12288	636	4	211	AT5G61130.1_Symbols:_PDCB1_plasmodesmata_callose-binding_protein_1_	7.89342e-63
Ta01825	scaffold 4	235530..248623	13094	13.5024	27861	6165	52	2054	AT5G61140.2_Symbols:_U5_small_nuclear_ribonucleoprotein_helicase_	0
Ta01826	scaffold 4	complement(249807..252576)	2770	24.0866	11301	1494	10	497	AT5G61150.1_Symbols:_VIP4_leo1-like_family_protein_	4.30962e-174
Ta01827	scaffold 4	complement(252673..253484)	812	21.5789	2975	462	2	153	AT5G61150.1_Symbols:_VIP4_leo1-like_family_protein_	2.17962e-07
Ta01828	scaffold 4	254608..254973	366	0	0	366	1	121	AT5G61160.1_Symbols:_AACT1_anthocyanin_5-aromatic_acyltransferase_1_	8.55301e-42
Ta01829	scaffold 4	255096..256049	954	0.0316565	9	954	1	317	AT5G61160.1_Symbols:_AACT1_anthocyanin_5-aromatic_acyltransferase_1_	1.8392e-131
Ta01830	scaffold 4	257058..257675	618	263.793	29694	354	4	117	AT5G61170.1_Symbols:_Ribosomal_protein_S19e_family_protein_	9.24223e-80
Ta01831	scaffold 4	259482..259934	453	0	1	324	2	107	AT5G61180.1_Symbols:_Putative_endonuclease_or_glycosyl_hydrolase_	9.47207e-45
Ta01832	scaffold 4	259938..261678	1741	0.0184881	8	1089	6	362	AT5G61180.1_Symbols:_Putative_endonuclease_or_glycosyl_hydrolase_	9.73177e-49
Ta01833	scaffold 4	261950..268398	6449	8.18417	12532	3285	12	1094	AT5G61190.1_Symbols:_putative_endonuclease_or_glycosyl_hydrolase_with_C2H2-type_zinc_finger_domain_	0
Ta01834	scaffold 4	268787..272267	3481	16.3817	13209	2625	9	874	AT5G61190.1_Symbols:_putative_endonuclease_or_glycosyl_hydrolase_with_C2H2-type_zinc_finger_domain_	1.22e-83
Ta01835	scaffold 4	272532..273361	830	0.00665792	18	504	5	167	AT5G61200.3_Symbols:_FUNCTIONS_IN:_molecular_function_unknown;_INVOLVED_IN:_biological_process_unknown;_LOCATED_IN:_chloroplast;_BEST_Arabidopsis_thaliana_protein_match_is:_myosin_heavy_chain-rel	3.48196e-21
Ta01836	scaffold 4	276773..278087	1315	84.0235	22907	903	4	301	AT5G61210.1_Symbols:_SNAP33,_ATSNAP33,_SNP33,_ATSNAP33B_soluble_N-ethylmaleimide-sensitive_factor_adaptor_protein_33_	0
Ta01837	scaffold 4	complement(278365..279656)	1292	38.2021	9221	390	3	129	AT5G61220.1_Symbols:_LYR_family_of_Fe/S_cluster_biogenesis_protein_	5.68963e-49
Ta01838	scaffold 4	280629..280754	126	27.3774	1028	126	1	41	AT5G61228.1_Symbols:_CPuORF15_conserved_peptide_upstream_open_reading_frame_15_	5.05386e-21
Ta01839	scaffold 4	281023..281544	522	42.4591	6605	522	1	173	AT5G61230.1_Symbols:_Ankyrin_repeat_family_protein_	8.52864e-92
Ta01840	scaffold 4	282153..284616	2464	78.0019	24260	1023	11	340	AT5G61240.2_Symbols:_Leucine-rich_repeat_(LRR)_family_protein_	0
Ta01841	scaffold 4	complement(285669..288445)	2777	10.136	6456	1503	10	500	AT5G61250.2_Symbols:_AtGUS1,_GUS1_glucuronidase_1_	0
Ta01842	scaffold 4	290781..292214	1434	2.03869	951	1404	2	467	AT5G61260.1_Symbols:_Plant_calmodulin-binding_protein-related_	0
Ta01843	scaffold 4	complement(292545..292843)	299	8.79799	887	201	3	66	AT5G61270.1_Symbols:_PIF7_phytochrome-interacting_factor7_	9.3419e-24
Ta01844	scaffold 4	complement(293134..294022)	889	8.05547	2087	654	5	217	AT5G61270.1_Symbols:_PIF7_phytochrome-interacting_factor7_	4.78926e-83
Ta01845	scaffold 4	complement(297891..299206)	1316	1.10577	270	789	6	262	AT5G61280.1_Symbols:_Remorin_family_protein_	4.6242e-119
Ta01846	scaffold 4	300539..303411	2873	3.32043	1636	1527	7	508	AT5G61290.1_Symbols:_Flavin-binding_monooxygenase_family_protein_	0
Ta01847	scaffold 4	complement(303592..305252)	1661	1.75471	921	1287	4	428	AT5G61300.1_Symbols:_unknown_protein;_BEST_Arabidopsis_thaliana_protein_match_is:_unknown_protein_(TAIR:AT5G07790.2);_Has_1807_Blast_hits_to_1807_proteins_in_277_species:_Archae_-_0;_Bacteria_-_0	2.99217e-70
Ta01848	scaffold 4	complement(306383..306577)	195	76.9204	4470	195	1	64	AT5G61310.1_Symbols:_Cytochrome_c_oxidase_subunit_Vc_family_protein_	3.77524e-30
Ta01849	scaffold 4	complement(307892..309433)	1542	2.68534	1234	1542	1	513	AT2G12190.1_Symbols:_Cytochrome_P450_superfamily_protein_	0
Ta01850	scaffold 4	complement(310092..312892)	2801	12.4028	5404	1277	12	420	AT5G61330.1_Symbols:_rRNA_processing_protein-related_	0
Ta01851	scaffold 4	complement(314405..315379)	975	25.3614	7369	975	1	324	AT5G61340.1_Symbols:_unknown_protein;_BEST_Arabidopsis_thaliana_protein_match_is:_unknown_protein_(TAIR:AT1G26650.1);_Has_30201_Blast_hits_to_17322_proteins_in_780_species:_Archae_-_12;_Bacteria_	3.21242e-130
Ta01852	scaffold 4	322738..325272	2535	1.48917	1125	2535	1	844	AT5G61350.1_Symbols:_Protein_kinase_superfamily_protein_	0
Ta01853	scaffold 4	complement(327110..328477)	1368	2.6099	1064	1368	1	455	AT5G61370.1_Symbols:_Pentatricopeptide_repeat_(PPR)_superfamily_protein_	0
Ta01854	scaffold 4	330313..333781	3469	25.3472	17813	1768	7	580	AT5G61380.1_Symbols:_TOC1,_APRR1,_PRR1,_AtTOC1_CCT_motif_-containing_response_regulator_protein_	0
Ta01855	scaffold 4	336201..338198	1998	1.53	911	1998	1	665	AT5G61400.1_Symbols:_Pentatricopeptide_repeat_(PPR)_superfamily_protein_	0
Ta01856	scaffold 4	complement(338419..340556)	2138	124.071	40896	1020	8	339	AT5G61410.1_Symbols:_RPE,_EMB2728_D-ribulose-5-phosphate-3-epimerase_	4.06869e-164
Ta01857	scaffold 4	complement(343616..344988)	1373	68.6263	23076	1110	3	369	AT5G61420.2_Symbols:_MYB28,_HAG1_myb_domain_protein_28_	0
Ta01858	scaffold 4	complement(354431..355673)	1243	6.77424	2094	1011	3	336	AT5G61430.1_Symbols:_ANAC100,_ATNAC5,_NAC100_NAC_domain_containing_protein_100_	0
Ta01859	scaffold 4	362762..363857	1096	37.8088	9352	804	4	267	AT5G61440.1_Symbols:_ACHT5_atypical_CYS_HIS_rich_thioredoxin_5_	9.38976e-140
Ta01860	scaffold 4	complement(365572..368128)	2557	26.8927	10959	1329	15	442	AT5G61450.1_Symbols:_P-loop_containing_nucleoside_triphosphate_hydrolases_superfamily_protein_	0
Ta01861	scaffold 4	complement(369629..376945)	7317	10.6068	10774	3312	28	1103	AT5G61460.1_Symbols:_MIM,_ATRAD18,_SMC6B_P-loop_containing_nucleoside_triphosphate_hydrolases_superfamily_protein_	0
Ta01862	scaffold 4	377853..378725	873	0	0	873	1	290	AT5G61470.1_Symbols:_C2H2-like_zinc_finger_protein_	1.97467e-72
Ta01863	scaffold 4	complement(380131..383419)	3289	25.5242	23834	3123	2	1040	AT5G61480.1_Symbols:_PXY_Leucine-rich_repeat_protein_kinase_family_protein_	0
Ta01864	scaffold 4	387834..389008	1175	14.2203	4187	921	4	306	AT5G61490.1_Symbols:_Uncharacterised_conserved_protein_(UCP012943)_	5.64255e-94
Ta01865	scaffold 4	complement(388735..391623)	2889	30.7375	15338	1218	10	405	AT5G61500.1_Symbols:_ATATG3,_ATG3_autophagy_3_(APG3)_	0
Ta01866	scaffold 4	complement(391998..393962)	1965	135.359	49439	1218	5	405	AT5G61510.1_Symbols:_GroES-like_zinc-binding_alcohol_dehydrogenase_family_protein_	0
Ta01867	scaffold 4	complement(394239..396285)	2047	15.6315	7407	1563	3	520	AT5G61520.1_Symbols:_Major_facilitator_superfamily_protein_	0
Ta01868	scaffold 4	397831..399743	1913	56.1134	19221	1095	8	364	AT5G61530.1_Symbols:_small_G_protein_family_protein_/_RhoGAP_family_protein_	0
Ta01869	scaffold 4	400085..401821	1737	11.9917	4059	1032	7	343	AT5G61540.1_Symbols:_N-terminal_nucleophile_aminohydrolases_(Ntn_hydrolases)_superfamily_protein_	1.35521e-174
Ta01870	scaffold 4	401837..402350	514	4.61876	926	348	3	115	AT5G61540.1_Symbols:_N-terminal_nucleophile_aminohydrolases_(Ntn_hydrolases)_superfamily_protein_	2.10297e-39
Ta01871	scaffold 4	403544..412828	9285	4.70795	7733	4970	18	1654	AT5G61550.2_Symbols:_U-box_domain-containing_protein_kinase_family_protein_	0
Ta01872	scaffold 4	414781..416410	1630	5.39584	1917	1023	2	340	AT5G61570.1_Symbols:_Protein_kinase_superfamily_protein_	0
Ta01873	scaffold 4	complement(416947..419289)	2343	1.65296	1109	2229	2	742	AT3G53360.1_Symbols:_Tetratricopeptide_repeat_(TPR)-like_superfamily_protein_	1.12478e-140
Ta01874	scaffold 4	419696..422561	2866	15.4902	7612	1527	12	508	AT5G61580.1_Symbols:_PFK4_phosphofructokinase_4_	0
Ta01875	scaffold 4	complement(423419..424033)	615	157.396	28847	615	1	204	AT5G61590.1_Symbols:_Integrase-type_DNA-binding_superfamily_protein_	3.02938e-98
Ta01876	scaffold 4	426804..428835	2032	5.79534	3356	1341	5	446	AT3G02400.1_Symbols:_SMAD/FHA_domain-containing_protein_	1.16242e-61
Ta01877	scaffold 4	434649..436147	1499	1.72234	372	678	3	225	AT5G61610.1_Symbols:_Oleosin_family_protein_	5.73392e-47
Ta01878	scaffold 4	complement(436637..437416)	780	24.5474	5706	780	1	259	AT5G61600.1_Symbols:_ERF104_ethylene_response_factor_104_	6.01556e-114
Ta01879	scaffold 4	440492..441631	1140	0.388757	130	984	3	327	AT5G61620.1_Symbols:_myb-like_transcription_factor_family_protein_	2.68467e-155
Ta01880	scaffold 4	complement(441895..442462)	568	0.240221	36	447	2	148	AT5G61630.1_Symbols:_unknown_protein;_BEST_Arabidopsis_thaliana_protein_match_is:_unknown_protein_(TAIR:AT5G07490.1);_Has_1807_Blast_hits_to_1807_proteins_in_277_species:_Archae_-_0;_Bacteria_-_0	1.44845e-94
Ta01881	scaffold 4	443060..444386	1327	41.4788	7729	612	2	203	AT5G61640.1_Symbols:_PMSR1,_ATMSRA1_peptidemethionine_sulfoxide_reductase_1_	1.97171e-142
Ta01882	scaffold 4	445751..446522	772	4.78285	960	663	2	220	AT5G61650.1_Symbols:_CYCP4;2,_CYCP4_CYCLIN_P4;2_	4.04299e-132
Ta01883	scaffold 4	complement(446776..447453)	678	17.6602	4782	426	2	141	AT5G61660.1_Symbols:_glycine-rich_protein_	2.93632e-19
Ta01884	scaffold 4	451395..453181	1787	94.505	26470	930	8	309	AT5G61670.1_Symbols:_Encodes_a_close_homolog_of_the_Cauliflower_OR_(Orange)_protein._The_function_of_OR_is_to_induce_the_differentiation_of_proplastids_or_other_noncolored_plastids_into_chromopl	4.60239e-175
Ta01885	scaffold 4	complement(453710..455259)	1550	0.00308986	1	1086	5	361	AT5G61680.1_Symbols:_Pectin_lyase-like_superfamily_protein_	0
Ta01886	scaffold 4	456852..457157	306	1.18433	108	306	1	101	AT5G61690.1_Symbols:_ATATH15,_ATH15_ABC2_homolog_15_	1.91972e-44
Ta01887	scaffold 4	457174..460916	3743	4.05165	3303	2502	15	833	AT5G61690.1_Symbols:_ATATH15,_ATH15_ABC2_homolog_15_	0
Ta01888	scaffold 4	complement(461328..465496)	4169	1.63656	1425	2889	15	962	AT5G61730.1_Symbols:_ATATH11,_ATH11_ABC2_homolog_11_	0
Ta01889	scaffold 4	466283..470974	4692	0.503644	438	2745	16	914	AT5G61740.1_Symbols:_ATATH14,_ATH14_ABC2_homolog_14_	0
Ta01890	scaffold 4	complement(471305..471931)	627	0.0428145	8	627	1	208	AT5G61750.1_Symbols:_RmlC-like_cupins_superfamily_protein_	2.01439e-116
Ta01891	scaffold 4	complement(472440..473649)	1210	34.8209	9932	939	2	312	AT5G61760.1_Symbols:_ATIPK2BETA,_IPK2B,_IPK2BETA_inositol_polyphosphate_kinase_2_beta_	0
Ta01892	scaffold 4	474551..476102	1552	35.1697	10926	1023	6	340	AT5G61770.2_Symbols:_PPAN_PETER_PAN-like_protein_	0
Ta01893	scaffold 4	478597..483189	4593	71.7355	64941	3006	16	1001	AT5G61780.1_Symbols:_Tudor2,_AtTudor2,_TSN2_TUDOR-SN_protein_2_	0
Ta01894	scaffold 4	complement(484466..486967)	2502	307.345	146607	1593	6	530	AT5G61790.1_Symbols:_CNX1,_ATCNX1_calnexin_1_	0
Ta01895	scaffold 4	complement(487497..489056)	1560	1.63908	762	1560	1	519	AT5G61800.1_Symbols:_Pentatricopeptide_repeat_(PPR)_superfamily_protein_	0
Ta01896	scaffold 4	complement(489404..491761)	2358	9.56939	4206	1437	4	478	AT5G61810.1_Symbols:_Mitochondrial_substrate_carrier_family_protein_	0
Ta01897	scaffold 4	complement(492603..494323)	1721	276.291	117653	1416	4	471	AT5G61820.1_Symbols:_FUNCTIONS_IN:_molecular_function_unknown;_INVOLVED_IN:_biological_process_unknown;_LOCATED_IN:_vacuole;_EXPRESSED_IN:_24_plant_structures;_EXPRESSED_DURING:_15_growth_stages;	0
Ta01898	scaffold 4	495212..496757	1546	23.9529	8000	1013	4	315	AT5G61830.1_Symbols:_NAD(P)-binding_Rossmann-fold_superfamily_protein_	0
Ta01899	scaffold 4	complement(496933..499109)	2177	33.2984	12666	1251	4	416	AT5G61840.1_Symbols:_GUT1_Exostosin_family_protein_	0
Ta01900	scaffold 4	501534..504275	2742	0.457092	175	1248	3	416	AT5G61850.1_Symbols:_LFY,_LFY3_floral_meristem_identity_control_protein_LEAFY_(LFY)_	0
Ta01901	scaffold 4	505055..507098	2044	2.64306	997	1248	5	416	AT5G61865.1_Symbols:_unknown_protein;_Has_30201_Blast_hits_to_17322_proteins_in_780_species:_Archae_-_12;_Bacteria_-_1396;_Metazoa_-_17338;_Fungi_-_3422;_Plants_-_5037;_Viruses_-_0;_Other_Eukaryo	0
Ta01902	scaffold 4	complement(507760..512109)	4350	1.00851	1125	3111	10	1036	AT5G51530.1_Symbols:_Ubiquitin_carboxyl-terminal_hydrolase-related_protein_	0
Ta01903	scaffold 4	512760..513936	1177	6.57667	1025	474	6	157	AT5G61880.1_Symbols:_Protein_Transporter,_Pam16_	3.88142e-53
Ta01904	scaffold 4	complement(515090..516064)	975	6.22068	1378	732	2	243	AT5G61890.1_Symbols:_Integrase-type_DNA-binding_superfamily_protein_	1.53155e-80
Ta01905	scaffold 4	complement(518196..526385)	8190	17.7913	22077	3679	20	1213	AT5G61900.1_Symbols:_BON1,_CPN1,_BON_Calcium-dependent_phospholipid-binding_Copine_family_protein_	0
Ta01906	scaffold 4	527635..528437	803	5.98087	1267	703	2	234	AT5G61920.1_Symbols:_unknown_protein;_INVOLVED_IN:_biological_process_unknown;_LOCATED_IN:_chloroplast;_EXPRESSED_IN:_6_plant_structures;_EXPRESSED_DURING:_4_anthesis,_F_mature_embryo_stage,_peta	4.65167e-105
Ta01907	scaffold 4	complement(528602..530041)	1440	10.128	3746	1206	2	401	AT5G61930.1_Symbols:_APO3_Arabidopsis_thaliana_protein_of_unknown_function_(DUF794)_	0
Ta01908	scaffold 4	complement(530968..535564)	4597	39.0051	33172	2784	13	927	AT5G61960.1_Symbols:_AML1,_ML1_MEI2-like_protein_1_	0
Ta01909	scaffold 4	540626..544679	4054	30.5794	17878	1850	13	611	AT5G61970.1_Symbols:_signal_recognition_particle-related_/_SRP-related_	0
Ta01910	scaffold 4	546101..550750	4650	4.81828	3650	2496	19	831	AT5G61980.1_Symbols:_AGD1_ARF-GAP_domain_1_	0
Ta01911	scaffold 4	complement(551781..554744)	2964	2.74538	2425	2964	1	987	AT5G61990.1_Symbols:_Pentatricopeptide_repeat_(PPR)_superfamily_protein_	0
Ta01912	scaffold 4	562468..566360	3893	71.4714	55314	2433	12	810	AT5G62000.1_Symbols:_ARF2,_ARF1-BP,_HSS,_ORE14_auxin_response_factor_2_	0
Ta01913	scaffold 4	568110..569110	1001	24.7043	6784	903	2	300	AT5G62020.1_Symbols:_AT-HSFB2A,_HSFB2A_heat_shock_transcription_factor_B2A_	5.70885e-140
Ta01914	scaffold 4	570183..571535	1353	13.2512	5343	1353	1	450	AT5G62030.1_Symbols:_diphthamide_synthesis_DPH2_family_protein_	0
Ta01915	scaffold 4	574258..575247	990	1.06826	180	534	4	177	AT5G62040.1_Symbols:_PEBP_(phosphatidylethanolamine-binding_protein)_family_protein_	4.74682e-118
Ta01916	scaffold 4	complement(575714..578142)	2429	17.6265	7145	1305	9	434	AT5G62050.1_Symbols:_OXA1,_ATOXA1,_OXA1AT_homolog_of_yeast_oxidase_assembly_1_(OXA1)_	0
Ta01917	scaffold 4	582685..583041	357	0.366577	39	357	1	118	AT5G62065.1_Symbols:_Bifunctional_inhibitor/lipid-transfer_protein/seed_storage_2S_albumin_superfamily_protein_	3.11661e-60
Ta01918	scaffold 4	complement(583484..586024)	2541	36.516	13740	1188	2	395	AT5G62070.1_Symbols:_IQD23_IQ-domain_23_	2.49204e-138
Ta01919	scaffold 4	complement(587515..587910)	396	6.71118	587	288	2	95	AT5G62080.1_Symbols:_Bifunctional_inhibitor/lipid-transfer_protein/seed_storage_2S_albumin_superfamily_protein_	1.76262e-49
Ta01920	scaffold 4	complement(588693..592302)	3610	16.1683	11914	2031	9	676	AT5G62090.1_Symbols:_SLK2_SEUSS-like_2_	0
Ta01921	scaffold 4	complement(593606..594124)	519	0.253001	73	252	4	83	AT1G67430.1_Symbols:_Ribosomal_protein_L22p/L17e_family_protein_	5.08964e-32
Ta01922	scaffold 4	596764..597955	1192	3.74631	1080	876	4	291	AT5G62100.1_Symbols:_ATBAG2,_BAG2_BCL-2-associated_athanogene_2_	1.10912e-151
Ta01923	scaffold 4	complement(607417..609636)	2220	23.2258	7680	1032	5	343	AT5G62130.2_Symbols:_Per1-like_family_protein_	0
Ta01924	scaffold 4	complement(611342..612152)	811	7.95502	1805	723	2	240	AT5G62140.1_Symbols:_unknown_protein;_FUNCTIONS_IN:_molecular_function_unknown;_INVOLVED_IN:_biological_process_unknown;_LOCATED_IN:_chloroplast;_EXPRESSED_IN:_19_plant_structures;_EXPRESSED_DURI	1.16386e-140
Ta01925	scaffold 4	615611..615919	309	17.6793	1628	309	1	102	AT5G62150.1_Symbols:_peptidoglycan-binding_LysM_domain-containing_protein_	4.03395e-56
Ta01926	scaffold 4	617086..618354	1269	0.263184	85	1071	3	356	AT5G62160.1_Symbols:_AtZIP12,_ZIP12_zinc_transporter_12_precursor_	0
Ta01927	scaffold 4	622889..626011	3123	20.0008	4179	531	7	176	AT5G62165.1_Symbols:_AGL42_AGAMOUS-like_42_	6.37198e-109
Ta01928	scaffold 4	complement(630364..632807)	2444	2.87173	1907	2136	4	711	AT5G62170.1_Symbols:_unknown_protein;_BEST_Arabidopsis_thaliana_protein_match_is:_unknown_protein_(TAIR:AT5G51850.1);_Has_381_Blast_hits_to_359_proteins_in_81_species:_Archae_-_0;_Bacteria_-_16;_	0
Ta01929	scaffold 4	complement(634993..635997)	1005	18.3406	5493	1005	1	334	AT5G62180.1_Symbols:_AtCXE20,_CXE20_carboxyesterase_20_	0
Ta01930	scaffold 4	complement(637033..641076)	4044	131.993	86464	2058	15	685	AT5G62190.1_Symbols:_PRH75_DEAD_box_RNA_helicase_(PRH75)_	0
Ta01931	scaffold 4	complement(641995..643333)	1339	87.1263	15279	564	3	187	AT5G62200.1_Symbols:_Embryo-specific_protein_3,_(ATS3)_	3.52712e-116
Ta01932	scaffold 4	complement(644798..646022)	1225	17.9316	3639	669	2	222	AT5G62210.1_Symbols:_Embryo-specific_protein_3,_(ATS3)_	4.05724e-79
Ta01933	scaffold 4	complement(647236..648783)	1548	25.5766	11799	1548	1	515	AT5G62220.1_Symbols:_ATGT18,_GT18_glycosyltransferase_18_	0
Ta01934	scaffold 4	655720..661434	5715	3.5342	3347	3006	28	1001	AT5G62230.1_Symbols:_ERL1_ERECTA-like_1_	0
Ta01935	scaffold 4	complement(661844..664025)	2182	0.669333	257	1128	12	375	AT5G62240.1_Symbols:_Cell_cycle_regulated_microtubule_associated_protein_	4.63969e-159
Ta01936	scaffold 4	665110..667434	2325	0.141094	147	1641	9	545	AT5G62250.1_Symbols:_MAP65-9_microtubule-associated_protein_65-9_	0
Ta01937	scaffold 4	668813..670941	2129	12.9462	4911	1212	5	403	AT5G62260.1_Symbols:_AT_hook_motif_DNA-binding_family_protein_	2.32483e-146
Ta01938	scaffold 4	671795..675369	3575	20.6815	15179	2229	7	742	AT5G62270.2_Symbols:_FUNCTIONS_IN:_molecular_function_unknown;_INVOLVED_IN:_biological_process_unknown;_LOCATED_IN:_cellular_component_unknown;_BEST_Arabidopsis_thaliana_protein_match_is:_mucin-r	1.00262e-175
Ta01939	scaffold 4	678273..679179	907	21.0081	4614	729	2	242	AT5G62280.1_Symbols:_Protein_of_unknown_function_(DUF1442)_	4.06117e-126
Ta01940	scaffold 4	680870..682479	1610	21.9674	4648	699	7	232	AT5G62290.1_Symbols:_nucleotide-sensitive_chloride_conductance_regulator_(ICln)_family_protein_	4.9518e-120
Ta01941	scaffold 4	683608..688676	5069	0.943281	1006	3504	17	1167	AT5G62310.1_Symbols:_IRE_AGC_(cAMP-dependent,_cGMP-dependent_and_protein_kinase_C)_kinase_family_protein_	0
Ta01942	scaffold 4	complement(689362..690356)	995	0.815697	173	687	2	228	AT5G62320.1_Symbols:_MYB99,_ATMYBCU15,_ATMYB99_myb_domain_protein_99_	9.10312e-110
Ta01943	scaffold 4	complement(694208..695422)	1215	18.4323	6674	1215	1	404	AT5G62660.1_Symbols:_F-box_and_associated_interaction_domains-containing_protein_	3.337e-131
Ta01944	scaffold 4	701286..705357	4072	127.376	50686	1182	2	393	AT5G62350.1_Symbols:_Plant_invertase/pectin_methylesterase_inhibitor_superfamily_protein_	3.94662e-107
Ta01945	scaffold 4	complement(706015..708972)	2958	0.678378	598	2958	1	985	AT5G62370.1_Symbols:_Tetratricopeptide_repeat_(TPR)-like_superfamily_protein_	0
Ta01946	scaffold 4	714615..715794	1180	0.783443	324	711	3	236	AT5G62380.1_Symbols:_VND6,_ANAC101,_NAC101_NAC-domain_protein_101_	2.26952e-137
Ta01947	scaffold 4	complement(716414..718298)	1885	112.264	47076	1404	3	467	AT5G62390.1_Symbols:_ATBAG7,_BAG7_BCL-2-associated_athanogene_7_	0
Ta01948	scaffold 4	complement(718962..719720)	759	0.107165	17	501	2	166	AT5G62400.1_Symbols:_unknown_protein;_Has_7_Blast_hits_to_7_proteins_in_2_species:_Archae_-_0;_Bacteria_-_0;_Metazoa_-_0;_Fungi_-_0;_Plants_-_7;_Viruses_-_0;_Other_Eukaryotes_-_0_(source:_NCBI_BL	1.32126e-28
Ta01949	scaffold 4	720087..720898	812	194.797	21507	369	3	122	AT3G47370.2_Symbols:_Ribosomal_protein_S10p/S20e_family_protein_	3.96817e-81
Ta01950	scaffold 4	721586..727766	6181	7.48216	8502	3582	20	1175	AT5G62410.1_Symbols:_SMC2,_TTN3,_ATCAP-E1,_ATSMC4_structural_maintenance_of_chromosomes_2_	0
Ta01951	scaffold 4	731205..732452	1248	7.14325	1835	831	4	255	AT5G62420.1_Symbols:_NAD(P)-linked_oxidoreductase_superfamily_protein_	7.63626e-168
Ta01952	scaffold 4	complement(732676..733925)	1250	181.346	43187	768	4	255	AT3G47470.1_Symbols:_LHCA4,_CAB4_light-harvesting_chlorophyll-protein_complex_I_subunit_A4_	1.14692e-168
Ta01953	scaffold 4	complement(736341..736733)	393	0.085384	10	393	1	130	AT5G62430.1_Symbols:_CDF1_cycling_DOF_factor_1_	1.01586e-62
Ta01954	scaffold 4	complement(736771..737007)	237	0.0141586	1	237	1	78	AT5G62430.1_Symbols:_CDF1_cycling_DOF_factor_1_	3.87346e-37
Ta01955	scaffold 4	742131..742817	687	2.46663	505	687	1	228	AT5G62510.1_Symbols:_F-box_family_protein_	1.37794e-62
Ta01956	scaffold 4	745308..749719	4412	0.182534	237	3309	15	1102	AT5G51530.1_Symbols:_Ubiquitin_carboxyl-terminal_hydrolase-related_protein_	0
Ta01957	scaffold 4	753057..754612	1556	29.5559	8055	906	7	301	AT5G62460.1_Symbols:_RING/FYVE/PHD_zinc_finger_superfamily_protein_	5.48839e-106
Ta01958	scaffold 4	complement(757730..759155)	1426	16.1252	5169	1059	3	352	AT5G62470.2_Symbols:_MYB96_myb_domain_protein_96_	3.64684e-180
Ta01959	scaffold 4	769921..771471	1551	45.0384	10944	813	6	270	AT4G28360.1_Symbols:_Ribosomal_protein_L22p/L17e_family_protein_	2.17409e-141
Ta01960	scaffold 4	772177..773164	988	18.0884	3088	507	5	168	AT5G62490.1_Symbols:_ATHVA22B,_HVA22B_HVA22_homologue_B_	2.46753e-89
Ta01961	scaffold 4	774756..776968	2213	10.7983	2819	867	8	288	AT5G62500.1_Symbols:_ATEB1B,_ATEB1,_EB1B_end_binding_protein_1B_	4.56916e-179
Ta01962	scaffold 4	complement(778370..780065)	1696	0.325391	113	825	2	274	AT1G51250.1_Symbols:_Plant_self-incompatibility_protein_S1_family_	4.30782e-31
Ta01963	scaffold 4	781340..782533	1194	9.11239	3301	879	5	292	AT5G62520.1_Symbols:_SRO5_similar_to_RCD_one_5_	1.85827e-153
Ta01964	scaffold 4	complement(782875..786382)	3508	65.7592	38911	1935	15	644	AT5G62530.1_Symbols:_ALDH12A1,_ATP5CDH,_P5CDH_aldehyde_dehydrogenase_12A1_	0
Ta01965	scaffold 4	787558..788617	1060	55.9083	10166	552	6	183	AT5G62540.1_Symbols:_UBC3_ubiquitin-conjugating_enzyme_3_	1.0364e-70
Ta01966	scaffold 4	789558..790811	1254	0.0240832	9	1254	1	417	AT5G62660.1_Symbols:_F-box_and_associated_interaction_domains-containing_protein_	8.23453e-122
Ta01967	scaffold 4	complement(791102..793261)	2160	20.4407	8542	1278	7	425	AT5G62550.1_Symbols:_unknown_protein;_FUNCTIONS_IN:_molecular_function_unknown;_INVOLVED_IN:_biological_process_unknown;_LOCATED_IN:_plasma_membrane;_EXPRESSED_IN:_17_plant_structures;_EXPRESSED_	5.35172e-133
Ta01968	scaffold 4	795446..797122	1677	28.6576	14322	1677	1	558	AT5G62560.1_Symbols:_RING/U-box_superfamily_protein_with_ARM_repeat_domain_	0
Ta01969	scaffold 4	799256..802001	2746	11.6277	7178	1593	8	530	AT5G62570.2_Symbols:_Calmodulin_binding_protein-like_	0
Ta01970	scaffold 4	802532..803726	1195	13.7803	1466	300	4	99	AT5G62575.2_Symbols:_unknown_protein;_FUNCTIONS_IN:_molecular_function_unknown;_INVOLVED_IN:_biological_process_unknown;_EXPRESSED_IN:_25_plant_structures;_EXPRESSED_DURING:_15_growth_stages;_BES	3.68501e-29
Ta01971	scaffold 4	805200..807369	2170	28.9606	15818	1800	5	599	AT5G62580.1_Symbols:_ARM_repeat_superfamily_protein_	0
Ta01972	scaffold 4	complement(808643..816957)	8315	17.6947	15629	2844	27	947	AT5G62600.1_Symbols:_ARM_repeat_superfamily_protein_	0
Ta01973	scaffold 4	complement(817654..819195)	1542	17.272	4472	849	6	282	AT5G62610.1_Symbols:_basic_helix-loop-helix_(bHLH)_DNA-binding_superfamily_protein_	5.97169e-161
Ta01974	scaffold 4	821545..824136	2592	9.65571	5979	2049	7	682	AT5G62620.1_Symbols:_Galactosyltransferase_family_protein_	0
Ta01975	scaffold 4	complement(824573..826715)	2143	26.6206	9252	1063	10	336	AT2G25710.1_Symbols:_HCS1_holocarboxylase_synthase_1_	0
Ta01976	scaffold 4	complement(828162..829397)	1236	0.00906916	3	1110	3	369	AT5G50220.1_Symbols:_F-box_family_protein_	4.1762e-52
Ta01977	scaffold 4	830196..830569	374	0.359034	26	243	2	80	AT1G65352.1_Symbols:_Putative_membrane_lipoprotein_	1.14498e-31
Ta01978	scaffold 4	complement(830935..833600)	2666	40.7795	25677	2076	7	691	AT5G62630.1_Symbols:_HIPL2_hipl2_protein_precursor_	0
Ta01979	scaffold 4	complement(835791..838548)	2758	28.7239	13609	1566	9	521	AT5G62640.3_Symbols:_proline-rich_family_protein_	2.16709e-165
Ta01980	scaffold 4	complement(838922..841997)	3076	29.0112	14061	1617	9	538	AT5G62650.1_Symbols:_Tic22-like_family_protein_	0
Ta01981	scaffold 4	845205..850852	5648	50.7625	45543	2286	18	761	AT5G62670.1_Symbols:_AHA11,_HA11_H(+)-ATPase_11_	0
Ta01982	scaffold 4	complement(851269..853688)	2420	102.136	56298	1842	4	613	AT5G62680.1_Symbols:_Major_facilitator_superfamily_protein_	0
Ta01983	scaffold 4	867523..870600	3078	7.01878	3987	1800	13	599	AT5G62710.1_Symbols:_Leucine-rich_repeat_protein_kinase_family_protein_	0
Ta01984	scaffold 4	872158..874762	2605	66.6202	16152	744	5	247	AT5G62720.1_Symbols:_Integral_membrane_HPP_family_protein_	1.67741e-128
Ta01985	scaffold 4	877532..879724	2193	2.89428	1574	1593	4	530	AT5G62730.1_Symbols:_Major_facilitator_superfamily_protein_	0
Ta01986	scaffold 4	881201..882915	1715	96.7877	30279	915	6	304	AT5G62740.1_Symbols:_HIR1,_ATHIR1_SPFH/Band_7/PHB_domain-containing_membrane-associated_protein_family_	0
Ta01987	scaffold 4	complement(885156..889860)	4705	11.0608	7331	1995	13	664	AT5G62760.1_Symbols:_P-loop_containing_nucleoside_triphosphate_hydrolases_superfamily_protein_	0
Ta01988	scaffold 4	891400..892254	855	7.32735	1867	855	1	284	AT5G62770.1_Symbols:_Protein_of_unknown_function_(DUF1645)_	1.27212e-100
Ta01989	scaffold 4	complement(893966..896912)	2947	70.8535	30675	1434	12	477	AT5G62790.2_Symbols:_DXR_1-deoxy-D-xylulose_5-phosphate_reductoisomerase_	0
Ta01990	scaffold 4	897765..901141	3377	81.6614	38055	1542	12	513	AT5G62810.1_Symbols:_PEX14,_ATPEX14,_PED2_peroxin_14_	0
Ta01991	scaffold 4	complement(901472..902549)	1078	6.32443	1701	885	3	294	AT5G62820.1_Symbols:_Uncharacterised_protein_family_(UPF0497)_	4.76426e-145
Ta01992	scaffold 4	complement(905116..906446)	1331	11.481	3050	885	4	294	AT5G62840.1_Symbols:_Phosphoglycerate_mutase_family_protein_	0
Ta01993	scaffold 4	complement(909891..911325)	1435	2.27883	497	723	6	240	AT5G62850.1_Symbols:_AtVEX1,_SWEET5,_AtSWEET5_Nodulin_MtN3_family_protein_	7.15563e-153
Ta01994	scaffold 4	913517..914014	498	8.55743	1270	498	1	165	AT5G62865.1_Symbols:_unknown_protein;_BEST_Arabidopsis_thaliana_protein_match_is:_unknown_protein_(TAIR:AT3G48020.1)._	1.00334e-65
Ta01995	scaffold 4	916431..918100	1670	47.8815	9627	639	8	212	AT5G62880.1_Symbols:_ARAC10,_ATRAC10,_ATROP11,_RAC10_RAC-like_10_	2.38817e-143
Ta01996	scaffold 4	complement(919012..924206)	5195	16.6286	23864	4809	3	1602	AT3G48050.1_Symbols:_BAH_domain_;TFIIS_helical_bundle-like_domain_	0
Ta01997	scaffold 4	929724..932994	3271	117.034	55985	1599	13	532	AT5G62890.1_Symbols:_Xanthine/uracil_permease_family_protein_	0
Ta01998	scaffold 4	935343..936270	928	13.7439	2145	480	3	159	AT5G62900.1_Symbols:_unknown_protein;_FUNCTIONS_IN:_molecular_function_unknown;_INVOLVED_IN:_N-terminal_protein_myristoylation;_LOCATED_IN:_cellular_component_unknown;_EXPRESSED_IN:_22_plant_stru	4.26625e-104
Ta01999	scaffold 4	937258..938742	1485	11.4981	6565	708	5	235	AT5G62910.1_Symbols:_RING/U-box_superfamily_protein_	9.82778e-85
[truncated: 25,393 more rows]
