# Supplementary material for: A draft genome of field pennycress (Thlaspi arvense) provides tools for the domestication of a new winter biofuel crop
Source: DNA Res. 2015 Jan 27;22(2):121–31. doi: 10.1093/dnares/dsu045 (PMC4401323; doi:10.1093/dnares/dsu045)
Supplement: Supplementary Data [file supp_dsu045_dsu045supp_Dataset3.xls]

## Sheet: Multi BLAST (33873 sequences)
Query	Number of hits	Lowest E-value	Accession (E-value)	Description (E-value)	Greatest identity %	Accession (identity %)	Description (identity %)	Greatest positive %	Accession (positive %)	Description (positive %)	Greatest hit length	Accession (hit length)	Description (hit length)	Greatest bit score	Accession (bit score)	Description (bit score)
Contig1	31	0	Ta_scaffold_31	[organism=Thlaspi arvense]	100	Ta_scaffold_31	[organism=Thlaspi arvense]	100	Ta_scaffold_31	[organism=Thlaspi arvense]	1082	Ta_scaffold_31	[organism=Thlaspi arvense]	1054.91	Ta_scaffold_31	[organism=Thlaspi arvense]
Contig2	32	0	Ta_scaffold_2	[organism=Thlaspi arvense]	100	Ta_scaffold_2	[organism=Thlaspi arvense]	100	Ta_scaffold_2	[organism=Thlaspi arvense]	788	Ta_scaffold_2	[organism=Thlaspi arvense]	910.768	Ta_scaffold_2	[organism=Thlaspi arvense]
Contig3	19	0	Ta_scaffold_347	[organism=Thlaspi arvense]	100	Ta_scaffold_347	[organism=Thlaspi arvense]	100	Ta_scaffold_347	[organism=Thlaspi arvense]	456	Ta_scaffold_347	[organism=Thlaspi arvense]	680.442	Ta_scaffold_347	[organism=Thlaspi arvense]
Contig4	16	0	Ta_scaffold_568	[organism=Thlaspi arvense]	100	Ta_scaffold_568	[organism=Thlaspi arvense]	100	Ta_scaffold_568	[organism=Thlaspi arvense]	846	Ta_scaffold_568	[organism=Thlaspi arvense]	1259.97	Ta_scaffold_568	[organism=Thlaspi arvense]
Contig6	22	0	Ta_scaffold_59	[organism=Thlaspi arvense]	100	Ta_scaffold_59	[organism=Thlaspi arvense]	100	Ta_scaffold_59	[organism=Thlaspi arvense]	485	Ta_scaffold_59	[organism=Thlaspi arvense]	723.535	Ta_scaffold_59	[organism=Thlaspi arvense]
Contig7	43	0	Ta_scaffold_6	[organism=Thlaspi arvense]	100	Ta_scaffold_6	[organism=Thlaspi arvense]	100	Ta_scaffold_6	[organism=Thlaspi arvense]	2687	Ta_scaffold_6	[organism=Thlaspi arvense]	3995.65	Ta_scaffold_6	[organism=Thlaspi arvense]
Contig8	18	0	Ta_scaffold_13	[organism=Thlaspi arvense]	100	Ta_scaffold_472	[organism=Thlaspi arvense]	100	Ta_scaffold_472	[organism=Thlaspi arvense]	2023	Ta_scaffold_13	[organism=Thlaspi arvense]	2933.18	Ta_scaffold_13	[organism=Thlaspi arvense]
Contig9	19	0	Ta_scaffold_270	[organism=Thlaspi arvense]	100	Ta_scaffold_270	[organism=Thlaspi arvense]	100	Ta_scaffold_270	[organism=Thlaspi arvense]	1423	Ta_scaffold_270	[organism=Thlaspi arvense]	2117.38	Ta_scaffold_270	[organism=Thlaspi arvense]
Contig10	14	0	Ta_scaffold_110	[organism=Thlaspi arvense]	99.9504	Ta_scaffold_110	[organism=Thlaspi arvense]	99.9504	Ta_scaffold_110	[organism=Thlaspi arvense]	2018	Ta_scaffold_110	[organism=Thlaspi arvense]	2997.08	Ta_scaffold_110	[organism=Thlaspi arvense]
Contig11	21	0	Ta_scaffold_13	[organism=Thlaspi arvense]	100	Ta_scaffold_13	[organism=Thlaspi arvense]	100	Ta_scaffold_13	[organism=Thlaspi arvense]	840	Ta_scaffold_13	[organism=Thlaspi arvense]	1251.06	Ta_scaffold_13	[organism=Thlaspi arvense]
Contig12	49	0	Ta_scaffold_594	[organism=Thlaspi arvense]	100	Ta_scaffold_594	[organism=Thlaspi arvense]	100	Ta_scaffold_594	[organism=Thlaspi arvense]	876	Ta_scaffold_129	[organism=Thlaspi arvense]	918.198	Ta_scaffold_594	[organism=Thlaspi arvense]
Contig13	67	0	Ta_scaffold_99	[organism=Thlaspi arvense]	100	Ta_scaffold_99	[organism=Thlaspi arvense]	100	Ta_scaffold_99	[organism=Thlaspi arvense]	470	Ta_scaffold_99	[organism=Thlaspi arvense]	692.329	Ta_scaffold_99	[organism=Thlaspi arvense]
Contig14	25	0	Ta_scaffold_766	[organism=Thlaspi arvense]	100	Ta_scaffold_766	[organism=Thlaspi arvense]	100	Ta_scaffold_766	[organism=Thlaspi arvense]	2112	Ta_scaffold_766	[organism=Thlaspi arvense]	2276.38	Ta_scaffold_766	[organism=Thlaspi arvense]
Contig15	41	1.38563e-178	Ta_scaffold_1812	[organism=Thlaspi arvense]	100	Ta_scaffold_1812	[organism=Thlaspi arvense]	100	Ta_scaffold_1812	[organism=Thlaspi arvense]	819	Ta_scaffold_1812	[organism=Thlaspi arvense]	629.918	Ta_scaffold_1812	[organism=Thlaspi arvense]
Contig16	17	0	Ta_scaffold_17	[organism=Thlaspi arvense]	100	Ta_scaffold_17	[organism=Thlaspi arvense]	100	Ta_scaffold_17	[organism=Thlaspi arvense]	1920	Ta_scaffold_17	[organism=Thlaspi arvense]	2855.91	Ta_scaffold_17	[organism=Thlaspi arvense]
Contig17	68	0	Ta_scaffold_927	[organism=Thlaspi arvense]	100	Ta_scaffold_927	[organism=Thlaspi arvense]	100	Ta_scaffold_927	[organism=Thlaspi arvense]	794	Ta_scaffold_4	[organism=Thlaspi arvense]	946.431	Ta_scaffold_927	[organism=Thlaspi arvense]
Contig18	36	0	Ta_scaffold_152	[organism=Thlaspi arvense]	100	Ta_scaffold_152	[organism=Thlaspi arvense]	100	Ta_scaffold_152	[organism=Thlaspi arvense]	750	Ta_scaffold_152	[organism=Thlaspi arvense]	1117.32	Ta_scaffold_152	[organism=Thlaspi arvense]
Contig19	19	0	Ta_scaffold_19	[organism=Thlaspi arvense]	100	Ta_scaffold_19	[organism=Thlaspi arvense]	100	Ta_scaffold_19	[organism=Thlaspi arvense]	558	Ta_scaffold_19	[organism=Thlaspi arvense]	832.011	Ta_scaffold_19	[organism=Thlaspi arvense]
Contig20	18	0	Ta_scaffold_11	[organism=Thlaspi arvense]	100	Ta_scaffold_11	[organism=Thlaspi arvense]	100	Ta_scaffold_11	[organism=Thlaspi arvense]	1008	Ta_scaffold_11	[organism=Thlaspi arvense]	834.983	Ta_scaffold_11	[organism=Thlaspi arvense]
Contig21	37	0	Ta_scaffold_161	[organism=Thlaspi arvense]	100	Ta_scaffold_161	[organism=Thlaspi arvense]	100	Ta_scaffold_161	[organism=Thlaspi arvense]	7389	Ta_scaffold_161	[organism=Thlaspi arvense]	10982.7	Ta_scaffold_161	[organism=Thlaspi arvense]
Contig22	69	4.30272e-158	Ta_scaffold_254	[organism=Thlaspi arvense]	100	Ta_scaffold_254	[organism=Thlaspi arvense]	100	Ta_scaffold_254	[organism=Thlaspi arvense]	376	Ta_scaffold_254	[organism=Thlaspi arvense]	561.563	Ta_scaffold_254	[organism=Thlaspi arvense]
Contig23	275	1.56695e-130	Ta_scaffold_17	[organism=Thlaspi arvense]	95.8333	Ta_scaffold_125	[organism=Thlaspi arvense]	95.8333	Ta_scaffold_125	[organism=Thlaspi arvense]	457	Ta_scaffold_125	[organism=Thlaspi arvense]	467.947	Ta_scaffold_17	[organism=Thlaspi arvense]
Contig24	36	0	Ta_scaffold_406	[organism=Thlaspi arvense]	100	Ta_scaffold_406	[organism=Thlaspi arvense]	100	Ta_scaffold_406	[organism=Thlaspi arvense]	1042	Ta_scaffold_50	[organism=Thlaspi arvense]	1453.15	Ta_scaffold_406	[organism=Thlaspi arvense]
Contig25	35	0	Ta_scaffold_6	[organism=Thlaspi arvense]	100	Ta_scaffold_6	[organism=Thlaspi arvense]	100	Ta_scaffold_6	[organism=Thlaspi arvense]	4496	Ta_scaffold_6	[organism=Thlaspi arvense]	5408.82	Ta_scaffold_6	[organism=Thlaspi arvense]
Contig26	25	0	Ta_scaffold_234	[organism=Thlaspi arvense]	100	Ta_scaffold_234	[organism=Thlaspi arvense]	100	Ta_scaffold_234	[organism=Thlaspi arvense]	885	Ta_scaffold_208	[organism=Thlaspi arvense]	1054.91	Ta_scaffold_234	[organism=Thlaspi arvense]
Contig27	73	0	Ta_scaffold_107	[organism=Thlaspi arvense]	100	Ta_scaffold_107	[organism=Thlaspi arvense]	100	Ta_scaffold_107	[organism=Thlaspi arvense]	528	Ta_scaffold_107	[organism=Thlaspi arvense]	690.843	Ta_scaffold_107	[organism=Thlaspi arvense]
Contig28	23	0	Ta_scaffold_86	[organism=Thlaspi arvense]	100	Ta_scaffold_86	[organism=Thlaspi arvense]	100	Ta_scaffold_86	[organism=Thlaspi arvense]	549	Ta_scaffold_86	[organism=Thlaspi arvense]	818.637	Ta_scaffold_86	[organism=Thlaspi arvense]
Contig29	20	0	Ta_scaffold_49	[organism=Thlaspi arvense]	100	Ta_scaffold_49	[organism=Thlaspi arvense]	100	Ta_scaffold_49	[organism=Thlaspi arvense]	666	Ta_scaffold_49	[organism=Thlaspi arvense]	665.582	Ta_scaffold_49	[organism=Thlaspi arvense]
Contig30	25	0	Ta_scaffold_28	[organism=Thlaspi arvense]	100	Ta_scaffold_28	[organism=Thlaspi arvense]	100	Ta_scaffold_28	[organism=Thlaspi arvense]	503	Ta_scaffold_28	[organism=Thlaspi arvense]	750.282	Ta_scaffold_28	[organism=Thlaspi arvense]
Contig31	21	0	Ta_scaffold_17	[organism=Thlaspi arvense]	100	Ta_scaffold_17	[organism=Thlaspi arvense]	100	Ta_scaffold_17	[organism=Thlaspi arvense]	2146	Ta_scaffold_17	[organism=Thlaspi arvense]	3182.82	Ta_scaffold_17	[organism=Thlaspi arvense]
Contig32	29	2.34744e-140	Ta_scaffold_11	[organism=Thlaspi arvense]	100	Ta_scaffold_11	[organism=Thlaspi arvense]	100	Ta_scaffold_11	[organism=Thlaspi arvense]	466	Ta_scaffold_583	[organism=Thlaspi arvense]	502.124	Ta_scaffold_11	[organism=Thlaspi arvense]
Contig33	93	0	Ta_scaffold_13	[organism=Thlaspi arvense]	100	Ta_scaffold_13	[organism=Thlaspi arvense]	100	Ta_scaffold_13	[organism=Thlaspi arvense]	1323	Ta_scaffold_13	[organism=Thlaspi arvense]	1092.06	Ta_scaffold_13	[organism=Thlaspi arvense]
Contig34	37	8.0812e-165	Ta_scaffold_45	[organism=Thlaspi arvense]	99.1803	Ta_scaffold_45	[organism=Thlaspi arvense]	99.1803	Ta_scaffold_45	[organism=Thlaspi arvense]	841	Ta_scaffold_45	[organism=Thlaspi arvense]	583.853	Ta_scaffold_45	[organism=Thlaspi arvense]
Contig35	18	0	Ta_scaffold_109	[organism=Thlaspi arvense]	100	Ta_scaffold_109	[organism=Thlaspi arvense]	100	Ta_scaffold_109	[organism=Thlaspi arvense]	1544	Ta_scaffold_109	[organism=Thlaspi arvense]	1705.76	Ta_scaffold_109	[organism=Thlaspi arvense]
Contig36	82	0	Ta_scaffold_468	[organism=Thlaspi arvense]	100	Ta_scaffold_468	[organism=Thlaspi arvense]	100	Ta_scaffold_468	[organism=Thlaspi arvense]	1184	Ta_scaffold_468	[organism=Thlaspi arvense]	1762.23	Ta_scaffold_468	[organism=Thlaspi arvense]
Contig37	27	0	Ta_scaffold_4	[organism=Thlaspi arvense]	100	Ta_scaffold_4	[organism=Thlaspi arvense]	100	Ta_scaffold_4	[organism=Thlaspi arvense]	1146	Ta_scaffold_1	[organism=Thlaspi arvense]	1684.96	Ta_scaffold_4	[organism=Thlaspi arvense]
Contig38	35	0	Ta_scaffold_68	[organism=Thlaspi arvense]	100	Ta_scaffold_68	[organism=Thlaspi arvense]	100	Ta_scaffold_68	[organism=Thlaspi arvense]	1151	Ta_scaffold_68	[organism=Thlaspi arvense]	1713.19	Ta_scaffold_68	[organism=Thlaspi arvense]
Contig39	43	0	Ta_scaffold_188	[organism=Thlaspi arvense]	100	Ta_scaffold_188	[organism=Thlaspi arvense]	100	Ta_scaffold_188	[organism=Thlaspi arvense]	689	Ta_scaffold_188	[organism=Thlaspi arvense]	809.721	Ta_scaffold_188	[organism=Thlaspi arvense]
Contig40	26	0	Ta_scaffold_721	[organism=Thlaspi arvense]	100	Ta_scaffold_721	[organism=Thlaspi arvense]	100	Ta_scaffold_721	[organism=Thlaspi arvense]	2877	Ta_scaffold_721	[organism=Thlaspi arvense]	4273.53	Ta_scaffold_721	[organism=Thlaspi arvense]
Contig41	33	0	Ta_scaffold_199	[organism=Thlaspi arvense]	100	Ta_scaffold_199	[organism=Thlaspi arvense]	100	Ta_scaffold_199	[organism=Thlaspi arvense]	661	Ta_scaffold_199	[organism=Thlaspi arvense]	732.451	Ta_scaffold_199	[organism=Thlaspi arvense]
Contig42	41	0	Ta_scaffold_59	[organism=Thlaspi arvense]	100	Ta_scaffold_59	[organism=Thlaspi arvense]	100	Ta_scaffold_59	[organism=Thlaspi arvense]	1923	Ta_scaffold_15	[organism=Thlaspi arvense]	2858.88	Ta_scaffold_59	[organism=Thlaspi arvense]
Contig43	56	0	Ta_scaffold_2	[organism=Thlaspi arvense]	100	Ta_scaffold_2	[organism=Thlaspi arvense]	100	Ta_scaffold_2	[organism=Thlaspi arvense]	1503	Ta_scaffold_2	[organism=Thlaspi arvense]	1460.58	Ta_scaffold_2	[organism=Thlaspi arvense]
Contig44	62	0	Ta_scaffold_32	[organism=Thlaspi arvense]	100	Ta_scaffold_32	[organism=Thlaspi arvense]	100	Ta_scaffold_32	[organism=Thlaspi arvense]	1472	Ta_scaffold_54	[organism=Thlaspi arvense]	1635.92	Ta_scaffold_32	[organism=Thlaspi arvense]
Contig45	12	0	Ta_scaffold_15	[organism=Thlaspi arvense]	100	Ta_scaffold_15	[organism=Thlaspi arvense]	100	Ta_scaffold_15	[organism=Thlaspi arvense]	1220	Ta_scaffold_16	[organism=Thlaspi arvense]	959.805	Ta_scaffold_15	[organism=Thlaspi arvense]
Contig46	25	0	Ta_scaffold_31	[organism=Thlaspi arvense]	100	Ta_scaffold_31	[organism=Thlaspi arvense]	100	Ta_scaffold_31	[organism=Thlaspi arvense]	627	Ta_scaffold_31	[organism=Thlaspi arvense]	934.543	Ta_scaffold_31	[organism=Thlaspi arvense]
Contig47	35	0	Ta_scaffold_188	[organism=Thlaspi arvense]	100	Ta_scaffold_188	[organism=Thlaspi arvense]	100	Ta_scaffold_188	[organism=Thlaspi arvense]	889	Ta_scaffold_188	[organism=Thlaspi arvense]	970.207	Ta_scaffold_188	[organism=Thlaspi arvense]
Contig48	15	0	Ta_scaffold_19	[organism=Thlaspi arvense]	100	Ta_scaffold_19	[organism=Thlaspi arvense]	100	Ta_scaffold_19	[organism=Thlaspi arvense]	856	Ta_scaffold_19	[organism=Thlaspi arvense]	1274.83	Ta_scaffold_19	[organism=Thlaspi arvense]
Contig49	51	0	Ta_scaffold_83	[organism=Thlaspi arvense]	100	Ta_scaffold_83	[organism=Thlaspi arvense]	100	Ta_scaffold_83	[organism=Thlaspi arvense]	834	Ta_scaffold_48	[organism=Thlaspi arvense]	937.515	Ta_scaffold_83	[organism=Thlaspi arvense]
Contig50	22	0	Ta_scaffold_6	[organism=Thlaspi arvense]	100	Ta_scaffold_6	[organism=Thlaspi arvense]	100	Ta_scaffold_6	[organism=Thlaspi arvense]	1172	Ta_scaffold_389	[organism=Thlaspi arvense]	1677.53	Ta_scaffold_6	[organism=Thlaspi arvense]
Contig51	28	0	Ta_scaffold_90	[organism=Thlaspi arvense]	100	Ta_scaffold_90	[organism=Thlaspi arvense]	100	Ta_scaffold_90	[organism=Thlaspi arvense]	788	Ta_scaffold_90	[organism=Thlaspi arvense]	751.768	Ta_scaffold_90	[organism=Thlaspi arvense]
Contig52	43	0	Ta_scaffold_49	[organism=Thlaspi arvense]	100	Ta_scaffold_49	[organism=Thlaspi arvense]	100	Ta_scaffold_49	[organism=Thlaspi arvense]	472	Ta_scaffold_49	[organism=Thlaspi arvense]	704.217	Ta_scaffold_49	[organism=Thlaspi arvense]
Contig53	43	0	Ta_scaffold_262	[organism=Thlaspi arvense]	100	Ta_scaffold_262	[organism=Thlaspi arvense]	100	Ta_scaffold_262	[organism=Thlaspi arvense]	3807	Ta_scaffold_262	[organism=Thlaspi arvense]	4563.3	Ta_scaffold_262	[organism=Thlaspi arvense]
Contig54	31	0	Ta_scaffold_69	[organism=Thlaspi arvense]	99.1453	Ta_scaffold_69	[organism=Thlaspi arvense]	99.1453	Ta_scaffold_69	[organism=Thlaspi arvense]	2939	Ta_scaffold_69	[organism=Thlaspi arvense]	3650.91	Ta_scaffold_69	[organism=Thlaspi arvense]
Contig55	22	0	Ta_scaffold_13	[organism=Thlaspi arvense]	100	Ta_scaffold_13	[organism=Thlaspi arvense]	100	Ta_scaffold_13	[organism=Thlaspi arvense]	891	Ta_scaffold_278	[organism=Thlaspi arvense]	927.114	Ta_scaffold_13	[organism=Thlaspi arvense]
Contig56	30	0	Ta_scaffold_50	[organism=Thlaspi arvense]	100	Ta_scaffold_50	[organism=Thlaspi arvense]	100	Ta_scaffold_50	[organism=Thlaspi arvense]	486	Ta_scaffold_50	[organism=Thlaspi arvense]	725.021	Ta_scaffold_50	[organism=Thlaspi arvense]
Contig57	19	0	Ta_scaffold_240	[organism=Thlaspi arvense]	100	Ta_scaffold_240	[organism=Thlaspi arvense]	100	Ta_scaffold_240	[organism=Thlaspi arvense]	758	Ta_scaffold_240	[organism=Thlaspi arvense]	1129.21	Ta_scaffold_240	[organism=Thlaspi arvense]
Contig58	29	0	Ta_scaffold_58	[organism=Thlaspi arvense]	100	Ta_scaffold_58	[organism=Thlaspi arvense]	100	Ta_scaffold_58	[organism=Thlaspi arvense]	548	Ta_scaffold_33	[organism=Thlaspi arvense]	665.582	Ta_scaffold_58	[organism=Thlaspi arvense]
Contig59	120	0	Ta_scaffold_410	[organism=Thlaspi arvense]	100	Ta_scaffold_410	[organism=Thlaspi arvense]	100	Ta_scaffold_410	[organism=Thlaspi arvense]	810	Ta_scaffold_410	[organism=Thlaspi arvense]	659.638	Ta_scaffold_410	[organism=Thlaspi arvense]
Contig60	58	0	Ta_scaffold_173	[organism=Thlaspi arvense]	100	Ta_scaffold_173	[organism=Thlaspi arvense]	100	Ta_scaffold_173	[organism=Thlaspi arvense]	1796	Ta_scaffold_173	[organism=Thlaspi arvense]	1402.63	Ta_scaffold_173	[organism=Thlaspi arvense]
Contig61	22	0	Ta_scaffold_58	[organism=Thlaspi arvense]	100	Ta_scaffold_58	[organism=Thlaspi arvense]	100	Ta_scaffold_58	[organism=Thlaspi arvense]	1235	Ta_scaffold_58	[organism=Thlaspi arvense]	1377.36	Ta_scaffold_58	[organism=Thlaspi arvense]
Contig62	39	0	Ta_scaffold_924	[organism=Thlaspi arvense]	100	Ta_scaffold_924	[organism=Thlaspi arvense]	100	Ta_scaffold_924	[organism=Thlaspi arvense]	1248	Ta_scaffold_924	[organism=Thlaspi arvense]	1219.85	Ta_scaffold_924	[organism=Thlaspi arvense]
Contig63	23	0	Ta_scaffold_61	[organism=Thlaspi arvense]	100	Ta_scaffold_61	[organism=Thlaspi arvense]	100	Ta_scaffold_61	[organism=Thlaspi arvense]	618	Ta_scaffold_61	[organism=Thlaspi arvense]	912.254	Ta_scaffold_61	[organism=Thlaspi arvense]
Contig64	32	0	Ta_scaffold_1602	[organism=Thlaspi arvense]	100	Ta_scaffold_1602	[organism=Thlaspi arvense]	100	Ta_scaffold_1602	[organism=Thlaspi arvense]	794	Ta_scaffold_1602	[organism=Thlaspi arvense]	1172.3	Ta_scaffold_1602	[organism=Thlaspi arvense]
Contig65	53	0	Ta_scaffold_1027	[organism=Thlaspi arvense]	100	Ta_scaffold_1027	[organism=Thlaspi arvense]	100	Ta_scaffold_1027	[organism=Thlaspi arvense]	1024	Ta_scaffold_1027	[organism=Thlaspi arvense]	1524.48	Ta_scaffold_1027	[organism=Thlaspi arvense]
Contig66	55	9.62952e-121	Ta_scaffold_5	[organism=Thlaspi arvense]	100	Ta_scaffold_5	[organism=Thlaspi arvense]	100	Ta_scaffold_5	[organism=Thlaspi arvense]	293	Ta_scaffold_5	[organism=Thlaspi arvense]	438.227	Ta_scaffold_5	[organism=Thlaspi arvense]
Contig67	47	0	Ta_scaffold_297	[organism=Thlaspi arvense]	99.7268	Ta_scaffold_297	[organism=Thlaspi arvense]	99.7268	Ta_scaffold_297	[organism=Thlaspi arvense]	1005	Ta_scaffold_31	[organism=Thlaspi arvense]	996.954	Ta_scaffold_297	[organism=Thlaspi arvense]
Contig68	23	0	Ta_scaffold_63	[organism=Thlaspi arvense]	100	Ta_scaffold_63	[organism=Thlaspi arvense]	100	Ta_scaffold_63	[organism=Thlaspi arvense]	737	Ta_scaffold_63	[organism=Thlaspi arvense]	1098	Ta_scaffold_63	[organism=Thlaspi arvense]
Contig69	17	0	Ta_scaffold_1166	[organism=Thlaspi arvense]	100	Ta_scaffold_1166	[organism=Thlaspi arvense]	100	Ta_scaffold_1166	[organism=Thlaspi arvense]	1703	Ta_scaffold_1166	[organism=Thlaspi arvense]	2533.45	Ta_scaffold_1166	[organism=Thlaspi arvense]
Contig70	59	0	Ta_scaffold_61	[organism=Thlaspi arvense]	100	Ta_scaffold_61	[organism=Thlaspi arvense]	100	Ta_scaffold_61	[organism=Thlaspi arvense]	867	Ta_scaffold_61	[organism=Thlaspi arvense]	1291.18	Ta_scaffold_61	[organism=Thlaspi arvense]
Contig71	8	0	Ta_scaffold_236	[organism=Thlaspi arvense]	100	Ta_scaffold_236	[organism=Thlaspi arvense]	100	Ta_scaffold_236	[organism=Thlaspi arvense]	540	Ta_scaffold_236	[organism=Thlaspi arvense]	805.263	Ta_scaffold_236	[organism=Thlaspi arvense]
Contig72	20	0	Ta_scaffold_708	[organism=Thlaspi arvense]	100	Ta_scaffold_708	[organism=Thlaspi arvense]	100	Ta_scaffold_708	[organism=Thlaspi arvense]	808	Ta_scaffold_708	[organism=Thlaspi arvense]	1203.51	Ta_scaffold_708	[organism=Thlaspi arvense]
Contig73	29	0	Ta_scaffold_1885	[organism=Thlaspi arvense]	100	Ta_scaffold_1885	[organism=Thlaspi arvense]	100	Ta_scaffold_1885	[organism=Thlaspi arvense]	1761	Ta_scaffold_1885	[organism=Thlaspi arvense]	1686.45	Ta_scaffold_1885	[organism=Thlaspi arvense]
Contig74	32	0	Ta_scaffold_149	[organism=Thlaspi arvense]	100	Ta_scaffold_149	[organism=Thlaspi arvense]	100	Ta_scaffold_149	[organism=Thlaspi arvense]	741	Ta_scaffold_149	[organism=Thlaspi arvense]	1103.94	Ta_scaffold_149	[organism=Thlaspi arvense]
Contig75	21	0	Ta_scaffold_77	[organism=Thlaspi arvense]	100	Ta_scaffold_77	[organism=Thlaspi arvense]	100	Ta_scaffold_77	[organism=Thlaspi arvense]	2002	Ta_scaffold_77	[organism=Thlaspi arvense]	2977.76	Ta_scaffold_77	[organism=Thlaspi arvense]
Contig76	15	0	Ta_scaffold_5	[organism=Thlaspi arvense]	100	Ta_scaffold_5	[organism=Thlaspi arvense]	100	Ta_scaffold_5	[organism=Thlaspi arvense]	1177	Ta_scaffold_5	[organism=Thlaspi arvense]	1751.83	Ta_scaffold_5	[organism=Thlaspi arvense]
Contig77	21	0	Ta_scaffold_41	[organism=Thlaspi arvense]	99.723	Ta_scaffold_41	[organism=Thlaspi arvense]	99.723	Ta_scaffold_41	[organism=Thlaspi arvense]	1217	Ta_scaffold_41	[organism=Thlaspi arvense]	1206.48	Ta_scaffold_41	[organism=Thlaspi arvense]
Contig78	31	1.54485e-179	Ta_scaffold_1019	[organism=Thlaspi arvense]	100	Ta_scaffold_1019	[organism=Thlaspi arvense]	100	Ta_scaffold_1019	[organism=Thlaspi arvense]	658	Ta_scaffold_1019	[organism=Thlaspi arvense]	634.376	Ta_scaffold_1019	[organism=Thlaspi arvense]
Contig79	43	3.8278e-121	Ta_scaffold_214	[organism=Thlaspi arvense]	100	Ta_scaffold_214	[organism=Thlaspi arvense]	100	Ta_scaffold_214	[organism=Thlaspi arvense]	316	Ta_scaffold_214	[organism=Thlaspi arvense]	439.713	Ta_scaffold_214	[organism=Thlaspi arvense]
Contig80	21	0	Ta_scaffold_70	[organism=Thlaspi arvense]	100	Ta_scaffold_70	[organism=Thlaspi arvense]	100	Ta_scaffold_70	[organism=Thlaspi arvense]	1370	Ta_scaffold_70	[organism=Thlaspi arvense]	2038.62	Ta_scaffold_70	[organism=Thlaspi arvense]
Contig81	26	0	Ta_scaffold_1118	[organism=Thlaspi arvense]	100	Ta_scaffold_1118	[organism=Thlaspi arvense]	100	Ta_scaffold_1118	[organism=Thlaspi arvense]	1702	Ta_scaffold_1118	[organism=Thlaspi arvense]	970.207	Ta_scaffold_1118	[organism=Thlaspi arvense]
Contig82	52	2.85951e-174	Ta_scaffold_79	[organism=Thlaspi arvense]	100	Ta_scaffold_79	[organism=Thlaspi arvense]	100	Ta_scaffold_79	[organism=Thlaspi arvense]	712	Ta_scaffold_31	[organism=Thlaspi arvense]	615.059	Ta_scaffold_79	[organism=Thlaspi arvense]
Contig83	16	0	Ta_scaffold_64	[organism=Thlaspi arvense]	100	Ta_scaffold_64	[organism=Thlaspi arvense]	100	Ta_scaffold_64	[organism=Thlaspi arvense]	1497	Ta_scaffold_64	[organism=Thlaspi arvense]	2224.37	Ta_scaffold_64	[organism=Thlaspi arvense]
Contig84	29	0	Ta_scaffold_1466	[organism=Thlaspi arvense]	100	Ta_scaffold_1466	[organism=Thlaspi arvense]	100	Ta_scaffold_1466	[organism=Thlaspi arvense]	1310	Ta_scaffold_1466	[organism=Thlaspi arvense]	1949.46	Ta_scaffold_1466	[organism=Thlaspi arvense]
Contig85	29	0	Ta_scaffold_2	[organism=Thlaspi arvense]	97.1678	Ta_scaffold_2	[organism=Thlaspi arvense]	97.1678	Ta_scaffold_2	[organism=Thlaspi arvense]	958	Ta_scaffold_50	[organism=Thlaspi arvense]	790.404	Ta_scaffold_2	[organism=Thlaspi arvense]
Contig86	22	0	Ta_scaffold_203	[organism=Thlaspi arvense]	100	Ta_scaffold_203	[organism=Thlaspi arvense]	100	Ta_scaffold_203	[organism=Thlaspi arvense]	1082	Ta_scaffold_203	[organism=Thlaspi arvense]	1610.66	Ta_scaffold_203	[organism=Thlaspi arvense]
Contig87	16	0	Ta_scaffold_114	[organism=Thlaspi arvense]	100	Ta_scaffold_114	[organism=Thlaspi arvense]	100	Ta_scaffold_114	[organism=Thlaspi arvense]	465	Ta_scaffold_114	[organism=Thlaspi arvense]	693.815	Ta_scaffold_114	[organism=Thlaspi arvense]
Contig88	22	0	Ta_scaffold_243	[organism=Thlaspi arvense]	100	Ta_scaffold_243	[organism=Thlaspi arvense]	100	Ta_scaffold_243	[organism=Thlaspi arvense]	1183	Ta_scaffold_243	[organism=Thlaspi arvense]	1760.75	Ta_scaffold_243	[organism=Thlaspi arvense]
Contig89	32	0	Ta_scaffold_25	[organism=Thlaspi arvense]	100	Ta_scaffold_25	[organism=Thlaspi arvense]	100	Ta_scaffold_25	[organism=Thlaspi arvense]	1111	Ta_scaffold_25	[organism=Thlaspi arvense]	1653.76	Ta_scaffold_25	[organism=Thlaspi arvense]
Contig90	17	0	Ta_scaffold_12	[organism=Thlaspi arvense]	100	Ta_scaffold_12	[organism=Thlaspi arvense]	100	Ta_scaffold_12	[organism=Thlaspi arvense]	4521	Ta_scaffold_12	[organism=Thlaspi arvense]	6720.93	Ta_scaffold_12	[organism=Thlaspi arvense]
Contig91	44	1.81889e-116	Ta_scaffold_58	[organism=Thlaspi arvense]	100	Ta_scaffold_58	[organism=Thlaspi arvense]	100	Ta_scaffold_58	[organism=Thlaspi arvense]	412	Ta_scaffold_58	[organism=Thlaspi arvense]	423.368	Ta_scaffold_58	[organism=Thlaspi arvense]
Contig92	21	0	Ta_scaffold_49	[organism=Thlaspi arvense]	100	Ta_scaffold_49	[organism=Thlaspi arvense]	100	Ta_scaffold_49	[organism=Thlaspi arvense]	602	Ta_scaffold_49	[organism=Thlaspi arvense]	667.068	Ta_scaffold_49	[organism=Thlaspi arvense]
Contig93	44	0	Ta_scaffold_21	[organism=Thlaspi arvense]	100	Ta_scaffold_21	[organism=Thlaspi arvense]	100	Ta_scaffold_21	[organism=Thlaspi arvense]	851	Ta_scaffold_21	[organism=Thlaspi arvense]	895.908	Ta_scaffold_21	[organism=Thlaspi arvense]
Contig94	24	0	Ta_scaffold_12	[organism=Thlaspi arvense]	100	Ta_scaffold_12	[organism=Thlaspi arvense]	100	Ta_scaffold_12	[organism=Thlaspi arvense]	2067	Ta_scaffold_12	[organism=Thlaspi arvense]	3050.57	Ta_scaffold_12	[organism=Thlaspi arvense]
Contig95	21	0	Ta_scaffold_1003	[organism=Thlaspi arvense]	99.8255	Ta_scaffold_1003	[organism=Thlaspi arvense]	99.8255	Ta_scaffold_1003	[organism=Thlaspi arvense]	1430	Ta_scaffold_1003	[organism=Thlaspi arvense]	1696.85	Ta_scaffold_1003	[organism=Thlaspi arvense]
Contig96	46	0	Ta_scaffold_293	[organism=Thlaspi arvense]	100	Ta_scaffold_293	[organism=Thlaspi arvense]	100	Ta_scaffold_293	[organism=Thlaspi arvense]	1562	Ta_scaffold_293	[organism=Thlaspi arvense]	1662.67	Ta_scaffold_293	[organism=Thlaspi arvense]
Contig97	21	2.91275e-134	Ta_scaffold_18	[organism=Thlaspi arvense]	100	Ta_scaffold_18	[organism=Thlaspi arvense]	100	Ta_scaffold_18	[organism=Thlaspi arvense]	322	Ta_scaffold_18	[organism=Thlaspi arvense]	481.321	Ta_scaffold_18	[organism=Thlaspi arvense]
Contig98	19	0	Ta_scaffold_233	[organism=Thlaspi arvense]	100	Ta_scaffold_233	[organism=Thlaspi arvense]	100	Ta_scaffold_233	[organism=Thlaspi arvense]	1151	Ta_scaffold_233	[organism=Thlaspi arvense]	1713.19	Ta_scaffold_233	[organism=Thlaspi arvense]
Contig99	65	0	Ta_scaffold_2	[organism=Thlaspi arvense]	100	Ta_scaffold_2	[organism=Thlaspi arvense]	100	Ta_scaffold_2	[organism=Thlaspi arvense]	1446	Ta_scaffold_2	[organism=Thlaspi arvense]	1937.58	Ta_scaffold_2	[organism=Thlaspi arvense]
Contig100	28	0	Ta_scaffold_3	[organism=Thlaspi arvense]	100	Ta_scaffold_3	[organism=Thlaspi arvense]	100	Ta_scaffold_3	[organism=Thlaspi arvense]	857	Ta_scaffold_3	[organism=Thlaspi arvense]	1276.32	Ta_scaffold_3	[organism=Thlaspi arvense]
Contig101	39	0	Ta_scaffold_416	[organism=Thlaspi arvense]	100	Ta_scaffold_416	[organism=Thlaspi arvense]	100	Ta_scaffold_416	[organism=Thlaspi arvense]	975	Ta_scaffold_13	[organism=Thlaspi arvense]	1378.85	Ta_scaffold_416	[organism=Thlaspi arvense]
Contig102	20	0	Ta_scaffold_326	[organism=Thlaspi arvense]	100	Ta_scaffold_326	[organism=Thlaspi arvense]	100	Ta_scaffold_326	[organism=Thlaspi arvense]	516	Ta_scaffold_326	[organism=Thlaspi arvense]	769.6	Ta_scaffold_326	[organism=Thlaspi arvense]
Contig103	88	0	Ta_scaffold_298	[organism=Thlaspi arvense]	100	Ta_scaffold_717	[organism=Thlaspi arvense]	100	Ta_scaffold_717	[organism=Thlaspi arvense]	6618	Ta_scaffold_298	[organism=Thlaspi arvense]	9832.57	Ta_scaffold_298	[organism=Thlaspi arvense]
Contig104	32	3.67151e-176	Ta_scaffold_27	[organism=Thlaspi arvense]	100	Ta_scaffold_27	[organism=Thlaspi arvense]	100	Ta_scaffold_27	[organism=Thlaspi arvense]	558	Ta_scaffold_27	[organism=Thlaspi arvense]	622.488	Ta_scaffold_27	[organism=Thlaspi arvense]
Contig105	18	0	Ta_scaffold_28	[organism=Thlaspi arvense]	100	Ta_scaffold_28	[organism=Thlaspi arvense]	100	Ta_scaffold_28	[organism=Thlaspi arvense]	1265	Ta_scaffold_895	[organism=Thlaspi arvense]	1881.11	Ta_scaffold_28	[organism=Thlaspi arvense]
Contig106	9	2.45272e-112	Ta_scaffold_7	[organism=Thlaspi arvense]	100	Ta_scaffold_7	[organism=Thlaspi arvense]	100	Ta_scaffold_7	[organism=Thlaspi arvense]	298	Ta_scaffold_258	[organism=Thlaspi arvense]	408.508	Ta_scaffold_7	[organism=Thlaspi arvense]
Contig107	40	0	Ta_scaffold_2539	[organism=Thlaspi arvense]	100	Ta_scaffold_2539	[organism=Thlaspi arvense]	100	Ta_scaffold_2539	[organism=Thlaspi arvense]	674	Ta_scaffold_2539	[organism=Thlaspi arvense]	1004.38	Ta_scaffold_2539	[organism=Thlaspi arvense]
Contig108	20	0	Ta_scaffold_318	[organism=Thlaspi arvense]	100	Ta_scaffold_318	[organism=Thlaspi arvense]	100	Ta_scaffold_318	[organism=Thlaspi arvense]	796	Ta_scaffold_318	[organism=Thlaspi arvense]	1185.67	Ta_scaffold_318	[organism=Thlaspi arvense]
Contig109	23	0	Ta_scaffold_123	[organism=Thlaspi arvense]	100	Ta_scaffold_123	[organism=Thlaspi arvense]	100	Ta_scaffold_123	[organism=Thlaspi arvense]	1035	Ta_scaffold_123	[organism=Thlaspi arvense]	1522.99	Ta_scaffold_123	[organism=Thlaspi arvense]
Contig110	142	1.19533e-174	Ta_scaffold_610	[organism=Thlaspi arvense]	100	Ta_scaffold_610	[organism=Thlaspi arvense]	100	Ta_scaffold_610	[organism=Thlaspi arvense]	839	Ta_scaffold_610	[organism=Thlaspi arvense]	616.545	Ta_scaffold_610	[organism=Thlaspi arvense]
Contig111	25	1.94281e-148	Ta_scaffold_143	[organism=Thlaspi arvense]	100	Ta_scaffold_143	[organism=Thlaspi arvense]	100	Ta_scaffold_143	[organism=Thlaspi arvense]	354	Ta_scaffold_143	[organism=Thlaspi arvense]	528.872	Ta_scaffold_143	[organism=Thlaspi arvense]
Contig112	25	0	Ta_scaffold_13	[organism=Thlaspi arvense]	100	Ta_scaffold_13	[organism=Thlaspi arvense]	100	Ta_scaffold_13	[organism=Thlaspi arvense]	887	Ta_scaffold_239	[organism=Thlaspi arvense]	925.628	Ta_scaffold_13	[organism=Thlaspi arvense]
Contig113	46	0	Ta_scaffold_203	[organism=Thlaspi arvense]	100	Ta_scaffold_203	[organism=Thlaspi arvense]	100	Ta_scaffold_203	[organism=Thlaspi arvense]	978	Ta_scaffold_203	[organism=Thlaspi arvense]	1451.66	Ta_scaffold_203	[organism=Thlaspi arvense]
Contig114	39	5.24864e-158	Ta_scaffold_40	[organism=Thlaspi arvense]	100	Ta_scaffold_40	[organism=Thlaspi arvense]	100	Ta_scaffold_40	[organism=Thlaspi arvense]	784	Ta_scaffold_141	[organism=Thlaspi arvense]	561.563	Ta_scaffold_40	[organism=Thlaspi arvense]
Contig115	17	0	Ta_scaffold_68	[organism=Thlaspi arvense]	100	Ta_scaffold_68	[organism=Thlaspi arvense]	100	Ta_scaffold_68	[organism=Thlaspi arvense]	1357	Ta_scaffold_68	[organism=Thlaspi arvense]	2019.31	Ta_scaffold_68	[organism=Thlaspi arvense]
Contig116	62	0	Ta_scaffold_35	[organism=Thlaspi arvense]	100	Ta_scaffold_35	[organism=Thlaspi arvense]	100	Ta_scaffold_35	[organism=Thlaspi arvense]	1690	Ta_scaffold_35	[organism=Thlaspi arvense]	2002.96	Ta_scaffold_35	[organism=Thlaspi arvense]
Contig117	19	2.36677e-48	Ta_scaffold_93	[organism=Thlaspi arvense]	100	Ta_scaffold_93	[organism=Thlaspi arvense]	100	Ta_scaffold_93	[organism=Thlaspi arvense]	139	Ta_scaffold_93	[organism=Thlaspi arvense]	194.527	Ta_scaffold_93	[organism=Thlaspi arvense]
Contig118	23	1.87338e-129	Ta_scaffold_93	[organism=Thlaspi arvense]	99.6815	Ta_scaffold_93	[organism=Thlaspi arvense]	99.6815	Ta_scaffold_93	[organism=Thlaspi arvense]	314	Ta_scaffold_93	[organism=Thlaspi arvense]	464.975	Ta_scaffold_93	[organism=Thlaspi arvense]
Contig119	21	0	Ta_scaffold_419	[organism=Thlaspi arvense]	100	Ta_scaffold_419	[organism=Thlaspi arvense]	100	Ta_scaffold_419	[organism=Thlaspi arvense]	1668	Ta_scaffold_29	[organism=Thlaspi arvense]	1922.72	Ta_scaffold_419	[organism=Thlaspi arvense]
Contig120	30	7.49914e-144	Ta_scaffold_15	[organism=Thlaspi arvense]	100	Ta_scaffold_15	[organism=Thlaspi arvense]	100	Ta_scaffold_15	[organism=Thlaspi arvense]	492	Ta_scaffold_15	[organism=Thlaspi arvense]	514.012	Ta_scaffold_15	[organism=Thlaspi arvense]
Contig121	39	0	Ta_scaffold_356	[organism=Thlaspi arvense]	100	Ta_scaffold_356	[organism=Thlaspi arvense]	100	Ta_scaffold_356	[organism=Thlaspi arvense]	2159	Ta_scaffold_530	[organism=Thlaspi arvense]	2867.8	Ta_scaffold_356	[organism=Thlaspi arvense]
Contig122	34	1.52053e-169	Ta_scaffold_240	[organism=Thlaspi arvense]	100	Ta_scaffold_240	[organism=Thlaspi arvense]	100	Ta_scaffold_240	[organism=Thlaspi arvense]	613	Ta_scaffold_240	[organism=Thlaspi arvense]	600.199	Ta_scaffold_240	[organism=Thlaspi arvense]
Contig123	25	7.82498e-142	Ta_scaffold_59	[organism=Thlaspi arvense]	100	Ta_scaffold_59	[organism=Thlaspi arvense]	100	Ta_scaffold_59	[organism=Thlaspi arvense]	510	Ta_scaffold_59	[organism=Thlaspi arvense]	508.068	Ta_scaffold_59	[organism=Thlaspi arvense]
Contig124	17	0	Ta_scaffold_96	[organism=Thlaspi arvense]	100	Ta_scaffold_96	[organism=Thlaspi arvense]	100	Ta_scaffold_96	[organism=Thlaspi arvense]	793	Ta_scaffold_96	[organism=Thlaspi arvense]	1181.22	Ta_scaffold_96	[organism=Thlaspi arvense]
Contig125	19	0	Ta_scaffold_61	[organism=Thlaspi arvense]	100	Ta_scaffold_61	[organism=Thlaspi arvense]	100	Ta_scaffold_61	[organism=Thlaspi arvense]	1084	Ta_scaffold_61	[organism=Thlaspi arvense]	1613.63	Ta_scaffold_61	[organism=Thlaspi arvense]
Contig126	101	6.1899e-126	Ta_scaffold_63	[organism=Thlaspi arvense]	100	Ta_scaffold_63	[organism=Thlaspi arvense]	100	Ta_scaffold_63	[organism=Thlaspi arvense]	2453	Ta_scaffold_255	[organism=Thlaspi arvense]	456.059	Ta_scaffold_63	[organism=Thlaspi arvense]
Contig127	26	0	Ta_scaffold_164	[organism=Thlaspi arvense]	100	Ta_scaffold_164	[organism=Thlaspi arvense]	100	Ta_scaffold_164	[organism=Thlaspi arvense]	831	Ta_scaffold_164	[organism=Thlaspi arvense]	1237.68	Ta_scaffold_164	[organism=Thlaspi arvense]
Contig128	26	0	Ta_scaffold_9	[organism=Thlaspi arvense]	100	Ta_scaffold_9	[organism=Thlaspi arvense]	100	Ta_scaffold_9	[organism=Thlaspi arvense]	879	Ta_scaffold_9	[organism=Thlaspi arvense]	1031.13	Ta_scaffold_9	[organism=Thlaspi arvense]
Contig129	19	0	Ta_scaffold_11	[organism=Thlaspi arvense]	100	Ta_scaffold_11	[organism=Thlaspi arvense]	100	Ta_scaffold_11	[organism=Thlaspi arvense]	968	Ta_scaffold_11	[organism=Thlaspi arvense]	1433.83	Ta_scaffold_11	[organism=Thlaspi arvense]
Contig130	19	0	Ta_scaffold_96	[organism=Thlaspi arvense]	100	Ta_scaffold_96	[organism=Thlaspi arvense]	100	Ta_scaffold_96	[organism=Thlaspi arvense]	2153	Ta_scaffold_96	[organism=Thlaspi arvense]	3202.14	Ta_scaffold_96	[organism=Thlaspi arvense]
Contig131	42	0	Ta_scaffold_368	[organism=Thlaspi arvense]	100	Ta_scaffold_368	[organism=Thlaspi arvense]	100	Ta_scaffold_368	[organism=Thlaspi arvense]	2373	Ta_scaffold_368	[organism=Thlaspi arvense]	3524.6	Ta_scaffold_368	[organism=Thlaspi arvense]
Contig132	7	0	Ta_scaffold_356	[organism=Thlaspi arvense]	100	Ta_scaffold_356	[organism=Thlaspi arvense]	100	Ta_scaffold_356	[organism=Thlaspi arvense]	630	Ta_scaffold_356	[organism=Thlaspi arvense]	939.001	Ta_scaffold_356	[organism=Thlaspi arvense]
Contig133	18	0	Ta_scaffold_75	[organism=Thlaspi arvense]	100	Ta_scaffold_75	[organism=Thlaspi arvense]	100	Ta_scaffold_75	[organism=Thlaspi arvense]	2242	Ta_scaffold_75	[organism=Thlaspi arvense]	3334.39	Ta_scaffold_75	[organism=Thlaspi arvense]
Contig134	17	0	Ta_scaffold_33	[organism=Thlaspi arvense]	100	Ta_scaffold_4286	[organism=Thlaspi arvense]	100	Ta_scaffold_4286	[organism=Thlaspi arvense]	696	Ta_scaffold_33	[organism=Thlaspi arvense]	1032.62	Ta_scaffold_33	[organism=Thlaspi arvense]
Contig135	30	0	Ta_scaffold_203	[organism=Thlaspi arvense]	100	Ta_scaffold_529	[organism=Thlaspi arvense]	100	Ta_scaffold_529	[organism=Thlaspi arvense]	1171	Ta_scaffold_203	[organism=Thlaspi arvense]	1212.42	Ta_scaffold_203	[organism=Thlaspi arvense]
Contig136	18	0	Ta_scaffold_174	[organism=Thlaspi arvense]	100	Ta_scaffold_174	[organism=Thlaspi arvense]	100	Ta_scaffold_174	[organism=Thlaspi arvense]	1249	Ta_scaffold_174	[organism=Thlaspi arvense]	1858.82	Ta_scaffold_174	[organism=Thlaspi arvense]
Contig137	24	0	Ta_scaffold_418	[organism=Thlaspi arvense]	100	Ta_scaffold_418	[organism=Thlaspi arvense]	100	Ta_scaffold_418	[organism=Thlaspi arvense]	2537	Ta_scaffold_418	[organism=Thlaspi arvense]	2745.95	Ta_scaffold_418	[organism=Thlaspi arvense]
Contig138	33	0	Ta_scaffold_728	[organism=Thlaspi arvense]	100	Ta_scaffold_728	[organism=Thlaspi arvense]	100	Ta_scaffold_728	[organism=Thlaspi arvense]	953	Ta_scaffold_229	[organism=Thlaspi arvense]	778.516	Ta_scaffold_728	[organism=Thlaspi arvense]
Contig139	17	0	Ta_scaffold_10	[organism=Thlaspi arvense]	100	Ta_scaffold_10	[organism=Thlaspi arvense]	100	Ta_scaffold_10	[organism=Thlaspi arvense]	1008	Ta_scaffold_10	[organism=Thlaspi arvense]	1500.7	Ta_scaffold_10	[organism=Thlaspi arvense]
Contig140	23	0	Ta_scaffold_99	[organism=Thlaspi arvense]	100	Ta_scaffold_99	[organism=Thlaspi arvense]	100	Ta_scaffold_99	[organism=Thlaspi arvense]	965	Ta_scaffold_99	[organism=Thlaspi arvense]	1436.8	Ta_scaffold_99	[organism=Thlaspi arvense]
Contig141	33	0	Ta_scaffold_108	[organism=Thlaspi arvense]	100	Ta_scaffold_108	[organism=Thlaspi arvense]	100	Ta_scaffold_108	[organism=Thlaspi arvense]	1749	Ta_scaffold_108	[organism=Thlaspi arvense]	2601.81	Ta_scaffold_108	[organism=Thlaspi arvense]
Contig142	44	0	Ta_scaffold_11	[organism=Thlaspi arvense]	100	Ta_scaffold_11	[organism=Thlaspi arvense]	100	Ta_scaffold_11	[organism=Thlaspi arvense]	900	Ta_scaffold_11	[organism=Thlaspi arvense]	775.544	Ta_scaffold_11	[organism=Thlaspi arvense]
Contig143	24	0	Ta_scaffold_451	[organism=Thlaspi arvense]	100	Ta_scaffold_451	[organism=Thlaspi arvense]	100	Ta_scaffold_451	[organism=Thlaspi arvense]	1145	Ta_scaffold_506	[organism=Thlaspi arvense]	1499.21	Ta_scaffold_451	[organism=Thlaspi arvense]
Contig144	27	0	Ta_scaffold_53	[organism=Thlaspi arvense]	92.5566	Ta_scaffold_53	[organism=Thlaspi arvense]	92.5566	Ta_scaffold_53	[organism=Thlaspi arvense]	1243	Ta_scaffold_53	[organism=Thlaspi arvense]	1414.51	Ta_scaffold_53	[organism=Thlaspi arvense]
Contig145	39	0	Ta_scaffold_161	[organism=Thlaspi arvense]	100	Ta_scaffold_161	[organism=Thlaspi arvense]	100	Ta_scaffold_161	[organism=Thlaspi arvense]	3547	Ta_scaffold_161	[organism=Thlaspi arvense]	5273.59	Ta_scaffold_161	[organism=Thlaspi arvense]
Contig146	20	0	Ta_scaffold_38	[organism=Thlaspi arvense]	100	Ta_scaffold_38	[organism=Thlaspi arvense]	100	Ta_scaffold_38	[organism=Thlaspi arvense]	1071	Ta_scaffold_38	[organism=Thlaspi arvense]	1573.51	Ta_scaffold_38	[organism=Thlaspi arvense]
Contig147	22	0	Ta_scaffold_72	[organism=Thlaspi arvense]	100	Ta_scaffold_72	[organism=Thlaspi arvense]	100	Ta_scaffold_72	[organism=Thlaspi arvense]	1387	Ta_scaffold_72	[organism=Thlaspi arvense]	1640.38	Ta_scaffold_72	[organism=Thlaspi arvense]
Contig148	31	0	Ta_scaffold_16	[organism=Thlaspi arvense]	100	Ta_scaffold_16	[organism=Thlaspi arvense]	100	Ta_scaffold_16	[organism=Thlaspi arvense]	618	Ta_scaffold_16	[organism=Thlaspi arvense]	921.17	Ta_scaffold_16	[organism=Thlaspi arvense]
Contig149	21	0	Ta_scaffold_20	[organism=Thlaspi arvense]	100	Ta_scaffold_20	[organism=Thlaspi arvense]	100	Ta_scaffold_20	[organism=Thlaspi arvense]	887	Ta_scaffold_20	[organism=Thlaspi arvense]	1320.9	Ta_scaffold_20	[organism=Thlaspi arvense]
Contig150	25	0	Ta_scaffold_138	[organism=Thlaspi arvense]	100	Ta_scaffold_138	[organism=Thlaspi arvense]	100	Ta_scaffold_138	[organism=Thlaspi arvense]	1961	Ta_scaffold_138	[organism=Thlaspi arvense]	2916.84	Ta_scaffold_138	[organism=Thlaspi arvense]
Contig151	26	0	Ta_scaffold_2	[organism=Thlaspi arvense]	100	Ta_scaffold_2	[organism=Thlaspi arvense]	100	Ta_scaffold_2	[organism=Thlaspi arvense]	991	Ta_scaffold_2	[organism=Thlaspi arvense]	950.889	Ta_scaffold_2	[organism=Thlaspi arvense]
Contig152	30	0	Ta_scaffold_2	[organism=Thlaspi arvense]	99.575	Ta_scaffold_2	[organism=Thlaspi arvense]	99.575	Ta_scaffold_2	[organism=Thlaspi arvense]	1647	Ta_scaffold_2	[organism=Thlaspi arvense]	2427.95	Ta_scaffold_2	[organism=Thlaspi arvense]
Contig153	43	0	Ta_scaffold_2	[organism=Thlaspi arvense]	100	Ta_scaffold_2	[organism=Thlaspi arvense]	100	Ta_scaffold_2	[organism=Thlaspi arvense]	1315	Ta_scaffold_2	[organism=Thlaspi arvense]	1936.09	Ta_scaffold_2	[organism=Thlaspi arvense]
Contig154	63	0	Ta_scaffold_87	[organism=Thlaspi arvense]	100	Ta_scaffold_87	[organism=Thlaspi arvense]	100	Ta_scaffold_87	[organism=Thlaspi arvense]	1114	Ta_scaffold_87	[organism=Thlaspi arvense]	1124.75	Ta_scaffold_87	[organism=Thlaspi arvense]
Contig155	19	0	Ta_scaffold_46	[organism=Thlaspi arvense]	100	Ta_scaffold_46	[organism=Thlaspi arvense]	100	Ta_scaffold_46	[organism=Thlaspi arvense]	1444	Ta_scaffold_46	[organism=Thlaspi arvense]	2148.59	Ta_scaffold_46	[organism=Thlaspi arvense]
Contig156	11	0	Ta_scaffold_19	[organism=Thlaspi arvense]	95.3827	Ta_scaffold_19	[organism=Thlaspi arvense]	95.3827	Ta_scaffold_19	[organism=Thlaspi arvense]	1646	Ta_scaffold_19	[organism=Thlaspi arvense]	2209.51	Ta_scaffold_19	[organism=Thlaspi arvense]
Contig157	20	0	Ta_scaffold_3	[organism=Thlaspi arvense]	90.2326	Ta_scaffold_101	[organism=Thlaspi arvense]	90.2326	Ta_scaffold_101	[organism=Thlaspi arvense]	786	Ta_scaffold_3	[organism=Thlaspi arvense]	646.264	Ta_scaffold_3	[organism=Thlaspi arvense]
Contig158	22	0	Ta_scaffold_171	[organism=Thlaspi arvense]	100	Ta_scaffold_171	[organism=Thlaspi arvense]	100	Ta_scaffold_171	[organism=Thlaspi arvense]	432	Ta_scaffold_171	[organism=Thlaspi arvense]	644.778	Ta_scaffold_171	[organism=Thlaspi arvense]
Contig159	33	0	Ta_scaffold_471	[organism=Thlaspi arvense]	100	Ta_scaffold_471	[organism=Thlaspi arvense]	100	Ta_scaffold_471	[organism=Thlaspi arvense]	844	Ta_scaffold_471	[organism=Thlaspi arvense]	906.31	Ta_scaffold_471	[organism=Thlaspi arvense]
Contig160	38	0	Ta_scaffold_12	[organism=Thlaspi arvense]	100	Ta_scaffold_12	[organism=Thlaspi arvense]	100	Ta_scaffold_12	[organism=Thlaspi arvense]	970	Ta_scaffold_55	[organism=Thlaspi arvense]	656.666	Ta_scaffold_12	[organism=Thlaspi arvense]
Contig161	43	0	Ta_scaffold_202	[organism=Thlaspi arvense]	100	Ta_scaffold_202	[organism=Thlaspi arvense]	100	Ta_scaffold_202	[organism=Thlaspi arvense]	756	Ta_scaffold_202	[organism=Thlaspi arvense]	1126.23	Ta_scaffold_202	[organism=Thlaspi arvense]
Contig162	23	3.72236e-126	Ta_scaffold_239	[organism=Thlaspi arvense]	100	Ta_scaffold_239	[organism=Thlaspi arvense]	100	Ta_scaffold_239	[organism=Thlaspi arvense]	311	Ta_scaffold_239	[organism=Thlaspi arvense]	454.573	Ta_scaffold_239	[organism=Thlaspi arvense]
Contig163	25	2.44873e-72	Ta_scaffold_597	[organism=Thlaspi arvense]	100	Ta_scaffold_597	[organism=Thlaspi arvense]	100	Ta_scaffold_597	[organism=Thlaspi arvense]	183	Ta_scaffold_597	[organism=Thlaspi arvense]	274.77	Ta_scaffold_597	[organism=Thlaspi arvense]
Contig164	31	0	Ta_scaffold_23	[organism=Thlaspi arvense]	100	Ta_scaffold_23	[organism=Thlaspi arvense]	100	Ta_scaffold_23	[organism=Thlaspi arvense]	1296	Ta_scaffold_23	[organism=Thlaspi arvense]	1713.19	Ta_scaffold_23	[organism=Thlaspi arvense]
Contig165	27	0	Ta_scaffold_52	[organism=Thlaspi arvense]	100	Ta_scaffold_52	[organism=Thlaspi arvense]	100	Ta_scaffold_52	[organism=Thlaspi arvense]	3484	Ta_scaffold_52	[organism=Thlaspi arvense]	5179.98	Ta_scaffold_52	[organism=Thlaspi arvense]
Contig166	22	2.37501e-122	Ta_scaffold_165	[organism=Thlaspi arvense]	100	Ta_scaffold_165	[organism=Thlaspi arvense]	100	Ta_scaffold_165	[organism=Thlaspi arvense]	295	Ta_scaffold_165	[organism=Thlaspi arvense]	441.199	Ta_scaffold_165	[organism=Thlaspi arvense]
Contig167	26	0	Ta_scaffold_83	[organism=Thlaspi arvense]	100	Ta_scaffold_83	[organism=Thlaspi arvense]	100	Ta_scaffold_83	[organism=Thlaspi arvense]	897	Ta_scaffold_83	[organism=Thlaspi arvense]	1335.76	Ta_scaffold_83	[organism=Thlaspi arvense]
Contig168	28	3.77319e-85	Ta_scaffold_92	[organism=Thlaspi arvense]	100	Ta_scaffold_92	[organism=Thlaspi arvense]	100	Ta_scaffold_92	[organism=Thlaspi arvense]	220	Ta_scaffold_92	[organism=Thlaspi arvense]	317.863	Ta_scaffold_92	[organism=Thlaspi arvense]
Contig169	22	0	Ta_scaffold_127	[organism=Thlaspi arvense]	100	Ta_scaffold_127	[organism=Thlaspi arvense]	100	Ta_scaffold_127	[organism=Thlaspi arvense]	1173	Ta_scaffold_127	[organism=Thlaspi arvense]	1139.61	Ta_scaffold_127	[organism=Thlaspi arvense]
Contig170	68	0	Ta_scaffold_46	[organism=Thlaspi arvense]	100	Ta_scaffold_46	[organism=Thlaspi arvense]	100	Ta_scaffold_46	[organism=Thlaspi arvense]	937	Ta_scaffold_46	[organism=Thlaspi arvense]	1395.2	Ta_scaffold_46	[organism=Thlaspi arvense]
Contig171	59	0	Ta_scaffold_6	[organism=Thlaspi arvense]	100	Ta_scaffold_6	[organism=Thlaspi arvense]	100	Ta_scaffold_6	[organism=Thlaspi arvense]	1304	Ta_scaffold_6	[organism=Thlaspi arvense]	1693.88	Ta_scaffold_6	[organism=Thlaspi arvense]
Contig172	39	0	Ta_scaffold_860	[organism=Thlaspi arvense]	100	Ta_scaffold_860	[organism=Thlaspi arvense]	100	Ta_scaffold_860	[organism=Thlaspi arvense]	640	Ta_scaffold_860	[organism=Thlaspi arvense]	953.861	Ta_scaffold_860	[organism=Thlaspi arvense]
Contig173	40	0	Ta_scaffold_1	[organism=Thlaspi arvense]	100	Ta_scaffold_1	[organism=Thlaspi arvense]	100	Ta_scaffold_1	[organism=Thlaspi arvense]	1412	Ta_scaffold_1	[organism=Thlaspi arvense]	2093.6	Ta_scaffold_1	[organism=Thlaspi arvense]
Contig174	29	0	Ta_scaffold_1237	[organism=Thlaspi arvense]	100	Ta_scaffold_1237	[organism=Thlaspi arvense]	100	Ta_scaffold_1237	[organism=Thlaspi arvense]	501	Ta_scaffold_1237	[organism=Thlaspi arvense]	742.852	Ta_scaffold_1237	[organism=Thlaspi arvense]
Contig175	16	1.35103e-104	Ta_scaffold_1237	[organism=Thlaspi arvense]	100	Ta_scaffold_1237	[organism=Thlaspi arvense]	100	Ta_scaffold_1237	[organism=Thlaspi arvense]	258	Ta_scaffold_1237	[organism=Thlaspi arvense]	381.76	Ta_scaffold_1237	[organism=Thlaspi arvense]
Contig176	36	2.2383e-120	Ta_scaffold_35	[organism=Thlaspi arvense]	100	Ta_scaffold_35	[organism=Thlaspi arvense]	100	Ta_scaffold_35	[organism=Thlaspi arvense]	291	Ta_scaffold_35	[organism=Thlaspi arvense]	435.255	Ta_scaffold_35	[organism=Thlaspi arvense]
Contig177	20	0	Ta_scaffold_99	[organism=Thlaspi arvense]	100	Ta_scaffold_99	[organism=Thlaspi arvense]	100	Ta_scaffold_99	[organism=Thlaspi arvense]	591	Ta_scaffold_99	[organism=Thlaspi arvense]	852.815	Ta_scaffold_99	[organism=Thlaspi arvense]
Contig178	26	0	Ta_scaffold_135	[organism=Thlaspi arvense]	98.4375	Ta_scaffold_135	[organism=Thlaspi arvense]	98.4375	Ta_scaffold_135	[organism=Thlaspi arvense]	1933	Ta_scaffold_135	[organism=Thlaspi arvense]	2520.08	Ta_scaffold_135	[organism=Thlaspi arvense]
Contig179	48	0	Ta_scaffold_765	[organism=Thlaspi arvense]	100	Ta_scaffold_765	[organism=Thlaspi arvense]	100	Ta_scaffold_765	[organism=Thlaspi arvense]	724	Ta_scaffold_31	[organism=Thlaspi arvense]	684.899	Ta_scaffold_765	[organism=Thlaspi arvense]
Contig180	21	0	Ta_scaffold_20	[organism=Thlaspi arvense]	100	Ta_scaffold_20	[organism=Thlaspi arvense]	100	Ta_scaffold_20	[organism=Thlaspi arvense]	1110	Ta_scaffold_20	[organism=Thlaspi arvense]	1366.96	Ta_scaffold_20	[organism=Thlaspi arvense]
Contig181	33	0	Ta_scaffold_30	[organism=Thlaspi arvense]	100	Ta_scaffold_30	[organism=Thlaspi arvense]	100	Ta_scaffold_30	[organism=Thlaspi arvense]	1962	Ta_scaffold_30	[organism=Thlaspi arvense]	2086.17	Ta_scaffold_30	[organism=Thlaspi arvense]
Contig182	28	0	Ta_scaffold_20	[organism=Thlaspi arvense]	100	Ta_scaffold_20	[organism=Thlaspi arvense]	100	Ta_scaffold_20	[organism=Thlaspi arvense]	471	Ta_scaffold_20	[organism=Thlaspi arvense]	702.731	Ta_scaffold_20	[organism=Thlaspi arvense]
Contig183	21	0	Ta_scaffold_86	[organism=Thlaspi arvense]	100	Ta_scaffold_86	[organism=Thlaspi arvense]	100	Ta_scaffold_86	[organism=Thlaspi arvense]	499	Ta_scaffold_86	[organism=Thlaspi arvense]	744.338	Ta_scaffold_86	[organism=Thlaspi arvense]
Contig184	20	0	Ta_scaffold_6	[organism=Thlaspi arvense]	100	Ta_scaffold_6	[organism=Thlaspi arvense]	100	Ta_scaffold_6	[organism=Thlaspi arvense]	2669	Ta_scaffold_6	[organism=Thlaspi arvense]	2665.71	Ta_scaffold_6	[organism=Thlaspi arvense]
Contig185	37	1.38312e-162	Ta_scaffold_75	[organism=Thlaspi arvense]	100	Ta_scaffold_75	[organism=Thlaspi arvense]	100	Ta_scaffold_75	[organism=Thlaspi arvense]	940	Ta_scaffold_173	[organism=Thlaspi arvense]	576.423	Ta_scaffold_75	[organism=Thlaspi arvense]
Contig186	28	0	Ta_scaffold_1526	[organism=Thlaspi arvense]	100	Ta_scaffold_1526	[organism=Thlaspi arvense]	100	Ta_scaffold_1526	[organism=Thlaspi arvense]	747	Ta_scaffold_1526	[organism=Thlaspi arvense]	861.731	Ta_scaffold_1526	[organism=Thlaspi arvense]
Contig187	16	0	Ta_scaffold_12	[organism=Thlaspi arvense]	99.4859	Ta_scaffold_12	[organism=Thlaspi arvense]	99.4859	Ta_scaffold_12	[organism=Thlaspi arvense]	561	Ta_scaffold_12	[organism=Thlaspi arvense]	790.404	Ta_scaffold_12	[organism=Thlaspi arvense]
Contig188	16	8.84424e-158	Ta_scaffold_12	[organism=Thlaspi arvense]	100	Ta_scaffold_12	[organism=Thlaspi arvense]	100	Ta_scaffold_12	[organism=Thlaspi arvense]	374	Ta_scaffold_12	[organism=Thlaspi arvense]	558.591	Ta_scaffold_12	[organism=Thlaspi arvense]
Contig189	31	0	Ta_scaffold_219	[organism=Thlaspi arvense]	100	Ta_scaffold_219	[organism=Thlaspi arvense]	100	Ta_scaffold_219	[organism=Thlaspi arvense]	704	Ta_scaffold_219	[organism=Thlaspi arvense]	1048.96	Ta_scaffold_219	[organism=Thlaspi arvense]
Contig190	17	0	Ta_scaffold_23	[organism=Thlaspi arvense]	100	Ta_scaffold_23	[organism=Thlaspi arvense]	100	Ta_scaffold_23	[organism=Thlaspi arvense]	1542	Ta_scaffold_23	[organism=Thlaspi arvense]	2294.21	Ta_scaffold_23	[organism=Thlaspi arvense]
Contig191	9	0	Ta_scaffold_21	[organism=Thlaspi arvense]	96.1671	Ta_scaffold_21	[organism=Thlaspi arvense]	96.1671	Ta_scaffold_21	[organism=Thlaspi arvense]	2035	Ta_scaffold_21	[organism=Thlaspi arvense]	2784.58	Ta_scaffold_21	[organism=Thlaspi arvense]
Contig192	15	0	Ta_scaffold_11	[organism=Thlaspi arvense]	100	Ta_scaffold_11	[organism=Thlaspi arvense]	100	Ta_scaffold_11	[organism=Thlaspi arvense]	1801	Ta_scaffold_11	[organism=Thlaspi arvense]	2674.62	Ta_scaffold_11	[organism=Thlaspi arvense]
Contig193	27	0	Ta_scaffold_8	[organism=Thlaspi arvense]	100	Ta_scaffold_8	[organism=Thlaspi arvense]	100	Ta_scaffold_8	[organism=Thlaspi arvense]	579	Ta_scaffold_8	[organism=Thlaspi arvense]	863.217	Ta_scaffold_8	[organism=Thlaspi arvense]
Contig194	16	0	Ta_scaffold_93	[organism=Thlaspi arvense]	88.1523	Ta_scaffold_93	[organism=Thlaspi arvense]	88.1523	Ta_scaffold_93	[organism=Thlaspi arvense]	709	Ta_scaffold_93	[organism=Thlaspi arvense]	788.918	Ta_scaffold_93	[organism=Thlaspi arvense]
Contig195	40	0	Ta_scaffold_239	[organism=Thlaspi arvense]	100	Ta_scaffold_239	[organism=Thlaspi arvense]	100	Ta_scaffold_239	[organism=Thlaspi arvense]	1675	Ta_scaffold_239	[organism=Thlaspi arvense]	1977.7	Ta_scaffold_239	[organism=Thlaspi arvense]
Contig196	44	0	Ta_scaffold_88	[organism=Thlaspi arvense]	88.8889	Ta_scaffold_376	[organism=Thlaspi arvense]	88.8889	Ta_scaffold_376	[organism=Thlaspi arvense]	1892	Ta_scaffold_88	[organism=Thlaspi arvense]	1586.89	Ta_scaffold_88	[organism=Thlaspi arvense]
Contig197	26	0	Ta_scaffold_195	[organism=Thlaspi arvense]	100	Ta_scaffold_195	[organism=Thlaspi arvense]	100	Ta_scaffold_195	[organism=Thlaspi arvense]	904	Ta_scaffold_195	[organism=Thlaspi arvense]	895.908	Ta_scaffold_195	[organism=Thlaspi arvense]
Contig198	35	6.69362e-127	Ta_scaffold_84	[organism=Thlaspi arvense]	100	Ta_scaffold_84	[organism=Thlaspi arvense]	100	Ta_scaffold_84	[organism=Thlaspi arvense]	306	Ta_scaffold_84	[organism=Thlaspi arvense]	457.545	Ta_scaffold_84	[organism=Thlaspi arvense]
Contig199	16	0	Ta_scaffold_93	[organism=Thlaspi arvense]	100	Ta_scaffold_93	[organism=Thlaspi arvense]	100	Ta_scaffold_93	[organism=Thlaspi arvense]	585	Ta_scaffold_203	[organism=Thlaspi arvense]	674.498	Ta_scaffold_93	[organism=Thlaspi arvense]
Contig200	32	7.26658e-172	Ta_scaffold_78	[organism=Thlaspi arvense]	100	Ta_scaffold_78	[organism=Thlaspi arvense]	100	Ta_scaffold_78	[organism=Thlaspi arvense]	409	Ta_scaffold_78	[organism=Thlaspi arvense]	607.629	Ta_scaffold_78	[organism=Thlaspi arvense]
Contig201	30	1.47812e-156	Ta_scaffold_70	[organism=Thlaspi arvense]	100	Ta_scaffold_70	[organism=Thlaspi arvense]	100	Ta_scaffold_70	[organism=Thlaspi arvense]	929	Ta_scaffold_70	[organism=Thlaspi arvense]	557.106	Ta_scaffold_70	[organism=Thlaspi arvense]
Contig202	17	0	Ta_scaffold_187	[organism=Thlaspi arvense]	100	Ta_scaffold_187	[organism=Thlaspi arvense]	100	Ta_scaffold_187	[organism=Thlaspi arvense]	1385	Ta_scaffold_187	[organism=Thlaspi arvense]	2053.48	Ta_scaffold_187	[organism=Thlaspi arvense]
Contig203	15	0	Ta_scaffold_898	[organism=Thlaspi arvense]	100	Ta_scaffold_898	[organism=Thlaspi arvense]	100	Ta_scaffold_898	[organism=Thlaspi arvense]	1427	Ta_scaffold_898	[organism=Thlaspi arvense]	2118.87	Ta_scaffold_898	[organism=Thlaspi arvense]
Contig204	19	4.14836e-172	Ta_scaffold_189	[organism=Thlaspi arvense]	100	Ta_scaffold_189	[organism=Thlaspi arvense]	100	Ta_scaffold_189	[organism=Thlaspi arvense]	406	Ta_scaffold_189	[organism=Thlaspi arvense]	606.143	Ta_scaffold_189	[organism=Thlaspi arvense]
Contig205	38	0	Ta_scaffold_873	[organism=Thlaspi arvense]	100	Ta_scaffold_873	[organism=Thlaspi arvense]	100	Ta_scaffold_873	[organism=Thlaspi arvense]	789	Ta_scaffold_873	[organism=Thlaspi arvense]	652.208	Ta_scaffold_873	[organism=Thlaspi arvense]
Contig206	34	0	Ta_scaffold_1320	[organism=Thlaspi arvense]	100	Ta_scaffold_1320	[organism=Thlaspi arvense]	100	Ta_scaffold_1320	[organism=Thlaspi arvense]	650	Ta_scaffold_1320	[organism=Thlaspi arvense]	662.61	Ta_scaffold_1320	[organism=Thlaspi arvense]
Contig207	16	0	Ta_scaffold_1320	[organism=Thlaspi arvense]	100	Ta_scaffold_1320	[organism=Thlaspi arvense]	100	Ta_scaffold_1320	[organism=Thlaspi arvense]	480	Ta_scaffold_1320	[organism=Thlaspi arvense]	716.105	Ta_scaffold_1320	[organism=Thlaspi arvense]
Contig208	32	0	Ta_scaffold_1067	[organism=Thlaspi arvense]	100	Ta_scaffold_1067	[organism=Thlaspi arvense]	100	Ta_scaffold_1067	[organism=Thlaspi arvense]	1160	Ta_scaffold_1067	[organism=Thlaspi arvense]	1485.84	Ta_scaffold_1067	[organism=Thlaspi arvense]
Contig209	29	0	Ta_scaffold_1708	[organism=Thlaspi arvense]	100	Ta_scaffold_1708	[organism=Thlaspi arvense]	100	Ta_scaffold_1708	[organism=Thlaspi arvense]	649	Ta_scaffold_1708	[organism=Thlaspi arvense]	967.235	Ta_scaffold_1708	[organism=Thlaspi arvense]
Contig210	84	0	Ta_scaffold_91	[organism=Thlaspi arvense]	100	Ta_scaffold_91	[organism=Thlaspi arvense]	100	Ta_scaffold_91	[organism=Thlaspi arvense]	844	Ta_scaffold_91	[organism=Thlaspi arvense]	1255.51	Ta_scaffold_91	[organism=Thlaspi arvense]
Contig211	40	1.78818e-147	Ta_scaffold_19	[organism=Thlaspi arvense]	100	Ta_scaffold_19	[organism=Thlaspi arvense]	100	Ta_scaffold_19	[organism=Thlaspi arvense]	353	Ta_scaffold_19	[organism=Thlaspi arvense]	527.386	Ta_scaffold_19	[organism=Thlaspi arvense]
Contig212	184	0	Ta_scaffold_225	[organism=Thlaspi arvense]	100	Ta_scaffold_225	[organism=Thlaspi arvense]	100	Ta_scaffold_225	[organism=Thlaspi arvense]	2740	Ta_scaffold_225	[organism=Thlaspi arvense]	3219.97	Ta_scaffold_225	[organism=Thlaspi arvense]
Contig213	12	0	Ta_scaffold_4	[organism=Thlaspi arvense]	100	Ta_scaffold_4	[organism=Thlaspi arvense]	100	Ta_scaffold_4	[organism=Thlaspi arvense]	1607	Ta_scaffold_4	[organism=Thlaspi arvense]	2390.8	Ta_scaffold_4	[organism=Thlaspi arvense]
Contig214	27	0	Ta_scaffold_236	[organism=Thlaspi arvense]	100	Ta_scaffold_236	[organism=Thlaspi arvense]	100	Ta_scaffold_236	[organism=Thlaspi arvense]	753	Ta_scaffold_236	[organism=Thlaspi arvense]	1121.78	Ta_scaffold_236	[organism=Thlaspi arvense]
Contig215	72	3.94322e-155	Ta_scaffold_192	[organism=Thlaspi arvense]	100	Ta_scaffold_192	[organism=Thlaspi arvense]	100	Ta_scaffold_192	[organism=Thlaspi arvense]	602	Ta_scaffold_192	[organism=Thlaspi arvense]	551.162	Ta_scaffold_192	[organism=Thlaspi arvense]
Contig216	19	0	Ta_scaffold_8	[organism=Thlaspi arvense]	99.7925	Ta_scaffold_8	[organism=Thlaspi arvense]	99.7925	Ta_scaffold_8	[organism=Thlaspi arvense]	482	Ta_scaffold_8	[organism=Thlaspi arvense]	714.619	Ta_scaffold_8	[organism=Thlaspi arvense]
Contig217	22	0	Ta_scaffold_56	[organism=Thlaspi arvense]	100	Ta_scaffold_56	[organism=Thlaspi arvense]	100	Ta_scaffold_56	[organism=Thlaspi arvense]	659	Ta_scaffold_56	[organism=Thlaspi arvense]	982.095	Ta_scaffold_56	[organism=Thlaspi arvense]
Contig218	62	0	Ta_scaffold_64	[organism=Thlaspi arvense]	100	Ta_scaffold_64	[organism=Thlaspi arvense]	100	Ta_scaffold_64	[organism=Thlaspi arvense]	1142	Ta_scaffold_64	[organism=Thlaspi arvense]	846.871	Ta_scaffold_64	[organism=Thlaspi arvense]
Contig219	41	0	Ta_scaffold_472	[organism=Thlaspi arvense]	100	Ta_scaffold_472	[organism=Thlaspi arvense]	100	Ta_scaffold_472	[organism=Thlaspi arvense]	686	Ta_scaffold_472	[organism=Thlaspi arvense]	999.926	Ta_scaffold_472	[organism=Thlaspi arvense]
Contig220	64	0	Ta_scaffold_2	[organism=Thlaspi arvense]	100	Ta_scaffold_2	[organism=Thlaspi arvense]	100	Ta_scaffold_2	[organism=Thlaspi arvense]	850	Ta_scaffold_2	[organism=Thlaspi arvense]	1261.46	Ta_scaffold_2	[organism=Thlaspi arvense]
Contig221	20	0	Ta_scaffold_6	[organism=Thlaspi arvense]	97.2727	Ta_scaffold_6	[organism=Thlaspi arvense]	97.2727	Ta_scaffold_6	[organism=Thlaspi arvense]	1391	Ta_scaffold_6	[organism=Thlaspi arvense]	2010.39	Ta_scaffold_6	[organism=Thlaspi arvense]
Contig222	58	0	Ta_scaffold_365	[organism=Thlaspi arvense]	100	Ta_scaffold_365	[organism=Thlaspi arvense]	100	Ta_scaffold_365	[organism=Thlaspi arvense]	1496	Ta_scaffold_365	[organism=Thlaspi arvense]	1218.36	Ta_scaffold_365	[organism=Thlaspi arvense]
Contig223	23	0	Ta_scaffold_10	[organism=Thlaspi arvense]	100	Ta_scaffold_10	[organism=Thlaspi arvense]	100	Ta_scaffold_10	[organism=Thlaspi arvense]	849	Ta_scaffold_50	[organism=Thlaspi arvense]	998.44	Ta_scaffold_10	[organism=Thlaspi arvense]
Contig224	22	0	Ta_scaffold_813	[organism=Thlaspi arvense]	100	Ta_scaffold_813	[organism=Thlaspi arvense]	100	Ta_scaffold_813	[organism=Thlaspi arvense]	527	Ta_scaffold_813	[organism=Thlaspi arvense]	785.946	Ta_scaffold_813	[organism=Thlaspi arvense]
Contig225	33	0	Ta_scaffold_95	[organism=Thlaspi arvense]	100	Ta_scaffold_95	[organism=Thlaspi arvense]	100	Ta_scaffold_95	[organism=Thlaspi arvense]	452	Ta_scaffold_95	[organism=Thlaspi arvense]	667.068	Ta_scaffold_95	[organism=Thlaspi arvense]
Contig226	26	0	Ta_scaffold_15	[organism=Thlaspi arvense]	99.6683	Ta_scaffold_15	[organism=Thlaspi arvense]	99.6683	Ta_scaffold_15	[organism=Thlaspi arvense]	2411	Ta_scaffold_15	[organism=Thlaspi arvense]	3555.8	Ta_scaffold_15	[organism=Thlaspi arvense]
Contig227	25	0	Ta_scaffold_262	[organism=Thlaspi arvense]	99.7573	Ta_scaffold_262	[organism=Thlaspi arvense]	99.7573	Ta_scaffold_262	[organism=Thlaspi arvense]	949	Ta_scaffold_262	[organism=Thlaspi arvense]	1381.82	Ta_scaffold_262	[organism=Thlaspi arvense]
Contig228	23	1.97454e-136	Ta_scaffold_48	[organism=Thlaspi arvense]	100	Ta_scaffold_48	[organism=Thlaspi arvense]	100	Ta_scaffold_48	[organism=Thlaspi arvense]	327	Ta_scaffold_48	[organism=Thlaspi arvense]	488.751	Ta_scaffold_48	[organism=Thlaspi arvense]
Contig229	26	5.03237e-151	Ta_scaffold_69	[organism=Thlaspi arvense]	100	Ta_scaffold_69	[organism=Thlaspi arvense]	100	Ta_scaffold_69	[organism=Thlaspi arvense]	367	Ta_scaffold_69	[organism=Thlaspi arvense]	537.788	Ta_scaffold_69	[organism=Thlaspi arvense]
Contig230	19	0	Ta_scaffold_58	[organism=Thlaspi arvense]	100	Ta_scaffold_58	[organism=Thlaspi arvense]	100	Ta_scaffold_58	[organism=Thlaspi arvense]	975	Ta_scaffold_58	[organism=Thlaspi arvense]	1451.66	Ta_scaffold_58	[organism=Thlaspi arvense]
Contig231	19	4.7326e-165	Ta_scaffold_228	[organism=Thlaspi arvense]	100	Ta_scaffold_228	[organism=Thlaspi arvense]	100	Ta_scaffold_228	[organism=Thlaspi arvense]	442	Ta_scaffold_228	[organism=Thlaspi arvense]	583.853	Ta_scaffold_228	[organism=Thlaspi arvense]
Contig232	25	0	Ta_scaffold_412	[organism=Thlaspi arvense]	100	Ta_scaffold_412	[organism=Thlaspi arvense]	100	Ta_scaffold_412	[organism=Thlaspi arvense]	1134	Ta_scaffold_412	[organism=Thlaspi arvense]	1656.73	Ta_scaffold_412	[organism=Thlaspi arvense]
Contig233	41	0	Ta_scaffold_16	[organism=Thlaspi arvense]	100	Ta_scaffold_16	[organism=Thlaspi arvense]	100	Ta_scaffold_16	[organism=Thlaspi arvense]	4466	Ta_scaffold_988	[organism=Thlaspi arvense]	6463.86	Ta_scaffold_16	[organism=Thlaspi arvense]
Contig234	63	0	Ta_scaffold_176	[organism=Thlaspi arvense]	100	Ta_scaffold_176	[organism=Thlaspi arvense]	100	Ta_scaffold_176	[organism=Thlaspi arvense]	1844	Ta_scaffold_176	[organism=Thlaspi arvense]	1618.09	Ta_scaffold_176	[organism=Thlaspi arvense]
Contig235	28	0	Ta_scaffold_39	[organism=Thlaspi arvense]	100	Ta_scaffold_39	[organism=Thlaspi arvense]	100	Ta_scaffold_39	[organism=Thlaspi arvense]	1268	Ta_scaffold_39	[organism=Thlaspi arvense]	1509.62	Ta_scaffold_39	[organism=Thlaspi arvense]
Contig236	34	0	Ta_scaffold_250	[organism=Thlaspi arvense]	100	Ta_scaffold_250	[organism=Thlaspi arvense]	100	Ta_scaffold_250	[organism=Thlaspi arvense]	980	Ta_scaffold_250	[organism=Thlaspi arvense]	1172.3	Ta_scaffold_250	[organism=Thlaspi arvense]
Contig237	30	0	Ta_scaffold_629	[organism=Thlaspi arvense]	100	Ta_scaffold_629	[organism=Thlaspi arvense]	100	Ta_scaffold_629	[organism=Thlaspi arvense]	1182	Ta_scaffold_629	[organism=Thlaspi arvense]	1230.25	Ta_scaffold_629	[organism=Thlaspi arvense]
Contig238	47	0	Ta_scaffold_2	[organism=Thlaspi arvense]	100	Ta_scaffold_2	[organism=Thlaspi arvense]	100	Ta_scaffold_2	[organism=Thlaspi arvense]	1138	Ta_scaffold_2	[organism=Thlaspi arvense]	1693.88	Ta_scaffold_2	[organism=Thlaspi arvense]
Contig239	37	0	Ta_scaffold_78	[organism=Thlaspi arvense]	100	Ta_scaffold_78	[organism=Thlaspi arvense]	100	Ta_scaffold_78	[organism=Thlaspi arvense]	922	Ta_scaffold_78	[organism=Thlaspi arvense]	1372.91	Ta_scaffold_78	[organism=Thlaspi arvense]
Contig240	16	0	Ta_scaffold_618	[organism=Thlaspi arvense]	100	Ta_scaffold_618	[organism=Thlaspi arvense]	100	Ta_scaffold_618	[organism=Thlaspi arvense]	843	Ta_scaffold_618	[organism=Thlaspi arvense]	1255.51	Ta_scaffold_618	[organism=Thlaspi arvense]
Contig241	110	0	Ta_scaffold_5	[organism=Thlaspi arvense]	100	Ta_scaffold_5	[organism=Thlaspi arvense]	100	Ta_scaffold_5	[organism=Thlaspi arvense]	1156	Ta_scaffold_135	[organism=Thlaspi arvense]	1680.5	Ta_scaffold_5	[organism=Thlaspi arvense]
Contig242	25	0	Ta_scaffold_114	[organism=Thlaspi arvense]	100	Ta_scaffold_114	[organism=Thlaspi arvense]	100	Ta_scaffold_114	[organism=Thlaspi arvense]	1419	Ta_scaffold_114	[organism=Thlaspi arvense]	2105.49	Ta_scaffold_114	[organism=Thlaspi arvense]
Contig243	24	0	Ta_scaffold_60	[organism=Thlaspi arvense]	100	Ta_scaffold_60	[organism=Thlaspi arvense]	100	Ta_scaffold_60	[organism=Thlaspi arvense]	849	Ta_scaffold_60	[organism=Thlaspi arvense]	1264.43	Ta_scaffold_60	[organism=Thlaspi arvense]
Contig244	17	2.07463e-173	Ta_scaffold_181	[organism=Thlaspi arvense]	100	Ta_scaffold_181	[organism=Thlaspi arvense]	100	Ta_scaffold_181	[organism=Thlaspi arvense]	565	Ta_scaffold_181	[organism=Thlaspi arvense]	612.087	Ta_scaffold_181	[organism=Thlaspi arvense]
Contig245	25	0	Ta_scaffold_1311	[organism=Thlaspi arvense]	100	Ta_scaffold_1311	[organism=Thlaspi arvense]	100	Ta_scaffold_1311	[organism=Thlaspi arvense]	3079	Ta_scaffold_1311	[organism=Thlaspi arvense]	2588.43	Ta_scaffold_1311	[organism=Thlaspi arvense]
Contig246	16	0	Ta_scaffold_387	[organism=Thlaspi arvense]	100	Ta_scaffold_387	[organism=Thlaspi arvense]	100	Ta_scaffold_387	[organism=Thlaspi arvense]	1041	Ta_scaffold_387	[organism=Thlaspi arvense]	1549.74	Ta_scaffold_387	[organism=Thlaspi arvense]
Contig247	29	0	Ta_scaffold_14	[organism=Thlaspi arvense]	100	Ta_scaffold_14	[organism=Thlaspi arvense]	100	Ta_scaffold_14	[organism=Thlaspi arvense]	2196	Ta_scaffold_14	[organism=Thlaspi arvense]	3236.32	Ta_scaffold_14	[organism=Thlaspi arvense]
Contig248	28	0	Ta_scaffold_627	[organism=Thlaspi arvense]	100	Ta_scaffold_627	[organism=Thlaspi arvense]	100	Ta_scaffold_627	[organism=Thlaspi arvense]	2000	Ta_scaffold_627	[organism=Thlaspi arvense]	1470.98	Ta_scaffold_627	[organism=Thlaspi arvense]
Contig249	14	0	Ta_scaffold_33	[organism=Thlaspi arvense]	100	Ta_scaffold_33	[organism=Thlaspi arvense]	100	Ta_scaffold_33	[organism=Thlaspi arvense]	788	Ta_scaffold_33	[organism=Thlaspi arvense]	1086.11	Ta_scaffold_33	[organism=Thlaspi arvense]
Contig250	32	0	Ta_scaffold_203	[organism=Thlaspi arvense]	100	Ta_scaffold_203	[organism=Thlaspi arvense]	100	Ta_scaffold_203	[organism=Thlaspi arvense]	786	Ta_scaffold_203	[organism=Thlaspi arvense]	1170.81	Ta_scaffold_203	[organism=Thlaspi arvense]
Contig251	31	0	Ta_scaffold_387	[organism=Thlaspi arvense]	100	Ta_scaffold_387	[organism=Thlaspi arvense]	100	Ta_scaffold_387	[organism=Thlaspi arvense]	1584	Ta_scaffold_387	[organism=Thlaspi arvense]	1512.59	Ta_scaffold_387	[organism=Thlaspi arvense]
Contig252	21	0	Ta_scaffold_229	[organism=Thlaspi arvense]	100	Ta_scaffold_229	[organism=Thlaspi arvense]	100	Ta_scaffold_229	[organism=Thlaspi arvense]	1995	Ta_scaffold_229	[organism=Thlaspi arvense]	2967.36	Ta_scaffold_229	[organism=Thlaspi arvense]
Contig253	43	0	Ta_scaffold_66	[organism=Thlaspi arvense]	100	Ta_scaffold_66	[organism=Thlaspi arvense]	100	Ta_scaffold_66	[organism=Thlaspi arvense]	2051	Ta_scaffold_66	[organism=Thlaspi arvense]	3050.57	Ta_scaffold_66	[organism=Thlaspi arvense]
Contig254	20	0	Ta_scaffold_80	[organism=Thlaspi arvense]	98.6748	Ta_scaffold_80	[organism=Thlaspi arvense]	98.6748	Ta_scaffold_80	[organism=Thlaspi arvense]	1937	Ta_scaffold_80	[organism=Thlaspi arvense]	2838.08	Ta_scaffold_80	[organism=Thlaspi arvense]
Contig255	17	0	Ta_scaffold_287	[organism=Thlaspi arvense]	100	Ta_scaffold_287	[organism=Thlaspi arvense]	100	Ta_scaffold_287	[organism=Thlaspi arvense]	874	Ta_scaffold_287	[organism=Thlaspi arvense]	1142.58	Ta_scaffold_287	[organism=Thlaspi arvense]
Contig256	21	0	Ta_scaffold_213	[organism=Thlaspi arvense]	97.3913	Ta_scaffold_213	[organism=Thlaspi arvense]	97.3913	Ta_scaffold_213	[organism=Thlaspi arvense]	920	Ta_scaffold_213	[organism=Thlaspi arvense]	1297.12	Ta_scaffold_213	[organism=Thlaspi arvense]
Contig257	20	0	Ta_scaffold_71	[organism=Thlaspi arvense]	100	Ta_scaffold_71	[organism=Thlaspi arvense]	100	Ta_scaffold_71	[organism=Thlaspi arvense]	863	Ta_scaffold_71	[organism=Thlaspi arvense]	912.254	Ta_scaffold_71	[organism=Thlaspi arvense]
Contig258	43	0	Ta_scaffold_56	[organism=Thlaspi arvense]	100	Ta_scaffold_56	[organism=Thlaspi arvense]	100	Ta_scaffold_56	[organism=Thlaspi arvense]	3471	Ta_scaffold_56	[organism=Thlaspi arvense]	5160.66	Ta_scaffold_56	[organism=Thlaspi arvense]
Contig259	9	6.55425e-146	Ta_scaffold_19	[organism=Thlaspi arvense]	100	Ta_scaffold_19	[organism=Thlaspi arvense]	100	Ta_scaffold_19	[organism=Thlaspi arvense]	352	Ta_scaffold_19	[organism=Thlaspi arvense]	519.956	Ta_scaffold_19	[organism=Thlaspi arvense]
Contig260	50	0	Ta_scaffold_182	[organism=Thlaspi arvense]	100	Ta_scaffold_182	[organism=Thlaspi arvense]	100	Ta_scaffold_182	[organism=Thlaspi arvense]	594	Ta_scaffold_182	[organism=Thlaspi arvense]	811.207	Ta_scaffold_182	[organism=Thlaspi arvense]
Contig261	24	0	Ta_scaffold_4	[organism=Thlaspi arvense]	100	Ta_scaffold_4	[organism=Thlaspi arvense]	100	Ta_scaffold_4	[organism=Thlaspi arvense]	732	Ta_scaffold_4	[organism=Thlaspi arvense]	782.974	Ta_scaffold_4	[organism=Thlaspi arvense]
Contig262	27	0	Ta_scaffold_6	[organism=Thlaspi arvense]	100	Ta_scaffold_6	[organism=Thlaspi arvense]	100	Ta_scaffold_6	[organism=Thlaspi arvense]	826	Ta_scaffold_6	[organism=Thlaspi arvense]	993.982	Ta_scaffold_6	[organism=Thlaspi arvense]
Contig263	88	0	Ta_scaffold_98	[organism=Thlaspi arvense]	93.8119	Ta_scaffold_495	[organism=Thlaspi arvense]	93.8119	Ta_scaffold_495	[organism=Thlaspi arvense]	1687	Ta_scaffold_98	[organism=Thlaspi arvense]	933.057	Ta_scaffold_98	[organism=Thlaspi arvense]
Contig264	34	0	Ta_scaffold_199	[organism=Thlaspi arvense]	99.0741	Ta_scaffold_199	[organism=Thlaspi arvense]	99.0741	Ta_scaffold_199	[organism=Thlaspi arvense]	3069	Ta_scaffold_199	[organism=Thlaspi arvense]	4283.93	Ta_scaffold_199	[organism=Thlaspi arvense]
Contig265	28	0	Ta_scaffold_49	[organism=Thlaspi arvense]	100	Ta_scaffold_49	[organism=Thlaspi arvense]	100	Ta_scaffold_49	[organism=Thlaspi arvense]	792	Ta_scaffold_49	[organism=Thlaspi arvense]	1170.81	Ta_scaffold_49	[organism=Thlaspi arvense]
Contig266	49	8.79057e-135	Ta_scaffold_45	[organism=Thlaspi arvense]	100	Ta_scaffold_45	[organism=Thlaspi arvense]	100	Ta_scaffold_45	[organism=Thlaspi arvense]	324	Ta_scaffold_45	[organism=Thlaspi arvense]	484.293	Ta_scaffold_45	[organism=Thlaspi arvense]
Contig267	41	0	Ta_scaffold_220	[organism=Thlaspi arvense]	100	Ta_scaffold_220	[organism=Thlaspi arvense]	100	Ta_scaffold_220	[organism=Thlaspi arvense]	1221	Ta_scaffold_220	[organism=Thlaspi arvense]	1812.76	Ta_scaffold_220	[organism=Thlaspi arvense]
Contig268	21	0	Ta_scaffold_114	[organism=Thlaspi arvense]	100	Ta_scaffold_114	[organism=Thlaspi arvense]	100	Ta_scaffold_114	[organism=Thlaspi arvense]	716	Ta_scaffold_114	[organism=Thlaspi arvense]	1054.91	Ta_scaffold_114	[organism=Thlaspi arvense]
Contig269	27	1.36265e-150	Ta_scaffold_58	[organism=Thlaspi arvense]	100	Ta_scaffold_58	[organism=Thlaspi arvense]	100	Ta_scaffold_58	[organism=Thlaspi arvense]	362	Ta_scaffold_58	[organism=Thlaspi arvense]	536.302	Ta_scaffold_58	[organism=Thlaspi arvense]
Contig270	26	0	Ta_scaffold_200	[organism=Thlaspi arvense]	100	Ta_scaffold_200	[organism=Thlaspi arvense]	100	Ta_scaffold_200	[organism=Thlaspi arvense]	1080	Ta_scaffold_756	[organism=Thlaspi arvense]	979.123	Ta_scaffold_200	[organism=Thlaspi arvense]
Contig271	18	0	Ta_scaffold_134	[organism=Thlaspi arvense]	99.8619	Ta_scaffold_134	[organism=Thlaspi arvense]	99.8619	Ta_scaffold_134	[organism=Thlaspi arvense]	724	Ta_scaffold_134	[organism=Thlaspi arvense]	1074.23	Ta_scaffold_134	[organism=Thlaspi arvense]
Contig272	32	0	Ta_scaffold_49	[organism=Thlaspi arvense]	99.6471	Ta_scaffold_49	[organism=Thlaspi arvense]	99.6471	Ta_scaffold_49	[organism=Thlaspi arvense]	973	Ta_scaffold_49	[organism=Thlaspi arvense]	1255.51	Ta_scaffold_49	[organism=Thlaspi arvense]
Contig273	37	0	Ta_scaffold_58	[organism=Thlaspi arvense]	100	Ta_scaffold_58	[organism=Thlaspi arvense]	100	Ta_scaffold_58	[organism=Thlaspi arvense]	1411	Ta_scaffold_58	[organism=Thlaspi arvense]	1451.66	Ta_scaffold_58	[organism=Thlaspi arvense]
Contig274	34	0	Ta_scaffold_2	[organism=Thlaspi arvense]	100	Ta_scaffold_2	[organism=Thlaspi arvense]	100	Ta_scaffold_2	[organism=Thlaspi arvense]	759	Ta_scaffold_2	[organism=Thlaspi arvense]	1130.69	Ta_scaffold_2	[organism=Thlaspi arvense]
Contig275	22	0	Ta_scaffold_406	[organism=Thlaspi arvense]	100	Ta_scaffold_406	[organism=Thlaspi arvense]	100	Ta_scaffold_406	[organism=Thlaspi arvense]	1795	Ta_scaffold_137	[organism=Thlaspi arvense]	1979.18	Ta_scaffold_406	[organism=Thlaspi arvense]
Contig276	14	0	Ta_scaffold_149	[organism=Thlaspi arvense]	100	Ta_scaffold_149	[organism=Thlaspi arvense]	100	Ta_scaffold_149	[organism=Thlaspi arvense]	1441	Ta_scaffold_149	[organism=Thlaspi arvense]	2144.13	Ta_scaffold_149	[organism=Thlaspi arvense]
Contig277	30	0	Ta_scaffold_46	[organism=Thlaspi arvense]	100	Ta_scaffold_46	[organism=Thlaspi arvense]	100	Ta_scaffold_46	[organism=Thlaspi arvense]	3040	Ta_scaffold_46	[organism=Thlaspi arvense]	4520.2	Ta_scaffold_46	[organism=Thlaspi arvense]
Contig278	19	0	Ta_scaffold_629	[organism=Thlaspi arvense]	100	Ta_scaffold_629	[organism=Thlaspi arvense]	100	Ta_scaffold_629	[organism=Thlaspi arvense]	1044	Ta_scaffold_629	[organism=Thlaspi arvense]	1554.2	Ta_scaffold_629	[organism=Thlaspi arvense]
Contig279	32	0	Ta_scaffold_79	[organism=Thlaspi arvense]	100	Ta_scaffold_79	[organism=Thlaspi arvense]	100	Ta_scaffold_79	[organism=Thlaspi arvense]	648	Ta_scaffold_79	[organism=Thlaspi arvense]	965.749	Ta_scaffold_79	[organism=Thlaspi arvense]
Contig280	48	0	Ta_scaffold_1291	[organism=Thlaspi arvense]	100	Ta_scaffold_1291	[organism=Thlaspi arvense]	100	Ta_scaffold_1291	[organism=Thlaspi arvense]	689	Ta_scaffold_1291	[organism=Thlaspi arvense]	1022.22	Ta_scaffold_1291	[organism=Thlaspi arvense]
Contig281	65	1.13624e-131	Ta_scaffold_45	[organism=Thlaspi arvense]	100	Ta_scaffold_45	[organism=Thlaspi arvense]	100	Ta_scaffold_45	[organism=Thlaspi arvense]	317	Ta_scaffold_45	[organism=Thlaspi arvense]	473.891	Ta_scaffold_45	[organism=Thlaspi arvense]
Contig282	19	5.27248e-175	Ta_scaffold_106	[organism=Thlaspi arvense]	100	Ta_scaffold_106	[organism=Thlaspi arvense]	100	Ta_scaffold_106	[organism=Thlaspi arvense]	414	Ta_scaffold_106	[organism=Thlaspi arvense]	618.031	Ta_scaffold_106	[organism=Thlaspi arvense]
Contig283	19	0	Ta_scaffold_16	[organism=Thlaspi arvense]	100	Ta_scaffold_16	[organism=Thlaspi arvense]	100	Ta_scaffold_16	[organism=Thlaspi arvense]	603	Ta_scaffold_16	[organism=Thlaspi arvense]	866.188	Ta_scaffold_16	[organism=Thlaspi arvense]
Contig284	16	0	Ta_scaffold_14	[organism=Thlaspi arvense]	100	Ta_scaffold_14	[organism=Thlaspi arvense]	100	Ta_scaffold_14	[organism=Thlaspi arvense]	1473	Ta_scaffold_14	[organism=Thlaspi arvense]	2191.68	Ta_scaffold_14	[organism=Thlaspi arvense]
Contig285	17	0	Ta_scaffold_22	[organism=Thlaspi arvense]	100	Ta_scaffold_22	[organism=Thlaspi arvense]	100	Ta_scaffold_22	[organism=Thlaspi arvense]	921	Ta_scaffold_196	[organism=Thlaspi arvense]	1301.58	Ta_scaffold_22	[organism=Thlaspi arvense]
Contig286	27	0	Ta_scaffold_13	[organism=Thlaspi arvense]	99.466	Ta_scaffold_13	[organism=Thlaspi arvense]	99.466	Ta_scaffold_13	[organism=Thlaspi arvense]	3299	Ta_scaffold_13	[organism=Thlaspi arvense]	3857.46	Ta_scaffold_13	[organism=Thlaspi arvense]
Contig287	29	0	Ta_scaffold_123	[organism=Thlaspi arvense]	100	Ta_scaffold_123	[organism=Thlaspi arvense]	100	Ta_scaffold_123	[organism=Thlaspi arvense]	742	Ta_scaffold_123	[organism=Thlaspi arvense]	686.385	Ta_scaffold_123	[organism=Thlaspi arvense]
Contig288	33	0	Ta_scaffold_39	[organism=Thlaspi arvense]	100	Ta_scaffold_39	[organism=Thlaspi arvense]	100	Ta_scaffold_39	[organism=Thlaspi arvense]	1202	Ta_scaffold_39	[organism=Thlaspi arvense]	1207.96	Ta_scaffold_39	[organism=Thlaspi arvense]
Contig289	24	0	Ta_scaffold_166	[organism=Thlaspi arvense]	100	Ta_scaffold_166	[organism=Thlaspi arvense]	100	Ta_scaffold_166	[organism=Thlaspi arvense]	1567	Ta_scaffold_166	[organism=Thlaspi arvense]	1311.98	Ta_scaffold_166	[organism=Thlaspi arvense]
Contig290	18	1.89401e-179	Ta_scaffold_137	[organism=Thlaspi arvense]	100	Ta_scaffold_137	[organism=Thlaspi arvense]	100	Ta_scaffold_137	[organism=Thlaspi arvense]	423	Ta_scaffold_137	[organism=Thlaspi arvense]	631.404	Ta_scaffold_137	[organism=Thlaspi arvense]
Contig291	27	0	Ta_scaffold_7	[organism=Thlaspi arvense]	100	Ta_scaffold_7	[organism=Thlaspi arvense]	100	Ta_scaffold_7	[organism=Thlaspi arvense]	1248	Ta_scaffold_7	[organism=Thlaspi arvense]	1341.7	Ta_scaffold_7	[organism=Thlaspi arvense]
Contig292	18	1.22174e-123	Ta_scaffold_20	[organism=Thlaspi arvense]	100	Ta_scaffold_20	[organism=Thlaspi arvense]	100	Ta_scaffold_20	[organism=Thlaspi arvense]	298	Ta_scaffold_20	[organism=Thlaspi arvense]	445.657	Ta_scaffold_20	[organism=Thlaspi arvense]
Contig293	30	0	Ta_scaffold_55	[organism=Thlaspi arvense]	100	Ta_scaffold_55	[organism=Thlaspi arvense]	100	Ta_scaffold_55	[organism=Thlaspi arvense]	1393	Ta_scaffold_55	[organism=Thlaspi arvense]	1849.9	Ta_scaffold_55	[organism=Thlaspi arvense]
Contig294	16	0	Ta_scaffold_287	[organism=Thlaspi arvense]	96.2963	Ta_scaffold_36	[organism=Thlaspi arvense]	96.2963	Ta_scaffold_36	[organism=Thlaspi arvense]	1066	Ta_scaffold_287	[organism=Thlaspi arvense]	1285.23	Ta_scaffold_287	[organism=Thlaspi arvense]
Contig295	27	0	Ta_scaffold_836	[organism=Thlaspi arvense]	100	Ta_scaffold_836	[organism=Thlaspi arvense]	100	Ta_scaffold_836	[organism=Thlaspi arvense]	684	Ta_scaffold_836	[organism=Thlaspi arvense]	1019.24	Ta_scaffold_836	[organism=Thlaspi arvense]
Contig296	18	1.14875e-144	Ta_scaffold_3	[organism=Thlaspi arvense]	100	Ta_scaffold_3	[organism=Thlaspi arvense]	100	Ta_scaffold_3	[organism=Thlaspi arvense]	345	Ta_scaffold_3	[organism=Thlaspi arvense]	515.498	Ta_scaffold_3	[organism=Thlaspi arvense]
Contig297	22	1.02561e-176	Ta_scaffold_60	[organism=Thlaspi arvense]	100	Ta_scaffold_60	[organism=Thlaspi arvense]	100	Ta_scaffold_60	[organism=Thlaspi arvense]	417	Ta_scaffold_60	[organism=Thlaspi arvense]	622.488	Ta_scaffold_60	[organism=Thlaspi arvense]
Contig298	77	0	Ta_scaffold_166	[organism=Thlaspi arvense]	100	Ta_scaffold_166	[organism=Thlaspi arvense]	100	Ta_scaffold_166	[organism=Thlaspi arvense]	1202	Ta_scaffold_166	[organism=Thlaspi arvense]	765.142	Ta_scaffold_166	[organism=Thlaspi arvense]
Contig299	22	0	Ta_scaffold_70	[organism=Thlaspi arvense]	99.8632	Ta_scaffold_70	[organism=Thlaspi arvense]	99.8632	Ta_scaffold_70	[organism=Thlaspi arvense]	731	Ta_scaffold_70	[organism=Thlaspi arvense]	1084.63	Ta_scaffold_70	[organism=Thlaspi arvense]
Contig300	16	0	Ta_scaffold_15	[organism=Thlaspi arvense]	100	Ta_scaffold_15	[organism=Thlaspi arvense]	100	Ta_scaffold_15	[organism=Thlaspi arvense]	725	Ta_scaffold_15	[organism=Thlaspi arvense]	1080.17	Ta_scaffold_15	[organism=Thlaspi arvense]
Contig301	31	0	Ta_scaffold_72	[organism=Thlaspi arvense]	100	Ta_scaffold_72	[organism=Thlaspi arvense]	100	Ta_scaffold_72	[organism=Thlaspi arvense]	830	Ta_scaffold_72	[organism=Thlaspi arvense]	1236.2	Ta_scaffold_72	[organism=Thlaspi arvense]
Contig302	30	5.22261e-124	Ta_scaffold_21	[organism=Thlaspi arvense]	100	Ta_scaffold_21	[organism=Thlaspi arvense]	100	Ta_scaffold_21	[organism=Thlaspi arvense]	300	Ta_scaffold_21	[organism=Thlaspi arvense]	448.629	Ta_scaffold_21	[organism=Thlaspi arvense]
Contig303	141	0	Ta_scaffold_68	[organism=Thlaspi arvense]	100	Ta_scaffold_68	[organism=Thlaspi arvense]	100	Ta_scaffold_68	[organism=Thlaspi arvense]	1323	Ta_scaffold_759	[organism=Thlaspi arvense]	848.357	Ta_scaffold_68	[organism=Thlaspi arvense]
Contig304	18	1.01932e-173	Ta_scaffold_17	[organism=Thlaspi arvense]	100	Ta_scaffold_17	[organism=Thlaspi arvense]	100	Ta_scaffold_17	[organism=Thlaspi arvense]	410	Ta_scaffold_17	[organism=Thlaspi arvense]	612.087	Ta_scaffold_17	[organism=Thlaspi arvense]
Contig305	22	0	Ta_scaffold_27	[organism=Thlaspi arvense]	100	Ta_scaffold_27	[organism=Thlaspi arvense]	100	Ta_scaffold_27	[organism=Thlaspi arvense]	762	Ta_scaffold_27	[organism=Thlaspi arvense]	1135.15	Ta_scaffold_27	[organism=Thlaspi arvense]
Contig306	20	1.20588e-160	Ta_scaffold_77	[organism=Thlaspi arvense]	100	Ta_scaffold_77	[organism=Thlaspi arvense]	100	Ta_scaffold_77	[organism=Thlaspi arvense]	381	Ta_scaffold_77	[organism=Thlaspi arvense]	568.993	Ta_scaffold_77	[organism=Thlaspi arvense]
Contig307	28	0	Ta_scaffold_5	[organism=Thlaspi arvense]	100	Ta_scaffold_5	[organism=Thlaspi arvense]	100	Ta_scaffold_5	[organism=Thlaspi arvense]	813	Ta_scaffold_54	[organism=Thlaspi arvense]	1019.24	Ta_scaffold_5	[organism=Thlaspi arvense]
Contig308	24	1.72884e-94	Ta_scaffold_96	[organism=Thlaspi arvense]	100	Ta_scaffold_96	[organism=Thlaspi arvense]	100	Ta_scaffold_96	[organism=Thlaspi arvense]	233	Ta_scaffold_96	[organism=Thlaspi arvense]	349.069	Ta_scaffold_96	[organism=Thlaspi arvense]
Contig309	18	0	Ta_scaffold_28	[organism=Thlaspi arvense]	100	Ta_scaffold_28	[organism=Thlaspi arvense]	100	Ta_scaffold_28	[organism=Thlaspi arvense]	776	Ta_scaffold_28	[organism=Thlaspi arvense]	824.581	Ta_scaffold_28	[organism=Thlaspi arvense]
Contig310	14	0	Ta_scaffold_85	[organism=Thlaspi arvense]	100	Ta_scaffold_85	[organism=Thlaspi arvense]	100	Ta_scaffold_85	[organism=Thlaspi arvense]	1233	Ta_scaffold_85	[organism=Thlaspi arvense]	1252.54	Ta_scaffold_85	[organism=Thlaspi arvense]
Contig311	20	3.00321e-130	Ta_scaffold_108	[organism=Thlaspi arvense]	100	Ta_scaffold_108	[organism=Thlaspi arvense]	100	Ta_scaffold_108	[organism=Thlaspi arvense]	313	Ta_scaffold_108	[organism=Thlaspi arvense]	467.947	Ta_scaffold_108	[organism=Thlaspi arvense]
Contig312	21	6.00575e-155	Ta_scaffold_706	[organism=Thlaspi arvense]	100	Ta_scaffold_706	[organism=Thlaspi arvense]	100	Ta_scaffold_706	[organism=Thlaspi arvense]	368	Ta_scaffold_706	[organism=Thlaspi arvense]	549.676	Ta_scaffold_706	[organism=Thlaspi arvense]
Contig313	25	0	Ta_scaffold_172	[organism=Thlaspi arvense]	100	Ta_scaffold_172	[organism=Thlaspi arvense]	100	Ta_scaffold_172	[organism=Thlaspi arvense]	1360	Ta_scaffold_10	[organism=Thlaspi arvense]	1750.34	Ta_scaffold_172	[organism=Thlaspi arvense]
Contig314	46	2.05374e-138	Ta_scaffold_31	[organism=Thlaspi arvense]	100	Ta_scaffold_31	[organism=Thlaspi arvense]	100	Ta_scaffold_31	[organism=Thlaspi arvense]	882	Ta_scaffold_2214	[organism=Thlaspi arvense]	496.18	Ta_scaffold_31	[organism=Thlaspi arvense]
Contig315	89	0	Ta_scaffold_129	[organism=Thlaspi arvense]	100	Ta_scaffold_129	[organism=Thlaspi arvense]	100	Ta_scaffold_129	[organism=Thlaspi arvense]	908	Ta_scaffold_129	[organism=Thlaspi arvense]	1316.44	Ta_scaffold_129	[organism=Thlaspi arvense]
Contig316	13	7.11919e-108	Ta_scaffold_11	[organism=Thlaspi arvense]	100	Ta_scaffold_11	[organism=Thlaspi arvense]	100	Ta_scaffold_11	[organism=Thlaspi arvense]	277	Ta_scaffold_11	[organism=Thlaspi arvense]	393.648	Ta_scaffold_11	[organism=Thlaspi arvense]
Contig317	16	0	Ta_scaffold_27	[organism=Thlaspi arvense]	100	Ta_scaffold_27	[organism=Thlaspi arvense]	100	Ta_scaffold_27	[organism=Thlaspi arvense]	2102	Ta_scaffold_27	[organism=Thlaspi arvense]	3126.36	Ta_scaffold_27	[organism=Thlaspi arvense]
Contig318	20	1.69811e-147	Ta_scaffold_74	[organism=Thlaspi arvense]	100	Ta_scaffold_74	[organism=Thlaspi arvense]	100	Ta_scaffold_74	[organism=Thlaspi arvense]	352	Ta_scaffold_74	[organism=Thlaspi arvense]	525.9	Ta_scaffold_74	[organism=Thlaspi arvense]
Contig319	30	0	Ta_scaffold_69	[organism=Thlaspi arvense]	100	Ta_scaffold_69	[organism=Thlaspi arvense]	100	Ta_scaffold_69	[organism=Thlaspi arvense]	625	Ta_scaffold_69	[organism=Thlaspi arvense]	931.571	Ta_scaffold_69	[organism=Thlaspi arvense]
Contig320	22	3.2293e-118	Ta_scaffold_5155	[organism=Thlaspi arvense]	100	Ta_scaffold_5155	[organism=Thlaspi arvense]	100	Ta_scaffold_5155	[organism=Thlaspi arvense]	412	Ta_scaffold_172	[organism=Thlaspi arvense]	427.826	Ta_scaffold_5155	[organism=Thlaspi arvense]
Contig321	44	0	Ta_scaffold_3	[organism=Thlaspi arvense]	100	Ta_scaffold_3	[organism=Thlaspi arvense]	100	Ta_scaffold_3	[organism=Thlaspi arvense]	847	Ta_scaffold_3	[organism=Thlaspi arvense]	1019.24	Ta_scaffold_3	[organism=Thlaspi arvense]
Contig322	39	0	Ta_scaffold_1264	[organism=Thlaspi arvense]	100	Ta_scaffold_1264	[organism=Thlaspi arvense]	100	Ta_scaffold_1264	[organism=Thlaspi arvense]	1287	Ta_scaffold_1264	[organism=Thlaspi arvense]	1212.42	Ta_scaffold_1264	[organism=Thlaspi arvense]
Contig323	19	6.39566e-120	Ta_scaffold_19	[organism=Thlaspi arvense]	100	Ta_scaffold_663	[organism=Thlaspi arvense]	100	Ta_scaffold_663	[organism=Thlaspi arvense]	301	Ta_scaffold_19	[organism=Thlaspi arvense]	432.284	Ta_scaffold_19	[organism=Thlaspi arvense]
Contig324	83	0	Ta_scaffold_25	[organism=Thlaspi arvense]	100	Ta_scaffold_25	[organism=Thlaspi arvense]	100	Ta_scaffold_25	[organism=Thlaspi arvense]	591	Ta_scaffold_25	[organism=Thlaspi arvense]	765.142	Ta_scaffold_25	[organism=Thlaspi arvense]
Contig325	37	0	Ta_scaffold_7	[organism=Thlaspi arvense]	100	Ta_scaffold_7	[organism=Thlaspi arvense]	100	Ta_scaffold_7	[organism=Thlaspi arvense]	760	Ta_scaffold_7	[organism=Thlaspi arvense]	884.02	Ta_scaffold_7	[organism=Thlaspi arvense]
Contig326	20	0	Ta_scaffold_22	[organism=Thlaspi arvense]	99.9613	Ta_scaffold_22	[organism=Thlaspi arvense]	99.9613	Ta_scaffold_22	[organism=Thlaspi arvense]	2585	Ta_scaffold_22	[organism=Thlaspi arvense]	3839.63	Ta_scaffold_22	[organism=Thlaspi arvense]
Contig327	11	0	Ta_scaffold_1	[organism=Thlaspi arvense]	100	Ta_scaffold_1	[organism=Thlaspi arvense]	100	Ta_scaffold_1	[organism=Thlaspi arvense]	602	Ta_scaffold_1	[organism=Thlaspi arvense]	641.806	Ta_scaffold_1	[organism=Thlaspi arvense]
Contig328	44	0	Ta_scaffold_21	[organism=Thlaspi arvense]	100	Ta_scaffold_21	[organism=Thlaspi arvense]	100	Ta_scaffold_21	[organism=Thlaspi arvense]	859	Ta_scaffold_21	[organism=Thlaspi arvense]	1279.29	Ta_scaffold_21	[organism=Thlaspi arvense]
Contig329	26	0	Ta_scaffold_126	[organism=Thlaspi arvense]	100	Ta_scaffold_126	[organism=Thlaspi arvense]	100	Ta_scaffold_126	[organism=Thlaspi arvense]	520	Ta_scaffold_126	[organism=Thlaspi arvense]	704.217	Ta_scaffold_126	[organism=Thlaspi arvense]
Contig330	25	0	Ta_scaffold_139	[organism=Thlaspi arvense]	100	Ta_scaffold_139	[organism=Thlaspi arvense]	100	Ta_scaffold_139	[organism=Thlaspi arvense]	1167	Ta_scaffold_139	[organism=Thlaspi arvense]	1734	Ta_scaffold_139	[organism=Thlaspi arvense]
Contig331	22	1.46916e-173	Ta_scaffold_405	[organism=Thlaspi arvense]	100	Ta_scaffold_405	[organism=Thlaspi arvense]	100	Ta_scaffold_405	[organism=Thlaspi arvense]	415	Ta_scaffold_405	[organism=Thlaspi arvense]	612.087	Ta_scaffold_405	[organism=Thlaspi arvense]
Contig332	59	0	Ta_scaffold_43	[organism=Thlaspi arvense]	100	Ta_scaffold_1188	[organism=Thlaspi arvense]	100	Ta_scaffold_1188	[organism=Thlaspi arvense]	940	Ta_scaffold_1188	[organism=Thlaspi arvense]	1032.62	Ta_scaffold_43	[organism=Thlaspi arvense]
Contig333	15	0	Ta_scaffold_1058	[organism=Thlaspi arvense]	98.5977	Ta_scaffold_1058	[organism=Thlaspi arvense]	98.5977	Ta_scaffold_1058	[organism=Thlaspi arvense]	2068	Ta_scaffold_1058	[organism=Thlaspi arvense]	2988.16	Ta_scaffold_1058	[organism=Thlaspi arvense]
Contig334	156	0	Ta_scaffold_534	[organism=Thlaspi arvense]	100	Ta_scaffold_534	[organism=Thlaspi arvense]	100	Ta_scaffold_534	[organism=Thlaspi arvense]	1748	Ta_scaffold_534	[organism=Thlaspi arvense]	2263.01	Ta_scaffold_534	[organism=Thlaspi arvense]
Contig335	44	0	Ta_scaffold_387	[organism=Thlaspi arvense]	100	Ta_scaffold_387	[organism=Thlaspi arvense]	100	Ta_scaffold_387	[organism=Thlaspi arvense]	1557	Ta_scaffold_387	[organism=Thlaspi arvense]	1842.47	Ta_scaffold_387	[organism=Thlaspi arvense]
Contig336	770	0	Ta_scaffold_177	[organism=Thlaspi arvense]	100	Ta_scaffold_177	[organism=Thlaspi arvense]	100	Ta_scaffold_177	[organism=Thlaspi arvense]	1576	Ta_scaffold_177	[organism=Thlaspi arvense]	2344.73	Ta_scaffold_177	[organism=Thlaspi arvense]
Contig337	21	2.23129e-178	Ta_scaffold_149	[organism=Thlaspi arvense]	100	Ta_scaffold_149	[organism=Thlaspi arvense]	100	Ta_scaffold_149	[organism=Thlaspi arvense]	421	Ta_scaffold_149	[organism=Thlaspi arvense]	628.432	Ta_scaffold_149	[organism=Thlaspi arvense]
Contig338	27	0	Ta_scaffold_27	[organism=Thlaspi arvense]	100	Ta_scaffold_27	[organism=Thlaspi arvense]	100	Ta_scaffold_27	[organism=Thlaspi arvense]	1305	Ta_scaffold_27	[organism=Thlaspi arvense]	1876.65	Ta_scaffold_27	[organism=Thlaspi arvense]
Contig339	20	0	Ta_scaffold_655	[organism=Thlaspi arvense]	100	Ta_scaffold_655	[organism=Thlaspi arvense]	100	Ta_scaffold_655	[organism=Thlaspi arvense]	1520	Ta_scaffold_655	[organism=Thlaspi arvense]	2019.31	Ta_scaffold_655	[organism=Thlaspi arvense]
Contig340	28	0	Ta_scaffold_120	[organism=Thlaspi arvense]	100	Ta_scaffold_120	[organism=Thlaspi arvense]	100	Ta_scaffold_120	[organism=Thlaspi arvense]	438	Ta_scaffold_120	[organism=Thlaspi arvense]	649.236	Ta_scaffold_120	[organism=Thlaspi arvense]
Contig341	52	1.26991e-149	Ta_scaffold_387	[organism=Thlaspi arvense]	100	Ta_scaffold_387	[organism=Thlaspi arvense]	100	Ta_scaffold_387	[organism=Thlaspi arvense]	556	Ta_scaffold_214	[organism=Thlaspi arvense]	534.816	Ta_scaffold_387	[organism=Thlaspi arvense]
Contig342	21	0	Ta_scaffold_7	[organism=Thlaspi arvense]	100	Ta_scaffold_7	[organism=Thlaspi arvense]	100	Ta_scaffold_7	[organism=Thlaspi arvense]	633	Ta_scaffold_7	[organism=Thlaspi arvense]	710.161	Ta_scaffold_7	[organism=Thlaspi arvense]
Contig343	33	0	Ta_scaffold_107	[organism=Thlaspi arvense]	100	Ta_scaffold_107	[organism=Thlaspi arvense]	100	Ta_scaffold_107	[organism=Thlaspi arvense]	823	Ta_scaffold_130	[organism=Thlaspi arvense]	821.609	Ta_scaffold_107	[organism=Thlaspi arvense]
Contig344	37	0	Ta_scaffold_75	[organism=Thlaspi arvense]	100	Ta_scaffold_75	[organism=Thlaspi arvense]	100	Ta_scaffold_75	[organism=Thlaspi arvense]	831	Ta_scaffold_75	[organism=Thlaspi arvense]	1176.76	Ta_scaffold_75	[organism=Thlaspi arvense]
Contig345	37	2.38539e-174	Ta_scaffold_13	[organism=Thlaspi arvense]	100	Ta_scaffold_13	[organism=Thlaspi arvense]	100	Ta_scaffold_13	[organism=Thlaspi arvense]	417	Ta_scaffold_13	[organism=Thlaspi arvense]	615.059	Ta_scaffold_13	[organism=Thlaspi arvense]
Contig346	48	0	Ta_scaffold_196	[organism=Thlaspi arvense]	100	Ta_scaffold_196	[organism=Thlaspi arvense]	100	Ta_scaffold_196	[organism=Thlaspi arvense]	652	Ta_scaffold_196	[organism=Thlaspi arvense]	771.086	Ta_scaffold_196	[organism=Thlaspi arvense]
Contig347	30	0	Ta_scaffold_69	[organism=Thlaspi arvense]	100	Ta_scaffold_69	[organism=Thlaspi arvense]	100	Ta_scaffold_69	[organism=Thlaspi arvense]	1646	Ta_scaffold_69	[organism=Thlaspi arvense]	2157.5	Ta_scaffold_69	[organism=Thlaspi arvense]
Contig348	14	0	Ta_scaffold_236	[organism=Thlaspi arvense]	100	Ta_scaffold_99	[organism=Thlaspi arvense]	100	Ta_scaffold_99	[organism=Thlaspi arvense]	1234	Ta_scaffold_37	[organism=Thlaspi arvense]	1777.09	Ta_scaffold_236	[organism=Thlaspi arvense]
Contig349	24	0	Ta_scaffold_39	[organism=Thlaspi arvense]	100	Ta_scaffold_39	[organism=Thlaspi arvense]	100	Ta_scaffold_39	[organism=Thlaspi arvense]	1030	Ta_scaffold_39	[organism=Thlaspi arvense]	1533.39	Ta_scaffold_39	[organism=Thlaspi arvense]
Contig350	35	0	Ta_scaffold_16	[organism=Thlaspi arvense]	99.9127	Ta_scaffold_16	[organism=Thlaspi arvense]	99.9127	Ta_scaffold_16	[organism=Thlaspi arvense]	1146	Ta_scaffold_16	[organism=Thlaspi arvense]	1701.31	Ta_scaffold_16	[organism=Thlaspi arvense]
Contig351	20	0	Ta_scaffold_4	[organism=Thlaspi arvense]	100	Ta_scaffold_4	[organism=Thlaspi arvense]	100	Ta_scaffold_4	[organism=Thlaspi arvense]	504	Ta_scaffold_4	[organism=Thlaspi arvense]	732.451	Ta_scaffold_4	[organism=Thlaspi arvense]
Contig352	16	0	Ta_scaffold_1267	[organism=Thlaspi arvense]	100	Ta_scaffold_1267	[organism=Thlaspi arvense]	100	Ta_scaffold_1267	[organism=Thlaspi arvense]	841	Ta_scaffold_1267	[organism=Thlaspi arvense]	1233.22	Ta_scaffold_1267	[organism=Thlaspi arvense]
Contig353	59	0	Ta_scaffold_19	[organism=Thlaspi arvense]	100	Ta_scaffold_19	[organism=Thlaspi arvense]	100	Ta_scaffold_19	[organism=Thlaspi arvense]	517	Ta_scaffold_19	[organism=Thlaspi arvense]	763.656	Ta_scaffold_19	[organism=Thlaspi arvense]
Contig354	25	0	Ta_scaffold_58	[organism=Thlaspi arvense]	100	Ta_scaffold_58	[organism=Thlaspi arvense]	100	Ta_scaffold_58	[organism=Thlaspi arvense]	557	Ta_scaffold_58	[organism=Thlaspi arvense]	826.067	Ta_scaffold_58	[organism=Thlaspi arvense]
Contig355	43	4.75165e-113	Ta_scaffold_135	[organism=Thlaspi arvense]	100	Ta_scaffold_135	[organism=Thlaspi arvense]	100	Ta_scaffold_135	[organism=Thlaspi arvense]	278	Ta_scaffold_135	[organism=Thlaspi arvense]	411.48	Ta_scaffold_135	[organism=Thlaspi arvense]
Contig356	27	0	Ta_scaffold_23	[organism=Thlaspi arvense]	100	Ta_scaffold_23	[organism=Thlaspi arvense]	100	Ta_scaffold_23	[organism=Thlaspi arvense]	950	Ta_scaffold_23	[organism=Thlaspi arvense]	1145.55	Ta_scaffold_23	[organism=Thlaspi arvense]
Contig357	26	0	Ta_scaffold_185	[organism=Thlaspi arvense]	95.3951	Ta_scaffold_185	[organism=Thlaspi arvense]	95.3951	Ta_scaffold_185	[organism=Thlaspi arvense]	1607	Ta_scaffold_185	[organism=Thlaspi arvense]	2158.99	Ta_scaffold_185	[organism=Thlaspi arvense]
Contig358	29	0	Ta_scaffold_19	[organism=Thlaspi arvense]	100	Ta_scaffold_19	[organism=Thlaspi arvense]	100	Ta_scaffold_19	[organism=Thlaspi arvense]	788	Ta_scaffold_19	[organism=Thlaspi arvense]	1173.79	Ta_scaffold_19	[organism=Thlaspi arvense]
Contig359	42	0	Ta_scaffold_213	[organism=Thlaspi arvense]	100	Ta_scaffold_213	[organism=Thlaspi arvense]	100	Ta_scaffold_213	[organism=Thlaspi arvense]	992	Ta_scaffold_213	[organism=Thlaspi arvense]	793.376	Ta_scaffold_213	[organism=Thlaspi arvense]
Contig360	16	9.2349e-128	Ta_scaffold_45	[organism=Thlaspi arvense]	100	Ta_scaffold_45	[organism=Thlaspi arvense]	100	Ta_scaffold_45	[organism=Thlaspi arvense]	319	Ta_scaffold_45	[organism=Thlaspi arvense]	459.031	Ta_scaffold_45	[organism=Thlaspi arvense]
Contig361	25	0	Ta_scaffold_60	[organism=Thlaspi arvense]	100	Ta_scaffold_60	[organism=Thlaspi arvense]	100	Ta_scaffold_60	[organism=Thlaspi arvense]	657	Ta_scaffold_60	[organism=Thlaspi arvense]	959.805	Ta_scaffold_60	[organism=Thlaspi arvense]
Contig362	16	0	Ta_scaffold_60	[organism=Thlaspi arvense]	100	Ta_scaffold_60	[organism=Thlaspi arvense]	100	Ta_scaffold_60	[organism=Thlaspi arvense]	870	Ta_scaffold_60	[organism=Thlaspi arvense]	1295.64	Ta_scaffold_60	[organism=Thlaspi arvense]
Contig363	29	0	Ta_scaffold_152	[organism=Thlaspi arvense]	100	Ta_scaffold_152	[organism=Thlaspi arvense]	100	Ta_scaffold_152	[organism=Thlaspi arvense]	627	Ta_scaffold_152	[organism=Thlaspi arvense]	930.085	Ta_scaffold_152	[organism=Thlaspi arvense]
Contig364	63	0	Ta_scaffold_50	[organism=Thlaspi arvense]	100	Ta_scaffold_50	[organism=Thlaspi arvense]	100	Ta_scaffold_50	[organism=Thlaspi arvense]	482	Ta_scaffold_50	[organism=Thlaspi arvense]	714.619	Ta_scaffold_50	[organism=Thlaspi arvense]
Contig365	40	0	Ta_scaffold_15	[organism=Thlaspi arvense]	100	Ta_scaffold_15	[organism=Thlaspi arvense]	100	Ta_scaffold_15	[organism=Thlaspi arvense]	1210	Ta_scaffold_15	[organism=Thlaspi arvense]	1418.97	Ta_scaffold_15	[organism=Thlaspi arvense]
Contig366	34	0	Ta_scaffold_64	[organism=Thlaspi arvense]	100	Ta_scaffold_64	[organism=Thlaspi arvense]	100	Ta_scaffold_64	[organism=Thlaspi arvense]	822	Ta_scaffold_64	[organism=Thlaspi arvense]	1224.31	Ta_scaffold_64	[organism=Thlaspi arvense]
Contig367	46	0	Ta_scaffold_14	[organism=Thlaspi arvense]	100	Ta_scaffold_14	[organism=Thlaspi arvense]	100	Ta_scaffold_14	[organism=Thlaspi arvense]	1480	Ta_scaffold_14	[organism=Thlaspi arvense]	1558.65	Ta_scaffold_14	[organism=Thlaspi arvense]
Contig368	32	0	Ta_scaffold_36	[organism=Thlaspi arvense]	100	Ta_scaffold_36	[organism=Thlaspi arvense]	100	Ta_scaffold_36	[organism=Thlaspi arvense]	1160	Ta_scaffold_13	[organism=Thlaspi arvense]	1160.41	Ta_scaffold_36	[organism=Thlaspi arvense]
Contig369	51	0	Ta_scaffold_2176	[organism=Thlaspi arvense]	100	Ta_scaffold_2176	[organism=Thlaspi arvense]	100	Ta_scaffold_2176	[organism=Thlaspi arvense]	485	Ta_scaffold_2176	[organism=Thlaspi arvense]	723.535	Ta_scaffold_2176	[organism=Thlaspi arvense]
Contig370	28	0	Ta_scaffold_15	[organism=Thlaspi arvense]	100	Ta_scaffold_15	[organism=Thlaspi arvense]	100	Ta_scaffold_15	[organism=Thlaspi arvense]	1204	Ta_scaffold_164	[organism=Thlaspi arvense]	1569.06	Ta_scaffold_15	[organism=Thlaspi arvense]
Contig371	25	0	Ta_scaffold_105	[organism=Thlaspi arvense]	100	Ta_scaffold_105	[organism=Thlaspi arvense]	100	Ta_scaffold_105	[organism=Thlaspi arvense]	826	Ta_scaffold_2	[organism=Thlaspi arvense]	970.207	Ta_scaffold_105	[organism=Thlaspi arvense]
Contig372	61	0	Ta_scaffold_4	[organism=Thlaspi arvense]	100	Ta_scaffold_4	[organism=Thlaspi arvense]	100	Ta_scaffold_4	[organism=Thlaspi arvense]	1776	Ta_scaffold_4	[organism=Thlaspi arvense]	2641.93	Ta_scaffold_4	[organism=Thlaspi arvense]
Contig373	22	7.16916e-160	Ta_scaffold_387	[organism=Thlaspi arvense]	100	Ta_scaffold_387	[organism=Thlaspi arvense]	100	Ta_scaffold_387	[organism=Thlaspi arvense]	383	Ta_scaffold_387	[organism=Thlaspi arvense]	567.507	Ta_scaffold_387	[organism=Thlaspi arvense]
Contig374	24	0	Ta_scaffold_112	[organism=Thlaspi arvense]	100	Ta_scaffold_112	[organism=Thlaspi arvense]	100	Ta_scaffold_112	[organism=Thlaspi arvense]	882	Ta_scaffold_112	[organism=Thlaspi arvense]	695.301	Ta_scaffold_112	[organism=Thlaspi arvense]
Contig375	19	9.26945e-135	Ta_scaffold_412	[organism=Thlaspi arvense]	100	Ta_scaffold_412	[organism=Thlaspi arvense]	100	Ta_scaffold_412	[organism=Thlaspi arvense]	337	Ta_scaffold_412	[organism=Thlaspi arvense]	482.807	Ta_scaffold_412	[organism=Thlaspi arvense]
Contig376	28	0	Ta_scaffold_4	[organism=Thlaspi arvense]	100	Ta_scaffold_4	[organism=Thlaspi arvense]	100	Ta_scaffold_4	[organism=Thlaspi arvense]	1431	Ta_scaffold_4	[organism=Thlaspi arvense]	1352.1	Ta_scaffold_4	[organism=Thlaspi arvense]
Contig377	22	0	Ta_scaffold_194	[organism=Thlaspi arvense]	100	Ta_scaffold_194	[organism=Thlaspi arvense]	100	Ta_scaffold_194	[organism=Thlaspi arvense]	503	Ta_scaffold_194	[organism=Thlaspi arvense]	750.282	Ta_scaffold_194	[organism=Thlaspi arvense]
Contig378	55	0	Ta_scaffold_22	[organism=Thlaspi arvense]	100	Ta_scaffold_2	[organism=Thlaspi arvense]	100	Ta_scaffold_2	[organism=Thlaspi arvense]	950	Ta_scaffold_22	[organism=Thlaspi arvense]	1118.8	Ta_scaffold_22	[organism=Thlaspi arvense]
Contig379	39	3.02486e-130	Ta_scaffold_42	[organism=Thlaspi arvense]	100	Ta_scaffold_42	[organism=Thlaspi arvense]	100	Ta_scaffold_42	[organism=Thlaspi arvense]	555	Ta_scaffold_42	[organism=Thlaspi arvense]	469.433	Ta_scaffold_42	[organism=Thlaspi arvense]
Contig380	25	0	Ta_scaffold_5	[organism=Thlaspi arvense]	99.4764	Ta_scaffold_5	[organism=Thlaspi arvense]	99.4764	Ta_scaffold_5	[organism=Thlaspi arvense]	1844	Ta_scaffold_5	[organism=Thlaspi arvense]	2438.35	Ta_scaffold_5	[organism=Thlaspi arvense]
Contig381	20	9.15533e-116	Ta_scaffold_2	[organism=Thlaspi arvense]	100	Ta_scaffold_2	[organism=Thlaspi arvense]	100	Ta_scaffold_2	[organism=Thlaspi arvense]	281	Ta_scaffold_2	[organism=Thlaspi arvense]	420.396	Ta_scaffold_2	[organism=Thlaspi arvense]
Contig382	18	0	Ta_scaffold_470	[organism=Thlaspi arvense]	100	Ta_scaffold_470	[organism=Thlaspi arvense]	100	Ta_scaffold_470	[organism=Thlaspi arvense]	755	Ta_scaffold_470	[organism=Thlaspi arvense]	1124.75	Ta_scaffold_470	[organism=Thlaspi arvense]
Contig383	40	0	Ta_scaffold_109	[organism=Thlaspi arvense]	100	Ta_scaffold_109	[organism=Thlaspi arvense]	100	Ta_scaffold_109	[organism=Thlaspi arvense]	636	Ta_scaffold_109	[organism=Thlaspi arvense]	947.917	Ta_scaffold_109	[organism=Thlaspi arvense]
Contig384	25	0	Ta_scaffold_106	[organism=Thlaspi arvense]	100	Ta_scaffold_106	[organism=Thlaspi arvense]	100	Ta_scaffold_106	[organism=Thlaspi arvense]	986	Ta_scaffold_106	[organism=Thlaspi arvense]	1468.01	Ta_scaffold_106	[organism=Thlaspi arvense]
Contig385	41	0	Ta_scaffold_5	[organism=Thlaspi arvense]	100	Ta_scaffold_5	[organism=Thlaspi arvense]	100	Ta_scaffold_5	[organism=Thlaspi arvense]	862	Ta_scaffold_5	[organism=Thlaspi arvense]	1283.75	Ta_scaffold_5	[organism=Thlaspi arvense]
Contig386	43	0	Ta_scaffold_5	[organism=Thlaspi arvense]	100	Ta_scaffold_5	[organism=Thlaspi arvense]	100	Ta_scaffold_5	[organism=Thlaspi arvense]	686	Ta_scaffold_2151	[organism=Thlaspi arvense]	817.151	Ta_scaffold_5	[organism=Thlaspi arvense]
Contig387	19	0	Ta_scaffold_895	[organism=Thlaspi arvense]	100	Ta_scaffold_895	[organism=Thlaspi arvense]	100	Ta_scaffold_895	[organism=Thlaspi arvense]	1619	Ta_scaffold_895	[organism=Thlaspi arvense]	1989.59	Ta_scaffold_895	[organism=Thlaspi arvense]
Contig388	23	0	Ta_scaffold_37	[organism=Thlaspi arvense]	99.9353	Ta_scaffold_37	[organism=Thlaspi arvense]	99.9353	Ta_scaffold_37	[organism=Thlaspi arvense]	1545	Ta_scaffold_37	[organism=Thlaspi arvense]	2294.21	Ta_scaffold_37	[organism=Thlaspi arvense]
Contig389	118	0	Ta_scaffold_2003	[organism=Thlaspi arvense]	100	Ta_scaffold_2003	[organism=Thlaspi arvense]	100	Ta_scaffold_2003	[organism=Thlaspi arvense]	873	Ta_scaffold_110	[organism=Thlaspi arvense]	1034.1	Ta_scaffold_2003	[organism=Thlaspi arvense]
Contig390	18	0	Ta_scaffold_107	[organism=Thlaspi arvense]	100	Ta_scaffold_107	[organism=Thlaspi arvense]	100	Ta_scaffold_107	[organism=Thlaspi arvense]	1430	Ta_scaffold_107	[organism=Thlaspi arvense]	2127.78	Ta_scaffold_107	[organism=Thlaspi arvense]
Contig391	24	1.31021e-130	Ta_scaffold_149	[organism=Thlaspi arvense]	100	Ta_scaffold_149	[organism=Thlaspi arvense]	100	Ta_scaffold_149	[organism=Thlaspi arvense]	350	Ta_scaffold_149	[organism=Thlaspi arvense]	469.433	Ta_scaffold_149	[organism=Thlaspi arvense]
Contig392	22	0	Ta_scaffold_213	[organism=Thlaspi arvense]	100	Ta_scaffold_213	[organism=Thlaspi arvense]	100	Ta_scaffold_213	[organism=Thlaspi arvense]	1710	Ta_scaffold_213	[organism=Thlaspi arvense]	2533.45	Ta_scaffold_213	[organism=Thlaspi arvense]
Contig393	25	0	Ta_scaffold_828	[organism=Thlaspi arvense]	100	Ta_scaffold_828	[organism=Thlaspi arvense]	100	Ta_scaffold_828	[organism=Thlaspi arvense]	997	Ta_scaffold_828	[organism=Thlaspi arvense]	1112.86	Ta_scaffold_828	[organism=Thlaspi arvense]
Contig394	46	0	Ta_scaffold_74	[organism=Thlaspi arvense]	100	Ta_scaffold_74	[organism=Thlaspi arvense]	100	Ta_scaffold_74	[organism=Thlaspi arvense]	731	Ta_scaffold_74	[organism=Thlaspi arvense]	1089.08	Ta_scaffold_74	[organism=Thlaspi arvense]
Contig395	39	4.24848e-132	Ta_scaffold_559	[organism=Thlaspi arvense]	100	Ta_scaffold_559	[organism=Thlaspi arvense]	100	Ta_scaffold_559	[organism=Thlaspi arvense]	357	Ta_scaffold_559	[organism=Thlaspi arvense]	475.377	Ta_scaffold_559	[organism=Thlaspi arvense]
Contig396	17	1.06615e-179	Ta_scaffold_4	[organism=Thlaspi arvense]	100	Ta_scaffold_4	[organism=Thlaspi arvense]	100	Ta_scaffold_4	[organism=Thlaspi arvense]	423	Ta_scaffold_4	[organism=Thlaspi arvense]	631.404	Ta_scaffold_4	[organism=Thlaspi arvense]
Contig397	17	0	Ta_scaffold_39	[organism=Thlaspi arvense]	100	Ta_scaffold_39	[organism=Thlaspi arvense]	100	Ta_scaffold_39	[organism=Thlaspi arvense]	1563	Ta_scaffold_39	[organism=Thlaspi arvense]	2325.42	Ta_scaffold_39	[organism=Thlaspi arvense]
Contig398	17	0	Ta_scaffold_13	[organism=Thlaspi arvense]	100	Ta_scaffold_13	[organism=Thlaspi arvense]	100	Ta_scaffold_13	[organism=Thlaspi arvense]	1146	Ta_scaffold_13	[organism=Thlaspi arvense]	1705.76	Ta_scaffold_13	[organism=Thlaspi arvense]
Contig399	39	0	Ta_scaffold_208	[organism=Thlaspi arvense]	100	Ta_scaffold_208	[organism=Thlaspi arvense]	100	Ta_scaffold_208	[organism=Thlaspi arvense]	560	Ta_scaffold_126	[organism=Thlaspi arvense]	684.899	Ta_scaffold_208	[organism=Thlaspi arvense]
Contig400	21	0	Ta_scaffold_156	[organism=Thlaspi arvense]	100	Ta_scaffold_156	[organism=Thlaspi arvense]	100	Ta_scaffold_156	[organism=Thlaspi arvense]	1747	Ta_scaffold_156	[organism=Thlaspi arvense]	2595.86	Ta_scaffold_156	[organism=Thlaspi arvense]
Contig401	39	0	Ta_scaffold_1	[organism=Thlaspi arvense]	100	Ta_scaffold_1	[organism=Thlaspi arvense]	100	Ta_scaffold_1	[organism=Thlaspi arvense]	1125	Ta_scaffold_4	[organism=Thlaspi arvense]	1093.54	Ta_scaffold_1	[organism=Thlaspi arvense]
Contig402	22	0	Ta_scaffold_85	[organism=Thlaspi arvense]	100	Ta_scaffold_85	[organism=Thlaspi arvense]	100	Ta_scaffold_85	[organism=Thlaspi arvense]	791	Ta_scaffold_27	[organism=Thlaspi arvense]	1130.69	Ta_scaffold_85	[organism=Thlaspi arvense]
Contig403	52	0	Ta_scaffold_88	[organism=Thlaspi arvense]	100	Ta_scaffold_88	[organism=Thlaspi arvense]	100	Ta_scaffold_88	[organism=Thlaspi arvense]	598	Ta_scaffold_88	[organism=Thlaspi arvense]	891.45	Ta_scaffold_88	[organism=Thlaspi arvense]
Contig404	9	5.19968e-115	Ta_scaffold_2351	[organism=Thlaspi arvense]	95.7516	Ta_scaffold_2351	[organism=Thlaspi arvense]	95.7516	Ta_scaffold_2351	[organism=Thlaspi arvense]	295	Ta_scaffold_2413	[organism=Thlaspi arvense]	415.938	Ta_scaffold_2351	[organism=Thlaspi arvense]
Contig405	18	1.34024e-163	Ta_scaffold_64	[organism=Thlaspi arvense]	100	Ta_scaffold_64	[organism=Thlaspi arvense]	100	Ta_scaffold_64	[organism=Thlaspi arvense]	391	Ta_scaffold_64	[organism=Thlaspi arvense]	579.395	Ta_scaffold_64	[organism=Thlaspi arvense]
Contig406	94	0	Ta_scaffold_6	[organism=Thlaspi arvense]	100	Ta_scaffold_6	[organism=Thlaspi arvense]	100	Ta_scaffold_6	[organism=Thlaspi arvense]	664	Ta_scaffold_6	[organism=Thlaspi arvense]	829.039	Ta_scaffold_6	[organism=Thlaspi arvense]
Contig407	27	0	Ta_scaffold_180	[organism=Thlaspi arvense]	100	Ta_scaffold_180	[organism=Thlaspi arvense]	100	Ta_scaffold_180	[organism=Thlaspi arvense]	880	Ta_scaffold_77	[organism=Thlaspi arvense]	826.067	Ta_scaffold_180	[organism=Thlaspi arvense]
Contig408	25	0	Ta_scaffold_44	[organism=Thlaspi arvense]	100	Ta_scaffold_44	[organism=Thlaspi arvense]	100	Ta_scaffold_44	[organism=Thlaspi arvense]	549	Ta_scaffold_44	[organism=Thlaspi arvense]	818.637	Ta_scaffold_44	[organism=Thlaspi arvense]
Contig409	35	0	Ta_scaffold_86	[organism=Thlaspi arvense]	99.4819	Ta_scaffold_86	[organism=Thlaspi arvense]	99.4819	Ta_scaffold_86	[organism=Thlaspi arvense]	1923	Ta_scaffold_86	[organism=Thlaspi arvense]	2836.59	Ta_scaffold_86	[organism=Thlaspi arvense]
Contig410	31	1.12932e-138	Ta_scaffold_199	[organism=Thlaspi arvense]	100	Ta_scaffold_199	[organism=Thlaspi arvense]	100	Ta_scaffold_199	[organism=Thlaspi arvense]	335	Ta_scaffold_199	[organism=Thlaspi arvense]	497.666	Ta_scaffold_199	[organism=Thlaspi arvense]
Contig411	57	1.53184e-162	Ta_scaffold_292	[organism=Thlaspi arvense]	100	Ta_scaffold_292	[organism=Thlaspi arvense]	100	Ta_scaffold_292	[organism=Thlaspi arvense]	1162	Ta_scaffold_272	[organism=Thlaspi arvense]	576.423	Ta_scaffold_292	[organism=Thlaspi arvense]
Contig412	17	0	Ta_scaffold_209	[organism=Thlaspi arvense]	91.1765	Ta_scaffold_2082	[organism=Thlaspi arvense]	91.1765	Ta_scaffold_2082	[organism=Thlaspi arvense]	1193	Ta_scaffold_209	[organism=Thlaspi arvense]	1335.76	Ta_scaffold_209	[organism=Thlaspi arvense]
Contig413	17	0	Ta_scaffold_31	[organism=Thlaspi arvense]	100	Ta_scaffold_31	[organism=Thlaspi arvense]	100	Ta_scaffold_31	[organism=Thlaspi arvense]	1777	Ta_scaffold_31	[organism=Thlaspi arvense]	2643.42	Ta_scaffold_31	[organism=Thlaspi arvense]
Contig414	28	0	Ta_scaffold_387	[organism=Thlaspi arvense]	100	Ta_scaffold_387	[organism=Thlaspi arvense]	100	Ta_scaffold_387	[organism=Thlaspi arvense]	1007	Ta_scaffold_387	[organism=Thlaspi arvense]	1499.21	Ta_scaffold_387	[organism=Thlaspi arvense]
Contig415	34	1.21271e-169	Ta_scaffold_52	[organism=Thlaspi arvense]	100	Ta_scaffold_52	[organism=Thlaspi arvense]	100	Ta_scaffold_52	[organism=Thlaspi arvense]	402	Ta_scaffold_52	[organism=Thlaspi arvense]	600.199	Ta_scaffold_52	[organism=Thlaspi arvense]
Contig416	29	0	Ta_scaffold_58	[organism=Thlaspi arvense]	100	Ta_scaffold_58	[organism=Thlaspi arvense]	100	Ta_scaffold_58	[organism=Thlaspi arvense]	657	Ta_scaffold_58	[organism=Thlaspi arvense]	741.367	Ta_scaffold_58	[organism=Thlaspi arvense]
Contig417	15	0	Ta_scaffold_123	[organism=Thlaspi arvense]	100	Ta_scaffold_123	[organism=Thlaspi arvense]	100	Ta_scaffold_123	[organism=Thlaspi arvense]	920	Ta_scaffold_123	[organism=Thlaspi arvense]	1369.93	Ta_scaffold_123	[organism=Thlaspi arvense]
Contig418	44	9.60808e-144	Ta_scaffold_46	[organism=Thlaspi arvense]	100	Ta_scaffold_46	[organism=Thlaspi arvense]	100	Ta_scaffold_46	[organism=Thlaspi arvense]	584	Ta_scaffold_108	[organism=Thlaspi arvense]	514.012	Ta_scaffold_46	[organism=Thlaspi arvense]
Contig419	30	0	Ta_scaffold_271	[organism=Thlaspi arvense]	100	Ta_scaffold_271	[organism=Thlaspi arvense]	100	Ta_scaffold_271	[organism=Thlaspi arvense]	699	Ta_scaffold_271	[organism=Thlaspi arvense]	936.029	Ta_scaffold_271	[organism=Thlaspi arvense]
Contig420	18	0	Ta_scaffold_33	[organism=Thlaspi arvense]	100	Ta_scaffold_33	[organism=Thlaspi arvense]	100	Ta_scaffold_33	[organism=Thlaspi arvense]	1051	Ta_scaffold_33	[organism=Thlaspi arvense]	1554.2	Ta_scaffold_33	[organism=Thlaspi arvense]
Contig421	54	0	Ta_scaffold_368	[organism=Thlaspi arvense]	100	Ta_scaffold_368	[organism=Thlaspi arvense]	100	Ta_scaffold_368	[organism=Thlaspi arvense]	1579	Ta_scaffold_368	[organism=Thlaspi arvense]	1922.72	Ta_scaffold_368	[organism=Thlaspi arvense]
Contig422	23	0	Ta_scaffold_227	[organism=Thlaspi arvense]	100	Ta_scaffold_227	[organism=Thlaspi arvense]	100	Ta_scaffold_227	[organism=Thlaspi arvense]	2508	Ta_scaffold_227	[organism=Thlaspi arvense]	3729.66	Ta_scaffold_227	[organism=Thlaspi arvense]
Contig423	305	0	Ta_scaffold_629	[organism=Thlaspi arvense]	100	Ta_scaffold_629	[organism=Thlaspi arvense]	100	Ta_scaffold_629	[organism=Thlaspi arvense]	1248	Ta_scaffold_114	[organism=Thlaspi arvense]	1106.92	Ta_scaffold_629	[organism=Thlaspi arvense]
Contig424	22	0	Ta_scaffold_729	[organism=Thlaspi arvense]	100	Ta_scaffold_729	[organism=Thlaspi arvense]	100	Ta_scaffold_729	[organism=Thlaspi arvense]	673	Ta_scaffold_729	[organism=Thlaspi arvense]	665.582	Ta_scaffold_729	[organism=Thlaspi arvense]
Contig425	54	0	Ta_scaffold_4	[organism=Thlaspi arvense]	100	Ta_scaffold_4	[organism=Thlaspi arvense]	100	Ta_scaffold_4	[organism=Thlaspi arvense]	634	Ta_scaffold_4	[organism=Thlaspi arvense]	823.095	Ta_scaffold_4	[organism=Thlaspi arvense]
Contig426	35	0	Ta_scaffold_4	[organism=Thlaspi arvense]	100	Ta_scaffold_4	[organism=Thlaspi arvense]	100	Ta_scaffold_4	[organism=Thlaspi arvense]	1073	Ta_scaffold_4	[organism=Thlaspi arvense]	1215.39	Ta_scaffold_4	[organism=Thlaspi arvense]
Contig427	36	1.72583e-150	Ta_scaffold_10	[organism=Thlaspi arvense]	100	Ta_scaffold_10	[organism=Thlaspi arvense]	100	Ta_scaffold_10	[organism=Thlaspi arvense]	362	Ta_scaffold_10	[organism=Thlaspi arvense]	536.302	Ta_scaffold_10	[organism=Thlaspi arvense]
Contig428	21	0	Ta_scaffold_202	[organism=Thlaspi arvense]	100	Ta_scaffold_202	[organism=Thlaspi arvense]	100	Ta_scaffold_202	[organism=Thlaspi arvense]	1008	Ta_scaffold_202	[organism=Thlaspi arvense]	992.496	Ta_scaffold_202	[organism=Thlaspi arvense]
Contig429	1	5.88842	Ta_scaffold_2033	[organism=Thlaspi arvense]	87.5	Ta_scaffold_2033	[organism=Thlaspi arvense]	87.5	Ta_scaffold_2033	[organism=Thlaspi arvense]	32	Ta_scaffold_2033	[organism=Thlaspi arvense]	34.042	Ta_scaffold_2033	[organism=Thlaspi arvense]
Contig430	22	0	Ta_scaffold_260	[organism=Thlaspi arvense]	100	Ta_scaffold_260	[organism=Thlaspi arvense]	100	Ta_scaffold_260	[organism=Thlaspi arvense]	681	Ta_scaffold_260	[organism=Thlaspi arvense]	1014.79	Ta_scaffold_260	[organism=Thlaspi arvense]
Contig431	20	0	Ta_scaffold_8	[organism=Thlaspi arvense]	100	Ta_scaffold_8	[organism=Thlaspi arvense]	100	Ta_scaffold_8	[organism=Thlaspi arvense]	472	Ta_scaffold_8	[organism=Thlaspi arvense]	704.217	Ta_scaffold_8	[organism=Thlaspi arvense]
Contig432	22	0	Ta_scaffold_178	[organism=Thlaspi arvense]	99.4375	Ta_scaffold_178	[organism=Thlaspi arvense]	99.4375	Ta_scaffold_178	[organism=Thlaspi arvense]	1592	Ta_scaffold_178	[organism=Thlaspi arvense]	2350.68	Ta_scaffold_178	[organism=Thlaspi arvense]
Contig433	35	0	Ta_scaffold_2	[organism=Thlaspi arvense]	100	Ta_scaffold_2	[organism=Thlaspi arvense]	100	Ta_scaffold_2	[organism=Thlaspi arvense]	1284	Ta_scaffold_276	[organism=Thlaspi arvense]	1262.94	Ta_scaffold_2	[organism=Thlaspi arvense]
Contig434	31	0	Ta_scaffold_376	[organism=Thlaspi arvense]	100	Ta_scaffold_376	[organism=Thlaspi arvense]	100	Ta_scaffold_376	[organism=Thlaspi arvense]	1051	Ta_scaffold_376	[organism=Thlaspi arvense]	1564.6	Ta_scaffold_376	[organism=Thlaspi arvense]
Contig435	22	0	Ta_scaffold_66	[organism=Thlaspi arvense]	100	Ta_scaffold_66	[organism=Thlaspi arvense]	100	Ta_scaffold_66	[organism=Thlaspi arvense]	1494	Ta_scaffold_66	[organism=Thlaspi arvense]	1442.75	Ta_scaffold_66	[organism=Thlaspi arvense]
Contig436	66	0	Ta_scaffold_363	[organism=Thlaspi arvense]	100	Ta_scaffold_363	[organism=Thlaspi arvense]	100	Ta_scaffold_363	[organism=Thlaspi arvense]	904	Ta_scaffold_363	[organism=Thlaspi arvense]	1118.8	Ta_scaffold_363	[organism=Thlaspi arvense]
Contig437	42	0	Ta_scaffold_9	[organism=Thlaspi arvense]	100	Ta_scaffold_9	[organism=Thlaspi arvense]	100	Ta_scaffold_9	[organism=Thlaspi arvense]	609	Ta_scaffold_9	[organism=Thlaspi arvense]	903.338	Ta_scaffold_9	[organism=Thlaspi arvense]
Contig438	23	0	Ta_scaffold_112	[organism=Thlaspi arvense]	99.8	Ta_scaffold_112	[organism=Thlaspi arvense]	99.8	Ta_scaffold_112	[organism=Thlaspi arvense]	1153	Ta_scaffold_112	[organism=Thlaspi arvense]	1361.02	Ta_scaffold_112	[organism=Thlaspi arvense]
Contig439	25	0	Ta_scaffold_66	[organism=Thlaspi arvense]	100	Ta_scaffold_66	[organism=Thlaspi arvense]	100	Ta_scaffold_66	[organism=Thlaspi arvense]	865	Ta_scaffold_66	[organism=Thlaspi arvense]	659.638	Ta_scaffold_66	[organism=Thlaspi arvense]
Contig440	31	0	Ta_scaffold_438	[organism=Thlaspi arvense]	100	Ta_scaffold_438	[organism=Thlaspi arvense]	100	Ta_scaffold_438	[organism=Thlaspi arvense]	651	Ta_scaffold_438	[organism=Thlaspi arvense]	793.376	Ta_scaffold_438	[organism=Thlaspi arvense]
Contig441	26	0	Ta_scaffold_1428	[organism=Thlaspi arvense]	100	Ta_scaffold_1428	[organism=Thlaspi arvense]	100	Ta_scaffold_1428	[organism=Thlaspi arvense]	1006	Ta_scaffold_1428	[organism=Thlaspi arvense]	1383.31	Ta_scaffold_1428	[organism=Thlaspi arvense]
Contig442	49	3.65455e-104	Ta_scaffold_65	[organism=Thlaspi arvense]	100	Ta_scaffold_65	[organism=Thlaspi arvense]	100	Ta_scaffold_65	[organism=Thlaspi arvense]	319	Ta_scaffold_5	[organism=Thlaspi arvense]	381.76	Ta_scaffold_65	[organism=Thlaspi arvense]
Contig443	56	0	Ta_scaffold_13	[organism=Thlaspi arvense]	100	Ta_scaffold_13	[organism=Thlaspi arvense]	100	Ta_scaffold_13	[organism=Thlaspi arvense]	2448	Ta_scaffold_13	[organism=Thlaspi arvense]	3636.05	Ta_scaffold_13	[organism=Thlaspi arvense]
Contig444	41	0	Ta_scaffold_1603	[organism=Thlaspi arvense]	100	Ta_scaffold_1603	[organism=Thlaspi arvense]	100	Ta_scaffold_1603	[organism=Thlaspi arvense]	1372	Ta_scaffold_1603	[organism=Thlaspi arvense]	1714.68	Ta_scaffold_1603	[organism=Thlaspi arvense]
Contig445	18	0	Ta_scaffold_99	[organism=Thlaspi arvense]	100	Ta_scaffold_99	[organism=Thlaspi arvense]	100	Ta_scaffold_99	[organism=Thlaspi arvense]	939	Ta_scaffold_99	[organism=Thlaspi arvense]	1398.17	Ta_scaffold_99	[organism=Thlaspi arvense]
Contig446	21	0	Ta_scaffold_418	[organism=Thlaspi arvense]	100	Ta_scaffold_418	[organism=Thlaspi arvense]	100	Ta_scaffold_418	[organism=Thlaspi arvense]	898	Ta_scaffold_418	[organism=Thlaspi arvense]	1337.24	Ta_scaffold_418	[organism=Thlaspi arvense]
Contig447	25	0	Ta_scaffold_1119	[organism=Thlaspi arvense]	100	Ta_scaffold_669	[organism=Thlaspi arvense]	100	Ta_scaffold_669	[organism=Thlaspi arvense]	2492	Ta_scaffold_1119	[organism=Thlaspi arvense]	1161.9	Ta_scaffold_1119	[organism=Thlaspi arvense]
Contig448	48	0	Ta_scaffold_35	[organism=Thlaspi arvense]	100	Ta_scaffold_35	[organism=Thlaspi arvense]	100	Ta_scaffold_35	[organism=Thlaspi arvense]	559	Ta_scaffold_35	[organism=Thlaspi arvense]	817.151	Ta_scaffold_35	[organism=Thlaspi arvense]
Contig449	24	0	Ta_scaffold_35	[organism=Thlaspi arvense]	100	Ta_scaffold_35	[organism=Thlaspi arvense]	100	Ta_scaffold_35	[organism=Thlaspi arvense]	1360	Ta_scaffold_35	[organism=Thlaspi arvense]	2019.31	Ta_scaffold_35	[organism=Thlaspi arvense]
Contig450	18	0	Ta_scaffold_8	[organism=Thlaspi arvense]	100	Ta_scaffold_8	[organism=Thlaspi arvense]	100	Ta_scaffold_8	[organism=Thlaspi arvense]	1130	Ta_scaffold_8	[organism=Thlaspi arvense]	1681.99	Ta_scaffold_8	[organism=Thlaspi arvense]
Contig451	50	0	Ta_scaffold_32	[organism=Thlaspi arvense]	100	Ta_scaffold_32	[organism=Thlaspi arvense]	100	Ta_scaffold_32	[organism=Thlaspi arvense]	634	Ta_scaffold_32	[organism=Thlaspi arvense]	921.17	Ta_scaffold_32	[organism=Thlaspi arvense]
Contig452	33	8.08121e-133	Ta_scaffold_98	[organism=Thlaspi arvense]	100	Ta_scaffold_98	[organism=Thlaspi arvense]	100	Ta_scaffold_98	[organism=Thlaspi arvense]	319	Ta_scaffold_98	[organism=Thlaspi arvense]	476.863	Ta_scaffold_98	[organism=Thlaspi arvense]
Contig453	20	0	Ta_scaffold_239	[organism=Thlaspi arvense]	91.3043	Ta_scaffold_73	[organism=Thlaspi arvense]	91.3043	Ta_scaffold_73	[organism=Thlaspi arvense]	1106	Ta_scaffold_239	[organism=Thlaspi arvense]	689.357	Ta_scaffold_239	[organism=Thlaspi arvense]
Contig454	52	0	Ta_scaffold_126	[organism=Thlaspi arvense]	100	Ta_scaffold_126	[organism=Thlaspi arvense]	100	Ta_scaffold_126	[organism=Thlaspi arvense]	1512	Ta_scaffold_2	[organism=Thlaspi arvense]	1307.52	Ta_scaffold_126	[organism=Thlaspi arvense]
Contig455	23	0	Ta_scaffold_104	[organism=Thlaspi arvense]	100	Ta_scaffold_104	[organism=Thlaspi arvense]	100	Ta_scaffold_104	[organism=Thlaspi arvense]	867	Ta_scaffold_104	[organism=Thlaspi arvense]	739.881	Ta_scaffold_104	[organism=Thlaspi arvense]
Contig456	120	0	Ta_scaffold_172	[organism=Thlaspi arvense]	100	Ta_scaffold_172	[organism=Thlaspi arvense]	100	Ta_scaffold_172	[organism=Thlaspi arvense]	2218	Ta_scaffold_172	[organism=Thlaspi arvense]	2754.86	Ta_scaffold_172	[organism=Thlaspi arvense]
Contig457	7	0	Ta_scaffold_58	[organism=Thlaspi arvense]	100	Ta_scaffold_58	[organism=Thlaspi arvense]	100	Ta_scaffold_58	[organism=Thlaspi arvense]	1152	Ta_scaffold_33	[organism=Thlaspi arvense]	1710.22	Ta_scaffold_58	[organism=Thlaspi arvense]
Contig458	54	0	Ta_scaffold_73	[organism=Thlaspi arvense]	100	Ta_scaffold_73	[organism=Thlaspi arvense]	100	Ta_scaffold_73	[organism=Thlaspi arvense]	3023	Ta_scaffold_73	[organism=Thlaspi arvense]	4487.51	Ta_scaffold_73	[organism=Thlaspi arvense]
Contig459	28	0	Ta_scaffold_108	[organism=Thlaspi arvense]	100	Ta_scaffold_108	[organism=Thlaspi arvense]	100	Ta_scaffold_108	[organism=Thlaspi arvense]	1518	Ta_scaffold_108	[organism=Thlaspi arvense]	2258.55	Ta_scaffold_108	[organism=Thlaspi arvense]
Contig460	17	0	Ta_scaffold_202	[organism=Thlaspi arvense]	99.7324	Ta_scaffold_202	[organism=Thlaspi arvense]	99.7324	Ta_scaffold_202	[organism=Thlaspi arvense]	1121	Ta_scaffold_202	[organism=Thlaspi arvense]	1656.73	Ta_scaffold_202	[organism=Thlaspi arvense]
Contig461	25	0	Ta_scaffold_28	[organism=Thlaspi arvense]	100	Ta_scaffold_28	[organism=Thlaspi arvense]	100	Ta_scaffold_28	[organism=Thlaspi arvense]	1129	Ta_scaffold_28	[organism=Thlaspi arvense]	872.132	Ta_scaffold_28	[organism=Thlaspi arvense]
Contig462	19	0	Ta_scaffold_20	[organism=Thlaspi arvense]	100	Ta_scaffold_20	[organism=Thlaspi arvense]	100	Ta_scaffold_20	[organism=Thlaspi arvense]	1780	Ta_scaffold_20	[organism=Thlaspi arvense]	2613.7	Ta_scaffold_20	[organism=Thlaspi arvense]
Contig463	23	0	Ta_scaffold_135	[organism=Thlaspi arvense]	99.8969	Ta_scaffold_135	[organism=Thlaspi arvense]	99.8969	Ta_scaffold_135	[organism=Thlaspi arvense]	969	Ta_scaffold_135	[organism=Thlaspi arvense]	1439.78	Ta_scaffold_135	[organism=Thlaspi arvense]
Contig464	28	3.23431e-173	Ta_scaffold_31	[organism=Thlaspi arvense]	100	Ta_scaffold_31	[organism=Thlaspi arvense]	100	Ta_scaffold_31	[organism=Thlaspi arvense]	845	Ta_scaffold_31	[organism=Thlaspi arvense]	612.087	Ta_scaffold_31	[organism=Thlaspi arvense]
Contig465	17	0	Ta_scaffold_7	[organism=Thlaspi arvense]	100	Ta_scaffold_7	[organism=Thlaspi arvense]	100	Ta_scaffold_7	[organism=Thlaspi arvense]	2021	Ta_scaffold_41	[organism=Thlaspi arvense]	1976.21	Ta_scaffold_7	[organism=Thlaspi arvense]
Contig466	67	0	Ta_scaffold_442	[organism=Thlaspi arvense]	100	Ta_scaffold_442	[organism=Thlaspi arvense]	100	Ta_scaffold_442	[organism=Thlaspi arvense]	479	Ta_scaffold_137	[organism=Thlaspi arvense]	656.666	Ta_scaffold_442	[organism=Thlaspi arvense]
Contig467	9	0	Ta_scaffold_27	[organism=Thlaspi arvense]	98	Ta_scaffold_27	[organism=Thlaspi arvense]	98	Ta_scaffold_27	[organism=Thlaspi arvense]	718	Ta_scaffold_27	[organism=Thlaspi arvense]	708.675	Ta_scaffold_27	[organism=Thlaspi arvense]
Contig468	30	0	Ta_scaffold_23	[organism=Thlaspi arvense]	100	Ta_scaffold_23	[organism=Thlaspi arvense]	100	Ta_scaffold_23	[organism=Thlaspi arvense]	561	Ta_scaffold_23	[organism=Thlaspi arvense]	836.469	Ta_scaffold_23	[organism=Thlaspi arvense]
Contig469	41	0	Ta_scaffold_5	[organism=Thlaspi arvense]	100	Ta_scaffold_5	[organism=Thlaspi arvense]	100	Ta_scaffold_5	[organism=Thlaspi arvense]	1065	Ta_scaffold_184	[organism=Thlaspi arvense]	1378.85	Ta_scaffold_5	[organism=Thlaspi arvense]
Contig470	18	0	Ta_scaffold_5	[organism=Thlaspi arvense]	100	Ta_scaffold_5	[organism=Thlaspi arvense]	100	Ta_scaffold_5	[organism=Thlaspi arvense]	2426	Ta_scaffold_5	[organism=Thlaspi arvense]	3604.84	Ta_scaffold_5	[organism=Thlaspi arvense]
Contig471	20	0	Ta_scaffold_52	[organism=Thlaspi arvense]	100	Ta_scaffold_52	[organism=Thlaspi arvense]	100	Ta_scaffold_52	[organism=Thlaspi arvense]	1009	Ta_scaffold_52	[organism=Thlaspi arvense]	1236.2	Ta_scaffold_52	[organism=Thlaspi arvense]
Contig472	29	0	Ta_scaffold_399	[organism=Thlaspi arvense]	100	Ta_scaffold_399	[organism=Thlaspi arvense]	100	Ta_scaffold_399	[organism=Thlaspi arvense]	653	Ta_scaffold_399	[organism=Thlaspi arvense]	965.749	Ta_scaffold_399	[organism=Thlaspi arvense]
Contig473	26	0	Ta_scaffold_187	[organism=Thlaspi arvense]	100	Ta_scaffold_187	[organism=Thlaspi arvense]	100	Ta_scaffold_187	[organism=Thlaspi arvense]	428	Ta_scaffold_187	[organism=Thlaspi arvense]	638.834	Ta_scaffold_187	[organism=Thlaspi arvense]
Contig474	25	8.71453e-141	Ta_scaffold_53	[organism=Thlaspi arvense]	100	Ta_scaffold_53	[organism=Thlaspi arvense]	100	Ta_scaffold_53	[organism=Thlaspi arvense]	406	Ta_scaffold_53	[organism=Thlaspi arvense]	503.61	Ta_scaffold_53	[organism=Thlaspi arvense]
Contig475	29	0	Ta_scaffold_230	[organism=Thlaspi arvense]	100	Ta_scaffold_230	[organism=Thlaspi arvense]	100	Ta_scaffold_230	[organism=Thlaspi arvense]	963	Ta_scaffold_230	[organism=Thlaspi arvense]	1433.83	Ta_scaffold_230	[organism=Thlaspi arvense]
Contig476	49	0	Ta_scaffold_180	[organism=Thlaspi arvense]	100	Ta_scaffold_180	[organism=Thlaspi arvense]	100	Ta_scaffold_180	[organism=Thlaspi arvense]	1590	Ta_scaffold_180	[organism=Thlaspi arvense]	2005.93	Ta_scaffold_180	[organism=Thlaspi arvense]
Contig477	18	0	Ta_scaffold_96	[organism=Thlaspi arvense]	100	Ta_scaffold_96	[organism=Thlaspi arvense]	100	Ta_scaffold_96	[organism=Thlaspi arvense]	1004	Ta_scaffold_96	[organism=Thlaspi arvense]	1185.67	Ta_scaffold_96	[organism=Thlaspi arvense]
Contig478	67	0	Ta_scaffold_54	[organism=Thlaspi arvense]	100	Ta_scaffold_54	[organism=Thlaspi arvense]	100	Ta_scaffold_54	[organism=Thlaspi arvense]	984	Ta_scaffold_54	[organism=Thlaspi arvense]	837.955	Ta_scaffold_54	[organism=Thlaspi arvense]
Contig479	40	0	Ta_scaffold_1983	[organism=Thlaspi arvense]	100	Ta_scaffold_1983	[organism=Thlaspi arvense]	100	Ta_scaffold_1983	[organism=Thlaspi arvense]	2088	Ta_scaffold_1983	[organism=Thlaspi arvense]	2893.06	Ta_scaffold_1983	[organism=Thlaspi arvense]
Contig480	31	0	Ta_scaffold_1097	[organism=Thlaspi arvense]	100	Ta_scaffold_1097	[organism=Thlaspi arvense]	100	Ta_scaffold_1097	[organism=Thlaspi arvense]	930	Ta_scaffold_1097	[organism=Thlaspi arvense]	1380.34	Ta_scaffold_1097	[organism=Thlaspi arvense]
Contig481	32	0	Ta_scaffold_729	[organism=Thlaspi arvense]	100	Ta_scaffold_729	[organism=Thlaspi arvense]	100	Ta_scaffold_729	[organism=Thlaspi arvense]	985	Ta_scaffold_729	[organism=Thlaspi arvense]	1407.08	Ta_scaffold_729	[organism=Thlaspi arvense]
Contig482	23	0	Ta_scaffold_34	[organism=Thlaspi arvense]	100	Ta_scaffold_34	[organism=Thlaspi arvense]	100	Ta_scaffold_34	[organism=Thlaspi arvense]	487	Ta_scaffold_34	[organism=Thlaspi arvense]	684.899	Ta_scaffold_34	[organism=Thlaspi arvense]
Contig483	19	4.4953e-177	Ta_scaffold_29	[organism=Thlaspi arvense]	99.5851	Ta_scaffold_29	[organism=Thlaspi arvense]	99.5851	Ta_scaffold_29	[organism=Thlaspi arvense]	1027	Ta_scaffold_29	[organism=Thlaspi arvense]	625.46	Ta_scaffold_29	[organism=Thlaspi arvense]
Contig484	60	8.69619e-155	Ta_scaffold_1021	[organism=Thlaspi arvense]	100	Ta_scaffold_1021	[organism=Thlaspi arvense]	100	Ta_scaffold_1021	[organism=Thlaspi arvense]	524	Ta_scaffold_1021	[organism=Thlaspi arvense]	551.162	Ta_scaffold_1021	[organism=Thlaspi arvense]
Contig485	38	0	Ta_scaffold_23	[organism=Thlaspi arvense]	100	Ta_scaffold_23	[organism=Thlaspi arvense]	100	Ta_scaffold_23	[organism=Thlaspi arvense]	908	Ta_scaffold_23	[organism=Thlaspi arvense]	891.45	Ta_scaffold_23	[organism=Thlaspi arvense]
Contig486	41	0	Ta_scaffold_131	[organism=Thlaspi arvense]	100	Ta_scaffold_131	[organism=Thlaspi arvense]	100	Ta_scaffold_131	[organism=Thlaspi arvense]	1106	Ta_scaffold_131	[organism=Thlaspi arvense]	1646.33	Ta_scaffold_131	[organism=Thlaspi arvense]
Contig487	64	0	Ta_scaffold_2	[organism=Thlaspi arvense]	100	Ta_scaffold_2	[organism=Thlaspi arvense]	100	Ta_scaffold_2	[organism=Thlaspi arvense]	1118	Ta_scaffold_2	[organism=Thlaspi arvense]	1262.94	Ta_scaffold_2	[organism=Thlaspi arvense]
Contig488	57	0	Ta_scaffold_62	[organism=Thlaspi arvense]	100	Ta_scaffold_62	[organism=Thlaspi arvense]	100	Ta_scaffold_62	[organism=Thlaspi arvense]	725	Ta_scaffold_62	[organism=Thlaspi arvense]	1080.17	Ta_scaffold_62	[organism=Thlaspi arvense]
Contig489	24	3.74402e-162	Ta_scaffold_2	[organism=Thlaspi arvense]	100	Ta_scaffold_2	[organism=Thlaspi arvense]	100	Ta_scaffold_2	[organism=Thlaspi arvense]	385	Ta_scaffold_2	[organism=Thlaspi arvense]	574.937	Ta_scaffold_2	[organism=Thlaspi arvense]
Contig490	290	0	Ta_scaffold_509	[organism=Thlaspi arvense]	100	Ta_scaffold_509	[organism=Thlaspi arvense]	100	Ta_scaffold_509	[organism=Thlaspi arvense]	2404	Ta_scaffold_509	[organism=Thlaspi arvense]	3575.12	Ta_scaffold_509	[organism=Thlaspi arvense]
Contig491	86	0	Ta_scaffold_1358	[organism=Thlaspi arvense]	100	Ta_scaffold_272	[organism=Thlaspi arvense]	100	Ta_scaffold_272	[organism=Thlaspi arvense]	728	Ta_scaffold_3646	[organism=Thlaspi arvense]	793.376	Ta_scaffold_1358	[organism=Thlaspi arvense]
Contig492	58	0	Ta_scaffold_1358	[organism=Thlaspi arvense]	100	Ta_scaffold_1358	[organism=Thlaspi arvense]	100	Ta_scaffold_1358	[organism=Thlaspi arvense]	672	Ta_scaffold_1358	[organism=Thlaspi arvense]	848.357	Ta_scaffold_1358	[organism=Thlaspi arvense]
Contig493	41	0	Ta_scaffold_52	[organism=Thlaspi arvense]	100	Ta_scaffold_52	[organism=Thlaspi arvense]	100	Ta_scaffold_52	[organism=Thlaspi arvense]	1088	Ta_scaffold_52	[organism=Thlaspi arvense]	1381.82	Ta_scaffold_52	[organism=Thlaspi arvense]
Contig494	49	0	Ta_scaffold_117	[organism=Thlaspi arvense]	100	Ta_scaffold_117	[organism=Thlaspi arvense]	100	Ta_scaffold_117	[organism=Thlaspi arvense]	943	Ta_scaffold_80	[organism=Thlaspi arvense]	1396.68	Ta_scaffold_117	[organism=Thlaspi arvense]
Contig495	24	5.69501e-177	Ta_scaffold_20	[organism=Thlaspi arvense]	100	Ta_scaffold_20	[organism=Thlaspi arvense]	100	Ta_scaffold_20	[organism=Thlaspi arvense]	418	Ta_scaffold_20	[organism=Thlaspi arvense]	623.974	Ta_scaffold_20	[organism=Thlaspi arvense]
Contig496	31	0	Ta_scaffold_2	[organism=Thlaspi arvense]	100	Ta_scaffold_2	[organism=Thlaspi arvense]	100	Ta_scaffold_2	[organism=Thlaspi arvense]	881	Ta_scaffold_2	[organism=Thlaspi arvense]	1175.27	Ta_scaffold_2	[organism=Thlaspi arvense]
Contig497	24	0	Ta_scaffold_765	[organism=Thlaspi arvense]	94.5871	Ta_scaffold_765	[organism=Thlaspi arvense]	94.5871	Ta_scaffold_765	[organism=Thlaspi arvense]	3213	Ta_scaffold_765	[organism=Thlaspi arvense]	4227.47	Ta_scaffold_765	[organism=Thlaspi arvense]
Contig498	20	0	Ta_scaffold_68	[organism=Thlaspi arvense]	100	Ta_scaffold_68	[organism=Thlaspi arvense]	100	Ta_scaffold_68	[organism=Thlaspi arvense]	2846	Ta_scaffold_68	[organism=Thlaspi arvense]	4171	Ta_scaffold_68	[organism=Thlaspi arvense]
Contig499	19	1.81387e-103	Ta_scaffold_2	[organism=Thlaspi arvense]	100	Ta_scaffold_2	[organism=Thlaspi arvense]	100	Ta_scaffold_2	[organism=Thlaspi arvense]	258	Ta_scaffold_2	[organism=Thlaspi arvense]	378.788	Ta_scaffold_2	[organism=Thlaspi arvense]
Contig500	46	0	Ta_scaffold_176	[organism=Thlaspi arvense]	100	Ta_scaffold_176	[organism=Thlaspi arvense]	100	Ta_scaffold_176	[organism=Thlaspi arvense]	4523	Ta_scaffold_176	[organism=Thlaspi arvense]	5385.04	Ta_scaffold_176	[organism=Thlaspi arvense]
Contig501	21	0	Ta_scaffold_1331	[organism=Thlaspi arvense]	99.8168	Ta_scaffold_1331	[organism=Thlaspi arvense]	99.8168	Ta_scaffold_1331	[organism=Thlaspi arvense]	1790	Ta_scaffold_1331	[organism=Thlaspi arvense]	2417.55	Ta_scaffold_1331	[organism=Thlaspi arvense]
Contig502	19	0	Ta_scaffold_71	[organism=Thlaspi arvense]	100	Ta_scaffold_71	[organism=Thlaspi arvense]	100	Ta_scaffold_71	[organism=Thlaspi arvense]	1180	Ta_scaffold_71	[organism=Thlaspi arvense]	1756.29	Ta_scaffold_71	[organism=Thlaspi arvense]
Contig503	18	0	Ta_scaffold_156	[organism=Thlaspi arvense]	100	Ta_scaffold_156	[organism=Thlaspi arvense]	100	Ta_scaffold_156	[organism=Thlaspi arvense]	1021	Ta_scaffold_156	[organism=Thlaspi arvense]	1520.02	Ta_scaffold_156	[organism=Thlaspi arvense]
Contig504	6	1.47604e-143	Ta_scaffold_196	[organism=Thlaspi arvense]	100	Ta_scaffold_196	[organism=Thlaspi arvense]	100	Ta_scaffold_196	[organism=Thlaspi arvense]	342	Ta_scaffold_196	[organism=Thlaspi arvense]	511.04	Ta_scaffold_196	[organism=Thlaspi arvense]
Contig505	42	0	Ta_scaffold_29	[organism=Thlaspi arvense]	99.7748	Ta_scaffold_29	[organism=Thlaspi arvense]	99.7748	Ta_scaffold_29	[organism=Thlaspi arvense]	1773	Ta_scaffold_29	[organism=Thlaspi arvense]	2182.76	Ta_scaffold_29	[organism=Thlaspi arvense]
Contig506	76	0	Ta_scaffold_164	[organism=Thlaspi arvense]	100	Ta_scaffold_164	[organism=Thlaspi arvense]	100	Ta_scaffold_164	[organism=Thlaspi arvense]	1147	Ta_scaffold_164	[organism=Thlaspi arvense]	1034.1	Ta_scaffold_164	[organism=Thlaspi arvense]
Contig507	22	0	Ta_scaffold_29	[organism=Thlaspi arvense]	100	Ta_scaffold_29	[organism=Thlaspi arvense]	100	Ta_scaffold_29	[organism=Thlaspi arvense]	1462	Ta_scaffold_29	[organism=Thlaspi arvense]	1849.9	Ta_scaffold_29	[organism=Thlaspi arvense]
Contig508	19	0	Ta_scaffold_45	[organism=Thlaspi arvense]	100	Ta_scaffold_45	[organism=Thlaspi arvense]	100	Ta_scaffold_45	[organism=Thlaspi arvense]	557	Ta_scaffold_45	[organism=Thlaspi arvense]	638.834	Ta_scaffold_45	[organism=Thlaspi arvense]
Contig509	27	0	Ta_scaffold_21	[organism=Thlaspi arvense]	99.6416	Ta_scaffold_21	[organism=Thlaspi arvense]	99.6416	Ta_scaffold_21	[organism=Thlaspi arvense]	1437	Ta_scaffold_21	[organism=Thlaspi arvense]	1518.53	Ta_scaffold_21	[organism=Thlaspi arvense]
Contig510	44	0	Ta_scaffold_5	[organism=Thlaspi arvense]	100	Ta_scaffold_5	[organism=Thlaspi arvense]	100	Ta_scaffold_5	[organism=Thlaspi arvense]	752	Ta_scaffold_5	[organism=Thlaspi arvense]	790.404	Ta_scaffold_5	[organism=Thlaspi arvense]
Contig511	5	8.50199e-107	Ta_scaffold_39	[organism=Thlaspi arvense]	100	Ta_scaffold_39	[organism=Thlaspi arvense]	100	Ta_scaffold_39	[organism=Thlaspi arvense]	269	Ta_scaffold_39	[organism=Thlaspi arvense]	389.19	Ta_scaffold_39	[organism=Thlaspi arvense]
Contig512	30	0	Ta_scaffold_28	[organism=Thlaspi arvense]	100	Ta_scaffold_28	[organism=Thlaspi arvense]	100	Ta_scaffold_28	[organism=Thlaspi arvense]	2326	Ta_scaffold_28	[organism=Thlaspi arvense]	2393.77	Ta_scaffold_28	[organism=Thlaspi arvense]
Contig513	37	0	Ta_scaffold_30	[organism=Thlaspi arvense]	100	Ta_scaffold_30	[organism=Thlaspi arvense]	100	Ta_scaffold_30	[organism=Thlaspi arvense]	1384	Ta_scaffold_30	[organism=Thlaspi arvense]	2056.46	Ta_scaffold_30	[organism=Thlaspi arvense]
Contig514	15	1.12041e-146	Ta_scaffold_164	[organism=Thlaspi arvense]	100	Ta_scaffold_164	[organism=Thlaspi arvense]	100	Ta_scaffold_164	[organism=Thlaspi arvense]	349	Ta_scaffold_164	[organism=Thlaspi arvense]	521.442	Ta_scaffold_164	[organism=Thlaspi arvense]
Contig515	29	1.35996e-162	Ta_scaffold_11	[organism=Thlaspi arvense]	100	Ta_scaffold_11	[organism=Thlaspi arvense]	100	Ta_scaffold_11	[organism=Thlaspi arvense]	385	Ta_scaffold_11	[organism=Thlaspi arvense]	574.937	Ta_scaffold_11	[organism=Thlaspi arvense]
Contig516	15	0	Ta_scaffold_137	[organism=Thlaspi arvense]	100	Ta_scaffold_137	[organism=Thlaspi arvense]	100	Ta_scaffold_137	[organism=Thlaspi arvense]	1915	Ta_scaffold_137	[organism=Thlaspi arvense]	2848.48	Ta_scaffold_137	[organism=Thlaspi arvense]
Contig517	24	0	Ta_scaffold_232	[organism=Thlaspi arvense]	100	Ta_scaffold_232	[organism=Thlaspi arvense]	100	Ta_scaffold_232	[organism=Thlaspi arvense]	1069	Ta_scaffold_232	[organism=Thlaspi arvense]	1362.5	Ta_scaffold_232	[organism=Thlaspi arvense]
Contig518	26	0	Ta_scaffold_172	[organism=Thlaspi arvense]	99.9041	Ta_scaffold_172	[organism=Thlaspi arvense]	99.9041	Ta_scaffold_172	[organism=Thlaspi arvense]	2085	Ta_scaffold_172	[organism=Thlaspi arvense]	3092.18	Ta_scaffold_172	[organism=Thlaspi arvense]
Contig519	53	0	Ta_scaffold_18	[organism=Thlaspi arvense]	100	Ta_scaffold_18	[organism=Thlaspi arvense]	100	Ta_scaffold_18	[organism=Thlaspi arvense]	1834	Ta_scaffold_18	[organism=Thlaspi arvense]	2476.99	Ta_scaffold_18	[organism=Thlaspi arvense]
Contig520	35	0	Ta_scaffold_73	[organism=Thlaspi arvense]	100	Ta_scaffold_73	[organism=Thlaspi arvense]	100	Ta_scaffold_73	[organism=Thlaspi arvense]	683	Ta_scaffold_73	[organism=Thlaspi arvense]	1017.76	Ta_scaffold_73	[organism=Thlaspi arvense]
Contig521	25	4.40416e-131	Ta_scaffold_18	[organism=Thlaspi arvense]	100	Ta_scaffold_18	[organism=Thlaspi arvense]	100	Ta_scaffold_18	[organism=Thlaspi arvense]	315	Ta_scaffold_18	[organism=Thlaspi arvense]	470.919	Ta_scaffold_18	[organism=Thlaspi arvense]
Contig522	24	0	Ta_scaffold_16	[organism=Thlaspi arvense]	100	Ta_scaffold_16	[organism=Thlaspi arvense]	100	Ta_scaffold_16	[organism=Thlaspi arvense]	1977	Ta_scaffold_16	[organism=Thlaspi arvense]	2940.61	Ta_scaffold_16	[organism=Thlaspi arvense]
Contig523	17	0	Ta_scaffold_506	[organism=Thlaspi arvense]	100	Ta_scaffold_506	[organism=Thlaspi arvense]	100	Ta_scaffold_506	[organism=Thlaspi arvense]	1013	Ta_scaffold_506	[organism=Thlaspi arvense]	1508.13	Ta_scaffold_506	[organism=Thlaspi arvense]
Contig524	28	0	Ta_scaffold_17	[organism=Thlaspi arvense]	100	Ta_scaffold_17	[organism=Thlaspi arvense]	100	Ta_scaffold_17	[organism=Thlaspi arvense]	1261	Ta_scaffold_17	[organism=Thlaspi arvense]	815.665	Ta_scaffold_17	[organism=Thlaspi arvense]
Contig525	27	0	Ta_scaffold_142	[organism=Thlaspi arvense]	100	Ta_scaffold_16	[organism=Thlaspi arvense]	100	Ta_scaffold_16	[organism=Thlaspi arvense]	1110	Ta_scaffold_142	[organism=Thlaspi arvense]	1126.23	Ta_scaffold_142	[organism=Thlaspi arvense]
Contig526	61	0	Ta_scaffold_11	[organism=Thlaspi arvense]	100	Ta_scaffold_11	[organism=Thlaspi arvense]	100	Ta_scaffold_11	[organism=Thlaspi arvense]	1664	Ta_scaffold_11	[organism=Thlaspi arvense]	2378.91	Ta_scaffold_11	[organism=Thlaspi arvense]
Contig527	44	0	Ta_scaffold_89	[organism=Thlaspi arvense]	100	Ta_scaffold_89	[organism=Thlaspi arvense]	100	Ta_scaffold_89	[organism=Thlaspi arvense]	1367	Ta_scaffold_89	[organism=Thlaspi arvense]	1821.67	Ta_scaffold_89	[organism=Thlaspi arvense]
Contig528	50	0	Ta_scaffold_161	[organism=Thlaspi arvense]	100	Ta_scaffold_161	[organism=Thlaspi arvense]	100	Ta_scaffold_161	[organism=Thlaspi arvense]	1920	Ta_scaffold_161	[organism=Thlaspi arvense]	2855.91	Ta_scaffold_161	[organism=Thlaspi arvense]
Contig529	31	0	Ta_scaffold_1185	[organism=Thlaspi arvense]	100	Ta_scaffold_1185	[organism=Thlaspi arvense]	100	Ta_scaffold_1185	[organism=Thlaspi arvense]	1106	Ta_scaffold_1634	[organism=Thlaspi arvense]	876.59	Ta_scaffold_1185	[organism=Thlaspi arvense]
Contig530	18	1.11769e-113	Ta_scaffold_2	[organism=Thlaspi arvense]	100	Ta_scaffold_2	[organism=Thlaspi arvense]	100	Ta_scaffold_2	[organism=Thlaspi arvense]	276	Ta_scaffold_2	[organism=Thlaspi arvense]	412.966	Ta_scaffold_2	[organism=Thlaspi arvense]
Contig531	21	0	Ta_scaffold_3837	[organism=Thlaspi arvense]	100	Ta_scaffold_3837	[organism=Thlaspi arvense]	100	Ta_scaffold_3837	[organism=Thlaspi arvense]	754	Ta_scaffold_3837	[organism=Thlaspi arvense]	866.188	Ta_scaffold_3837	[organism=Thlaspi arvense]
Contig532	20	0	Ta_scaffold_75	[organism=Thlaspi arvense]	100	Ta_scaffold_75	[organism=Thlaspi arvense]	100	Ta_scaffold_75	[organism=Thlaspi arvense]	875	Ta_scaffold_75	[organism=Thlaspi arvense]	1303.07	Ta_scaffold_75	[organism=Thlaspi arvense]
Contig533	81	0	Ta_scaffold_2	[organism=Thlaspi arvense]	100	Ta_scaffold_2	[organism=Thlaspi arvense]	100	Ta_scaffold_2	[organism=Thlaspi arvense]	1497	Ta_scaffold_2	[organism=Thlaspi arvense]	1405.6	Ta_scaffold_2	[organism=Thlaspi arvense]
Contig534	30	0	Ta_scaffold_666	[organism=Thlaspi arvense]	100	Ta_scaffold_666	[organism=Thlaspi arvense]	100	Ta_scaffold_666	[organism=Thlaspi arvense]	668	Ta_scaffold_666	[organism=Thlaspi arvense]	638.834	Ta_scaffold_666	[organism=Thlaspi arvense]
Contig535	20	2.46117e-136	Ta_scaffold_32	[organism=Thlaspi arvense]	100	Ta_scaffold_32	[organism=Thlaspi arvense]	100	Ta_scaffold_32	[organism=Thlaspi arvense]	367	Ta_scaffold_32	[organism=Thlaspi arvense]	488.751	Ta_scaffold_32	[organism=Thlaspi arvense]
Contig536	22	2.99392e-169	Ta_scaffold_18	[organism=Thlaspi arvense]	100	Ta_scaffold_18	[organism=Thlaspi arvense]	100	Ta_scaffold_18	[organism=Thlaspi arvense]	401	Ta_scaffold_18	[organism=Thlaspi arvense]	598.713	Ta_scaffold_18	[organism=Thlaspi arvense]
Contig537	53	0	Ta_scaffold_29	[organism=Thlaspi arvense]	100	Ta_scaffold_29	[organism=Thlaspi arvense]	100	Ta_scaffold_29	[organism=Thlaspi arvense]	697	Ta_scaffold_31	[organism=Thlaspi arvense]	730.965	Ta_scaffold_29	[organism=Thlaspi arvense]
Contig538	29	0	Ta_scaffold_53	[organism=Thlaspi arvense]	100	Ta_scaffold_53	[organism=Thlaspi arvense]	100	Ta_scaffold_53	[organism=Thlaspi arvense]	1865	Ta_scaffold_53	[organism=Thlaspi arvense]	2065.37	Ta_scaffold_53	[organism=Thlaspi arvense]
Contig539	27	0	Ta_scaffold_2	[organism=Thlaspi arvense]	100	Ta_scaffold_2	[organism=Thlaspi arvense]	100	Ta_scaffold_2	[organism=Thlaspi arvense]	1629	Ta_scaffold_2	[organism=Thlaspi arvense]	2423.49	Ta_scaffold_2	[organism=Thlaspi arvense]
Contig540	5	0	Ta_scaffold_25	[organism=Thlaspi arvense]	99.5902	Ta_scaffold_25	[organism=Thlaspi arvense]	99.5902	Ta_scaffold_25	[organism=Thlaspi arvense]	1271	Ta_scaffold_25	[organism=Thlaspi arvense]	1650.78	Ta_scaffold_25	[organism=Thlaspi arvense]
Contig541	39	0	Ta_scaffold_121	[organism=Thlaspi arvense]	100	Ta_scaffold_121	[organism=Thlaspi arvense]	100	Ta_scaffold_121	[organism=Thlaspi arvense]	1252	Ta_scaffold_121	[organism=Thlaspi arvense]	1863.28	Ta_scaffold_121	[organism=Thlaspi arvense]
Contig542	29	1.38796e-170	Ta_scaffold_576	[organism=Thlaspi arvense]	100	Ta_scaffold_576	[organism=Thlaspi arvense]	100	Ta_scaffold_576	[organism=Thlaspi arvense]	404	Ta_scaffold_576	[organism=Thlaspi arvense]	603.171	Ta_scaffold_576	[organism=Thlaspi arvense]
Contig543	40	0	Ta_scaffold_153	[organism=Thlaspi arvense]	100	Ta_scaffold_153	[organism=Thlaspi arvense]	100	Ta_scaffold_153	[organism=Thlaspi arvense]	1451	Ta_scaffold_153	[organism=Thlaspi arvense]	1656.73	Ta_scaffold_153	[organism=Thlaspi arvense]
Contig544	20	0	Ta_scaffold_85	[organism=Thlaspi arvense]	99.7225	Ta_scaffold_85	[organism=Thlaspi arvense]	99.7225	Ta_scaffold_85	[organism=Thlaspi arvense]	1080	Ta_scaffold_85	[organism=Thlaspi arvense]	1597.29	Ta_scaffold_85	[organism=Thlaspi arvense]
Contig545	25	0	Ta_scaffold_8	[organism=Thlaspi arvense]	100	Ta_scaffold_8	[organism=Thlaspi arvense]	100	Ta_scaffold_8	[organism=Thlaspi arvense]	1513	Ta_scaffold_8	[organism=Thlaspi arvense]	1961.35	Ta_scaffold_8	[organism=Thlaspi arvense]
Contig546	39	0	Ta_scaffold_25	[organism=Thlaspi arvense]	100	Ta_scaffold_25	[organism=Thlaspi arvense]	100	Ta_scaffold_25	[organism=Thlaspi arvense]	595	Ta_scaffold_25	[organism=Thlaspi arvense]	886.992	Ta_scaffold_25	[organism=Thlaspi arvense]
Contig547	34	0	Ta_scaffold_34	[organism=Thlaspi arvense]	100	Ta_scaffold_34	[organism=Thlaspi arvense]	100	Ta_scaffold_34	[organism=Thlaspi arvense]	472	Ta_scaffold_34	[organism=Thlaspi arvense]	699.759	Ta_scaffold_34	[organism=Thlaspi arvense]
Contig548	32	3.63769e-147	Ta_scaffold_195	[organism=Thlaspi arvense]	100	Ta_scaffold_195	[organism=Thlaspi arvense]	100	Ta_scaffold_195	[organism=Thlaspi arvense]	351	Ta_scaffold_195	[organism=Thlaspi arvense]	524.414	Ta_scaffold_195	[organism=Thlaspi arvense]
Contig549	9	0	Ta_scaffold_49	[organism=Thlaspi arvense]	99.7375	Ta_scaffold_49	[organism=Thlaspi arvense]	99.7375	Ta_scaffold_49	[organism=Thlaspi arvense]	999	Ta_scaffold_49	[organism=Thlaspi arvense]	888.478	Ta_scaffold_49	[organism=Thlaspi arvense]
Contig550	27	0	Ta_scaffold_252	[organism=Thlaspi arvense]	100	Ta_scaffold_252	[organism=Thlaspi arvense]	100	Ta_scaffold_252	[organism=Thlaspi arvense]	450	Ta_scaffold_252	[organism=Thlaspi arvense]	671.526	Ta_scaffold_252	[organism=Thlaspi arvense]
Contig551	15	0	Ta_scaffold_1	[organism=Thlaspi arvense]	100	Ta_scaffold_1	[organism=Thlaspi arvense]	100	Ta_scaffold_1	[organism=Thlaspi arvense]	511	Ta_scaffold_1	[organism=Thlaspi arvense]	683.413	Ta_scaffold_1	[organism=Thlaspi arvense]
Contig552	35	0	Ta_scaffold_23	[organism=Thlaspi arvense]	100	Ta_scaffold_23	[organism=Thlaspi arvense]	100	Ta_scaffold_23	[organism=Thlaspi arvense]	1030	Ta_scaffold_23	[organism=Thlaspi arvense]	1521.5	Ta_scaffold_23	[organism=Thlaspi arvense]
Contig553	41	0	Ta_scaffold_19	[organism=Thlaspi arvense]	100	Ta_scaffold_19	[organism=Thlaspi arvense]	100	Ta_scaffold_19	[organism=Thlaspi arvense]	654	Ta_scaffold_19	[organism=Thlaspi arvense]	974.665	Ta_scaffold_19	[organism=Thlaspi arvense]
Contig554	32	0	Ta_scaffold_8	[organism=Thlaspi arvense]	100	Ta_scaffold_8	[organism=Thlaspi arvense]	100	Ta_scaffold_8	[organism=Thlaspi arvense]	451	Ta_scaffold_8	[organism=Thlaspi arvense]	667.068	Ta_scaffold_8	[organism=Thlaspi arvense]
Contig555	62	0	Ta_scaffold_59	[organism=Thlaspi arvense]	100	Ta_scaffold_59	[organism=Thlaspi arvense]	100	Ta_scaffold_59	[organism=Thlaspi arvense]	1794	Ta_scaffold_59	[organism=Thlaspi arvense]	2655.3	Ta_scaffold_59	[organism=Thlaspi arvense]
Contig556	28	0	Ta_scaffold_86	[organism=Thlaspi arvense]	100	Ta_scaffold_86	[organism=Thlaspi arvense]	100	Ta_scaffold_86	[organism=Thlaspi arvense]	1190	Ta_scaffold_86	[organism=Thlaspi arvense]	1043.02	Ta_scaffold_86	[organism=Thlaspi arvense]
Contig557	30	0	Ta_scaffold_69	[organism=Thlaspi arvense]	100	Ta_scaffold_69	[organism=Thlaspi arvense]	100	Ta_scaffold_69	[organism=Thlaspi arvense]	540	Ta_scaffold_69	[organism=Thlaspi arvense]	805.263	Ta_scaffold_69	[organism=Thlaspi arvense]
Contig558	28	0	Ta_scaffold_56	[organism=Thlaspi arvense]	100	Ta_scaffold_56	[organism=Thlaspi arvense]	100	Ta_scaffold_56	[organism=Thlaspi arvense]	3449	Ta_scaffold_56	[organism=Thlaspi arvense]	5127.97	Ta_scaffold_56	[organism=Thlaspi arvense]
Contig559	28	0	Ta_scaffold_2	[organism=Thlaspi arvense]	100	Ta_scaffold_2	[organism=Thlaspi arvense]	100	Ta_scaffold_2	[organism=Thlaspi arvense]	697	Ta_scaffold_2	[organism=Thlaspi arvense]	1034.1	Ta_scaffold_2	[organism=Thlaspi arvense]
Contig560	33	1.88283e-176	Ta_scaffold_41	[organism=Thlaspi arvense]	100	Ta_scaffold_41	[organism=Thlaspi arvense]	100	Ta_scaffold_41	[organism=Thlaspi arvense]	423	Ta_scaffold_41	[organism=Thlaspi arvense]	622.488	Ta_scaffold_41	[organism=Thlaspi arvense]
Contig561	15	0	Ta_scaffold_114	[organism=Thlaspi arvense]	100	Ta_scaffold_114	[organism=Thlaspi arvense]	100	Ta_scaffold_114	[organism=Thlaspi arvense]	623	Ta_scaffold_114	[organism=Thlaspi arvense]	928.599	Ta_scaffold_114	[organism=Thlaspi arvense]
Contig562	62	0	Ta_scaffold_9	[organism=Thlaspi arvense]	100	Ta_scaffold_9	[organism=Thlaspi arvense]	100	Ta_scaffold_9	[organism=Thlaspi arvense]	854	Ta_scaffold_9	[organism=Thlaspi arvense]	1271.86	Ta_scaffold_9	[organism=Thlaspi arvense]
Contig563	37	0	Ta_scaffold_50	[organism=Thlaspi arvense]	100	Ta_scaffold_50	[organism=Thlaspi arvense]	100	Ta_scaffold_50	[organism=Thlaspi arvense]	1075	Ta_scaffold_10	[organism=Thlaspi arvense]	891.45	Ta_scaffold_50	[organism=Thlaspi arvense]
Contig564	27	1.61227e-164	Ta_scaffold_287	[organism=Thlaspi arvense]	98.0296	Ta_scaffold_287	[organism=Thlaspi arvense]	98.0296	Ta_scaffold_287	[organism=Thlaspi arvense]	406	Ta_scaffold_287	[organism=Thlaspi arvense]	580.881	Ta_scaffold_287	[organism=Thlaspi arvense]
Contig565	40	0	Ta_scaffold_35	[organism=Thlaspi arvense]	100	Ta_scaffold_35	[organism=Thlaspi arvense]	100	Ta_scaffold_35	[organism=Thlaspi arvense]	1510	Ta_scaffold_35	[organism=Thlaspi arvense]	1937.58	Ta_scaffold_35	[organism=Thlaspi arvense]
Contig566	43	0	Ta_scaffold_31	[organism=Thlaspi arvense]	90.7216	Ta_scaffold_297	[organism=Thlaspi arvense]	90.7216	Ta_scaffold_297	[organism=Thlaspi arvense]	1490	Ta_scaffold_31	[organism=Thlaspi arvense]	1349.13	Ta_scaffold_31	[organism=Thlaspi arvense]
Contig567	46	2.3946e-144	Ta_scaffold_81	[organism=Thlaspi arvense]	100	Ta_scaffold_81	[organism=Thlaspi arvense]	100	Ta_scaffold_81	[organism=Thlaspi arvense]	551	Ta_scaffold_99	[organism=Thlaspi arvense]	515.498	Ta_scaffold_81	[organism=Thlaspi arvense]
Contig568	49	0	Ta_scaffold_1667	[organism=Thlaspi arvense]	100	Ta_scaffold_1667	[organism=Thlaspi arvense]	100	Ta_scaffold_1667	[organism=Thlaspi arvense]	669	Ta_scaffold_1667	[organism=Thlaspi arvense]	993.982	Ta_scaffold_1667	[organism=Thlaspi arvense]
Contig569	47	1.06849e-148	Ta_scaffold_9	[organism=Thlaspi arvense]	100	Ta_scaffold_9	[organism=Thlaspi arvense]	100	Ta_scaffold_9	[organism=Thlaspi arvense]	505	Ta_scaffold_87	[organism=Thlaspi arvense]	530.358	Ta_scaffold_9	[organism=Thlaspi arvense]
Contig570	28	0	Ta_scaffold_108	[organism=Thlaspi arvense]	100	Ta_scaffold_108	[organism=Thlaspi arvense]	100	Ta_scaffold_108	[organism=Thlaspi arvense]	3549	Ta_scaffold_108	[organism=Thlaspi arvense]	5276.56	Ta_scaffold_108	[organism=Thlaspi arvense]
Contig571	80	0	Ta_scaffold_131	[organism=Thlaspi arvense]	100	Ta_scaffold_131	[organism=Thlaspi arvense]	100	Ta_scaffold_131	[organism=Thlaspi arvense]	3580	Ta_scaffold_131	[organism=Thlaspi arvense]	5303.31	Ta_scaffold_131	[organism=Thlaspi arvense]
Contig572	17	0	Ta_scaffold_57	[organism=Thlaspi arvense]	100	Ta_scaffold_1243	[organism=Thlaspi arvense]	100	Ta_scaffold_1243	[organism=Thlaspi arvense]	1532	Ta_scaffold_57	[organism=Thlaspi arvense]	1705.76	Ta_scaffold_57	[organism=Thlaspi arvense]
Contig573	61	0	Ta_scaffold_14	[organism=Thlaspi arvense]	100	Ta_scaffold_14	[organism=Thlaspi arvense]	100	Ta_scaffold_14	[organism=Thlaspi arvense]	859	Ta_scaffold_14	[organism=Thlaspi arvense]	655.18	Ta_scaffold_14	[organism=Thlaspi arvense]
Contig574	17	0	Ta_scaffold_13	[organism=Thlaspi arvense]	99.6198	Ta_scaffold_13	[organism=Thlaspi arvense]	99.6198	Ta_scaffold_13	[organism=Thlaspi arvense]	992	Ta_scaffold_13	[organism=Thlaspi arvense]	915.226	Ta_scaffold_13	[organism=Thlaspi arvense]
Contig575	55	0	Ta_scaffold_28	[organism=Thlaspi arvense]	100	Ta_scaffold_28	[organism=Thlaspi arvense]	100	Ta_scaffold_28	[organism=Thlaspi arvense]	609	Ta_scaffold_88	[organism=Thlaspi arvense]	855.787	Ta_scaffold_28	[organism=Thlaspi arvense]
Contig576	15	0	Ta_scaffold_233	[organism=Thlaspi arvense]	100	Ta_scaffold_233	[organism=Thlaspi arvense]	100	Ta_scaffold_233	[organism=Thlaspi arvense]	547	Ta_scaffold_233	[organism=Thlaspi arvense]	815.665	Ta_scaffold_233	[organism=Thlaspi arvense]
Contig577	32	0	Ta_scaffold_3	[organism=Thlaspi arvense]	100	Ta_scaffold_3	[organism=Thlaspi arvense]	100	Ta_scaffold_3	[organism=Thlaspi arvense]	879	Ta_scaffold_3	[organism=Thlaspi arvense]	1309.01	Ta_scaffold_3	[organism=Thlaspi arvense]
Contig578	23	0	Ta_scaffold_346	[organism=Thlaspi arvense]	100	Ta_scaffold_346	[organism=Thlaspi arvense]	100	Ta_scaffold_346	[organism=Thlaspi arvense]	628	Ta_scaffold_346	[organism=Thlaspi arvense]	928.599	Ta_scaffold_346	[organism=Thlaspi arvense]
Contig579	25	0	Ta_scaffold_11	[organism=Thlaspi arvense]	100	Ta_scaffold_11	[organism=Thlaspi arvense]	100	Ta_scaffold_11	[organism=Thlaspi arvense]	497	Ta_scaffold_11	[organism=Thlaspi arvense]	732.451	Ta_scaffold_11	[organism=Thlaspi arvense]
Contig580	44	0	Ta_scaffold_324	[organism=Thlaspi arvense]	100	Ta_scaffold_324	[organism=Thlaspi arvense]	100	Ta_scaffold_324	[organism=Thlaspi arvense]	1644	Ta_scaffold_324	[organism=Thlaspi arvense]	2041.6	Ta_scaffold_324	[organism=Thlaspi arvense]
Contig581	23	2.08948e-141	Ta_scaffold_58	[organism=Thlaspi arvense]	100	Ta_scaffold_58	[organism=Thlaspi arvense]	100	Ta_scaffold_58	[organism=Thlaspi arvense]	338	Ta_scaffold_58	[organism=Thlaspi arvense]	505.096	Ta_scaffold_58	[organism=Thlaspi arvense]
Contig582	66	0	Ta_scaffold_86	[organism=Thlaspi arvense]	100	Ta_scaffold_86	[organism=Thlaspi arvense]	100	Ta_scaffold_86	[organism=Thlaspi arvense]	1540	Ta_scaffold_86	[organism=Thlaspi arvense]	1699.82	Ta_scaffold_86	[organism=Thlaspi arvense]
Contig583	17	0	Ta_scaffold_50	[organism=Thlaspi arvense]	100	Ta_scaffold_50	[organism=Thlaspi arvense]	100	Ta_scaffold_50	[organism=Thlaspi arvense]	687	Ta_scaffold_50	[organism=Thlaspi arvense]	1019.24	Ta_scaffold_50	[organism=Thlaspi arvense]
Contig584	50	0	Ta_scaffold_88	[organism=Thlaspi arvense]	100	Ta_scaffold_88	[organism=Thlaspi arvense]	100	Ta_scaffold_88	[organism=Thlaspi arvense]	720	Ta_scaffold_88	[organism=Thlaspi arvense]	670.04	Ta_scaffold_88	[organism=Thlaspi arvense]
Contig585	28	0	Ta_scaffold_2745	[organism=Thlaspi arvense]	100	Ta_scaffold_2745	[organism=Thlaspi arvense]	100	Ta_scaffold_2745	[organism=Thlaspi arvense]	1021	Ta_scaffold_2745	[organism=Thlaspi arvense]	1520.02	Ta_scaffold_2745	[organism=Thlaspi arvense]
Contig586	156	0	Ta_scaffold_410	[organism=Thlaspi arvense]	100	Ta_scaffold_410	[organism=Thlaspi arvense]	100	Ta_scaffold_410	[organism=Thlaspi arvense]	1244	Ta_scaffold_410	[organism=Thlaspi arvense]	1463.55	Ta_scaffold_410	[organism=Thlaspi arvense]
Contig587	19	0	Ta_scaffold_31	[organism=Thlaspi arvense]	99.9431	Ta_scaffold_31	[organism=Thlaspi arvense]	99.9431	Ta_scaffold_31	[organism=Thlaspi arvense]	1757	Ta_scaffold_31	[organism=Thlaspi arvense]	2609.24	Ta_scaffold_31	[organism=Thlaspi arvense]
Contig588	24	0	Ta_scaffold_112	[organism=Thlaspi arvense]	100	Ta_scaffold_112	[organism=Thlaspi arvense]	100	Ta_scaffold_112	[organism=Thlaspi arvense]	490	Ta_scaffold_112	[organism=Thlaspi arvense]	730.965	Ta_scaffold_112	[organism=Thlaspi arvense]
Contig589	58	0	Ta_scaffold_187	[organism=Thlaspi arvense]	100	Ta_scaffold_187	[organism=Thlaspi arvense]	100	Ta_scaffold_187	[organism=Thlaspi arvense]	1249	Ta_scaffold_65	[organism=Thlaspi arvense]	888.478	Ta_scaffold_187	[organism=Thlaspi arvense]
Contig590	48	0	Ta_scaffold_165	[organism=Thlaspi arvense]	100	Ta_scaffold_165	[organism=Thlaspi arvense]	100	Ta_scaffold_165	[organism=Thlaspi arvense]	1113	Ta_scaffold_165	[organism=Thlaspi arvense]	1377.36	Ta_scaffold_165	[organism=Thlaspi arvense]
Contig591	25	0	Ta_scaffold_232	[organism=Thlaspi arvense]	100	Ta_scaffold_232	[organism=Thlaspi arvense]	100	Ta_scaffold_232	[organism=Thlaspi arvense]	2197	Ta_scaffold_69	[organism=Thlaspi arvense]	3025.31	Ta_scaffold_232	[organism=Thlaspi arvense]
Contig592	22	1.0041e-132	Ta_scaffold_58	[organism=Thlaspi arvense]	100	Ta_scaffold_58	[organism=Thlaspi arvense]	100	Ta_scaffold_58	[organism=Thlaspi arvense]	374	Ta_scaffold_21	[organism=Thlaspi arvense]	476.863	Ta_scaffold_58	[organism=Thlaspi arvense]
Contig593	16	0	Ta_scaffold_1402	[organism=Thlaspi arvense]	100	Ta_scaffold_1402	[organism=Thlaspi arvense]	100	Ta_scaffold_1402	[organism=Thlaspi arvense]	929	Ta_scaffold_1402	[organism=Thlaspi arvense]	1383.31	Ta_scaffold_1402	[organism=Thlaspi arvense]
Contig594	11	0	Ta_scaffold_206	[organism=Thlaspi arvense]	100	Ta_scaffold_206	[organism=Thlaspi arvense]	100	Ta_scaffold_206	[organism=Thlaspi arvense]	577	Ta_scaffold_206	[organism=Thlaspi arvense]	860.245	Ta_scaffold_206	[organism=Thlaspi arvense]
Contig595	8	0.606276	Ta_scaffold_2278	[organism=Thlaspi arvense]	83.3333	Ta_scaffold_173	[organism=Thlaspi arvense]	83.3333	Ta_scaffold_173	[organism=Thlaspi arvense]	120	Ta_scaffold_791	[organism=Thlaspi arvense]	39.9859	Ta_scaffold_2278	[organism=Thlaspi arvense]
Contig596	18	3.7618e-174	Ta_scaffold_1083	[organism=Thlaspi arvense]	100	Ta_scaffold_1083	[organism=Thlaspi arvense]	100	Ta_scaffold_1083	[organism=Thlaspi arvense]	415	Ta_scaffold_1083	[organism=Thlaspi arvense]	615.059	Ta_scaffold_1083	[organism=Thlaspi arvense]
Contig597	18	0	Ta_scaffold_10	[organism=Thlaspi arvense]	99.924	Ta_scaffold_10	[organism=Thlaspi arvense]	99.924	Ta_scaffold_10	[organism=Thlaspi arvense]	1316	Ta_scaffold_10	[organism=Thlaspi arvense]	1953.92	Ta_scaffold_10	[organism=Thlaspi arvense]
Contig598	29	0	Ta_scaffold_16	[organism=Thlaspi arvense]	100	Ta_scaffold_16	[organism=Thlaspi arvense]	100	Ta_scaffold_16	[organism=Thlaspi arvense]	1165	Ta_scaffold_16	[organism=Thlaspi arvense]	1123.26	Ta_scaffold_16	[organism=Thlaspi arvense]
Contig599	28	0	Ta_scaffold_4	[organism=Thlaspi arvense]	100	Ta_scaffold_4	[organism=Thlaspi arvense]	100	Ta_scaffold_4	[organism=Thlaspi arvense]	1334	Ta_scaffold_4	[organism=Thlaspi arvense]	1985.13	Ta_scaffold_4	[organism=Thlaspi arvense]
Contig600	22	0	Ta_scaffold_212	[organism=Thlaspi arvense]	100	Ta_scaffold_212	[organism=Thlaspi arvense]	100	Ta_scaffold_212	[organism=Thlaspi arvense]	611	Ta_scaffold_212	[organism=Thlaspi arvense]	910.768	Ta_scaffold_212	[organism=Thlaspi arvense]
Contig601	33	0	Ta_scaffold_165	[organism=Thlaspi arvense]	100	Ta_scaffold_165	[organism=Thlaspi arvense]	100	Ta_scaffold_165	[organism=Thlaspi arvense]	1794	Ta_scaffold_165	[organism=Thlaspi arvense]	2668.68	Ta_scaffold_165	[organism=Thlaspi arvense]
Contig602	18	4.54627e-150	Ta_scaffold_650	[organism=Thlaspi arvense]	100	Ta_scaffold_650	[organism=Thlaspi arvense]	100	Ta_scaffold_650	[organism=Thlaspi arvense]	360	Ta_scaffold_650	[organism=Thlaspi arvense]	533.33	Ta_scaffold_650	[organism=Thlaspi arvense]
Contig603	36	0	Ta_scaffold_201	[organism=Thlaspi arvense]	100	Ta_scaffold_201	[organism=Thlaspi arvense]	100	Ta_scaffold_201	[organism=Thlaspi arvense]	729	Ta_scaffold_201	[organism=Thlaspi arvense]	1081.65	Ta_scaffold_201	[organism=Thlaspi arvense]
Contig604	27	0	Ta_scaffold_18	[organism=Thlaspi arvense]	100	Ta_scaffold_18	[organism=Thlaspi arvense]	100	Ta_scaffold_18	[organism=Thlaspi arvense]	1379	Ta_scaffold_18	[organism=Thlaspi arvense]	2031.19	Ta_scaffold_18	[organism=Thlaspi arvense]
Contig605	27	0	Ta_scaffold_97	[organism=Thlaspi arvense]	100	Ta_scaffold_97	[organism=Thlaspi arvense]	100	Ta_scaffold_97	[organism=Thlaspi arvense]	1786	Ta_scaffold_97	[organism=Thlaspi arvense]	1878.14	Ta_scaffold_97	[organism=Thlaspi arvense]
Contig606	47	1.15626e-170	Ta_scaffold_52	[organism=Thlaspi arvense]	100	Ta_scaffold_52	[organism=Thlaspi arvense]	100	Ta_scaffold_52	[organism=Thlaspi arvense]	830	Ta_scaffold_52	[organism=Thlaspi arvense]	604.657	Ta_scaffold_52	[organism=Thlaspi arvense]
Contig607	25	0	Ta_scaffold_1026	[organism=Thlaspi arvense]	100	Ta_scaffold_1026	[organism=Thlaspi arvense]	100	Ta_scaffold_1026	[organism=Thlaspi arvense]	536	Ta_scaffold_1026	[organism=Thlaspi arvense]	787.432	Ta_scaffold_1026	[organism=Thlaspi arvense]
Contig608	24	0	Ta_scaffold_16	[organism=Thlaspi arvense]	100	Ta_scaffold_16	[organism=Thlaspi arvense]	100	Ta_scaffold_16	[organism=Thlaspi arvense]	890	Ta_scaffold_16	[organism=Thlaspi arvense]	1103.94	Ta_scaffold_16	[organism=Thlaspi arvense]
Contig609	35	0	Ta_scaffold_114	[organism=Thlaspi arvense]	99.9481	Ta_scaffold_114	[organism=Thlaspi arvense]	99.9481	Ta_scaffold_114	[organism=Thlaspi arvense]	1928	Ta_scaffold_114	[organism=Thlaspi arvense]	2863.34	Ta_scaffold_114	[organism=Thlaspi arvense]
Contig610	41	0	Ta_scaffold_18	[organism=Thlaspi arvense]	100	Ta_scaffold_18	[organism=Thlaspi arvense]	100	Ta_scaffold_18	[organism=Thlaspi arvense]	1188	Ta_scaffold_14	[organism=Thlaspi arvense]	971.693	Ta_scaffold_18	[organism=Thlaspi arvense]
Contig611	36	0	Ta_scaffold_62	[organism=Thlaspi arvense]	100	Ta_scaffold_62	[organism=Thlaspi arvense]	100	Ta_scaffold_62	[organism=Thlaspi arvense]	648	Ta_scaffold_110	[organism=Thlaspi arvense]	678.956	Ta_scaffold_62	[organism=Thlaspi arvense]
Contig612	23	0	Ta_scaffold_563	[organism=Thlaspi arvense]	100	Ta_scaffold_563	[organism=Thlaspi arvense]	100	Ta_scaffold_563	[organism=Thlaspi arvense]	4076	Ta_scaffold_563	[organism=Thlaspi arvense]	6059.67	Ta_scaffold_563	[organism=Thlaspi arvense]
Contig613	18	0	Ta_scaffold_150	[organism=Thlaspi arvense]	100	Ta_scaffold_150	[organism=Thlaspi arvense]	100	Ta_scaffold_150	[organism=Thlaspi arvense]	2444	Ta_scaffold_150	[organism=Thlaspi arvense]	3634.56	Ta_scaffold_150	[organism=Thlaspi arvense]
Contig614	22	0	Ta_scaffold_11	[organism=Thlaspi arvense]	100	Ta_scaffold_11	[organism=Thlaspi arvense]	100	Ta_scaffold_11	[organism=Thlaspi arvense]	948	Ta_scaffold_11	[organism=Thlaspi arvense]	1102.46	Ta_scaffold_11	[organism=Thlaspi arvense]
Contig615	67	7.86016e-144	Ta_scaffold_26	[organism=Thlaspi arvense]	100	Ta_scaffold_26	[organism=Thlaspi arvense]	100	Ta_scaffold_26	[organism=Thlaspi arvense]	344	Ta_scaffold_26	[organism=Thlaspi arvense]	514.012	Ta_scaffold_26	[organism=Thlaspi arvense]
Contig616	16	0	Ta_scaffold_52	[organism=Thlaspi arvense]	100	Ta_scaffold_52	[organism=Thlaspi arvense]	100	Ta_scaffold_52	[organism=Thlaspi arvense]	959	Ta_scaffold_52	[organism=Thlaspi arvense]	1133.66	Ta_scaffold_52	[organism=Thlaspi arvense]
Contig617	24	0	Ta_scaffold_13	[organism=Thlaspi arvense]	100	Ta_scaffold_13	[organism=Thlaspi arvense]	100	Ta_scaffold_13	[organism=Thlaspi arvense]	919	Ta_scaffold_13	[organism=Thlaspi arvense]	674.498	Ta_scaffold_13	[organism=Thlaspi arvense]
Contig618	22	1.12841e-97	Ta_scaffold_714	[organism=Thlaspi arvense]	100	Ta_scaffold_714	[organism=Thlaspi arvense]	100	Ta_scaffold_714	[organism=Thlaspi arvense]	240	Ta_scaffold_714	[organism=Thlaspi arvense]	359.471	Ta_scaffold_714	[organism=Thlaspi arvense]
Contig619	34	0	Ta_scaffold_37	[organism=Thlaspi arvense]	100	Ta_scaffold_37	[organism=Thlaspi arvense]	100	Ta_scaffold_37	[organism=Thlaspi arvense]	543	Ta_scaffold_37	[organism=Thlaspi arvense]	809.721	Ta_scaffold_37	[organism=Thlaspi arvense]
Contig620	14	0	Ta_scaffold_8	[organism=Thlaspi arvense]	100	Ta_scaffold_8	[organism=Thlaspi arvense]	100	Ta_scaffold_8	[organism=Thlaspi arvense]	443	Ta_scaffold_8	[organism=Thlaspi arvense]	661.124	Ta_scaffold_8	[organism=Thlaspi arvense]
Contig621	31	0	Ta_scaffold_22	[organism=Thlaspi arvense]	100	Ta_scaffold_22	[organism=Thlaspi arvense]	100	Ta_scaffold_22	[organism=Thlaspi arvense]	2739	Ta_scaffold_22	[organism=Thlaspi arvense]	2573.57	Ta_scaffold_22	[organism=Thlaspi arvense]
Contig622	9	1.64182e-156	Ta_scaffold_33	[organism=Thlaspi arvense]	100	Ta_scaffold_33	[organism=Thlaspi arvense]	100	Ta_scaffold_33	[organism=Thlaspi arvense]	371	Ta_scaffold_33	[organism=Thlaspi arvense]	554.134	Ta_scaffold_33	[organism=Thlaspi arvense]
Contig623	23	0	Ta_scaffold_21	[organism=Thlaspi arvense]	100	Ta_scaffold_21	[organism=Thlaspi arvense]	100	Ta_scaffold_21	[organism=Thlaspi arvense]	1332	Ta_scaffold_21	[organism=Thlaspi arvense]	1945.01	Ta_scaffold_21	[organism=Thlaspi arvense]
Contig624	39	0	Ta_scaffold_50	[organism=Thlaspi arvense]	100	Ta_scaffold_50	[organism=Thlaspi arvense]	100	Ta_scaffold_50	[organism=Thlaspi arvense]	1064	Ta_scaffold_50	[organism=Thlaspi arvense]	1279.29	Ta_scaffold_50	[organism=Thlaspi arvense]
Contig625	36	0	Ta_scaffold_137	[organism=Thlaspi arvense]	100	Ta_scaffold_137	[organism=Thlaspi arvense]	100	Ta_scaffold_137	[organism=Thlaspi arvense]	811	Ta_scaffold_137	[organism=Thlaspi arvense]	1207.96	Ta_scaffold_137	[organism=Thlaspi arvense]
Contig626	81	0	Ta_scaffold_2	[organism=Thlaspi arvense]	99.4075	Ta_scaffold_2	[organism=Thlaspi arvense]	99.4075	Ta_scaffold_2	[organism=Thlaspi arvense]	1510	Ta_scaffold_2	[organism=Thlaspi arvense]	2231.8	Ta_scaffold_2	[organism=Thlaspi arvense]
Contig627	22	0	Ta_scaffold_32	[organism=Thlaspi arvense]	100	Ta_scaffold_32	[organism=Thlaspi arvense]	100	Ta_scaffold_32	[organism=Thlaspi arvense]	1282	Ta_scaffold_32	[organism=Thlaspi arvense]	1907.86	Ta_scaffold_32	[organism=Thlaspi arvense]
Contig628	37	0	Ta_scaffold_35	[organism=Thlaspi arvense]	91.3793	Ta_scaffold_46	[organism=Thlaspi arvense]	91.3793	Ta_scaffold_46	[organism=Thlaspi arvense]	2014	Ta_scaffold_35	[organism=Thlaspi arvense]	2426.46	Ta_scaffold_35	[organism=Thlaspi arvense]
Contig629	20	0	Ta_scaffold_120	[organism=Thlaspi arvense]	100	Ta_scaffold_120	[organism=Thlaspi arvense]	100	Ta_scaffold_120	[organism=Thlaspi arvense]	1225	Ta_scaffold_120	[organism=Thlaspi arvense]	1814.24	Ta_scaffold_120	[organism=Thlaspi arvense]
Contig630	23	0	Ta_scaffold_57	[organism=Thlaspi arvense]	100	Ta_scaffold_57	[organism=Thlaspi arvense]	100	Ta_scaffold_57	[organism=Thlaspi arvense]	520	Ta_scaffold_57	[organism=Thlaspi arvense]	771.086	Ta_scaffold_57	[organism=Thlaspi arvense]
Contig631	25	0	Ta_scaffold_334	[organism=Thlaspi arvense]	100	Ta_scaffold_334	[organism=Thlaspi arvense]	100	Ta_scaffold_334	[organism=Thlaspi arvense]	910	Ta_scaffold_334	[organism=Thlaspi arvense]	1084.63	Ta_scaffold_334	[organism=Thlaspi arvense]
Contig632	33	0	Ta_scaffold_15	[organism=Thlaspi arvense]	100	Ta_scaffold_15	[organism=Thlaspi arvense]	100	Ta_scaffold_15	[organism=Thlaspi arvense]	1366	Ta_scaffold_15	[organism=Thlaspi arvense]	1353.59	Ta_scaffold_15	[organism=Thlaspi arvense]
Contig633	31	0	Ta_scaffold_547	[organism=Thlaspi arvense]	100	Ta_scaffold_547	[organism=Thlaspi arvense]	100	Ta_scaffold_547	[organism=Thlaspi arvense]	884	Ta_scaffold_547	[organism=Thlaspi arvense]	1311.98	Ta_scaffold_547	[organism=Thlaspi arvense]
Contig634	22	0	Ta_scaffold_28	[organism=Thlaspi arvense]	100	Ta_scaffold_28	[organism=Thlaspi arvense]	100	Ta_scaffold_28	[organism=Thlaspi arvense]	527	Ta_scaffold_28	[organism=Thlaspi arvense]	785.946	Ta_scaffold_28	[organism=Thlaspi arvense]
Contig635	31	0	Ta_scaffold_21	[organism=Thlaspi arvense]	100	Ta_scaffold_21	[organism=Thlaspi arvense]	100	Ta_scaffold_21	[organism=Thlaspi arvense]	543	Ta_scaffold_21	[organism=Thlaspi arvense]	809.721	Ta_scaffold_21	[organism=Thlaspi arvense]
Contig636	17	0	Ta_scaffold_5	[organism=Thlaspi arvense]	100	Ta_scaffold_5	[organism=Thlaspi arvense]	100	Ta_scaffold_5	[organism=Thlaspi arvense]	555	Ta_scaffold_5	[organism=Thlaspi arvense]	827.553	Ta_scaffold_5	[organism=Thlaspi arvense]
Contig637	28	0	Ta_scaffold_9	[organism=Thlaspi arvense]	100	Ta_scaffold_9	[organism=Thlaspi arvense]	100	Ta_scaffold_9	[organism=Thlaspi arvense]	803	Ta_scaffold_388	[organism=Thlaspi arvense]	701.245	Ta_scaffold_9	[organism=Thlaspi arvense]
Contig638	33	0	Ta_scaffold_1	[organism=Thlaspi arvense]	93.5484	Ta_scaffold_445	[organism=Thlaspi arvense]	93.5484	Ta_scaffold_445	[organism=Thlaspi arvense]	1416	Ta_scaffold_1	[organism=Thlaspi arvense]	1741.43	Ta_scaffold_1	[organism=Thlaspi arvense]
Contig639	24	0	Ta_scaffold_516	[organism=Thlaspi arvense]	100	Ta_scaffold_516	[organism=Thlaspi arvense]	100	Ta_scaffold_516	[organism=Thlaspi arvense]	541	Ta_scaffold_516	[organism=Thlaspi arvense]	802.292	Ta_scaffold_516	[organism=Thlaspi arvense]
Contig640	33	0	Ta_scaffold_17	[organism=Thlaspi arvense]	100	Ta_scaffold_17	[organism=Thlaspi arvense]	100	Ta_scaffold_17	[organism=Thlaspi arvense]	1527	Ta_scaffold_17	[organism=Thlaspi arvense]	1959.87	Ta_scaffold_17	[organism=Thlaspi arvense]
Contig641	22	2.18004e-175	Ta_scaffold_5	[organism=Thlaspi arvense]	100	Ta_scaffold_5	[organism=Thlaspi arvense]	100	Ta_scaffold_5	[organism=Thlaspi arvense]	414	Ta_scaffold_5	[organism=Thlaspi arvense]	618.031	Ta_scaffold_5	[organism=Thlaspi arvense]
Contig642	20	0	Ta_scaffold_120	[organism=Thlaspi arvense]	99.88	Ta_scaffold_120	[organism=Thlaspi arvense]	99.88	Ta_scaffold_120	[organism=Thlaspi arvense]	833	Ta_scaffold_120	[organism=Thlaspi arvense]	1236.2	Ta_scaffold_120	[organism=Thlaspi arvense]
Contig643	24	4.67735e-145	Ta_scaffold_7	[organism=Thlaspi arvense]	100	Ta_scaffold_7	[organism=Thlaspi arvense]	100	Ta_scaffold_7	[organism=Thlaspi arvense]	595	Ta_scaffold_54	[organism=Thlaspi arvense]	518.47	Ta_scaffold_7	[organism=Thlaspi arvense]
Contig644	69	0	Ta_scaffold_16	[organism=Thlaspi arvense]	100	Ta_scaffold_16	[organism=Thlaspi arvense]	100	Ta_scaffold_16	[organism=Thlaspi arvense]	476	Ta_scaffold_16	[organism=Thlaspi arvense]	710.161	Ta_scaffold_16	[organism=Thlaspi arvense]
Contig645	39	0	Ta_scaffold_33	[organism=Thlaspi arvense]	100	Ta_scaffold_33	[organism=Thlaspi arvense]	100	Ta_scaffold_33	[organism=Thlaspi arvense]	1135	Ta_scaffold_58	[organism=Thlaspi arvense]	1028.16	Ta_scaffold_33	[organism=Thlaspi arvense]
Contig646	24	0	Ta_scaffold_2	[organism=Thlaspi arvense]	100	Ta_scaffold_2	[organism=Thlaspi arvense]	100	Ta_scaffold_2	[organism=Thlaspi arvense]	1070	Ta_scaffold_2	[organism=Thlaspi arvense]	1285.23	Ta_scaffold_2	[organism=Thlaspi arvense]
Contig647	21	0	Ta_scaffold_40	[organism=Thlaspi arvense]	100	Ta_scaffold_40	[organism=Thlaspi arvense]	100	Ta_scaffold_40	[organism=Thlaspi arvense]	1958	Ta_scaffold_40	[organism=Thlaspi arvense]	2903.46	Ta_scaffold_40	[organism=Thlaspi arvense]
Contig648	24	0	Ta_scaffold_209	[organism=Thlaspi arvense]	100	Ta_scaffold_209	[organism=Thlaspi arvense]	100	Ta_scaffold_209	[organism=Thlaspi arvense]	2447	Ta_scaffold_209	[organism=Thlaspi arvense]	3639.02	Ta_scaffold_209	[organism=Thlaspi arvense]
Contig649	19	1.16349e-168	Ta_scaffold_196	[organism=Thlaspi arvense]	100	Ta_scaffold_196	[organism=Thlaspi arvense]	100	Ta_scaffold_196	[organism=Thlaspi arvense]	399	Ta_scaffold_196	[organism=Thlaspi arvense]	595.741	Ta_scaffold_196	[organism=Thlaspi arvense]
Contig650	35	3.88083e-172	Ta_scaffold_99	[organism=Thlaspi arvense]	100	Ta_scaffold_99	[organism=Thlaspi arvense]	100	Ta_scaffold_99	[organism=Thlaspi arvense]	900	Ta_scaffold_99	[organism=Thlaspi arvense]	609.115	Ta_scaffold_99	[organism=Thlaspi arvense]
Contig651	19	0	Ta_scaffold_38	[organism=Thlaspi arvense]	100	Ta_scaffold_38	[organism=Thlaspi arvense]	100	Ta_scaffold_38	[organism=Thlaspi arvense]	1739	Ta_scaffold_38	[organism=Thlaspi arvense]	2586.95	Ta_scaffold_38	[organism=Thlaspi arvense]
Contig652	19	9.53684e-113	Ta_scaffold_202	[organism=Thlaspi arvense]	100	Ta_scaffold_202	[organism=Thlaspi arvense]	100	Ta_scaffold_202	[organism=Thlaspi arvense]	278	Ta_scaffold_202	[organism=Thlaspi arvense]	409.994	Ta_scaffold_202	[organism=Thlaspi arvense]
Contig653	30	0	Ta_scaffold_490	[organism=Thlaspi arvense]	99.7792	Ta_scaffold_490	[organism=Thlaspi arvense]	99.7792	Ta_scaffold_490	[organism=Thlaspi arvense]	453	Ta_scaffold_490	[organism=Thlaspi arvense]	671.526	Ta_scaffold_490	[organism=Thlaspi arvense]
Contig654	17	0	Ta_scaffold_99	[organism=Thlaspi arvense]	100	Ta_scaffold_99	[organism=Thlaspi arvense]	100	Ta_scaffold_99	[organism=Thlaspi arvense]	2254	Ta_scaffold_99	[organism=Thlaspi arvense]	3291.3	Ta_scaffold_99	[organism=Thlaspi arvense]
Contig655	24	0	Ta_scaffold_136	[organism=Thlaspi arvense]	100	Ta_scaffold_136	[organism=Thlaspi arvense]	100	Ta_scaffold_136	[organism=Thlaspi arvense]	1944	Ta_scaffold_136	[organism=Thlaspi arvense]	2891.57	Ta_scaffold_136	[organism=Thlaspi arvense]
Contig656	58	7.39146e-162	Ta_scaffold_683	[organism=Thlaspi arvense]	100	Ta_scaffold_683	[organism=Thlaspi arvense]	100	Ta_scaffold_683	[organism=Thlaspi arvense]	435	Ta_scaffold_683	[organism=Thlaspi arvense]	573.451	Ta_scaffold_683	[organism=Thlaspi arvense]
Contig657	44	0	Ta_scaffold_96	[organism=Thlaspi arvense]	100	Ta_scaffold_96	[organism=Thlaspi arvense]	100	Ta_scaffold_96	[organism=Thlaspi arvense]	530	Ta_scaffold_96	[organism=Thlaspi arvense]	768.114	Ta_scaffold_96	[organism=Thlaspi arvense]
Contig658	226	0	Ta_scaffold_39	[organism=Thlaspi arvense]	100	Ta_scaffold_39	[organism=Thlaspi arvense]	100	Ta_scaffold_39	[organism=Thlaspi arvense]	1110	Ta_scaffold_39	[organism=Thlaspi arvense]	1026.67	Ta_scaffold_39	[organism=Thlaspi arvense]
Contig659	44	1.57635e-159	Ta_scaffold_16	[organism=Thlaspi arvense]	100	Ta_scaffold_16	[organism=Thlaspi arvense]	100	Ta_scaffold_16	[organism=Thlaspi arvense]	379	Ta_scaffold_16	[organism=Thlaspi arvense]	566.021	Ta_scaffold_16	[organism=Thlaspi arvense]
Contig660	46	0	Ta_scaffold_142	[organism=Thlaspi arvense]	100	Ta_scaffold_142	[organism=Thlaspi arvense]	100	Ta_scaffold_142	[organism=Thlaspi arvense]	831	Ta_scaffold_142	[organism=Thlaspi arvense]	687.871	Ta_scaffold_142	[organism=Thlaspi arvense]
Contig661	37	0	Ta_scaffold_31	[organism=Thlaspi arvense]	100	Ta_scaffold_31	[organism=Thlaspi arvense]	100	Ta_scaffold_31	[organism=Thlaspi arvense]	845	Ta_scaffold_31	[organism=Thlaspi arvense]	1258.49	Ta_scaffold_31	[organism=Thlaspi arvense]
Contig662	33	0	Ta_scaffold_317	[organism=Thlaspi arvense]	100	Ta_scaffold_317	[organism=Thlaspi arvense]	100	Ta_scaffold_317	[organism=Thlaspi arvense]	970	Ta_scaffold_317	[organism=Thlaspi arvense]	820.123	Ta_scaffold_317	[organism=Thlaspi arvense]
Contig663	20	1.97541e-169	Ta_scaffold_52	[organism=Thlaspi arvense]	98.7835	Ta_scaffold_52	[organism=Thlaspi arvense]	98.7835	Ta_scaffold_52	[organism=Thlaspi arvense]	406	Ta_scaffold_52	[organism=Thlaspi arvense]	597.227	Ta_scaffold_52	[organism=Thlaspi arvense]
Contig664	25	0	Ta_scaffold_555	[organism=Thlaspi arvense]	100	Ta_scaffold_555	[organism=Thlaspi arvense]	100	Ta_scaffold_555	[organism=Thlaspi arvense]	859	Ta_scaffold_71	[organism=Thlaspi arvense]	873.618	Ta_scaffold_555	[organism=Thlaspi arvense]
Contig665	18	0	Ta_scaffold_702	[organism=Thlaspi arvense]	100	Ta_scaffold_702	[organism=Thlaspi arvense]	100	Ta_scaffold_702	[organism=Thlaspi arvense]	823	Ta_scaffold_702	[organism=Thlaspi arvense]	1225.79	Ta_scaffold_702	[organism=Thlaspi arvense]
Contig666	60	0	Ta_scaffold_219	[organism=Thlaspi arvense]	100	Ta_scaffold_219	[organism=Thlaspi arvense]	100	Ta_scaffold_219	[organism=Thlaspi arvense]	488	Ta_scaffold_240	[organism=Thlaspi arvense]	720.563	Ta_scaffold_219	[organism=Thlaspi arvense]
Contig667	55	0	Ta_scaffold_8	[organism=Thlaspi arvense]	100	Ta_scaffold_8	[organism=Thlaspi arvense]	100	Ta_scaffold_8	[organism=Thlaspi arvense]	3162	Ta_scaffold_8	[organism=Thlaspi arvense]	4445.9	Ta_scaffold_8	[organism=Thlaspi arvense]
Contig668	51	0	Ta_scaffold_1309	[organism=Thlaspi arvense]	100	Ta_scaffold_1309	[organism=Thlaspi arvense]	100	Ta_scaffold_1309	[organism=Thlaspi arvense]	801	Ta_scaffold_1309	[organism=Thlaspi arvense]	956.833	Ta_scaffold_1309	[organism=Thlaspi arvense]
Contig669	28	0	Ta_scaffold_673	[organism=Thlaspi arvense]	100	Ta_scaffold_673	[organism=Thlaspi arvense]	100	Ta_scaffold_673	[organism=Thlaspi arvense]	1739	Ta_scaffold_673	[organism=Thlaspi arvense]	1869.22	Ta_scaffold_673	[organism=Thlaspi arvense]
Contig670	29	0	Ta_scaffold_404	[organism=Thlaspi arvense]	100	Ta_scaffold_404	[organism=Thlaspi arvense]	100	Ta_scaffold_404	[organism=Thlaspi arvense]	937	Ta_scaffold_404	[organism=Thlaspi arvense]	1395.2	Ta_scaffold_404	[organism=Thlaspi arvense]
Contig671	17	9.10675e-131	Ta_scaffold_99	[organism=Thlaspi arvense]	99.373	Ta_scaffold_99	[organism=Thlaspi arvense]	99.373	Ta_scaffold_99	[organism=Thlaspi arvense]	319	Ta_scaffold_99	[organism=Thlaspi arvense]	469.433	Ta_scaffold_99	[organism=Thlaspi arvense]
Contig672	52	3.91059e-177	Ta_scaffold_36	[organism=Thlaspi arvense]	100	Ta_scaffold_36	[organism=Thlaspi arvense]	100	Ta_scaffold_36	[organism=Thlaspi arvense]	422	Ta_scaffold_36	[organism=Thlaspi arvense]	625.46	Ta_scaffold_36	[organism=Thlaspi arvense]
Contig673	22	7.55614e-144	Ta_scaffold_34	[organism=Thlaspi arvense]	100	Ta_scaffold_34	[organism=Thlaspi arvense]	100	Ta_scaffold_34	[organism=Thlaspi arvense]	344	Ta_scaffold_34	[organism=Thlaspi arvense]	514.012	Ta_scaffold_34	[organism=Thlaspi arvense]
Contig674	24	1.42254e-125	Ta_scaffold_2	[organism=Thlaspi arvense]	100	Ta_scaffold_2	[organism=Thlaspi arvense]	100	Ta_scaffold_2	[organism=Thlaspi arvense]	303	Ta_scaffold_2	[organism=Thlaspi arvense]	453.087	Ta_scaffold_2	[organism=Thlaspi arvense]
Contig675	24	0	Ta_scaffold_29	[organism=Thlaspi arvense]	100	Ta_scaffold_29	[organism=Thlaspi arvense]	100	Ta_scaffold_29	[organism=Thlaspi arvense]	650	Ta_scaffold_29	[organism=Thlaspi arvense]	968.721	Ta_scaffold_29	[organism=Thlaspi arvense]
Contig676	24	2.52128e-133	Ta_scaffold_54	[organism=Thlaspi arvense]	100	Ta_scaffold_54	[organism=Thlaspi arvense]	100	Ta_scaffold_54	[organism=Thlaspi arvense]	621	Ta_scaffold_54	[organism=Thlaspi arvense]	479.835	Ta_scaffold_54	[organism=Thlaspi arvense]
Contig677	22	2.96462e-139	Ta_scaffold_24	[organism=Thlaspi arvense]	100	Ta_scaffold_24	[organism=Thlaspi arvense]	100	Ta_scaffold_24	[organism=Thlaspi arvense]	333	Ta_scaffold_24	[organism=Thlaspi arvense]	497.666	Ta_scaffold_24	[organism=Thlaspi arvense]
Contig678	16	0	Ta_scaffold_339	[organism=Thlaspi arvense]	100	Ta_scaffold_339	[organism=Thlaspi arvense]	100	Ta_scaffold_339	[organism=Thlaspi arvense]	602	Ta_scaffold_339	[organism=Thlaspi arvense]	897.394	Ta_scaffold_339	[organism=Thlaspi arvense]
Contig679	40	0	Ta_scaffold_202	[organism=Thlaspi arvense]	100	Ta_scaffold_202	[organism=Thlaspi arvense]	100	Ta_scaffold_202	[organism=Thlaspi arvense]	1405	Ta_scaffold_202	[organism=Thlaspi arvense]	2090.63	Ta_scaffold_202	[organism=Thlaspi arvense]
Contig680	27	0	Ta_scaffold_36	[organism=Thlaspi arvense]	100	Ta_scaffold_36	[organism=Thlaspi arvense]	100	Ta_scaffold_36	[organism=Thlaspi arvense]	448	Ta_scaffold_36	[organism=Thlaspi arvense]	664.096	Ta_scaffold_36	[organism=Thlaspi arvense]
Contig681	12	0	Ta_scaffold_13	[organism=Thlaspi arvense]	100	Ta_scaffold_13	[organism=Thlaspi arvense]	100	Ta_scaffold_13	[organism=Thlaspi arvense]	1404	Ta_scaffold_13	[organism=Thlaspi arvense]	2089.15	Ta_scaffold_13	[organism=Thlaspi arvense]
Contig682	17	0	Ta_scaffold_451	[organism=Thlaspi arvense]	92.9916	Ta_scaffold_451	[organism=Thlaspi arvense]	92.9916	Ta_scaffold_451	[organism=Thlaspi arvense]	956	Ta_scaffold_451	[organism=Thlaspi arvense]	1222.82	Ta_scaffold_451	[organism=Thlaspi arvense]
Contig683	19	0	Ta_scaffold_201	[organism=Thlaspi arvense]	100	Ta_scaffold_201	[organism=Thlaspi arvense]	100	Ta_scaffold_201	[organism=Thlaspi arvense]	931	Ta_scaffold_201	[organism=Thlaspi arvense]	1381.82	Ta_scaffold_201	[organism=Thlaspi arvense]
Contig684	20	0	Ta_scaffold_335	[organism=Thlaspi arvense]	100	Ta_scaffold_335	[organism=Thlaspi arvense]	100	Ta_scaffold_335	[organism=Thlaspi arvense]	860	Ta_scaffold_335	[organism=Thlaspi arvense]	713.133	Ta_scaffold_335	[organism=Thlaspi arvense]
Contig685	29	0	Ta_scaffold_112	[organism=Thlaspi arvense]	100	Ta_scaffold_112	[organism=Thlaspi arvense]	100	Ta_scaffold_112	[organism=Thlaspi arvense]	471	Ta_scaffold_112	[organism=Thlaspi arvense]	699.759	Ta_scaffold_112	[organism=Thlaspi arvense]
Contig686	33	0	Ta_scaffold_52	[organism=Thlaspi arvense]	100	Ta_scaffold_52	[organism=Thlaspi arvense]	100	Ta_scaffold_52	[organism=Thlaspi arvense]	1680	Ta_scaffold_52	[organism=Thlaspi arvense]	2471.04	Ta_scaffold_52	[organism=Thlaspi arvense]
Contig687	42	0	Ta_scaffold_41	[organism=Thlaspi arvense]	100	Ta_scaffold_41	[organism=Thlaspi arvense]	100	Ta_scaffold_41	[organism=Thlaspi arvense]	940	Ta_scaffold_173	[organism=Thlaspi arvense]	680.442	Ta_scaffold_41	[organism=Thlaspi arvense]
Contig688	81	0	Ta_scaffold_65	[organism=Thlaspi arvense]	98.2036	Ta_scaffold_65	[organism=Thlaspi arvense]	98.2036	Ta_scaffold_65	[organism=Thlaspi arvense]	820	Ta_scaffold_65	[organism=Thlaspi arvense]	1196.08	Ta_scaffold_65	[organism=Thlaspi arvense]
Contig689	30	2.20233e-153	Ta_scaffold_189	[organism=Thlaspi arvense]	100	Ta_scaffold_189	[organism=Thlaspi arvense]	100	Ta_scaffold_189	[organism=Thlaspi arvense]	391	Ta_scaffold_117	[organism=Thlaspi arvense]	545.218	Ta_scaffold_189	[organism=Thlaspi arvense]
Contig690	28	0	Ta_scaffold_88	[organism=Thlaspi arvense]	100	Ta_scaffold_88	[organism=Thlaspi arvense]	100	Ta_scaffold_88	[organism=Thlaspi arvense]	519	Ta_scaffold_88	[organism=Thlaspi arvense]	766.628	Ta_scaffold_88	[organism=Thlaspi arvense]
Contig691	33	0	Ta_scaffold_18	[organism=Thlaspi arvense]	89.9321	Ta_scaffold_18	[organism=Thlaspi arvense]	89.9321	Ta_scaffold_18	[organism=Thlaspi arvense]	1619	Ta_scaffold_18	[organism=Thlaspi arvense]	1876.65	Ta_scaffold_18	[organism=Thlaspi arvense]
Contig692	52	0	Ta_scaffold_78	[organism=Thlaspi arvense]	100	Ta_scaffold_78	[organism=Thlaspi arvense]	100	Ta_scaffold_78	[organism=Thlaspi arvense]	591	Ta_scaffold_78	[organism=Thlaspi arvense]	675.984	Ta_scaffold_78	[organism=Thlaspi arvense]
Contig693	18	0	Ta_scaffold_1	[organism=Thlaspi arvense]	100	Ta_scaffold_1	[organism=Thlaspi arvense]	100	Ta_scaffold_1	[organism=Thlaspi arvense]	756	Ta_scaffold_1	[organism=Thlaspi arvense]	1121.78	Ta_scaffold_1	[organism=Thlaspi arvense]
Contig694	27	0	Ta_scaffold_10	[organism=Thlaspi arvense]	100	Ta_scaffold_10	[organism=Thlaspi arvense]	100	Ta_scaffold_10	[organism=Thlaspi arvense]	458	Ta_scaffold_10	[organism=Thlaspi arvense]	683.413	Ta_scaffold_10	[organism=Thlaspi arvense]
Contig695	22	2.11718e-127	Ta_scaffold_849	[organism=Thlaspi arvense]	100	Ta_scaffold_849	[organism=Thlaspi arvense]	100	Ta_scaffold_849	[organism=Thlaspi arvense]	453	Ta_scaffold_849	[organism=Thlaspi arvense]	459.031	Ta_scaffold_849	[organism=Thlaspi arvense]
Contig696	24	0	Ta_scaffold_57	[organism=Thlaspi arvense]	100	Ta_scaffold_57	[organism=Thlaspi arvense]	100	Ta_scaffold_57	[organism=Thlaspi arvense]	480	Ta_scaffold_57	[organism=Thlaspi arvense]	686.385	Ta_scaffold_57	[organism=Thlaspi arvense]
Contig697	32	0	Ta_scaffold_10	[organism=Thlaspi arvense]	100	Ta_scaffold_10	[organism=Thlaspi arvense]	100	Ta_scaffold_10	[organism=Thlaspi arvense]	910	Ta_scaffold_239	[organism=Thlaspi arvense]	1344.67	Ta_scaffold_10	[organism=Thlaspi arvense]
Contig698	29	0	Ta_scaffold_11	[organism=Thlaspi arvense]	100	Ta_scaffold_11	[organism=Thlaspi arvense]	100	Ta_scaffold_11	[organism=Thlaspi arvense]	593	Ta_scaffold_11	[organism=Thlaspi arvense]	872.132	Ta_scaffold_11	[organism=Thlaspi arvense]
Contig699	41	0	Ta_scaffold_49	[organism=Thlaspi arvense]	100	Ta_scaffold_49	[organism=Thlaspi arvense]	100	Ta_scaffold_49	[organism=Thlaspi arvense]	1977	Ta_scaffold_49	[organism=Thlaspi arvense]	2940.61	Ta_scaffold_49	[organism=Thlaspi arvense]
Contig700	33	0	Ta_scaffold_100	[organism=Thlaspi arvense]	100	Ta_scaffold_100	[organism=Thlaspi arvense]	100	Ta_scaffold_100	[organism=Thlaspi arvense]	508	Ta_scaffold_100	[organism=Thlaspi arvense]	757.712	Ta_scaffold_100	[organism=Thlaspi arvense]
Contig701	24	0	Ta_scaffold_77	[organism=Thlaspi arvense]	100	Ta_scaffold_77	[organism=Thlaspi arvense]	100	Ta_scaffold_77	[organism=Thlaspi arvense]	1132	Ta_scaffold_152	[organism=Thlaspi arvense]	754.74	Ta_scaffold_77	[organism=Thlaspi arvense]
Contig702	18	3.20742e-120	Ta_scaffold_85	[organism=Thlaspi arvense]	100	Ta_scaffold_85	[organism=Thlaspi arvense]	100	Ta_scaffold_85	[organism=Thlaspi arvense]	290	Ta_scaffold_85	[organism=Thlaspi arvense]	433.77	Ta_scaffold_85	[organism=Thlaspi arvense]
Contig703	34	0	Ta_scaffold_130	[organism=Thlaspi arvense]	100	Ta_scaffold_130	[organism=Thlaspi arvense]	100	Ta_scaffold_130	[organism=Thlaspi arvense]	939	Ta_scaffold_130	[organism=Thlaspi arvense]	766.628	Ta_scaffold_130	[organism=Thlaspi arvense]
Contig704	16	2.55372e-141	Ta_scaffold_165	[organism=Thlaspi arvense]	100	Ta_scaffold_165	[organism=Thlaspi arvense]	100	Ta_scaffold_165	[organism=Thlaspi arvense]	337	Ta_scaffold_165	[organism=Thlaspi arvense]	503.61	Ta_scaffold_165	[organism=Thlaspi arvense]
Contig705	27	0	Ta_scaffold_203	[organism=Thlaspi arvense]	100	Ta_scaffold_203	[organism=Thlaspi arvense]	100	Ta_scaffold_203	[organism=Thlaspi arvense]	549	Ta_scaffold_203	[organism=Thlaspi arvense]	818.637	Ta_scaffold_203	[organism=Thlaspi arvense]
Contig706	47	0	Ta_scaffold_62	[organism=Thlaspi arvense]	100	Ta_scaffold_62	[organism=Thlaspi arvense]	100	Ta_scaffold_62	[organism=Thlaspi arvense]	3672	Ta_scaffold_62	[organism=Thlaspi arvense]	5459.34	Ta_scaffold_62	[organism=Thlaspi arvense]
Contig707	19	1.88205e-165	Ta_scaffold_61	[organism=Thlaspi arvense]	100	Ta_scaffold_61	[organism=Thlaspi arvense]	100	Ta_scaffold_61	[organism=Thlaspi arvense]	489	Ta_scaffold_117	[organism=Thlaspi arvense]	585.339	Ta_scaffold_61	[organism=Thlaspi arvense]
Contig708	30	4.29216e-134	Ta_scaffold_66	[organism=Thlaspi arvense]	100	Ta_scaffold_66	[organism=Thlaspi arvense]	100	Ta_scaffold_66	[organism=Thlaspi arvense]	322	Ta_scaffold_66	[organism=Thlaspi arvense]	481.321	Ta_scaffold_66	[organism=Thlaspi arvense]
Contig709	23	0	Ta_scaffold_208	[organism=Thlaspi arvense]	100	Ta_scaffold_208	[organism=Thlaspi arvense]	100	Ta_scaffold_208	[organism=Thlaspi arvense]	1004	Ta_scaffold_208	[organism=Thlaspi arvense]	1147.04	Ta_scaffold_208	[organism=Thlaspi arvense]
Contig710	27	0	Ta_scaffold_63	[organism=Thlaspi arvense]	100	Ta_scaffold_63	[organism=Thlaspi arvense]	100	Ta_scaffold_63	[organism=Thlaspi arvense]	428	Ta_scaffold_63	[organism=Thlaspi arvense]	638.834	Ta_scaffold_63	[organism=Thlaspi arvense]
Contig711	73	0	Ta_scaffold_165	[organism=Thlaspi arvense]	100	Ta_scaffold_165	[organism=Thlaspi arvense]	100	Ta_scaffold_165	[organism=Thlaspi arvense]	1542	Ta_scaffold_165	[organism=Thlaspi arvense]	2102.52	Ta_scaffold_165	[organism=Thlaspi arvense]
Contig712	29	0	Ta_scaffold_81	[organism=Thlaspi arvense]	100	Ta_scaffold_81	[organism=Thlaspi arvense]	100	Ta_scaffold_81	[organism=Thlaspi arvense]	2321	Ta_scaffold_81	[organism=Thlaspi arvense]	3451.79	Ta_scaffold_81	[organism=Thlaspi arvense]
Contig713	28	0	Ta_scaffold_2	[organism=Thlaspi arvense]	100	Ta_scaffold_2	[organism=Thlaspi arvense]	100	Ta_scaffold_2	[organism=Thlaspi arvense]	449	Ta_scaffold_2	[organism=Thlaspi arvense]	670.04	Ta_scaffold_2	[organism=Thlaspi arvense]
Contig714	31	5.26632e-179	Ta_scaffold_39	[organism=Thlaspi arvense]	100	Ta_scaffold_39	[organism=Thlaspi arvense]	100	Ta_scaffold_39	[organism=Thlaspi arvense]	808	Ta_scaffold_39	[organism=Thlaspi arvense]	631.404	Ta_scaffold_39	[organism=Thlaspi arvense]
Contig715	21	0	Ta_scaffold_16	[organism=Thlaspi arvense]	100	Ta_scaffold_16	[organism=Thlaspi arvense]	100	Ta_scaffold_16	[organism=Thlaspi arvense]	1113	Ta_scaffold_16	[organism=Thlaspi arvense]	1355.07	Ta_scaffold_16	[organism=Thlaspi arvense]
Contig716	30	0	Ta_scaffold_182	[organism=Thlaspi arvense]	100	Ta_scaffold_182	[organism=Thlaspi arvense]	100	Ta_scaffold_182	[organism=Thlaspi arvense]	1038	Ta_scaffold_182	[organism=Thlaspi arvense]	1466.52	Ta_scaffold_182	[organism=Thlaspi arvense]
Contig717	30	1.127e-124	Ta_scaffold_15	[organism=Thlaspi arvense]	100	Ta_scaffold_15	[organism=Thlaspi arvense]	100	Ta_scaffold_15	[organism=Thlaspi arvense]	301	Ta_scaffold_15	[organism=Thlaspi arvense]	450.115	Ta_scaffold_15	[organism=Thlaspi arvense]
Contig718	50	0	Ta_scaffold_196	[organism=Thlaspi arvense]	100	Ta_scaffold_196	[organism=Thlaspi arvense]	100	Ta_scaffold_196	[organism=Thlaspi arvense]	2410	Ta_scaffold_196	[organism=Thlaspi arvense]	3584.04	Ta_scaffold_196	[organism=Thlaspi arvense]
Contig719	22	0	Ta_scaffold_1100	[organism=Thlaspi arvense]	100	Ta_scaffold_1100	[organism=Thlaspi arvense]	100	Ta_scaffold_1100	[organism=Thlaspi arvense]	1764	Ta_scaffold_1100	[organism=Thlaspi arvense]	2320.96	Ta_scaffold_1100	[organism=Thlaspi arvense]
Contig720	20	0	Ta_scaffold_114	[organism=Thlaspi arvense]	100	Ta_scaffold_114	[organism=Thlaspi arvense]	100	Ta_scaffold_114	[organism=Thlaspi arvense]	1705	Ta_scaffold_114	[organism=Thlaspi arvense]	1930.15	Ta_scaffold_114	[organism=Thlaspi arvense]
Contig721	16	0	Ta_scaffold_97	[organism=Thlaspi arvense]	100	Ta_scaffold_97	[organism=Thlaspi arvense]	100	Ta_scaffold_97	[organism=Thlaspi arvense]	711	Ta_scaffold_97	[organism=Thlaspi arvense]	1059.37	Ta_scaffold_97	[organism=Thlaspi arvense]
Contig722	31	4.09956e-134	Ta_scaffold_53	[organism=Thlaspi arvense]	100	Ta_scaffold_53	[organism=Thlaspi arvense]	100	Ta_scaffold_53	[organism=Thlaspi arvense]	559	Ta_scaffold_53	[organism=Thlaspi arvense]	482.807	Ta_scaffold_53	[organism=Thlaspi arvense]
Contig723	18	0	Ta_scaffold_2450	[organism=Thlaspi arvense]	100	Ta_scaffold_2450	[organism=Thlaspi arvense]	100	Ta_scaffold_2450	[organism=Thlaspi arvense]	1655	Ta_scaffold_2450	[organism=Thlaspi arvense]	2462.13	Ta_scaffold_2450	[organism=Thlaspi arvense]
Contig724	15	0	Ta_scaffold_26	[organism=Thlaspi arvense]	100	Ta_scaffold_26	[organism=Thlaspi arvense]	100	Ta_scaffold_26	[organism=Thlaspi arvense]	1780	Ta_scaffold_26	[organism=Thlaspi arvense]	2647.87	Ta_scaffold_26	[organism=Thlaspi arvense]
Contig725	15	0	Ta_scaffold_262	[organism=Thlaspi arvense]	100	Ta_scaffold_262	[organism=Thlaspi arvense]	100	Ta_scaffold_262	[organism=Thlaspi arvense]	802	Ta_scaffold_262	[organism=Thlaspi arvense]	1194.59	Ta_scaffold_262	[organism=Thlaspi arvense]
Contig726	12	0	Ta_scaffold_81	[organism=Thlaspi arvense]	100	Ta_scaffold_81	[organism=Thlaspi arvense]	100	Ta_scaffold_81	[organism=Thlaspi arvense]	710	Ta_scaffold_262	[organism=Thlaspi arvense]	1045.99	Ta_scaffold_81	[organism=Thlaspi arvense]
Contig727	17	0	Ta_scaffold_112	[organism=Thlaspi arvense]	100	Ta_scaffold_112	[organism=Thlaspi arvense]	100	Ta_scaffold_112	[organism=Thlaspi arvense]	966	Ta_scaffold_112	[organism=Thlaspi arvense]	1438.29	Ta_scaffold_112	[organism=Thlaspi arvense]
Contig728	41	9.05952e-173	Ta_scaffold_19	[organism=Thlaspi arvense]	100	Ta_scaffold_19	[organism=Thlaspi arvense]	100	Ta_scaffold_19	[organism=Thlaspi arvense]	565	Ta_scaffold_19	[organism=Thlaspi arvense]	610.601	Ta_scaffold_19	[organism=Thlaspi arvense]
Contig729	17	0	Ta_scaffold_2	[organism=Thlaspi arvense]	100	Ta_scaffold_2	[organism=Thlaspi arvense]	100	Ta_scaffold_2	[organism=Thlaspi arvense]	1135	Ta_scaffold_2	[organism=Thlaspi arvense]	1689.42	Ta_scaffold_2	[organism=Thlaspi arvense]
Contig730	2	8.72623	Ta_scaffold_1439	[organism=Thlaspi arvense]	87.8788	Ta_scaffold_1439	[organism=Thlaspi arvense]	87.8788	Ta_scaffold_1439	[organism=Thlaspi arvense]	62	Ta_scaffold_62	[organism=Thlaspi arvense]	35.528	Ta_scaffold_1439	[organism=Thlaspi arvense]
Contig731	36	0	Ta_scaffold_48	[organism=Thlaspi arvense]	100	Ta_scaffold_48	[organism=Thlaspi arvense]	100	Ta_scaffold_48	[organism=Thlaspi arvense]	1303	Ta_scaffold_48	[organism=Thlaspi arvense]	1684.96	Ta_scaffold_48	[organism=Thlaspi arvense]
Contig732	27	0	Ta_scaffold_5	[organism=Thlaspi arvense]	100	Ta_scaffold_5	[organism=Thlaspi arvense]	100	Ta_scaffold_5	[organism=Thlaspi arvense]	1065	Ta_scaffold_5	[organism=Thlaspi arvense]	1144.07	Ta_scaffold_5	[organism=Thlaspi arvense]
Contig733	26	0	Ta_scaffold_92	[organism=Thlaspi arvense]	100	Ta_scaffold_92	[organism=Thlaspi arvense]	100	Ta_scaffold_92	[organism=Thlaspi arvense]	562	Ta_scaffold_92	[organism=Thlaspi arvense]	665.582	Ta_scaffold_92	[organism=Thlaspi arvense]
Contig734	20	0	Ta_scaffold_27	[organism=Thlaspi arvense]	100	Ta_scaffold_27	[organism=Thlaspi arvense]	100	Ta_scaffold_27	[organism=Thlaspi arvense]	722	Ta_scaffold_27	[organism=Thlaspi arvense]	1075.71	Ta_scaffold_27	[organism=Thlaspi arvense]
Contig735	51	0	Ta_scaffold_3	[organism=Thlaspi arvense]	100	Ta_scaffold_3	[organism=Thlaspi arvense]	100	Ta_scaffold_3	[organism=Thlaspi arvense]	837	Ta_scaffold_3	[organism=Thlaspi arvense]	879.562	Ta_scaffold_3	[organism=Thlaspi arvense]
Contig736	26	0	Ta_scaffold_37	[organism=Thlaspi arvense]	100	Ta_scaffold_37	[organism=Thlaspi arvense]	100	Ta_scaffold_37	[organism=Thlaspi arvense]	536	Ta_scaffold_37	[organism=Thlaspi arvense]	799.32	Ta_scaffold_37	[organism=Thlaspi arvense]
Contig737	39	0	Ta_scaffold_16	[organism=Thlaspi arvense]	100	Ta_scaffold_16	[organism=Thlaspi arvense]	100	Ta_scaffold_16	[organism=Thlaspi arvense]	673	Ta_scaffold_16	[organism=Thlaspi arvense]	1002.9	Ta_scaffold_16	[organism=Thlaspi arvense]
Contig738	20	7.78289e-176	Ta_scaffold_34	[organism=Thlaspi arvense]	100	Ta_scaffold_34	[organism=Thlaspi arvense]	100	Ta_scaffold_34	[organism=Thlaspi arvense]	415	Ta_scaffold_34	[organism=Thlaspi arvense]	619.516	Ta_scaffold_34	[organism=Thlaspi arvense]
Contig739	47	0	Ta_scaffold_5	[organism=Thlaspi arvense]	100	Ta_scaffold_5	[organism=Thlaspi arvense]	100	Ta_scaffold_5	[organism=Thlaspi arvense]	1502	Ta_scaffold_5	[organism=Thlaspi arvense]	2234.77	Ta_scaffold_5	[organism=Thlaspi arvense]
Contig740	26	3.00697e-137	Ta_scaffold_16	[organism=Thlaspi arvense]	100	Ta_scaffold_16	[organism=Thlaspi arvense]	100	Ta_scaffold_16	[organism=Thlaspi arvense]	329	Ta_scaffold_16	[organism=Thlaspi arvense]	491.723	Ta_scaffold_16	[organism=Thlaspi arvense]
Contig741	23	0	Ta_scaffold_22	[organism=Thlaspi arvense]	100	Ta_scaffold_22	[organism=Thlaspi arvense]	100	Ta_scaffold_22	[organism=Thlaspi arvense]	899	Ta_scaffold_22	[organism=Thlaspi arvense]	689.357	Ta_scaffold_22	[organism=Thlaspi arvense]
Contig742	42	0	Ta_scaffold_2	[organism=Thlaspi arvense]	100	Ta_scaffold_2	[organism=Thlaspi arvense]	100	Ta_scaffold_2	[organism=Thlaspi arvense]	475	Ta_scaffold_2	[organism=Thlaspi arvense]	708.675	Ta_scaffold_2	[organism=Thlaspi arvense]
Contig743	20	0	Ta_scaffold_1300	[organism=Thlaspi arvense]	100	Ta_scaffold_1300	[organism=Thlaspi arvense]	100	Ta_scaffold_1300	[organism=Thlaspi arvense]	469	Ta_scaffold_1300	[organism=Thlaspi arvense]	699.759	Ta_scaffold_1300	[organism=Thlaspi arvense]
Contig744	81	0	Ta_scaffold_30	[organism=Thlaspi arvense]	100	Ta_scaffold_30	[organism=Thlaspi arvense]	100	Ta_scaffold_30	[organism=Thlaspi arvense]	761	Ta_scaffold_30	[organism=Thlaspi arvense]	1133.66	Ta_scaffold_30	[organism=Thlaspi arvense]
Contig745	30	0	Ta_scaffold_32	[organism=Thlaspi arvense]	100	Ta_scaffold_32	[organism=Thlaspi arvense]	100	Ta_scaffold_32	[organism=Thlaspi arvense]	1143	Ta_scaffold_32	[organism=Thlaspi arvense]	1213.91	Ta_scaffold_32	[organism=Thlaspi arvense]
Contig746	30	0	Ta_scaffold_2091	[organism=Thlaspi arvense]	99.9316	Ta_scaffold_2091	[organism=Thlaspi arvense]	99.9316	Ta_scaffold_2091	[organism=Thlaspi arvense]	1462	Ta_scaffold_2091	[organism=Thlaspi arvense]	2169.39	Ta_scaffold_2091	[organism=Thlaspi arvense]
Contig747	89	0	Ta_scaffold_270	[organism=Thlaspi arvense]	100	Ta_scaffold_2	[organism=Thlaspi arvense]	100	Ta_scaffold_2	[organism=Thlaspi arvense]	840	Ta_scaffold_1264	[organism=Thlaspi arvense]	771.086	Ta_scaffold_270	[organism=Thlaspi arvense]
Contig748	50	7.32937e-113	Ta_scaffold_3071	[organism=Thlaspi arvense]	100	Ta_scaffold_3071	[organism=Thlaspi arvense]	100	Ta_scaffold_3071	[organism=Thlaspi arvense]	450	Ta_scaffold_3071	[organism=Thlaspi arvense]	411.48	Ta_scaffold_3071	[organism=Thlaspi arvense]
Contig749	21	0	Ta_scaffold_140	[organism=Thlaspi arvense]	100	Ta_scaffold_140	[organism=Thlaspi arvense]	100	Ta_scaffold_140	[organism=Thlaspi arvense]	556	Ta_scaffold_140	[organism=Thlaspi arvense]	829.039	Ta_scaffold_140	[organism=Thlaspi arvense]
Contig750	19	0	Ta_scaffold_80	[organism=Thlaspi arvense]	100	Ta_scaffold_80	[organism=Thlaspi arvense]	100	Ta_scaffold_80	[organism=Thlaspi arvense]	979	Ta_scaffold_80	[organism=Thlaspi arvense]	1454.63	Ta_scaffold_80	[organism=Thlaspi arvense]
Contig751	18	0	Ta_scaffold_168	[organism=Thlaspi arvense]	100	Ta_scaffold_168	[organism=Thlaspi arvense]	100	Ta_scaffold_168	[organism=Thlaspi arvense]	474	Ta_scaffold_168	[organism=Thlaspi arvense]	702.731	Ta_scaffold_168	[organism=Thlaspi arvense]
Contig752	27	0	Ta_scaffold_193	[organism=Thlaspi arvense]	100	Ta_scaffold_193	[organism=Thlaspi arvense]	100	Ta_scaffold_193	[organism=Thlaspi arvense]	505	Ta_scaffold_193	[organism=Thlaspi arvense]	753.254	Ta_scaffold_193	[organism=Thlaspi arvense]
Contig753	211	0	Ta_scaffold_606	[organism=Thlaspi arvense]	100	Ta_scaffold_606	[organism=Thlaspi arvense]	100	Ta_scaffold_606	[organism=Thlaspi arvense]	1204	Ta_scaffold_606	[organism=Thlaspi arvense]	1306.04	Ta_scaffold_606	[organism=Thlaspi arvense]
Contig754	23	0	Ta_scaffold_50	[organism=Thlaspi arvense]	100	Ta_scaffold_50	[organism=Thlaspi arvense]	100	Ta_scaffold_50	[organism=Thlaspi arvense]	1455	Ta_scaffold_50	[organism=Thlaspi arvense]	1465.04	Ta_scaffold_50	[organism=Thlaspi arvense]
Contig755	21	0	Ta_scaffold_120	[organism=Thlaspi arvense]	99.8091	Ta_scaffold_120	[organism=Thlaspi arvense]	99.8091	Ta_scaffold_120	[organism=Thlaspi arvense]	5803	Ta_scaffold_93	[organism=Thlaspi arvense]	8527.88	Ta_scaffold_120	[organism=Thlaspi arvense]
Contig756	20	0	Ta_scaffold_58	[organism=Thlaspi arvense]	100	Ta_scaffold_58	[organism=Thlaspi arvense]	100	Ta_scaffold_58	[organism=Thlaspi arvense]	2101	Ta_scaffold_58	[organism=Thlaspi arvense]	3124.87	Ta_scaffold_58	[organism=Thlaspi arvense]
Contig757	13	0	Ta_scaffold_41	[organism=Thlaspi arvense]	100	Ta_scaffold_41	[organism=Thlaspi arvense]	100	Ta_scaffold_41	[organism=Thlaspi arvense]	513	Ta_scaffold_1	[organism=Thlaspi arvense]	711.647	Ta_scaffold_41	[organism=Thlaspi arvense]
Contig758	58	0	Ta_scaffold_232	[organism=Thlaspi arvense]	100	Ta_scaffold_232	[organism=Thlaspi arvense]	100	Ta_scaffold_232	[organism=Thlaspi arvense]	1114	Ta_scaffold_590	[organism=Thlaspi arvense]	1652.27	Ta_scaffold_232	[organism=Thlaspi arvense]
Contig759	18	9.32768e-134	Ta_scaffold_9	[organism=Thlaspi arvense]	100	Ta_scaffold_9	[organism=Thlaspi arvense]	100	Ta_scaffold_9	[organism=Thlaspi arvense]	321	Ta_scaffold_9	[organism=Thlaspi arvense]	479.835	Ta_scaffold_9	[organism=Thlaspi arvense]
Contig760	27	0	Ta_scaffold_74	[organism=Thlaspi arvense]	100	Ta_scaffold_74	[organism=Thlaspi arvense]	100	Ta_scaffold_74	[organism=Thlaspi arvense]	1450	Ta_scaffold_74	[organism=Thlaspi arvense]	1570.54	Ta_scaffold_74	[organism=Thlaspi arvense]
Contig761	27	0	Ta_scaffold_73	[organism=Thlaspi arvense]	100	Ta_scaffold_73	[organism=Thlaspi arvense]	100	Ta_scaffold_73	[organism=Thlaspi arvense]	1585	Ta_scaffold_73	[organism=Thlaspi arvense]	2297.18	Ta_scaffold_73	[organism=Thlaspi arvense]
Contig762	30	0	Ta_scaffold_50	[organism=Thlaspi arvense]	100	Ta_scaffold_50	[organism=Thlaspi arvense]	100	Ta_scaffold_50	[organism=Thlaspi arvense]	1252	Ta_scaffold_36	[organism=Thlaspi arvense]	1124.75	Ta_scaffold_50	[organism=Thlaspi arvense]
Contig763	40	0	Ta_scaffold_29	[organism=Thlaspi arvense]	100	Ta_scaffold_67	[organism=Thlaspi arvense]	100	Ta_scaffold_67	[organism=Thlaspi arvense]	1841	Ta_scaffold_15	[organism=Thlaspi arvense]	1468.01	Ta_scaffold_29	[organism=Thlaspi arvense]
Contig764	29	2.18391e-161	Ta_scaffold_2922	[organism=Thlaspi arvense]	100	Ta_scaffold_2922	[organism=Thlaspi arvense]	100	Ta_scaffold_2922	[organism=Thlaspi arvense]	602	Ta_scaffold_2922	[organism=Thlaspi arvense]	571.965	Ta_scaffold_2922	[organism=Thlaspi arvense]
Contig765	64	0	Ta_scaffold_23	[organism=Thlaspi arvense]	100	Ta_scaffold_23	[organism=Thlaspi arvense]	100	Ta_scaffold_23	[organism=Thlaspi arvense]	943	Ta_scaffold_23	[organism=Thlaspi arvense]	1063.82	Ta_scaffold_23	[organism=Thlaspi arvense]
Contig766	74	0	Ta_scaffold_55	[organism=Thlaspi arvense]	100	Ta_scaffold_55	[organism=Thlaspi arvense]	100	Ta_scaffold_55	[organism=Thlaspi arvense]	619	Ta_scaffold_55	[organism=Thlaspi arvense]	922.656	Ta_scaffold_55	[organism=Thlaspi arvense]
Contig767	61	0	Ta_scaffold_278	[organism=Thlaspi arvense]	100	Ta_scaffold_278	[organism=Thlaspi arvense]	100	Ta_scaffold_278	[organism=Thlaspi arvense]	599	Ta_scaffold_278	[organism=Thlaspi arvense]	884.02	Ta_scaffold_278	[organism=Thlaspi arvense]
Contig768	44	0	Ta_scaffold_10	[organism=Thlaspi arvense]	100	Ta_scaffold_10	[organism=Thlaspi arvense]	100	Ta_scaffold_10	[organism=Thlaspi arvense]	493	Ta_scaffold_10	[organism=Thlaspi arvense]	735.423	Ta_scaffold_10	[organism=Thlaspi arvense]
Contig769	17	0	Ta_scaffold_47	[organism=Thlaspi arvense]	100	Ta_scaffold_47	[organism=Thlaspi arvense]	100	Ta_scaffold_47	[organism=Thlaspi arvense]	1324	Ta_scaffold_153	[organism=Thlaspi arvense]	1008.84	Ta_scaffold_47	[organism=Thlaspi arvense]
Contig770	39	1.11725e-144	Ta_scaffold_10	[organism=Thlaspi arvense]	100	Ta_scaffold_10	[organism=Thlaspi arvense]	100	Ta_scaffold_10	[organism=Thlaspi arvense]	349	Ta_scaffold_10	[organism=Thlaspi arvense]	516.984	Ta_scaffold_10	[organism=Thlaspi arvense]
Contig771	19	0	Ta_scaffold_5	[organism=Thlaspi arvense]	99.6587	Ta_scaffold_5	[organism=Thlaspi arvense]	99.6587	Ta_scaffold_5	[organism=Thlaspi arvense]	2370	Ta_scaffold_5	[organism=Thlaspi arvense]	3484.48	Ta_scaffold_5	[organism=Thlaspi arvense]
Contig772	41	0	Ta_scaffold_61	[organism=Thlaspi arvense]	100	Ta_scaffold_61	[organism=Thlaspi arvense]	100	Ta_scaffold_61	[organism=Thlaspi arvense]	1069	Ta_scaffold_61	[organism=Thlaspi arvense]	1539.34	Ta_scaffold_61	[organism=Thlaspi arvense]
Contig773	15	0	Ta_scaffold_38	[organism=Thlaspi arvense]	100	Ta_scaffold_38	[organism=Thlaspi arvense]	100	Ta_scaffold_38	[organism=Thlaspi arvense]	607	Ta_scaffold_38	[organism=Thlaspi arvense]	904.824	Ta_scaffold_38	[organism=Thlaspi arvense]
Contig774	22	0	Ta_scaffold_119	[organism=Thlaspi arvense]	100	Ta_scaffold_119	[organism=Thlaspi arvense]	100	Ta_scaffold_119	[organism=Thlaspi arvense]	879	Ta_scaffold_119	[organism=Thlaspi arvense]	1309.01	Ta_scaffold_119	[organism=Thlaspi arvense]
Contig775	24	0	Ta_scaffold_69	[organism=Thlaspi arvense]	100	Ta_scaffold_69	[organism=Thlaspi arvense]	100	Ta_scaffold_69	[organism=Thlaspi arvense]	896	Ta_scaffold_69	[organism=Thlaspi arvense]	1035.59	Ta_scaffold_69	[organism=Thlaspi arvense]
Contig776	15	0	Ta_scaffold_127	[organism=Thlaspi arvense]	100	Ta_scaffold_127	[organism=Thlaspi arvense]	100	Ta_scaffold_127	[organism=Thlaspi arvense]	441	Ta_scaffold_127	[organism=Thlaspi arvense]	653.694	Ta_scaffold_127	[organism=Thlaspi arvense]
Contig777	28	0	Ta_scaffold_157	[organism=Thlaspi arvense]	98.708	Ta_scaffold_157	[organism=Thlaspi arvense]	98.708	Ta_scaffold_157	[organism=Thlaspi arvense]	1146	Ta_scaffold_157	[organism=Thlaspi arvense]	1681.99	Ta_scaffold_157	[organism=Thlaspi arvense]
Contig778	20	0	Ta_scaffold_22	[organism=Thlaspi arvense]	100	Ta_scaffold_22	[organism=Thlaspi arvense]	100	Ta_scaffold_22	[organism=Thlaspi arvense]	1998	Ta_scaffold_22	[organism=Thlaspi arvense]	1583.91	Ta_scaffold_22	[organism=Thlaspi arvense]
Contig779	21	0	Ta_scaffold_1637	[organism=Thlaspi arvense]	100	Ta_scaffold_1637	[organism=Thlaspi arvense]	100	Ta_scaffold_1637	[organism=Thlaspi arvense]	1125	Ta_scaffold_1637	[organism=Thlaspi arvense]	1656.73	Ta_scaffold_1637	[organism=Thlaspi arvense]
Contig780	28	0	Ta_scaffold_136	[organism=Thlaspi arvense]	100	Ta_scaffold_136	[organism=Thlaspi arvense]	100	Ta_scaffold_136	[organism=Thlaspi arvense]	1509	Ta_scaffold_136	[organism=Thlaspi arvense]	1680.5	Ta_scaffold_136	[organism=Thlaspi arvense]
Contig781	26	0	Ta_scaffold_85	[organism=Thlaspi arvense]	100	Ta_scaffold_85	[organism=Thlaspi arvense]	100	Ta_scaffold_85	[organism=Thlaspi arvense]	649	Ta_scaffold_85	[organism=Thlaspi arvense]	638.834	Ta_scaffold_85	[organism=Thlaspi arvense]
Contig782	18	0	Ta_scaffold_53	[organism=Thlaspi arvense]	100	Ta_scaffold_53	[organism=Thlaspi arvense]	100	Ta_scaffold_53	[organism=Thlaspi arvense]	2752	Ta_scaffold_53	[organism=Thlaspi arvense]	2918.32	Ta_scaffold_53	[organism=Thlaspi arvense]
Contig783	35	9.24094e-114	Ta_scaffold_32	[organism=Thlaspi arvense]	100	Ta_scaffold_32	[organism=Thlaspi arvense]	100	Ta_scaffold_32	[organism=Thlaspi arvense]	277	Ta_scaffold_32	[organism=Thlaspi arvense]	414.452	Ta_scaffold_32	[organism=Thlaspi arvense]
Contig784	19	0	Ta_scaffold_131	[organism=Thlaspi arvense]	100	Ta_scaffold_131	[organism=Thlaspi arvense]	100	Ta_scaffold_131	[organism=Thlaspi arvense]	1049	Ta_scaffold_131	[organism=Thlaspi arvense]	1470.98	Ta_scaffold_131	[organism=Thlaspi arvense]
Contig785	32	1.2494e-141	Ta_scaffold_9	[organism=Thlaspi arvense]	100	Ta_scaffold_9	[organism=Thlaspi arvense]	100	Ta_scaffold_9	[organism=Thlaspi arvense]	353	Ta_scaffold_9	[organism=Thlaspi arvense]	506.582	Ta_scaffold_9	[organism=Thlaspi arvense]
Contig786	47	0	Ta_scaffold_42	[organism=Thlaspi arvense]	100	Ta_scaffold_42	[organism=Thlaspi arvense]	100	Ta_scaffold_42	[organism=Thlaspi arvense]	558	Ta_scaffold_42	[organism=Thlaspi arvense]	827.553	Ta_scaffold_42	[organism=Thlaspi arvense]
Contig787	45	0	Ta_scaffold_173	[organism=Thlaspi arvense]	100	Ta_scaffold_173	[organism=Thlaspi arvense]	100	Ta_scaffold_173	[organism=Thlaspi arvense]	735	Ta_scaffold_2444	[organism=Thlaspi arvense]	678.956	Ta_scaffold_173	[organism=Thlaspi arvense]
Contig788	29	0	Ta_scaffold_14	[organism=Thlaspi arvense]	100	Ta_scaffold_14	[organism=Thlaspi arvense]	100	Ta_scaffold_14	[organism=Thlaspi arvense]	845	Ta_scaffold_14	[organism=Thlaspi arvense]	958.319	Ta_scaffold_14	[organism=Thlaspi arvense]
Contig789	38	0	Ta_scaffold_552	[organism=Thlaspi arvense]	100	Ta_scaffold_552	[organism=Thlaspi arvense]	100	Ta_scaffold_552	[organism=Thlaspi arvense]	1133	Ta_scaffold_552	[organism=Thlaspi arvense]	1368.45	Ta_scaffold_552	[organism=Thlaspi arvense]
Contig790	24	6.12798e-151	Ta_scaffold_32	[organism=Thlaspi arvense]	100	Ta_scaffold_32	[organism=Thlaspi arvense]	100	Ta_scaffold_32	[organism=Thlaspi arvense]	359	Ta_scaffold_32	[organism=Thlaspi arvense]	536.302	Ta_scaffold_32	[organism=Thlaspi arvense]
Contig791	25	0	Ta_scaffold_38	[organism=Thlaspi arvense]	100	Ta_scaffold_38	[organism=Thlaspi arvense]	100	Ta_scaffold_38	[organism=Thlaspi arvense]	677	Ta_scaffold_38	[organism=Thlaspi arvense]	1008.84	Ta_scaffold_38	[organism=Thlaspi arvense]
Contig792	60	0	Ta_scaffold_10	[organism=Thlaspi arvense]	100	Ta_scaffold_10	[organism=Thlaspi arvense]	100	Ta_scaffold_10	[organism=Thlaspi arvense]	513	Ta_scaffold_10	[organism=Thlaspi arvense]	760.684	Ta_scaffold_10	[organism=Thlaspi arvense]
Contig793	49	0	Ta_scaffold_66	[organism=Thlaspi arvense]	100	Ta_scaffold_66	[organism=Thlaspi arvense]	100	Ta_scaffold_66	[organism=Thlaspi arvense]	460	Ta_scaffold_66	[organism=Thlaspi arvense]	681.927	Ta_scaffold_66	[organism=Thlaspi arvense]
Contig794	18	0	Ta_scaffold_46	[organism=Thlaspi arvense]	100	Ta_scaffold_46	[organism=Thlaspi arvense]	100	Ta_scaffold_46	[organism=Thlaspi arvense]	1012	Ta_scaffold_46	[organism=Thlaspi arvense]	976.151	Ta_scaffold_46	[organism=Thlaspi arvense]
Contig795	32	0	Ta_scaffold_961	[organism=Thlaspi arvense]	100	Ta_scaffold_961	[organism=Thlaspi arvense]	100	Ta_scaffold_961	[organism=Thlaspi arvense]	841	Ta_scaffold_961	[organism=Thlaspi arvense]	991.01	Ta_scaffold_961	[organism=Thlaspi arvense]
Contig796	16	0	Ta_scaffold_168	[organism=Thlaspi arvense]	100	Ta_scaffold_168	[organism=Thlaspi arvense]	100	Ta_scaffold_168	[organism=Thlaspi arvense]	885	Ta_scaffold_168	[organism=Thlaspi arvense]	1313.47	Ta_scaffold_168	[organism=Thlaspi arvense]
Contig797	28	0	Ta_scaffold_1801	[organism=Thlaspi arvense]	100	Ta_scaffold_1801	[organism=Thlaspi arvense]	100	Ta_scaffold_1801	[organism=Thlaspi arvense]	1488	Ta_scaffold_1801	[organism=Thlaspi arvense]	1907.86	Ta_scaffold_1801	[organism=Thlaspi arvense]
Contig798	20	1.08782e-180	Ta_scaffold_233	[organism=Thlaspi arvense]	99.7238	Ta_scaffold_233	[organism=Thlaspi arvense]	99.7238	Ta_scaffold_233	[organism=Thlaspi arvense]	615	Ta_scaffold_233	[organism=Thlaspi arvense]	635.862	Ta_scaffold_233	[organism=Thlaspi arvense]
Contig799	30	0	Ta_scaffold_140	[organism=Thlaspi arvense]	100	Ta_scaffold_140	[organism=Thlaspi arvense]	100	Ta_scaffold_140	[organism=Thlaspi arvense]	746	Ta_scaffold_140	[organism=Thlaspi arvense]	1111.37	Ta_scaffold_140	[organism=Thlaspi arvense]
Contig800	22	0	Ta_scaffold_59	[organism=Thlaspi arvense]	100	Ta_scaffold_59	[organism=Thlaspi arvense]	100	Ta_scaffold_59	[organism=Thlaspi arvense]	645	Ta_scaffold_59	[organism=Thlaspi arvense]	961.291	Ta_scaffold_59	[organism=Thlaspi arvense]
Contig801	45	0	Ta_scaffold_248	[organism=Thlaspi arvense]	100	Ta_scaffold_248	[organism=Thlaspi arvense]	100	Ta_scaffold_248	[organism=Thlaspi arvense]	681	Ta_scaffold_248	[organism=Thlaspi arvense]	1010.33	Ta_scaffold_248	[organism=Thlaspi arvense]
Contig802	32	0	Ta_scaffold_17	[organism=Thlaspi arvense]	100	Ta_scaffold_17	[organism=Thlaspi arvense]	100	Ta_scaffold_17	[organism=Thlaspi arvense]	1076	Ta_scaffold_17	[organism=Thlaspi arvense]	750.282	Ta_scaffold_17	[organism=Thlaspi arvense]
Contig803	80	0	Ta_scaffold_75	[organism=Thlaspi arvense]	100	Ta_scaffold_75	[organism=Thlaspi arvense]	100	Ta_scaffold_75	[organism=Thlaspi arvense]	1305	Ta_scaffold_75	[organism=Thlaspi arvense]	1942.04	Ta_scaffold_75	[organism=Thlaspi arvense]
Contig804	18	0	Ta_scaffold_240	[organism=Thlaspi arvense]	100	Ta_scaffold_240	[organism=Thlaspi arvense]	100	Ta_scaffold_240	[organism=Thlaspi arvense]	946	Ta_scaffold_240	[organism=Thlaspi arvense]	1017.76	Ta_scaffold_240	[organism=Thlaspi arvense]
Contig805	20	0	Ta_scaffold_39	[organism=Thlaspi arvense]	100	Ta_scaffold_39	[organism=Thlaspi arvense]	100	Ta_scaffold_39	[organism=Thlaspi arvense]	432	Ta_scaffold_39	[organism=Thlaspi arvense]	644.778	Ta_scaffold_39	[organism=Thlaspi arvense]
Contig806	62	0	Ta_scaffold_139	[organism=Thlaspi arvense]	100	Ta_scaffold_139	[organism=Thlaspi arvense]	100	Ta_scaffold_139	[organism=Thlaspi arvense]	752	Ta_scaffold_139	[organism=Thlaspi arvense]	812.693	Ta_scaffold_139	[organism=Thlaspi arvense]
Contig807	18	0	Ta_scaffold_49	[organism=Thlaspi arvense]	100	Ta_scaffold_49	[organism=Thlaspi arvense]	100	Ta_scaffold_49	[organism=Thlaspi arvense]	437	Ta_scaffold_49	[organism=Thlaspi arvense]	652.208	Ta_scaffold_49	[organism=Thlaspi arvense]
Contig808	25	0	Ta_scaffold_568	[organism=Thlaspi arvense]	100	Ta_scaffold_568	[organism=Thlaspi arvense]	100	Ta_scaffold_568	[organism=Thlaspi arvense]	547	Ta_scaffold_568	[organism=Thlaspi arvense]	815.665	Ta_scaffold_568	[organism=Thlaspi arvense]
Contig809	26	1.41122e-174	Ta_scaffold_410	[organism=Thlaspi arvense]	100	Ta_scaffold_410	[organism=Thlaspi arvense]	100	Ta_scaffold_410	[organism=Thlaspi arvense]	446	Ta_scaffold_410	[organism=Thlaspi arvense]	616.545	Ta_scaffold_410	[organism=Thlaspi arvense]
Contig810	26	0	Ta_scaffold_174	[organism=Thlaspi arvense]	100	Ta_scaffold_174	[organism=Thlaspi arvense]	100	Ta_scaffold_174	[organism=Thlaspi arvense]	675	Ta_scaffold_174	[organism=Thlaspi arvense]	681.927	Ta_scaffold_174	[organism=Thlaspi arvense]
Contig811	7	0	Ta_scaffold_239	[organism=Thlaspi arvense]	100	Ta_scaffold_239	[organism=Thlaspi arvense]	100	Ta_scaffold_239	[organism=Thlaspi arvense]	972	Ta_scaffold_239	[organism=Thlaspi arvense]	1447.21	Ta_scaffold_239	[organism=Thlaspi arvense]
Contig812	21	0	Ta_scaffold_195	[organism=Thlaspi arvense]	100	Ta_scaffold_195	[organism=Thlaspi arvense]	100	Ta_scaffold_195	[organism=Thlaspi arvense]	692	Ta_scaffold_195	[organism=Thlaspi arvense]	739.881	Ta_scaffold_195	[organism=Thlaspi arvense]
Contig813	92	0	Ta_scaffold_99	[organism=Thlaspi arvense]	100	Ta_scaffold_99	[organism=Thlaspi arvense]	100	Ta_scaffold_99	[organism=Thlaspi arvense]	1819	Ta_scaffold_99	[organism=Thlaspi arvense]	2135.21	Ta_scaffold_99	[organism=Thlaspi arvense]
Contig814	28	0	Ta_scaffold_14	[organism=Thlaspi arvense]	100	Ta_scaffold_14	[organism=Thlaspi arvense]	100	Ta_scaffold_14	[organism=Thlaspi arvense]	852	Ta_scaffold_14	[organism=Thlaspi arvense]	870.646	Ta_scaffold_14	[organism=Thlaspi arvense]
Contig815	47	4.07429e-127	Ta_scaffold_2	[organism=Thlaspi arvense]	100	Ta_scaffold_2	[organism=Thlaspi arvense]	100	Ta_scaffold_2	[organism=Thlaspi arvense]	633	Ta_scaffold_629	[organism=Thlaspi arvense]	459.031	Ta_scaffold_2	[organism=Thlaspi arvense]
Contig816	23	0	Ta_scaffold_128	[organism=Thlaspi arvense]	100	Ta_scaffold_128	[organism=Thlaspi arvense]	100	Ta_scaffold_128	[organism=Thlaspi arvense]	1235	Ta_scaffold_128	[organism=Thlaspi arvense]	840.927	Ta_scaffold_128	[organism=Thlaspi arvense]
Contig817	20	0	Ta_scaffold_2	[organism=Thlaspi arvense]	100	Ta_scaffold_2	[organism=Thlaspi arvense]	100	Ta_scaffold_2	[organism=Thlaspi arvense]	871	Ta_scaffold_2	[organism=Thlaspi arvense]	1297.12	Ta_scaffold_2	[organism=Thlaspi arvense]
Contig818	34	5.07644e-127	Ta_scaffold_2033	[organism=Thlaspi arvense]	100	Ta_scaffold_2033	[organism=Thlaspi arvense]	100	Ta_scaffold_2033	[organism=Thlaspi arvense]	373	Ta_scaffold_2033	[organism=Thlaspi arvense]	459.031	Ta_scaffold_2033	[organism=Thlaspi arvense]
Contig819	26	0	Ta_scaffold_433	[organism=Thlaspi arvense]	100	Ta_scaffold_433	[organism=Thlaspi arvense]	100	Ta_scaffold_433	[organism=Thlaspi arvense]	903	Ta_scaffold_433	[organism=Thlaspi arvense]	986.553	Ta_scaffold_433	[organism=Thlaspi arvense]
Contig820	26	0	Ta_scaffold_45	[organism=Thlaspi arvense]	100	Ta_scaffold_45	[organism=Thlaspi arvense]	100	Ta_scaffold_45	[organism=Thlaspi arvense]	2624	Ta_scaffold_45	[organism=Thlaspi arvense]	3902.04	Ta_scaffold_45	[organism=Thlaspi arvense]
Contig821	30	1.18681e-110	Ta_scaffold_130	[organism=Thlaspi arvense]	99.6324	Ta_scaffold_130	[organism=Thlaspi arvense]	99.6324	Ta_scaffold_130	[organism=Thlaspi arvense]	371	Ta_scaffold_130	[organism=Thlaspi arvense]	402.564	Ta_scaffold_130	[organism=Thlaspi arvense]
Contig822	8	7.74693e-153	Ta_scaffold_130	[organism=Thlaspi arvense]	95.8333	Ta_scaffold_1969	[organism=Thlaspi arvense]	95.8333	Ta_scaffold_1969	[organism=Thlaspi arvense]	496	Ta_scaffold_130	[organism=Thlaspi arvense]	542.246	Ta_scaffold_130	[organism=Thlaspi arvense]
Contig823	8	1.52599e-147	Ta_scaffold_58	[organism=Thlaspi arvense]	100	Ta_scaffold_58	[organism=Thlaspi arvense]	100	Ta_scaffold_58	[organism=Thlaspi arvense]	426	Ta_scaffold_58	[organism=Thlaspi arvense]	525.9	Ta_scaffold_58	[organism=Thlaspi arvense]
Contig824	22	3.01668e-124	Ta_scaffold_20	[organism=Thlaspi arvense]	100	Ta_scaffold_20	[organism=Thlaspi arvense]	100	Ta_scaffold_20	[organism=Thlaspi arvense]	305	Ta_scaffold_20	[organism=Thlaspi arvense]	448.629	Ta_scaffold_20	[organism=Thlaspi arvense]
Contig825	24	0	Ta_scaffold_554	[organism=Thlaspi arvense]	100	Ta_scaffold_554	[organism=Thlaspi arvense]	100	Ta_scaffold_554	[organism=Thlaspi arvense]	738	Ta_scaffold_554	[organism=Thlaspi arvense]	1035.59	Ta_scaffold_554	[organism=Thlaspi arvense]
Contig826	19	0	Ta_scaffold_304	[organism=Thlaspi arvense]	100	Ta_scaffold_304	[organism=Thlaspi arvense]	100	Ta_scaffold_304	[organism=Thlaspi arvense]	1277	Ta_scaffold_304	[organism=Thlaspi arvense]	1900.43	Ta_scaffold_304	[organism=Thlaspi arvense]
Contig827	49	0	Ta_scaffold_68	[organism=Thlaspi arvense]	100	Ta_scaffold_68	[organism=Thlaspi arvense]	100	Ta_scaffold_68	[organism=Thlaspi arvense]	1455	Ta_scaffold_68	[organism=Thlaspi arvense]	1512.59	Ta_scaffold_68	[organism=Thlaspi arvense]
Contig828	20	1.65063e-162	Ta_scaffold_37	[organism=Thlaspi arvense]	100	Ta_scaffold_37	[organism=Thlaspi arvense]	100	Ta_scaffold_37	[organism=Thlaspi arvense]	389	Ta_scaffold_37	[organism=Thlaspi arvense]	576.423	Ta_scaffold_37	[organism=Thlaspi arvense]
Contig829	28	0	Ta_scaffold_75	[organism=Thlaspi arvense]	100	Ta_scaffold_75	[organism=Thlaspi arvense]	100	Ta_scaffold_75	[organism=Thlaspi arvense]	452	Ta_scaffold_75	[organism=Thlaspi arvense]	674.498	Ta_scaffold_75	[organism=Thlaspi arvense]
Contig830	24	6.37785e-161	Ta_scaffold_102	[organism=Thlaspi arvense]	100	Ta_scaffold_102	[organism=Thlaspi arvense]	100	Ta_scaffold_102	[organism=Thlaspi arvense]	382	Ta_scaffold_102	[organism=Thlaspi arvense]	570.479	Ta_scaffold_102	[organism=Thlaspi arvense]
Contig831	46	0	Ta_scaffold_85	[organism=Thlaspi arvense]	100	Ta_scaffold_85	[organism=Thlaspi arvense]	100	Ta_scaffold_85	[organism=Thlaspi arvense]	523	Ta_scaffold_85	[organism=Thlaspi arvense]	780.002	Ta_scaffold_85	[organism=Thlaspi arvense]
Contig832	33	0	Ta_scaffold_187	[organism=Thlaspi arvense]	100	Ta_scaffold_187	[organism=Thlaspi arvense]	100	Ta_scaffold_187	[organism=Thlaspi arvense]	1375	Ta_scaffold_187	[organism=Thlaspi arvense]	774.058	Ta_scaffold_187	[organism=Thlaspi arvense]
Contig833	39	0	Ta_scaffold_93	[organism=Thlaspi arvense]	100	Ta_scaffold_93	[organism=Thlaspi arvense]	100	Ta_scaffold_93	[organism=Thlaspi arvense]	782	Ta_scaffold_93	[organism=Thlaspi arvense]	710.161	Ta_scaffold_93	[organism=Thlaspi arvense]
Contig834	27	0	Ta_scaffold_376	[organism=Thlaspi arvense]	99.5546	Ta_scaffold_376	[organism=Thlaspi arvense]	99.5546	Ta_scaffold_376	[organism=Thlaspi arvense]	448	Ta_scaffold_376	[organism=Thlaspi arvense]	661.124	Ta_scaffold_376	[organism=Thlaspi arvense]
Contig835	30	1.84775e-176	Ta_scaffold_240	[organism=Thlaspi arvense]	100	Ta_scaffold_240	[organism=Thlaspi arvense]	100	Ta_scaffold_240	[organism=Thlaspi arvense]	417	Ta_scaffold_240	[organism=Thlaspi arvense]	622.488	Ta_scaffold_240	[organism=Thlaspi arvense]
Contig836	27	7.57418e-170	Ta_scaffold_623	[organism=Thlaspi arvense]	100	Ta_scaffold_623	[organism=Thlaspi arvense]	100	Ta_scaffold_623	[organism=Thlaspi arvense]	402	Ta_scaffold_623	[organism=Thlaspi arvense]	600.199	Ta_scaffold_623	[organism=Thlaspi arvense]
Contig837	31	0	Ta_scaffold_70	[organism=Thlaspi arvense]	100	Ta_scaffold_70	[organism=Thlaspi arvense]	100	Ta_scaffold_70	[organism=Thlaspi arvense]	673	Ta_scaffold_70	[organism=Thlaspi arvense]	1002.9	Ta_scaffold_70	[organism=Thlaspi arvense]
Contig838	25	2.98091e-120	Ta_scaffold_1	[organism=Thlaspi arvense]	99.322	Ta_scaffold_1	[organism=Thlaspi arvense]	99.322	Ta_scaffold_1	[organism=Thlaspi arvense]	295	Ta_scaffold_1	[organism=Thlaspi arvense]	433.77	Ta_scaffold_1	[organism=Thlaspi arvense]
Contig839	39	0	Ta_scaffold_100	[organism=Thlaspi arvense]	100	Ta_scaffold_100	[organism=Thlaspi arvense]	100	Ta_scaffold_100	[organism=Thlaspi arvense]	1469	Ta_scaffold_100	[organism=Thlaspi arvense]	1255.51	Ta_scaffold_100	[organism=Thlaspi arvense]
Contig840	45	1.2659e-149	Ta_scaffold_276	[organism=Thlaspi arvense]	100	Ta_scaffold_276	[organism=Thlaspi arvense]	100	Ta_scaffold_276	[organism=Thlaspi arvense]	887	Ta_scaffold_276	[organism=Thlaspi arvense]	533.33	Ta_scaffold_276	[organism=Thlaspi arvense]
Contig841	33	0	Ta_scaffold_28	[organism=Thlaspi arvense]	100	Ta_scaffold_28	[organism=Thlaspi arvense]	100	Ta_scaffold_28	[organism=Thlaspi arvense]	1786	Ta_scaffold_40	[organism=Thlaspi arvense]	1778.58	Ta_scaffold_28	[organism=Thlaspi arvense]
Contig842	29	0	Ta_scaffold_14	[organism=Thlaspi arvense]	100	Ta_scaffold_14	[organism=Thlaspi arvense]	100	Ta_scaffold_14	[organism=Thlaspi arvense]	1565	Ta_scaffold_14	[organism=Thlaspi arvense]	2328.39	Ta_scaffold_14	[organism=Thlaspi arvense]
Contig843	17	0	Ta_scaffold_99	[organism=Thlaspi arvense]	100	Ta_scaffold_99	[organism=Thlaspi arvense]	100	Ta_scaffold_99	[organism=Thlaspi arvense]	883	Ta_scaffold_99	[organism=Thlaspi arvense]	1314.95	Ta_scaffold_99	[organism=Thlaspi arvense]
Contig844	26	0	Ta_scaffold_586	[organism=Thlaspi arvense]	100	Ta_scaffold_586	[organism=Thlaspi arvense]	100	Ta_scaffold_586	[organism=Thlaspi arvense]	684	Ta_scaffold_586	[organism=Thlaspi arvense]	973.179	Ta_scaffold_586	[organism=Thlaspi arvense]
Contig845	25	4.86097e-137	Ta_scaffold_165	[organism=Thlaspi arvense]	100	Ta_scaffold_165	[organism=Thlaspi arvense]	100	Ta_scaffold_165	[organism=Thlaspi arvense]	612	Ta_scaffold_165	[organism=Thlaspi arvense]	491.723	Ta_scaffold_165	[organism=Thlaspi arvense]
Contig846	38	2.72049e-149	Ta_scaffold_8	[organism=Thlaspi arvense]	100	Ta_scaffold_8	[organism=Thlaspi arvense]	100	Ta_scaffold_8	[organism=Thlaspi arvense]	356	Ta_scaffold_8	[organism=Thlaspi arvense]	531.844	Ta_scaffold_8	[organism=Thlaspi arvense]
Contig847	19	0	Ta_scaffold_34	[organism=Thlaspi arvense]	100	Ta_scaffold_34	[organism=Thlaspi arvense]	100	Ta_scaffold_34	[organism=Thlaspi arvense]	1069	Ta_scaffold_34	[organism=Thlaspi arvense]	1591.34	Ta_scaffold_34	[organism=Thlaspi arvense]
Contig848	36	1.23501e-123	Ta_scaffold_10	[organism=Thlaspi arvense]	100	Ta_scaffold_10	[organism=Thlaspi arvense]	100	Ta_scaffold_10	[organism=Thlaspi arvense]	316	Ta_scaffold_10	[organism=Thlaspi arvense]	447.143	Ta_scaffold_10	[organism=Thlaspi arvense]
Contig849	20	0	Ta_scaffold_77	[organism=Thlaspi arvense]	100	Ta_scaffold_77	[organism=Thlaspi arvense]	100	Ta_scaffold_77	[organism=Thlaspi arvense]	1531	Ta_scaffold_21	[organism=Thlaspi arvense]	2194.65	Ta_scaffold_77	[organism=Thlaspi arvense]
Contig850	45	1.73636e-177	Ta_scaffold_187	[organism=Thlaspi arvense]	100	Ta_scaffold_187	[organism=Thlaspi arvense]	100	Ta_scaffold_187	[organism=Thlaspi arvense]	828	Ta_scaffold_187	[organism=Thlaspi arvense]	625.46	Ta_scaffold_187	[organism=Thlaspi arvense]
Contig851	35	0	Ta_scaffold_96	[organism=Thlaspi arvense]	100	Ta_scaffold_96	[organism=Thlaspi arvense]	100	Ta_scaffold_96	[organism=Thlaspi arvense]	684	Ta_scaffold_96	[organism=Thlaspi arvense]	1019.24	Ta_scaffold_96	[organism=Thlaspi arvense]
Contig852	19	0	Ta_scaffold_40	[organism=Thlaspi arvense]	90.4605	Ta_scaffold_40	[organism=Thlaspi arvense]	90.4605	Ta_scaffold_40	[organism=Thlaspi arvense]	912	Ta_scaffold_40	[organism=Thlaspi arvense]	1075.71	Ta_scaffold_40	[organism=Thlaspi arvense]
Contig853	52	0	Ta_scaffold_1	[organism=Thlaspi arvense]	100	Ta_scaffold_1	[organism=Thlaspi arvense]	100	Ta_scaffold_1	[organism=Thlaspi arvense]	1093	Ta_scaffold_3	[organism=Thlaspi arvense]	918.198	Ta_scaffold_1	[organism=Thlaspi arvense]
Contig854	25	3.15397e-141	Ta_scaffold_45	[organism=Thlaspi arvense]	100	Ta_scaffold_45	[organism=Thlaspi arvense]	100	Ta_scaffold_45	[organism=Thlaspi arvense]	579	Ta_scaffold_45	[organism=Thlaspi arvense]	505.096	Ta_scaffold_45	[organism=Thlaspi arvense]
Contig855	59	0	Ta_scaffold_553	[organism=Thlaspi arvense]	100	Ta_scaffold_553	[organism=Thlaspi arvense]	100	Ta_scaffold_553	[organism=Thlaspi arvense]	988	Ta_scaffold_553	[organism=Thlaspi arvense]	1007.36	Ta_scaffold_553	[organism=Thlaspi arvense]
Contig856	43	0	Ta_scaffold_39	[organism=Thlaspi arvense]	100	Ta_scaffold_39	[organism=Thlaspi arvense]	100	Ta_scaffold_39	[organism=Thlaspi arvense]	789	Ta_scaffold_39	[organism=Thlaspi arvense]	933.057	Ta_scaffold_39	[organism=Thlaspi arvense]
Contig857	23	0	Ta_scaffold_495	[organism=Thlaspi arvense]	100	Ta_scaffold_495	[organism=Thlaspi arvense]	100	Ta_scaffold_495	[organism=Thlaspi arvense]	3838	Ta_scaffold_495	[organism=Thlaspi arvense]	5706.01	Ta_scaffold_495	[organism=Thlaspi arvense]
Contig858	18	0	Ta_scaffold_564	[organism=Thlaspi arvense]	99.6133	Ta_scaffold_564	[organism=Thlaspi arvense]	99.6133	Ta_scaffold_564	[organism=Thlaspi arvense]	2062	Ta_scaffold_564	[organism=Thlaspi arvense]	3052.06	Ta_scaffold_564	[organism=Thlaspi arvense]
Contig859	34	0	Ta_scaffold_12	[organism=Thlaspi arvense]	100	Ta_scaffold_12	[organism=Thlaspi arvense]	100	Ta_scaffold_12	[organism=Thlaspi arvense]	1708	Ta_scaffold_12	[organism=Thlaspi arvense]	2277.87	Ta_scaffold_12	[organism=Thlaspi arvense]
Contig860	28	0	Ta_scaffold_387	[organism=Thlaspi arvense]	100	Ta_scaffold_387	[organism=Thlaspi arvense]	100	Ta_scaffold_387	[organism=Thlaspi arvense]	597	Ta_scaffold_387	[organism=Thlaspi arvense]	885.506	Ta_scaffold_387	[organism=Thlaspi arvense]
Contig861	15	0	Ta_scaffold_59	[organism=Thlaspi arvense]	100	Ta_scaffold_59	[organism=Thlaspi arvense]	100	Ta_scaffold_59	[organism=Thlaspi arvense]	1592	Ta_scaffold_59	[organism=Thlaspi arvense]	2368.51	Ta_scaffold_59	[organism=Thlaspi arvense]
Contig862	58	8.10781e-153	Ta_scaffold_189	[organism=Thlaspi arvense]	100	Ta_scaffold_189	[organism=Thlaspi arvense]	100	Ta_scaffold_189	[organism=Thlaspi arvense]	801	Ta_scaffold_189	[organism=Thlaspi arvense]	545.218	Ta_scaffold_189	[organism=Thlaspi arvense]
Contig863	34	0	Ta_scaffold_1002	[organism=Thlaspi arvense]	100	Ta_scaffold_1002	[organism=Thlaspi arvense]	100	Ta_scaffold_1002	[organism=Thlaspi arvense]	2242	Ta_scaffold_1002	[organism=Thlaspi arvense]	3334.39	Ta_scaffold_1002	[organism=Thlaspi arvense]
Contig864	20	0	Ta_scaffold_25	[organism=Thlaspi arvense]	100	Ta_scaffold_25	[organism=Thlaspi arvense]	100	Ta_scaffold_25	[organism=Thlaspi arvense]	2332	Ta_scaffold_25	[organism=Thlaspi arvense]	3468.13	Ta_scaffold_25	[organism=Thlaspi arvense]
Contig865	19	0	Ta_scaffold_39	[organism=Thlaspi arvense]	100	Ta_scaffold_39	[organism=Thlaspi arvense]	100	Ta_scaffold_39	[organism=Thlaspi arvense]	1281	Ta_scaffold_39	[organism=Thlaspi arvense]	1906.37	Ta_scaffold_39	[organism=Thlaspi arvense]
Contig866	79	0	Ta_scaffold_8	[organism=Thlaspi arvense]	100	Ta_scaffold_8	[organism=Thlaspi arvense]	100	Ta_scaffold_8	[organism=Thlaspi arvense]	780	Ta_scaffold_8	[organism=Thlaspi arvense]	894.422	Ta_scaffold_8	[organism=Thlaspi arvense]
Contig867	51	0	Ta_scaffold_2	[organism=Thlaspi arvense]	100	Ta_scaffold_2	[organism=Thlaspi arvense]	100	Ta_scaffold_2	[organism=Thlaspi arvense]	2093	Ta_scaffold_2	[organism=Thlaspi arvense]	1794.92	Ta_scaffold_2	[organism=Thlaspi arvense]
Contig868	17	0	Ta_scaffold_500	[organism=Thlaspi arvense]	99.7951	Ta_scaffold_500	[organism=Thlaspi arvense]	99.7951	Ta_scaffold_500	[organism=Thlaspi arvense]	1085	Ta_scaffold_500	[organism=Thlaspi arvense]	1295.64	Ta_scaffold_500	[organism=Thlaspi arvense]
Contig869	148	0	Ta_scaffold_442	[organism=Thlaspi arvense]	98.7179	Ta_scaffold_442	[organism=Thlaspi arvense]	98.7179	Ta_scaffold_442	[organism=Thlaspi arvense]	1291	Ta_scaffold_442	[organism=Thlaspi arvense]	1594.32	Ta_scaffold_442	[organism=Thlaspi arvense]
Contig870	50	0	Ta_scaffold_1466	[organism=Thlaspi arvense]	100	Ta_scaffold_1466	[organism=Thlaspi arvense]	100	Ta_scaffold_1466	[organism=Thlaspi arvense]	999	Ta_scaffold_1466	[organism=Thlaspi arvense]	1487.33	Ta_scaffold_1466	[organism=Thlaspi arvense]
Contig871	28	0	Ta_scaffold_1582	[organism=Thlaspi arvense]	100	Ta_scaffold_1582	[organism=Thlaspi arvense]	100	Ta_scaffold_1582	[organism=Thlaspi arvense]	1931	Ta_scaffold_1582	[organism=Thlaspi arvense]	2254.09	Ta_scaffold_1582	[organism=Thlaspi arvense]
Contig872	59	0	Ta_scaffold_72	[organism=Thlaspi arvense]	100	Ta_scaffold_72	[organism=Thlaspi arvense]	100	Ta_scaffold_72	[organism=Thlaspi arvense]	526	Ta_scaffold_72	[organism=Thlaspi arvense]	673.012	Ta_scaffold_72	[organism=Thlaspi arvense]
Contig873	20	0	Ta_scaffold_264	[organism=Thlaspi arvense]	100	Ta_scaffold_264	[organism=Thlaspi arvense]	100	Ta_scaffold_264	[organism=Thlaspi arvense]	1712	Ta_scaffold_264	[organism=Thlaspi arvense]	2211	Ta_scaffold_264	[organism=Thlaspi arvense]
Contig874	18	1.92331e-174	Ta_scaffold_1252	[organism=Thlaspi arvense]	100	Ta_scaffold_1252	[organism=Thlaspi arvense]	100	Ta_scaffold_1252	[organism=Thlaspi arvense]	412	Ta_scaffold_1252	[organism=Thlaspi arvense]	615.059	Ta_scaffold_1252	[organism=Thlaspi arvense]
Contig875	28	0	Ta_scaffold_14	[organism=Thlaspi arvense]	100	Ta_scaffold_14	[organism=Thlaspi arvense]	100	Ta_scaffold_14	[organism=Thlaspi arvense]	992	Ta_scaffold_14	[organism=Thlaspi arvense]	1476.92	Ta_scaffold_14	[organism=Thlaspi arvense]
Contig876	29	0	Ta_scaffold_21	[organism=Thlaspi arvense]	100	Ta_scaffold_21	[organism=Thlaspi arvense]	100	Ta_scaffold_21	[organism=Thlaspi arvense]	1267	Ta_scaffold_21	[organism=Thlaspi arvense]	1885.57	Ta_scaffold_21	[organism=Thlaspi arvense]
Contig877	32	0	Ta_scaffold_195	[organism=Thlaspi arvense]	100	Ta_scaffold_195	[organism=Thlaspi arvense]	100	Ta_scaffold_195	[organism=Thlaspi arvense]	1141	Ta_scaffold_195	[organism=Thlaspi arvense]	1353.59	Ta_scaffold_195	[organism=Thlaspi arvense]
Contig878	33	0	Ta_scaffold_33	[organism=Thlaspi arvense]	100	Ta_scaffold_33	[organism=Thlaspi arvense]	100	Ta_scaffold_33	[organism=Thlaspi arvense]	1644	Ta_scaffold_33	[organism=Thlaspi arvense]	2432.41	Ta_scaffold_33	[organism=Thlaspi arvense]
Contig879	21	0	Ta_scaffold_279	[organism=Thlaspi arvense]	100	Ta_scaffold_279	[organism=Thlaspi arvense]	100	Ta_scaffold_279	[organism=Thlaspi arvense]	1801	Ta_scaffold_279	[organism=Thlaspi arvense]	2679.08	Ta_scaffold_279	[organism=Thlaspi arvense]
Contig880	43	0	Ta_scaffold_872	[organism=Thlaspi arvense]	100	Ta_scaffold_872	[organism=Thlaspi arvense]	100	Ta_scaffold_872	[organism=Thlaspi arvense]	622	Ta_scaffold_872	[organism=Thlaspi arvense]	927.114	Ta_scaffold_872	[organism=Thlaspi arvense]
Contig881	53	0	Ta_scaffold_90	[organism=Thlaspi arvense]	100	Ta_scaffold_90	[organism=Thlaspi arvense]	100	Ta_scaffold_90	[organism=Thlaspi arvense]	739	Ta_scaffold_90	[organism=Thlaspi arvense]	753.254	Ta_scaffold_90	[organism=Thlaspi arvense]
Contig882	18	0	Ta_scaffold_56	[organism=Thlaspi arvense]	99.0958	Ta_scaffold_56	[organism=Thlaspi arvense]	99.0958	Ta_scaffold_56	[organism=Thlaspi arvense]	550	Ta_scaffold_56	[organism=Thlaspi arvense]	806.749	Ta_scaffold_56	[organism=Thlaspi arvense]
Contig883	35	0	Ta_scaffold_206	[organism=Thlaspi arvense]	100	Ta_scaffold_206	[organism=Thlaspi arvense]	100	Ta_scaffold_206	[organism=Thlaspi arvense]	1104	Ta_scaffold_206	[organism=Thlaspi arvense]	794.862	Ta_scaffold_206	[organism=Thlaspi arvense]
Contig884	22	9.70588e-159	Ta_scaffold_472	[organism=Thlaspi arvense]	100	Ta_scaffold_472	[organism=Thlaspi arvense]	100	Ta_scaffold_472	[organism=Thlaspi arvense]	376	Ta_scaffold_472	[organism=Thlaspi arvense]	561.563	Ta_scaffold_472	[organism=Thlaspi arvense]
Contig885	66	0	Ta_scaffold_472	[organism=Thlaspi arvense]	99.2883	Ta_scaffold_472	[organism=Thlaspi arvense]	99.2883	Ta_scaffold_472	[organism=Thlaspi arvense]	524	Ta_scaffold_472	[organism=Thlaspi arvense]	739.881	Ta_scaffold_472	[organism=Thlaspi arvense]
Contig886	20	0	Ta_scaffold_721	[organism=Thlaspi arvense]	100	Ta_scaffold_721	[organism=Thlaspi arvense]	100	Ta_scaffold_721	[organism=Thlaspi arvense]	440	Ta_scaffold_721	[organism=Thlaspi arvense]	656.666	Ta_scaffold_721	[organism=Thlaspi arvense]
Contig887	38	0	Ta_scaffold_2429	[organism=Thlaspi arvense]	100	Ta_scaffold_2429	[organism=Thlaspi arvense]	100	Ta_scaffold_2429	[organism=Thlaspi arvense]	1029	Ta_scaffold_2429	[organism=Thlaspi arvense]	1531.91	Ta_scaffold_2429	[organism=Thlaspi arvense]
Contig888	27	0	Ta_scaffold_110	[organism=Thlaspi arvense]	100	Ta_scaffold_110	[organism=Thlaspi arvense]	100	Ta_scaffold_110	[organism=Thlaspi arvense]	1742	Ta_scaffold_110	[organism=Thlaspi arvense]	2591.41	Ta_scaffold_110	[organism=Thlaspi arvense]
Contig889	19	0	Ta_scaffold_92	[organism=Thlaspi arvense]	100	Ta_scaffold_92	[organism=Thlaspi arvense]	100	Ta_scaffold_92	[organism=Thlaspi arvense]	612	Ta_scaffold_92	[organism=Thlaspi arvense]	912.254	Ta_scaffold_92	[organism=Thlaspi arvense]
Contig890	56	4.76613e-160	Ta_scaffold_1248	[organism=Thlaspi arvense]	100	Ta_scaffold_1248	[organism=Thlaspi arvense]	100	Ta_scaffold_1248	[organism=Thlaspi arvense]	970	Ta_scaffold_201	[organism=Thlaspi arvense]	568.993	Ta_scaffold_1248	[organism=Thlaspi arvense]
Contig891	20	6.84883e-154	Ta_scaffold_61	[organism=Thlaspi arvense]	100	Ta_scaffold_61	[organism=Thlaspi arvense]	100	Ta_scaffold_61	[organism=Thlaspi arvense]	366	Ta_scaffold_61	[organism=Thlaspi arvense]	546.704	Ta_scaffold_61	[organism=Thlaspi arvense]
Contig892	28	0	Ta_scaffold_530	[organism=Thlaspi arvense]	100	Ta_scaffold_530	[organism=Thlaspi arvense]	100	Ta_scaffold_530	[organism=Thlaspi arvense]	965	Ta_scaffold_530	[organism=Thlaspi arvense]	854.301	Ta_scaffold_530	[organism=Thlaspi arvense]
Contig893	26	0	Ta_scaffold_236	[organism=Thlaspi arvense]	99.6612	Ta_scaffold_236	[organism=Thlaspi arvense]	99.6612	Ta_scaffold_236	[organism=Thlaspi arvense]	3178	Ta_scaffold_236	[organism=Thlaspi arvense]	4405.78	Ta_scaffold_236	[organism=Thlaspi arvense]
Contig894	77	0	Ta_scaffold_2	[organism=Thlaspi arvense]	100	Ta_scaffold_2	[organism=Thlaspi arvense]	100	Ta_scaffold_2	[organism=Thlaspi arvense]	736	Ta_scaffold_874	[organism=Thlaspi arvense]	1077.2	Ta_scaffold_2	[organism=Thlaspi arvense]
Contig895	12	4.636e-106	Ta_scaffold_81	[organism=Thlaspi arvense]	100	Ta_scaffold_81	[organism=Thlaspi arvense]	100	Ta_scaffold_81	[organism=Thlaspi arvense]	461	Ta_scaffold_81	[organism=Thlaspi arvense]	387.704	Ta_scaffold_81	[organism=Thlaspi arvense]
Contig896	37	0	Ta_scaffold_122	[organism=Thlaspi arvense]	100	Ta_scaffold_122	[organism=Thlaspi arvense]	100	Ta_scaffold_122	[organism=Thlaspi arvense]	473	Ta_scaffold_122	[organism=Thlaspi arvense]	689.357	Ta_scaffold_122	[organism=Thlaspi arvense]
Contig897	25	0	Ta_scaffold_45	[organism=Thlaspi arvense]	100	Ta_scaffold_45	[organism=Thlaspi arvense]	100	Ta_scaffold_45	[organism=Thlaspi arvense]	902	Ta_scaffold_45	[organism=Thlaspi arvense]	1343.19	Ta_scaffold_45	[organism=Thlaspi arvense]
Contig898	72	0	Ta_scaffold_239	[organism=Thlaspi arvense]	100	Ta_scaffold_239	[organism=Thlaspi arvense]	100	Ta_scaffold_239	[organism=Thlaspi arvense]	2466	Ta_scaffold_35	[organism=Thlaspi arvense]	1558.65	Ta_scaffold_239	[organism=Thlaspi arvense]
Contig899	21	0	Ta_scaffold_106	[organism=Thlaspi arvense]	100	Ta_scaffold_106	[organism=Thlaspi arvense]	100	Ta_scaffold_106	[organism=Thlaspi arvense]	573	Ta_scaffold_106	[organism=Thlaspi arvense]	854.301	Ta_scaffold_106	[organism=Thlaspi arvense]
Contig900	47	5.13926e-141	Ta_scaffold_572	[organism=Thlaspi arvense]	100	Ta_scaffold_572	[organism=Thlaspi arvense]	100	Ta_scaffold_572	[organism=Thlaspi arvense]	466	Ta_scaffold_572	[organism=Thlaspi arvense]	505.096	Ta_scaffold_572	[organism=Thlaspi arvense]
Contig901	28	2.74345e-164	Ta_scaffold_27	[organism=Thlaspi arvense]	100	Ta_scaffold_27	[organism=Thlaspi arvense]	100	Ta_scaffold_27	[organism=Thlaspi arvense]	395	Ta_scaffold_27	[organism=Thlaspi arvense]	582.367	Ta_scaffold_27	[organism=Thlaspi arvense]
Contig902	48	0	Ta_scaffold_54	[organism=Thlaspi arvense]	100	Ta_scaffold_54	[organism=Thlaspi arvense]	100	Ta_scaffold_54	[organism=Thlaspi arvense]	798	Ta_scaffold_54	[organism=Thlaspi arvense]	1188.65	Ta_scaffold_54	[organism=Thlaspi arvense]
Contig903	396	0	Ta_scaffold_130	[organism=Thlaspi arvense]	100	Ta_scaffold_130	[organism=Thlaspi arvense]	100	Ta_scaffold_130	[organism=Thlaspi arvense]	1549	Ta_scaffold_130	[organism=Thlaspi arvense]	1866.25	Ta_scaffold_130	[organism=Thlaspi arvense]
Contig904	70	0	Ta_scaffold_54	[organism=Thlaspi arvense]	100	Ta_scaffold_54	[organism=Thlaspi arvense]	100	Ta_scaffold_54	[organism=Thlaspi arvense]	1642	Ta_scaffold_32	[organism=Thlaspi arvense]	1756.29	Ta_scaffold_54	[organism=Thlaspi arvense]
Contig905	28	0	Ta_scaffold_490	[organism=Thlaspi arvense]	100	Ta_scaffold_490	[organism=Thlaspi arvense]	100	Ta_scaffold_490	[organism=Thlaspi arvense]	511	Ta_scaffold_490	[organism=Thlaspi arvense]	762.17	Ta_scaffold_490	[organism=Thlaspi arvense]
Contig906	72	0	Ta_scaffold_195	[organism=Thlaspi arvense]	100	Ta_scaffold_195	[organism=Thlaspi arvense]	100	Ta_scaffold_195	[organism=Thlaspi arvense]	1934	Ta_scaffold_195	[organism=Thlaspi arvense]	2370	Ta_scaffold_195	[organism=Thlaspi arvense]
Contig907	26	0	Ta_scaffold_1355	[organism=Thlaspi arvense]	100	Ta_scaffold_1355	[organism=Thlaspi arvense]	100	Ta_scaffold_1355	[organism=Thlaspi arvense]	3217	Ta_scaffold_1355	[organism=Thlaspi arvense]	4515.75	Ta_scaffold_1355	[organism=Thlaspi arvense]
Contig908	34	0	Ta_scaffold_69	[organism=Thlaspi arvense]	100	Ta_scaffold_69	[organism=Thlaspi arvense]	100	Ta_scaffold_69	[organism=Thlaspi arvense]	3063	Ta_scaffold_69	[organism=Thlaspi arvense]	4133.85	Ta_scaffold_69	[organism=Thlaspi arvense]
Contig909	22	0	Ta_scaffold_13	[organism=Thlaspi arvense]	100	Ta_scaffold_13	[organism=Thlaspi arvense]	100	Ta_scaffold_13	[organism=Thlaspi arvense]	785	Ta_scaffold_13	[organism=Thlaspi arvense]	1164.87	Ta_scaffold_13	[organism=Thlaspi arvense]
Contig910	33	0	Ta_scaffold_128	[organism=Thlaspi arvense]	100	Ta_scaffold_47	[organism=Thlaspi arvense]	100	Ta_scaffold_47	[organism=Thlaspi arvense]	1792	Ta_scaffold_128	[organism=Thlaspi arvense]	1295.64	Ta_scaffold_128	[organism=Thlaspi arvense]
Contig911	32	0	Ta_scaffold_236	[organism=Thlaspi arvense]	100	Ta_scaffold_236	[organism=Thlaspi arvense]	100	Ta_scaffold_236	[organism=Thlaspi arvense]	686	Ta_scaffold_236	[organism=Thlaspi arvense]	1022.22	Ta_scaffold_236	[organism=Thlaspi arvense]
Contig912	16	0	Ta_scaffold_81	[organism=Thlaspi arvense]	100	Ta_scaffold_81	[organism=Thlaspi arvense]	100	Ta_scaffold_81	[organism=Thlaspi arvense]	1605	Ta_scaffold_81	[organism=Thlaspi arvense]	2387.83	Ta_scaffold_81	[organism=Thlaspi arvense]
Contig913	18	6.43946e-111	Ta_scaffold_83	[organism=Thlaspi arvense]	100	Ta_scaffold_83	[organism=Thlaspi arvense]	100	Ta_scaffold_83	[organism=Thlaspi arvense]	270	Ta_scaffold_83	[organism=Thlaspi arvense]	404.05	Ta_scaffold_83	[organism=Thlaspi arvense]
Contig914	22	0	Ta_scaffold_21	[organism=Thlaspi arvense]	100	Ta_scaffold_21	[organism=Thlaspi arvense]	100	Ta_scaffold_21	[organism=Thlaspi arvense]	739	Ta_scaffold_77	[organism=Thlaspi arvense]	907.796	Ta_scaffold_21	[organism=Thlaspi arvense]
Contig915	22	0	Ta_scaffold_140	[organism=Thlaspi arvense]	100	Ta_scaffold_140	[organism=Thlaspi arvense]	100	Ta_scaffold_140	[organism=Thlaspi arvense]	730	Ta_scaffold_140	[organism=Thlaspi arvense]	1087.6	Ta_scaffold_140	[organism=Thlaspi arvense]
Contig916	20	0	Ta_scaffold_32	[organism=Thlaspi arvense]	100	Ta_scaffold_32	[organism=Thlaspi arvense]	100	Ta_scaffold_32	[organism=Thlaspi arvense]	2307	Ta_scaffold_32	[organism=Thlaspi arvense]	3430.98	Ta_scaffold_32	[organism=Thlaspi arvense]
Contig917	52	4.2733e-142	Ta_scaffold_134	[organism=Thlaspi arvense]	100	Ta_scaffold_134	[organism=Thlaspi arvense]	100	Ta_scaffold_134	[organism=Thlaspi arvense]	471	Ta_scaffold_6	[organism=Thlaspi arvense]	508.068	Ta_scaffold_134	[organism=Thlaspi arvense]
Contig918	63	0	Ta_scaffold_43	[organism=Thlaspi arvense]	100	Ta_scaffold_43	[organism=Thlaspi arvense]	100	Ta_scaffold_43	[organism=Thlaspi arvense]	1260	Ta_scaffold_361	[organism=Thlaspi arvense]	999.926	Ta_scaffold_43	[organism=Thlaspi arvense]
Contig919	24	0	Ta_scaffold_272	[organism=Thlaspi arvense]	100	Ta_scaffold_272	[organism=Thlaspi arvense]	100	Ta_scaffold_272	[organism=Thlaspi arvense]	1130	Ta_scaffold_272	[organism=Thlaspi arvense]	1418.97	Ta_scaffold_272	[organism=Thlaspi arvense]
Contig920	49	6.31688e-141	Ta_scaffold_70	[organism=Thlaspi arvense]	100	Ta_scaffold_70	[organism=Thlaspi arvense]	100	Ta_scaffold_70	[organism=Thlaspi arvense]	338	Ta_scaffold_70	[organism=Thlaspi arvense]	505.096	Ta_scaffold_70	[organism=Thlaspi arvense]
Contig921	15	0	Ta_scaffold_21	[organism=Thlaspi arvense]	100	Ta_scaffold_21	[organism=Thlaspi arvense]	100	Ta_scaffold_21	[organism=Thlaspi arvense]	1546	Ta_scaffold_21	[organism=Thlaspi arvense]	2300.16	Ta_scaffold_21	[organism=Thlaspi arvense]
Contig922	20	0	Ta_scaffold_72	[organism=Thlaspi arvense]	100	Ta_scaffold_72	[organism=Thlaspi arvense]	100	Ta_scaffold_72	[organism=Thlaspi arvense]	847	Ta_scaffold_72	[organism=Thlaspi arvense]	937.515	Ta_scaffold_72	[organism=Thlaspi arvense]
Contig923	16	0	Ta_scaffold_519	[organism=Thlaspi arvense]	100	Ta_scaffold_519	[organism=Thlaspi arvense]	100	Ta_scaffold_519	[organism=Thlaspi arvense]	686	Ta_scaffold_519	[organism=Thlaspi arvense]	1022.22	Ta_scaffold_519	[organism=Thlaspi arvense]
Contig924	41	4.80829e-141	Ta_scaffold_37	[organism=Thlaspi arvense]	100	Ta_scaffold_37	[organism=Thlaspi arvense]	100	Ta_scaffold_37	[organism=Thlaspi arvense]	512	Ta_scaffold_37	[organism=Thlaspi arvense]	506.582	Ta_scaffold_37	[organism=Thlaspi arvense]
Contig925	22	0	Ta_scaffold_35	[organism=Thlaspi arvense]	99.8408	Ta_scaffold_35	[organism=Thlaspi arvense]	99.8408	Ta_scaffold_35	[organism=Thlaspi arvense]	628	Ta_scaffold_35	[organism=Thlaspi arvense]	931.571	Ta_scaffold_35	[organism=Thlaspi arvense]
Contig926	30	0	Ta_scaffold_266	[organism=Thlaspi arvense]	100	Ta_scaffold_266	[organism=Thlaspi arvense]	100	Ta_scaffold_266	[organism=Thlaspi arvense]	2140	Ta_scaffold_266	[organism=Thlaspi arvense]	3182.82	Ta_scaffold_266	[organism=Thlaspi arvense]
Contig927	21	0	Ta_scaffold_506	[organism=Thlaspi arvense]	100	Ta_scaffold_506	[organism=Thlaspi arvense]	100	Ta_scaffold_506	[organism=Thlaspi arvense]	1520	Ta_scaffold_506	[organism=Thlaspi arvense]	1962.84	Ta_scaffold_506	[organism=Thlaspi arvense]
Contig928	30	0	Ta_scaffold_89	[organism=Thlaspi arvense]	100	Ta_scaffold_89	[organism=Thlaspi arvense]	100	Ta_scaffold_89	[organism=Thlaspi arvense]	739	Ta_scaffold_89	[organism=Thlaspi arvense]	1100.97	Ta_scaffold_89	[organism=Thlaspi arvense]
Contig929	31	0	Ta_scaffold_75	[organism=Thlaspi arvense]	100	Ta_scaffold_75	[organism=Thlaspi arvense]	100	Ta_scaffold_75	[organism=Thlaspi arvense]	662	Ta_scaffold_75	[organism=Thlaspi arvense]	982.095	Ta_scaffold_75	[organism=Thlaspi arvense]
Contig930	41	0	Ta_scaffold_16	[organism=Thlaspi arvense]	100	Ta_scaffold_16	[organism=Thlaspi arvense]	100	Ta_scaffold_16	[organism=Thlaspi arvense]	867	Ta_scaffold_15	[organism=Thlaspi arvense]	845.385	Ta_scaffold_16	[organism=Thlaspi arvense]
Contig931	19	0	Ta_scaffold_287	[organism=Thlaspi arvense]	87.8788	Ta_scaffold_620	[organism=Thlaspi arvense]	87.8788	Ta_scaffold_620	[organism=Thlaspi arvense]	1959	Ta_scaffold_287	[organism=Thlaspi arvense]	1830.59	Ta_scaffold_287	[organism=Thlaspi arvense]
Contig932	22	3.02854e-180	Ta_scaffold_18	[organism=Thlaspi arvense]	100	Ta_scaffold_18	[organism=Thlaspi arvense]	100	Ta_scaffold_18	[organism=Thlaspi arvense]	425	Ta_scaffold_18	[organism=Thlaspi arvense]	634.376	Ta_scaffold_18	[organism=Thlaspi arvense]
Contig933	33	0	Ta_scaffold_57	[organism=Thlaspi arvense]	100	Ta_scaffold_57	[organism=Thlaspi arvense]	100	Ta_scaffold_57	[organism=Thlaspi arvense]	839	Ta_scaffold_57	[organism=Thlaspi arvense]	909.282	Ta_scaffold_57	[organism=Thlaspi arvense]
Contig934	63	3.0468e-162	Ta_scaffold_910	[organism=Thlaspi arvense]	100	Ta_scaffold_910	[organism=Thlaspi arvense]	100	Ta_scaffold_910	[organism=Thlaspi arvense]	669	Ta_scaffold_910	[organism=Thlaspi arvense]	577.909	Ta_scaffold_910	[organism=Thlaspi arvense]
Contig935	8	2.31753e-116	Ta_scaffold_6	[organism=Thlaspi arvense]	97.5177	Ta_scaffold_6	[organism=Thlaspi arvense]	97.5177	Ta_scaffold_6	[organism=Thlaspi arvense]	535	Ta_scaffold_6	[organism=Thlaspi arvense]	421.882	Ta_scaffold_6	[organism=Thlaspi arvense]
Contig936	28	0	Ta_scaffold_6	[organism=Thlaspi arvense]	100	Ta_scaffold_6	[organism=Thlaspi arvense]	100	Ta_scaffold_6	[organism=Thlaspi arvense]	1137	Ta_scaffold_6	[organism=Thlaspi arvense]	1692.39	Ta_scaffold_6	[organism=Thlaspi arvense]
Contig937	9	0	Ta_scaffold_215	[organism=Thlaspi arvense]	100	Ta_scaffold_100	[organism=Thlaspi arvense]	100	Ta_scaffold_100	[organism=Thlaspi arvense]	2260	Ta_scaffold_215	[organism=Thlaspi arvense]	2942.1	Ta_scaffold_215	[organism=Thlaspi arvense]
Contig938	19	0	Ta_scaffold_442	[organism=Thlaspi arvense]	100	Ta_scaffold_442	[organism=Thlaspi arvense]	100	Ta_scaffold_442	[organism=Thlaspi arvense]	1330	Ta_scaffold_442	[organism=Thlaspi arvense]	1979.18	Ta_scaffold_442	[organism=Thlaspi arvense]
Contig939	16	0	Ta_scaffold_123	[organism=Thlaspi arvense]	100	Ta_scaffold_123	[organism=Thlaspi arvense]	100	Ta_scaffold_123	[organism=Thlaspi arvense]	1506	Ta_scaffold_123	[organism=Thlaspi arvense]	2240.72	Ta_scaffold_123	[organism=Thlaspi arvense]
Contig940	21	0	Ta_scaffold_21	[organism=Thlaspi arvense]	100	Ta_scaffold_21	[organism=Thlaspi arvense]	100	Ta_scaffold_21	[organism=Thlaspi arvense]	627	Ta_scaffold_21	[organism=Thlaspi arvense]	934.543	Ta_scaffold_21	[organism=Thlaspi arvense]
Contig941	13	0	Ta_scaffold_39	[organism=Thlaspi arvense]	100	Ta_scaffold_39	[organism=Thlaspi arvense]	100	Ta_scaffold_39	[organism=Thlaspi arvense]	918	Ta_scaffold_39	[organism=Thlaspi arvense]	1366.96	Ta_scaffold_39	[organism=Thlaspi arvense]
Contig942	15	9.39934e-126	Ta_scaffold_391	[organism=Thlaspi arvense]	100	Ta_scaffold_391	[organism=Thlaspi arvense]	100	Ta_scaffold_391	[organism=Thlaspi arvense]	302	Ta_scaffold_391	[organism=Thlaspi arvense]	451.601	Ta_scaffold_391	[organism=Thlaspi arvense]
Contig943	133	0	Ta_scaffold_38	[organism=Thlaspi arvense]	100	Ta_scaffold_38	[organism=Thlaspi arvense]	100	Ta_scaffold_38	[organism=Thlaspi arvense]	544	Ta_scaffold_38	[organism=Thlaspi arvense]	799.32	Ta_scaffold_38	[organism=Thlaspi arvense]
Contig944	92	0	Ta_scaffold_7	[organism=Thlaspi arvense]	100	Ta_scaffold_7	[organism=Thlaspi arvense]	100	Ta_scaffold_7	[organism=Thlaspi arvense]	1654	Ta_scaffold_80	[organism=Thlaspi arvense]	1794.92	Ta_scaffold_7	[organism=Thlaspi arvense]
Contig945	38	0	Ta_scaffold_5	[organism=Thlaspi arvense]	100	Ta_scaffold_5	[organism=Thlaspi arvense]	100	Ta_scaffold_5	[organism=Thlaspi arvense]	491	Ta_scaffold_5	[organism=Thlaspi arvense]	732.451	Ta_scaffold_5	[organism=Thlaspi arvense]
Contig946	19	2.57803e-133	Ta_scaffold_57	[organism=Thlaspi arvense]	100	Ta_scaffold_57	[organism=Thlaspi arvense]	100	Ta_scaffold_57	[organism=Thlaspi arvense]	319	Ta_scaffold_57	[organism=Thlaspi arvense]	476.863	Ta_scaffold_57	[organism=Thlaspi arvense]
Contig947	86	0	Ta_scaffold_9	[organism=Thlaspi arvense]	100	Ta_scaffold_9	[organism=Thlaspi arvense]	100	Ta_scaffold_9	[organism=Thlaspi arvense]	2262	Ta_scaffold_9	[organism=Thlaspi arvense]	3355.2	Ta_scaffold_9	[organism=Thlaspi arvense]
Contig948	30	0	Ta_scaffold_4	[organism=Thlaspi arvense]	100	Ta_scaffold_4	[organism=Thlaspi arvense]	100	Ta_scaffold_4	[organism=Thlaspi arvense]	948	Ta_scaffold_4	[organism=Thlaspi arvense]	1129.21	Ta_scaffold_4	[organism=Thlaspi arvense]
Contig949	30	0	Ta_scaffold_392	[organism=Thlaspi arvense]	100	Ta_scaffold_392	[organism=Thlaspi arvense]	100	Ta_scaffold_392	[organism=Thlaspi arvense]	1125	Ta_scaffold_392	[organism=Thlaspi arvense]	1674.56	Ta_scaffold_392	[organism=Thlaspi arvense]
Contig950	21	8.61935e-157	Ta_scaffold_24	[organism=Thlaspi arvense]	100	Ta_scaffold_24	[organism=Thlaspi arvense]	100	Ta_scaffold_24	[organism=Thlaspi arvense]	376	Ta_scaffold_24	[organism=Thlaspi arvense]	557.106	Ta_scaffold_24	[organism=Thlaspi arvense]
Contig951	24	0	Ta_scaffold_83	[organism=Thlaspi arvense]	100	Ta_scaffold_83	[organism=Thlaspi arvense]	100	Ta_scaffold_83	[organism=Thlaspi arvense]	1242	Ta_scaffold_83	[organism=Thlaspi arvense]	1264.43	Ta_scaffold_83	[organism=Thlaspi arvense]
Contig952	10	0	Ta_scaffold_77	[organism=Thlaspi arvense]	100	Ta_scaffold_77	[organism=Thlaspi arvense]	100	Ta_scaffold_77	[organism=Thlaspi arvense]	1747	Ta_scaffold_77	[organism=Thlaspi arvense]	2591.41	Ta_scaffold_77	[organism=Thlaspi arvense]
Contig953	29	0	Ta_scaffold_3	[organism=Thlaspi arvense]	100	Ta_scaffold_3	[organism=Thlaspi arvense]	100	Ta_scaffold_3	[organism=Thlaspi arvense]	1877	Ta_scaffold_149	[organism=Thlaspi arvense]	2612.21	Ta_scaffold_3	[organism=Thlaspi arvense]
Contig954	24	0	Ta_scaffold_139	[organism=Thlaspi arvense]	100	Ta_scaffold_139	[organism=Thlaspi arvense]	100	Ta_scaffold_139	[organism=Thlaspi arvense]	1031	Ta_scaffold_139	[organism=Thlaspi arvense]	1534.88	Ta_scaffold_139	[organism=Thlaspi arvense]
Contig955	21	0	Ta_scaffold_49	[organism=Thlaspi arvense]	100	Ta_scaffold_49	[organism=Thlaspi arvense]	100	Ta_scaffold_49	[organism=Thlaspi arvense]	3331	Ta_scaffold_49	[organism=Thlaspi arvense]	4952.62	Ta_scaffold_49	[organism=Thlaspi arvense]
Contig956	18	0	Ta_scaffold_3125	[organism=Thlaspi arvense]	100	Ta_scaffold_3125	[organism=Thlaspi arvense]	100	Ta_scaffold_3125	[organism=Thlaspi arvense]	609	Ta_scaffold_3125	[organism=Thlaspi arvense]	907.796	Ta_scaffold_3125	[organism=Thlaspi arvense]
Contig957	16	0	Ta_scaffold_85	[organism=Thlaspi arvense]	99.9078	Ta_scaffold_85	[organism=Thlaspi arvense]	99.9078	Ta_scaffold_85	[organism=Thlaspi arvense]	1085	Ta_scaffold_85	[organism=Thlaspi arvense]	1610.66	Ta_scaffold_85	[organism=Thlaspi arvense]
Contig958	59	0	Ta_scaffold_24	[organism=Thlaspi arvense]	100	Ta_scaffold_24	[organism=Thlaspi arvense]	100	Ta_scaffold_24	[organism=Thlaspi arvense]	565	Ta_scaffold_24	[organism=Thlaspi arvense]	837.955	Ta_scaffold_24	[organism=Thlaspi arvense]
Contig959	26	0	Ta_scaffold_42	[organism=Thlaspi arvense]	100	Ta_scaffold_42	[organism=Thlaspi arvense]	100	Ta_scaffold_42	[organism=Thlaspi arvense]	1781	Ta_scaffold_627	[organism=Thlaspi arvense]	777.03	Ta_scaffold_42	[organism=Thlaspi arvense]
Contig960	33	0	Ta_scaffold_46	[organism=Thlaspi arvense]	100	Ta_scaffold_46	[organism=Thlaspi arvense]	100	Ta_scaffold_46	[organism=Thlaspi arvense]	2994	Ta_scaffold_46	[organism=Thlaspi arvense]	4410.24	Ta_scaffold_46	[organism=Thlaspi arvense]
Contig961	16	0	Ta_scaffold_21	[organism=Thlaspi arvense]	99.8953	Ta_scaffold_21	[organism=Thlaspi arvense]	99.8953	Ta_scaffold_21	[organism=Thlaspi arvense]	955	Ta_scaffold_21	[organism=Thlaspi arvense]	1417.49	Ta_scaffold_21	[organism=Thlaspi arvense]
Contig962	55	0	Ta_scaffold_2	[organism=Thlaspi arvense]	100	Ta_scaffold_2	[organism=Thlaspi arvense]	100	Ta_scaffold_2	[organism=Thlaspi arvense]	519	Ta_scaffold_2	[organism=Thlaspi arvense]	774.058	Ta_scaffold_2	[organism=Thlaspi arvense]
Contig963	24	0	Ta_scaffold_216	[organism=Thlaspi arvense]	100	Ta_scaffold_216	[organism=Thlaspi arvense]	100	Ta_scaffold_216	[organism=Thlaspi arvense]	557	Ta_scaffold_216	[organism=Thlaspi arvense]	826.067	Ta_scaffold_216	[organism=Thlaspi arvense]
Contig964	33	2.28788e-66	Ta_scaffold_69	[organism=Thlaspi arvense]	100	Ta_scaffold_69	[organism=Thlaspi arvense]	100	Ta_scaffold_69	[organism=Thlaspi arvense]	171	Ta_scaffold_69	[organism=Thlaspi arvense]	256.938	Ta_scaffold_69	[organism=Thlaspi arvense]
Contig965	62	0	Ta_scaffold_99	[organism=Thlaspi arvense]	99.8708	Ta_scaffold_99	[organism=Thlaspi arvense]	99.8708	Ta_scaffold_99	[organism=Thlaspi arvense]	774	Ta_scaffold_99	[organism=Thlaspi arvense]	1148.52	Ta_scaffold_99	[organism=Thlaspi arvense]
Contig966	26	0	Ta_scaffold_54	[organism=Thlaspi arvense]	99.8464	Ta_scaffold_54	[organism=Thlaspi arvense]	99.8464	Ta_scaffold_54	[organism=Thlaspi arvense]	2365	Ta_scaffold_54	[organism=Thlaspi arvense]	3163.51	Ta_scaffold_54	[organism=Thlaspi arvense]
Contig967	19	1.45142e-147	Ta_scaffold_64	[organism=Thlaspi arvense]	96.5789	Ta_scaffold_64	[organism=Thlaspi arvense]	96.5789	Ta_scaffold_64	[organism=Thlaspi arvense]	380	Ta_scaffold_64	[organism=Thlaspi arvense]	524.414	Ta_scaffold_64	[organism=Thlaspi arvense]
Contig968	20	0	Ta_scaffold_176	[organism=Thlaspi arvense]	100	Ta_scaffold_176	[organism=Thlaspi arvense]	100	Ta_scaffold_176	[organism=Thlaspi arvense]	560	Ta_scaffold_176	[organism=Thlaspi arvense]	834.983	Ta_scaffold_176	[organism=Thlaspi arvense]
Contig969	46	0	Ta_scaffold_2061	[organism=Thlaspi arvense]	100	Ta_scaffold_2061	[organism=Thlaspi arvense]	100	Ta_scaffold_2061	[organism=Thlaspi arvense]	1009	Ta_scaffold_2061	[organism=Thlaspi arvense]	1502.19	Ta_scaffold_2061	[organism=Thlaspi arvense]
Contig970	63	0	Ta_scaffold_208	[organism=Thlaspi arvense]	100	Ta_scaffold_208	[organism=Thlaspi arvense]	100	Ta_scaffold_208	[organism=Thlaspi arvense]	1451	Ta_scaffold_208	[organism=Thlaspi arvense]	1503.67	Ta_scaffold_208	[organism=Thlaspi arvense]
Contig971	35	1.76698e-106	Ta_scaffold_663	[organism=Thlaspi arvense]	100	Ta_scaffold_663	[organism=Thlaspi arvense]	100	Ta_scaffold_663	[organism=Thlaspi arvense]	263	Ta_scaffold_663	[organism=Thlaspi arvense]	389.19	Ta_scaffold_663	[organism=Thlaspi arvense]
Contig972	24	0	Ta_scaffold_11	[organism=Thlaspi arvense]	100	Ta_scaffold_11	[organism=Thlaspi arvense]	100	Ta_scaffold_11	[organism=Thlaspi arvense]	934	Ta_scaffold_11	[organism=Thlaspi arvense]	832.011	Ta_scaffold_11	[organism=Thlaspi arvense]
Contig973	20	0	Ta_scaffold_18	[organism=Thlaspi arvense]	100	Ta_scaffold_18	[organism=Thlaspi arvense]	100	Ta_scaffold_18	[organism=Thlaspi arvense]	2189	Ta_scaffold_18	[organism=Thlaspi arvense]	2873.74	Ta_scaffold_18	[organism=Thlaspi arvense]
Contig974	42	0	Ta_scaffold_842	[organism=Thlaspi arvense]	100	Ta_scaffold_842	[organism=Thlaspi arvense]	100	Ta_scaffold_842	[organism=Thlaspi arvense]	2189	Ta_scaffold_842	[organism=Thlaspi arvense]	3236.32	Ta_scaffold_842	[organism=Thlaspi arvense]
Contig975	24	5.16117e-115	Ta_scaffold_32	[organism=Thlaspi arvense]	100	Ta_scaffold_32	[organism=Thlaspi arvense]	100	Ta_scaffold_32	[organism=Thlaspi arvense]	730	Ta_scaffold_32	[organism=Thlaspi arvense]	417.424	Ta_scaffold_32	[organism=Thlaspi arvense]
Contig976	40	1.95149e-161	Ta_scaffold_21	[organism=Thlaspi arvense]	100	Ta_scaffold_21	[organism=Thlaspi arvense]	100	Ta_scaffold_21	[organism=Thlaspi arvense]	619	Ta_scaffold_21	[organism=Thlaspi arvense]	573.451	Ta_scaffold_21	[organism=Thlaspi arvense]
Contig977	31	2.38442e-143	Ta_scaffold_4	[organism=Thlaspi arvense]	100	Ta_scaffold_4	[organism=Thlaspi arvense]	100	Ta_scaffold_4	[organism=Thlaspi arvense]	343	Ta_scaffold_4	[organism=Thlaspi arvense]	512.526	Ta_scaffold_4	[organism=Thlaspi arvense]
Contig978	28	0	Ta_scaffold_27	[organism=Thlaspi arvense]	99.7093	Ta_scaffold_27	[organism=Thlaspi arvense]	99.7093	Ta_scaffold_27	[organism=Thlaspi arvense]	846	Ta_scaffold_27	[organism=Thlaspi arvense]	944.945	Ta_scaffold_27	[organism=Thlaspi arvense]
Contig979	16	0	Ta_scaffold_486	[organism=Thlaspi arvense]	100	Ta_scaffold_486	[organism=Thlaspi arvense]	100	Ta_scaffold_486	[organism=Thlaspi arvense]	444	Ta_scaffold_486	[organism=Thlaspi arvense]	662.61	Ta_scaffold_486	[organism=Thlaspi arvense]
Contig980	24	0	Ta_scaffold_248	[organism=Thlaspi arvense]	100	Ta_scaffold_248	[organism=Thlaspi arvense]	100	Ta_scaffold_248	[organism=Thlaspi arvense]	684	Ta_scaffold_2	[organism=Thlaspi arvense]	977.637	Ta_scaffold_248	[organism=Thlaspi arvense]
Contig981	22	0	Ta_scaffold_46	[organism=Thlaspi arvense]	100	Ta_scaffold_46	[organism=Thlaspi arvense]	100	Ta_scaffold_46	[organism=Thlaspi arvense]	489	Ta_scaffold_46	[organism=Thlaspi arvense]	729.479	Ta_scaffold_46	[organism=Thlaspi arvense]
Contig982	21	0	Ta_scaffold_3	[organism=Thlaspi arvense]	100	Ta_scaffold_3	[organism=Thlaspi arvense]	100	Ta_scaffold_3	[organism=Thlaspi arvense]	995	Ta_scaffold_3	[organism=Thlaspi arvense]	1481.38	Ta_scaffold_3	[organism=Thlaspi arvense]
Contig983	21	0	Ta_scaffold_72	[organism=Thlaspi arvense]	99.5475	Ta_scaffold_72	[organism=Thlaspi arvense]	99.5475	Ta_scaffold_72	[organism=Thlaspi arvense]	1264	Ta_scaffold_72	[organism=Thlaspi arvense]	1621.06	Ta_scaffold_72	[organism=Thlaspi arvense]
Contig984	14	0	Ta_scaffold_208	[organism=Thlaspi arvense]	100	Ta_scaffold_208	[organism=Thlaspi arvense]	100	Ta_scaffold_208	[organism=Thlaspi arvense]	753	Ta_scaffold_120	[organism=Thlaspi arvense]	1080.17	Ta_scaffold_208	[organism=Thlaspi arvense]
Contig985	36	0	Ta_scaffold_29	[organism=Thlaspi arvense]	100	Ta_scaffold_29	[organism=Thlaspi arvense]	100	Ta_scaffold_29	[organism=Thlaspi arvense]	651	Ta_scaffold_29	[organism=Thlaspi arvense]	864.703	Ta_scaffold_29	[organism=Thlaspi arvense]
Contig986	130	0	Ta_scaffold_33	[organism=Thlaspi arvense]	100	Ta_scaffold_33	[organism=Thlaspi arvense]	100	Ta_scaffold_33	[organism=Thlaspi arvense]	2395	Ta_scaffold_33	[organism=Thlaspi arvense]	3561.75	Ta_scaffold_33	[organism=Thlaspi arvense]
Contig987	34	0	Ta_scaffold_258	[organism=Thlaspi arvense]	100	Ta_scaffold_258	[organism=Thlaspi arvense]	100	Ta_scaffold_258	[organism=Thlaspi arvense]	827	Ta_scaffold_258	[organism=Thlaspi arvense]	1231.74	Ta_scaffold_258	[organism=Thlaspi arvense]
Contig988	68	0	Ta_scaffold_323	[organism=Thlaspi arvense]	100	Ta_scaffold_323	[organism=Thlaspi arvense]	100	Ta_scaffold_323	[organism=Thlaspi arvense]	1748	Ta_scaffold_323	[organism=Thlaspi arvense]	2199.11	Ta_scaffold_323	[organism=Thlaspi arvense]
Contig989	26	0	Ta_scaffold_12	[organism=Thlaspi arvense]	99.4845	Ta_scaffold_12	[organism=Thlaspi arvense]	99.4845	Ta_scaffold_12	[organism=Thlaspi arvense]	921	Ta_scaffold_12	[organism=Thlaspi arvense]	943.459	Ta_scaffold_12	[organism=Thlaspi arvense]
Contig990	25	0	Ta_scaffold_24	[organism=Thlaspi arvense]	100	Ta_scaffold_24	[organism=Thlaspi arvense]	100	Ta_scaffold_24	[organism=Thlaspi arvense]	2312	Ta_scaffold_5	[organism=Thlaspi arvense]	2396.74	Ta_scaffold_24	[organism=Thlaspi arvense]
Contig991	27	0	Ta_scaffold_77	[organism=Thlaspi arvense]	99.8675	Ta_scaffold_77	[organism=Thlaspi arvense]	99.8675	Ta_scaffold_77	[organism=Thlaspi arvense]	1702	Ta_scaffold_21	[organism=Thlaspi arvense]	2237.74	Ta_scaffold_77	[organism=Thlaspi arvense]
Contig992	47	0	Ta_scaffold_233	[organism=Thlaspi arvense]	100	Ta_scaffold_233	[organism=Thlaspi arvense]	100	Ta_scaffold_233	[organism=Thlaspi arvense]	502	Ta_scaffold_233	[organism=Thlaspi arvense]	748.796	Ta_scaffold_233	[organism=Thlaspi arvense]
Contig993	59	1.65979e-178	Ta_scaffold_114	[organism=Thlaspi arvense]	100	Ta_scaffold_114	[organism=Thlaspi arvense]	100	Ta_scaffold_114	[organism=Thlaspi arvense]	422	Ta_scaffold_114	[organism=Thlaspi arvense]	629.918	Ta_scaffold_114	[organism=Thlaspi arvense]
Contig994	20	0	Ta_scaffold_12	[organism=Thlaspi arvense]	100	Ta_scaffold_12	[organism=Thlaspi arvense]	100	Ta_scaffold_12	[organism=Thlaspi arvense]	484	Ta_scaffold_12	[organism=Thlaspi arvense]	722.049	Ta_scaffold_12	[organism=Thlaspi arvense]
Contig995	32	0	Ta_scaffold_4	[organism=Thlaspi arvense]	100	Ta_scaffold_4	[organism=Thlaspi arvense]	100	Ta_scaffold_4	[organism=Thlaspi arvense]	2042	Ta_scaffold_4	[organism=Thlaspi arvense]	3037.2	Ta_scaffold_4	[organism=Thlaspi arvense]
Contig996	35	0	Ta_scaffold_17	[organism=Thlaspi arvense]	100	Ta_scaffold_17	[organism=Thlaspi arvense]	100	Ta_scaffold_17	[organism=Thlaspi arvense]	834	Ta_scaffold_17	[organism=Thlaspi arvense]	1105.43	Ta_scaffold_17	[organism=Thlaspi arvense]
Contig997	22	0	Ta_scaffold_31	[organism=Thlaspi arvense]	100	Ta_scaffold_31	[organism=Thlaspi arvense]	100	Ta_scaffold_31	[organism=Thlaspi arvense]	864	Ta_scaffold_31	[organism=Thlaspi arvense]	955.347	Ta_scaffold_31	[organism=Thlaspi arvense]
Contig998	26	0	Ta_scaffold_44	[organism=Thlaspi arvense]	100	Ta_scaffold_44	[organism=Thlaspi arvense]	100	Ta_scaffold_44	[organism=Thlaspi arvense]	679	Ta_scaffold_44	[organism=Thlaspi arvense]	1007.36	Ta_scaffold_44	[organism=Thlaspi arvense]
Contig999	52	0	Ta_scaffold_61	[organism=Thlaspi arvense]	100	Ta_scaffold_61	[organism=Thlaspi arvense]	100	Ta_scaffold_61	[organism=Thlaspi arvense]	2481	Ta_scaffold_61	[organism=Thlaspi arvense]	2901.98	Ta_scaffold_61	[organism=Thlaspi arvense]
Contig1000	34	0	Ta_scaffold_28	[organism=Thlaspi arvense]	100	Ta_scaffold_28	[organism=Thlaspi arvense]	100	Ta_scaffold_28	[organism=Thlaspi arvense]	872	Ta_scaffold_28	[organism=Thlaspi arvense]	875.104	Ta_scaffold_28	[organism=Thlaspi arvense]
Contig1001	25	0	Ta_scaffold_2	[organism=Thlaspi arvense]	100	Ta_scaffold_2	[organism=Thlaspi arvense]	100	Ta_scaffold_2	[organism=Thlaspi arvense]	573	Ta_scaffold_2	[organism=Thlaspi arvense]	854.301	Ta_scaffold_2	[organism=Thlaspi arvense]
Contig1002	22	2.56537e-170	Ta_scaffold_30	[organism=Thlaspi arvense]	100	Ta_scaffold_30	[organism=Thlaspi arvense]	100	Ta_scaffold_30	[organism=Thlaspi arvense]	406	Ta_scaffold_30	[organism=Thlaspi arvense]	601.685	Ta_scaffold_30	[organism=Thlaspi arvense]
Contig1003	21	0	Ta_scaffold_682	[organism=Thlaspi arvense]	100	Ta_scaffold_682	[organism=Thlaspi arvense]	100	Ta_scaffold_682	[organism=Thlaspi arvense]	683	Ta_scaffold_682	[organism=Thlaspi arvense]	1002.9	Ta_scaffold_682	[organism=Thlaspi arvense]
Contig1004	30	0	Ta_scaffold_356	[organism=Thlaspi arvense]	100	Ta_scaffold_356	[organism=Thlaspi arvense]	100	Ta_scaffold_356	[organism=Thlaspi arvense]	598	Ta_scaffold_356	[organism=Thlaspi arvense]	875.104	Ta_scaffold_356	[organism=Thlaspi arvense]
Contig1005	41	0	Ta_scaffold_1	[organism=Thlaspi arvense]	100	Ta_scaffold_1	[organism=Thlaspi arvense]	100	Ta_scaffold_1	[organism=Thlaspi arvense]	532	Ta_scaffold_6	[organism=Thlaspi arvense]	652.208	Ta_scaffold_1	[organism=Thlaspi arvense]
Contig1006	23	2.55032e-178	Ta_scaffold_23	[organism=Thlaspi arvense]	100	Ta_scaffold_23	[organism=Thlaspi arvense]	100	Ta_scaffold_23	[organism=Thlaspi arvense]	438	Ta_scaffold_23	[organism=Thlaspi arvense]	628.432	Ta_scaffold_23	[organism=Thlaspi arvense]
Contig1007	36	0	Ta_scaffold_54	[organism=Thlaspi arvense]	100	Ta_scaffold_54	[organism=Thlaspi arvense]	100	Ta_scaffold_54	[organism=Thlaspi arvense]	1183	Ta_scaffold_54	[organism=Thlaspi arvense]	891.45	Ta_scaffold_54	[organism=Thlaspi arvense]
Contig1008	100	0	Ta_scaffold_216	[organism=Thlaspi arvense]	97.561	Ta_scaffold_133	[organism=Thlaspi arvense]	97.561	Ta_scaffold_133	[organism=Thlaspi arvense]	5491	Ta_scaffold_2588	[organism=Thlaspi arvense]	7462.44	Ta_scaffold_216	[organism=Thlaspi arvense]
Contig1009	17	0	Ta_scaffold_344	[organism=Thlaspi arvense]	100	Ta_scaffold_344	[organism=Thlaspi arvense]	100	Ta_scaffold_344	[organism=Thlaspi arvense]	808	Ta_scaffold_344	[organism=Thlaspi arvense]	1199.05	Ta_scaffold_344	[organism=Thlaspi arvense]
Contig1010	19	0	Ta_scaffold_59	[organism=Thlaspi arvense]	100	Ta_scaffold_59	[organism=Thlaspi arvense]	100	Ta_scaffold_59	[organism=Thlaspi arvense]	899	Ta_scaffold_59	[organism=Thlaspi arvense]	1334.27	Ta_scaffold_59	[organism=Thlaspi arvense]
Contig1011	32	0	Ta_scaffold_25	[organism=Thlaspi arvense]	100	Ta_scaffold_25	[organism=Thlaspi arvense]	100	Ta_scaffold_25	[organism=Thlaspi arvense]	956	Ta_scaffold_25	[organism=Thlaspi arvense]	1423.43	Ta_scaffold_25	[organism=Thlaspi arvense]
Contig1012	33	0	Ta_scaffold_2	[organism=Thlaspi arvense]	100	Ta_scaffold_2	[organism=Thlaspi arvense]	100	Ta_scaffold_2	[organism=Thlaspi arvense]	660	Ta_scaffold_2	[organism=Thlaspi arvense]	983.581	Ta_scaffold_2	[organism=Thlaspi arvense]
Contig1013	61	0	Ta_scaffold_1040	[organism=Thlaspi arvense]	100	Ta_scaffold_1040	[organism=Thlaspi arvense]	100	Ta_scaffold_1040	[organism=Thlaspi arvense]	651	Ta_scaffold_1602	[organism=Thlaspi arvense]	947.917	Ta_scaffold_1040	[organism=Thlaspi arvense]
Contig1014	15	0	Ta_scaffold_192	[organism=Thlaspi arvense]	99.9466	Ta_scaffold_192	[organism=Thlaspi arvense]	99.9466	Ta_scaffold_192	[organism=Thlaspi arvense]	1874	Ta_scaffold_192	[organism=Thlaspi arvense]	2783.1	Ta_scaffold_192	[organism=Thlaspi arvense]
Contig1015	29	0	Ta_scaffold_106	[organism=Thlaspi arvense]	100	Ta_scaffold_106	[organism=Thlaspi arvense]	100	Ta_scaffold_106	[organism=Thlaspi arvense]	799	Ta_scaffold_106	[organism=Thlaspi arvense]	888.478	Ta_scaffold_106	[organism=Thlaspi arvense]
Contig1016	16	0	Ta_scaffold_24	[organism=Thlaspi arvense]	98.1415	Ta_scaffold_24	[organism=Thlaspi arvense]	98.1415	Ta_scaffold_24	[organism=Thlaspi arvense]	1901	Ta_scaffold_24	[organism=Thlaspi arvense]	2772.7	Ta_scaffold_24	[organism=Thlaspi arvense]
Contig1017	16	0	Ta_scaffold_522	[organism=Thlaspi arvense]	100	Ta_scaffold_522	[organism=Thlaspi arvense]	100	Ta_scaffold_522	[organism=Thlaspi arvense]	971	Ta_scaffold_522	[organism=Thlaspi arvense]	1445.72	Ta_scaffold_522	[organism=Thlaspi arvense]
Contig1018	24	6.85768e-157	Ta_scaffold_109	[organism=Thlaspi arvense]	100	Ta_scaffold_109	[organism=Thlaspi arvense]	100	Ta_scaffold_109	[organism=Thlaspi arvense]	376	Ta_scaffold_109	[organism=Thlaspi arvense]	557.106	Ta_scaffold_109	[organism=Thlaspi arvense]
Contig1019	24	0	Ta_scaffold_140	[organism=Thlaspi arvense]	100	Ta_scaffold_140	[organism=Thlaspi arvense]	100	Ta_scaffold_140	[organism=Thlaspi arvense]	3083	Ta_scaffold_140	[organism=Thlaspi arvense]	4041.72	Ta_scaffold_140	[organism=Thlaspi arvense]
Contig1020	37	0	Ta_scaffold_1	[organism=Thlaspi arvense]	100	Ta_scaffold_1	[organism=Thlaspi arvense]	100	Ta_scaffold_1	[organism=Thlaspi arvense]	519	Ta_scaffold_1	[organism=Thlaspi arvense]	774.058	Ta_scaffold_1	[organism=Thlaspi arvense]
Contig1021	9	1.79259e-144	Ta_scaffold_589	[organism=Thlaspi arvense]	100	Ta_scaffold_589	[organism=Thlaspi arvense]	100	Ta_scaffold_589	[organism=Thlaspi arvense]	344	Ta_scaffold_589	[organism=Thlaspi arvense]	514.012	Ta_scaffold_589	[organism=Thlaspi arvense]
Contig1022	33	3.67097e-141	Ta_scaffold_15	[organism=Thlaspi arvense]	100	Ta_scaffold_15	[organism=Thlaspi arvense]	100	Ta_scaffold_15	[organism=Thlaspi arvense]	338	Ta_scaffold_15	[organism=Thlaspi arvense]	505.096	Ta_scaffold_15	[organism=Thlaspi arvense]
Contig1023	29	0	Ta_scaffold_23	[organism=Thlaspi arvense]	100	Ta_scaffold_23	[organism=Thlaspi arvense]	100	Ta_scaffold_23	[organism=Thlaspi arvense]	710	Ta_scaffold_23	[organism=Thlaspi arvense]	1057.88	Ta_scaffold_23	[organism=Thlaspi arvense]
Contig1024	22	0	Ta_scaffold_425	[organism=Thlaspi arvense]	99.7967	Ta_scaffold_425	[organism=Thlaspi arvense]	99.7967	Ta_scaffold_425	[organism=Thlaspi arvense]	889	Ta_scaffold_425	[organism=Thlaspi arvense]	1288.21	Ta_scaffold_425	[organism=Thlaspi arvense]
Contig1025	50	0	Ta_scaffold_16	[organism=Thlaspi arvense]	100	Ta_scaffold_16	[organism=Thlaspi arvense]	100	Ta_scaffold_16	[organism=Thlaspi arvense]	2004	Ta_scaffold_16	[organism=Thlaspi arvense]	2337.3	Ta_scaffold_16	[organism=Thlaspi arvense]
Contig1026	17	2.39648e-137	Ta_scaffold_68	[organism=Thlaspi arvense]	100	Ta_scaffold_68	[organism=Thlaspi arvense]	100	Ta_scaffold_68	[organism=Thlaspi arvense]	644	Ta_scaffold_68	[organism=Thlaspi arvense]	491.723	Ta_scaffold_68	[organism=Thlaspi arvense]
Contig1027	20	9.56805e-86	Ta_scaffold_542	[organism=Thlaspi arvense]	100	Ta_scaffold_542	[organism=Thlaspi arvense]	100	Ta_scaffold_542	[organism=Thlaspi arvense]	221	Ta_scaffold_542	[organism=Thlaspi arvense]	319.349	Ta_scaffold_542	[organism=Thlaspi arvense]
Contig1028	50	0	Ta_scaffold_73	[organism=Thlaspi arvense]	100	Ta_scaffold_73	[organism=Thlaspi arvense]	100	Ta_scaffold_73	[organism=Thlaspi arvense]	1712	Ta_scaffold_73	[organism=Thlaspi arvense]	1817.21	Ta_scaffold_73	[organism=Thlaspi arvense]
Contig1029	20	3.13285e-172	Ta_scaffold_104	[organism=Thlaspi arvense]	100	Ta_scaffold_104	[organism=Thlaspi arvense]	100	Ta_scaffold_104	[organism=Thlaspi arvense]	407	Ta_scaffold_104	[organism=Thlaspi arvense]	607.629	Ta_scaffold_104	[organism=Thlaspi arvense]
Contig1030	43	0	Ta_scaffold_1	[organism=Thlaspi arvense]	100	Ta_scaffold_1	[organism=Thlaspi arvense]	100	Ta_scaffold_1	[organism=Thlaspi arvense]	2173	Ta_scaffold_282	[organism=Thlaspi arvense]	1994.04	Ta_scaffold_1	[organism=Thlaspi arvense]
Contig1031	12	0	Ta_scaffold_19	[organism=Thlaspi arvense]	100	Ta_scaffold_19	[organism=Thlaspi arvense]	100	Ta_scaffold_19	[organism=Thlaspi arvense]	584	Ta_scaffold_19	[organism=Thlaspi arvense]	866.188	Ta_scaffold_19	[organism=Thlaspi arvense]
Contig1032	146	0	Ta_scaffold_2794	[organism=Thlaspi arvense]	100	Ta_scaffold_2794	[organism=Thlaspi arvense]	100	Ta_scaffold_2794	[organism=Thlaspi arvense]	740	Ta_scaffold_71	[organism=Thlaspi arvense]	649.236	Ta_scaffold_2794	[organism=Thlaspi arvense]
Contig1033	31	2.61541e-146	Ta_scaffold_168	[organism=Thlaspi arvense]	100	Ta_scaffold_168	[organism=Thlaspi arvense]	100	Ta_scaffold_168	[organism=Thlaspi arvense]	349	Ta_scaffold_168	[organism=Thlaspi arvense]	521.442	Ta_scaffold_168	[organism=Thlaspi arvense]
Contig1034	20	0	Ta_scaffold_87	[organism=Thlaspi arvense]	96.2963	Ta_scaffold_2	[organism=Thlaspi arvense]	96.2963	Ta_scaffold_2	[organism=Thlaspi arvense]	1949	Ta_scaffold_87	[organism=Thlaspi arvense]	2292.73	Ta_scaffold_87	[organism=Thlaspi arvense]
Contig1035	19	0	Ta_scaffold_35	[organism=Thlaspi arvense]	100	Ta_scaffold_35	[organism=Thlaspi arvense]	100	Ta_scaffold_35	[organism=Thlaspi arvense]	1100	Ta_scaffold_35	[organism=Thlaspi arvense]	1555.68	Ta_scaffold_35	[organism=Thlaspi arvense]
Contig1036	26	1.99616e-138	Ta_scaffold_167	[organism=Thlaspi arvense]	100	Ta_scaffold_167	[organism=Thlaspi arvense]	100	Ta_scaffold_167	[organism=Thlaspi arvense]	332	Ta_scaffold_167	[organism=Thlaspi arvense]	496.18	Ta_scaffold_167	[organism=Thlaspi arvense]
Contig1037	22	0	Ta_scaffold_14	[organism=Thlaspi arvense]	100	Ta_scaffold_14	[organism=Thlaspi arvense]	100	Ta_scaffold_14	[organism=Thlaspi arvense]	731	Ta_scaffold_14	[organism=Thlaspi arvense]	1035.59	Ta_scaffold_14	[organism=Thlaspi arvense]
Contig1038	29	0	Ta_scaffold_1709	[organism=Thlaspi arvense]	100	Ta_scaffold_1709	[organism=Thlaspi arvense]	100	Ta_scaffold_1709	[organism=Thlaspi arvense]	948	Ta_scaffold_1709	[organism=Thlaspi arvense]	1169.33	Ta_scaffold_1709	[organism=Thlaspi arvense]
Contig1039	19	0	Ta_scaffold_984	[organism=Thlaspi arvense]	100	Ta_scaffold_984	[organism=Thlaspi arvense]	100	Ta_scaffold_984	[organism=Thlaspi arvense]	5177	Ta_scaffold_984	[organism=Thlaspi arvense]	7001.78	Ta_scaffold_984	[organism=Thlaspi arvense]
Contig1040	48	0	Ta_scaffold_81	[organism=Thlaspi arvense]	100	Ta_scaffold_81	[organism=Thlaspi arvense]	100	Ta_scaffold_81	[organism=Thlaspi arvense]	644	Ta_scaffold_81	[organism=Thlaspi arvense]	959.805	Ta_scaffold_81	[organism=Thlaspi arvense]
Contig1041	21	1.20807e-167	Ta_scaffold_61	[organism=Thlaspi arvense]	100	Ta_scaffold_61	[organism=Thlaspi arvense]	100	Ta_scaffold_61	[organism=Thlaspi arvense]	397	Ta_scaffold_61	[organism=Thlaspi arvense]	592.769	Ta_scaffold_61	[organism=Thlaspi arvense]
Contig1042	15	9.94955e-175	Ta_scaffold_25	[organism=Thlaspi arvense]	100	Ta_scaffold_25	[organism=Thlaspi arvense]	100	Ta_scaffold_25	[organism=Thlaspi arvense]	637	Ta_scaffold_25	[organism=Thlaspi arvense]	616.545	Ta_scaffold_25	[organism=Thlaspi arvense]
Contig1043	29	0	Ta_scaffold_491	[organism=Thlaspi arvense]	100	Ta_scaffold_491	[organism=Thlaspi arvense]	100	Ta_scaffold_491	[organism=Thlaspi arvense]	2498	Ta_scaffold_491	[organism=Thlaspi arvense]	3714.8	Ta_scaffold_491	[organism=Thlaspi arvense]
Contig1044	17	0	Ta_scaffold_79	[organism=Thlaspi arvense]	100	Ta_scaffold_79	[organism=Thlaspi arvense]	100	Ta_scaffold_79	[organism=Thlaspi arvense]	916	Ta_scaffold_79	[organism=Thlaspi arvense]	1363.99	Ta_scaffold_79	[organism=Thlaspi arvense]
Contig1045	21	2.30798e-174	Ta_scaffold_59	[organism=Thlaspi arvense]	100	Ta_scaffold_59	[organism=Thlaspi arvense]	100	Ta_scaffold_59	[organism=Thlaspi arvense]	412	Ta_scaffold_59	[organism=Thlaspi arvense]	615.059	Ta_scaffold_59	[organism=Thlaspi arvense]
Contig1046	16	0	Ta_scaffold_56	[organism=Thlaspi arvense]	100	Ta_scaffold_56	[organism=Thlaspi arvense]	100	Ta_scaffold_56	[organism=Thlaspi arvense]	779	Ta_scaffold_56	[organism=Thlaspi arvense]	1160.41	Ta_scaffold_56	[organism=Thlaspi arvense]
Contig1047	134	0	Ta_scaffold_54	[organism=Thlaspi arvense]	100	Ta_scaffold_54	[organism=Thlaspi arvense]	100	Ta_scaffold_54	[organism=Thlaspi arvense]	2403	Ta_scaffold_476	[organism=Thlaspi arvense]	1488.81	Ta_scaffold_54	[organism=Thlaspi arvense]
Contig1048	45	0	Ta_scaffold_87	[organism=Thlaspi arvense]	100	Ta_scaffold_87	[organism=Thlaspi arvense]	100	Ta_scaffold_87	[organism=Thlaspi arvense]	925	Ta_scaffold_87	[organism=Thlaspi arvense]	1322.38	Ta_scaffold_87	[organism=Thlaspi arvense]
Contig1049	17	0	Ta_scaffold_185	[organism=Thlaspi arvense]	98.2022	Ta_scaffold_185	[organism=Thlaspi arvense]	98.2022	Ta_scaffold_185	[organism=Thlaspi arvense]	2208	Ta_scaffold_185	[organism=Thlaspi arvense]	2381.88	Ta_scaffold_185	[organism=Thlaspi arvense]
Contig1050	36	0	Ta_scaffold_23	[organism=Thlaspi arvense]	100	Ta_scaffold_23	[organism=Thlaspi arvense]	100	Ta_scaffold_23	[organism=Thlaspi arvense]	1075	Ta_scaffold_23	[organism=Thlaspi arvense]	1583.91	Ta_scaffold_23	[organism=Thlaspi arvense]
Contig1051	22	1.35813e-176	Ta_scaffold_19	[organism=Thlaspi arvense]	100	Ta_scaffold_19	[organism=Thlaspi arvense]	100	Ta_scaffold_19	[organism=Thlaspi arvense]	417	Ta_scaffold_19	[organism=Thlaspi arvense]	622.488	Ta_scaffold_19	[organism=Thlaspi arvense]
Contig1052	18	1.0879e-137	Ta_scaffold_631	[organism=Thlaspi arvense]	100	Ta_scaffold_631	[organism=Thlaspi arvense]	100	Ta_scaffold_631	[organism=Thlaspi arvense]	338	Ta_scaffold_175	[organism=Thlaspi arvense]	491.723	Ta_scaffold_631	[organism=Thlaspi arvense]
Contig1053	22	3.8718e-133	Ta_scaffold_85	[organism=Thlaspi arvense]	100	Ta_scaffold_85	[organism=Thlaspi arvense]	100	Ta_scaffold_85	[organism=Thlaspi arvense]	319	Ta_scaffold_85	[organism=Thlaspi arvense]	476.863	Ta_scaffold_85	[organism=Thlaspi arvense]
Contig1054	35	4.53198e-142	Ta_scaffold_58	[organism=Thlaspi arvense]	100	Ta_scaffold_58	[organism=Thlaspi arvense]	100	Ta_scaffold_58	[organism=Thlaspi arvense]	764	Ta_scaffold_58	[organism=Thlaspi arvense]	509.554	Ta_scaffold_58	[organism=Thlaspi arvense]
Contig1055	16	1.40609e-101	Ta_scaffold_842	[organism=Thlaspi arvense]	83.3333	Ta_scaffold_26	[organism=Thlaspi arvense]	83.3333	Ta_scaffold_26	[organism=Thlaspi arvense]	1165	Ta_scaffold_842	[organism=Thlaspi arvense]	374.33	Ta_scaffold_842	[organism=Thlaspi arvense]
Contig1056	55	3.90453e-174	Ta_scaffold_156	[organism=Thlaspi arvense]	100	Ta_scaffold_156	[organism=Thlaspi arvense]	100	Ta_scaffold_156	[organism=Thlaspi arvense]	422	Ta_scaffold_156	[organism=Thlaspi arvense]	615.059	Ta_scaffold_156	[organism=Thlaspi arvense]
Contig1057	32	2.46731e-151	Ta_scaffold_1	[organism=Thlaspi arvense]	100	Ta_scaffold_1	[organism=Thlaspi arvense]	100	Ta_scaffold_1	[organism=Thlaspi arvense]	361	Ta_scaffold_1	[organism=Thlaspi arvense]	539.274	Ta_scaffold_1	[organism=Thlaspi arvense]
Contig1058	28	0	Ta_scaffold_16	[organism=Thlaspi arvense]	100	Ta_scaffold_16	[organism=Thlaspi arvense]	100	Ta_scaffold_16	[organism=Thlaspi arvense]	524	Ta_scaffold_16	[organism=Thlaspi arvense]	732.451	Ta_scaffold_16	[organism=Thlaspi arvense]
Contig1059	24	3.55658e-136	Ta_scaffold_623	[organism=Thlaspi arvense]	100	Ta_scaffold_623	[organism=Thlaspi arvense]	100	Ta_scaffold_623	[organism=Thlaspi arvense]	327	Ta_scaffold_623	[organism=Thlaspi arvense]	488.751	Ta_scaffold_623	[organism=Thlaspi arvense]
Contig1060	20	3.20305e-108	Ta_scaffold_59	[organism=Thlaspi arvense]	100	Ta_scaffold_59	[organism=Thlaspi arvense]	100	Ta_scaffold_59	[organism=Thlaspi arvense]	264	Ta_scaffold_59	[organism=Thlaspi arvense]	395.134	Ta_scaffold_59	[organism=Thlaspi arvense]
Contig1061	27	0	Ta_scaffold_45	[organism=Thlaspi arvense]	100	Ta_scaffold_45	[organism=Thlaspi arvense]	100	Ta_scaffold_45	[organism=Thlaspi arvense]	2364	Ta_scaffold_45	[organism=Thlaspi arvense]	3240.78	Ta_scaffold_45	[organism=Thlaspi arvense]
Contig1062	19	0	Ta_scaffold_23	[organism=Thlaspi arvense]	100	Ta_scaffold_23	[organism=Thlaspi arvense]	100	Ta_scaffold_23	[organism=Thlaspi arvense]	851	Ta_scaffold_23	[organism=Thlaspi arvense]	1261.46	Ta_scaffold_23	[organism=Thlaspi arvense]
Contig1063	20	0	Ta_scaffold_86	[organism=Thlaspi arvense]	98.1043	Ta_scaffold_86	[organism=Thlaspi arvense]	98.1043	Ta_scaffold_86	[organism=Thlaspi arvense]	621	Ta_scaffold_86	[organism=Thlaspi arvense]	906.31	Ta_scaffold_86	[organism=Thlaspi arvense]
Contig1064	64	0	Ta_scaffold_193	[organism=Thlaspi arvense]	100	Ta_scaffold_193	[organism=Thlaspi arvense]	100	Ta_scaffold_193	[organism=Thlaspi arvense]	1411	Ta_scaffold_11	[organism=Thlaspi arvense]	882.534	Ta_scaffold_193	[organism=Thlaspi arvense]
Contig1065	27	0	Ta_scaffold_65	[organism=Thlaspi arvense]	100	Ta_scaffold_65	[organism=Thlaspi arvense]	100	Ta_scaffold_65	[organism=Thlaspi arvense]	1773	Ta_scaffold_65	[organism=Thlaspi arvense]	2637.47	Ta_scaffold_65	[organism=Thlaspi arvense]
Contig1066	31	3.25763e-155	Ta_scaffold_23	[organism=Thlaspi arvense]	100	Ta_scaffold_23	[organism=Thlaspi arvense]	100	Ta_scaffold_23	[organism=Thlaspi arvense]	369	Ta_scaffold_23	[organism=Thlaspi arvense]	551.162	Ta_scaffold_23	[organism=Thlaspi arvense]
Contig1067	44	1.01832e-119	Ta_scaffold_99	[organism=Thlaspi arvense]	100	Ta_scaffold_99	[organism=Thlaspi arvense]	100	Ta_scaffold_99	[organism=Thlaspi arvense]	418	Ta_scaffold_17	[organism=Thlaspi arvense]	433.77	Ta_scaffold_99	[organism=Thlaspi arvense]
Contig1068	13	0	Ta_scaffold_189	[organism=Thlaspi arvense]	100	Ta_scaffold_189	[organism=Thlaspi arvense]	100	Ta_scaffold_189	[organism=Thlaspi arvense]	647	Ta_scaffold_117	[organism=Thlaspi arvense]	925.628	Ta_scaffold_189	[organism=Thlaspi arvense]
Contig1069	18	0	Ta_scaffold_189	[organism=Thlaspi arvense]	100	Ta_scaffold_189	[organism=Thlaspi arvense]	100	Ta_scaffold_189	[organism=Thlaspi arvense]	452	Ta_scaffold_189	[organism=Thlaspi arvense]	674.498	Ta_scaffold_189	[organism=Thlaspi arvense]
Contig1070	38	0	Ta_scaffold_69	[organism=Thlaspi arvense]	100	Ta_scaffold_69	[organism=Thlaspi arvense]	100	Ta_scaffold_69	[organism=Thlaspi arvense]	1605	Ta_scaffold_69	[organism=Thlaspi arvense]	1465.04	Ta_scaffold_69	[organism=Thlaspi arvense]
Contig1071	24	1.69279e-166	Ta_scaffold_1192	[organism=Thlaspi arvense]	100	Ta_scaffold_1192	[organism=Thlaspi arvense]	100	Ta_scaffold_1192	[organism=Thlaspi arvense]	621	Ta_scaffold_1073	[organism=Thlaspi arvense]	588.311	Ta_scaffold_1192	[organism=Thlaspi arvense]
Contig1072	43	0	Ta_scaffold_28	[organism=Thlaspi arvense]	100	Ta_scaffold_28	[organism=Thlaspi arvense]	100	Ta_scaffold_28	[organism=Thlaspi arvense]	1292	Ta_scaffold_28	[organism=Thlaspi arvense]	1922.72	Ta_scaffold_28	[organism=Thlaspi arvense]
Contig1073	65	0	Ta_scaffold_20	[organism=Thlaspi arvense]	100	Ta_scaffold_20	[organism=Thlaspi arvense]	100	Ta_scaffold_20	[organism=Thlaspi arvense]	2589	Ta_scaffold_20	[organism=Thlaspi arvense]	3850.03	Ta_scaffold_20	[organism=Thlaspi arvense]
Contig1074	13	0	Ta_scaffold_43	[organism=Thlaspi arvense]	100	Ta_scaffold_43	[organism=Thlaspi arvense]	100	Ta_scaffold_43	[organism=Thlaspi arvense]	1681	Ta_scaffold_43	[organism=Thlaspi arvense]	2500.76	Ta_scaffold_43	[organism=Thlaspi arvense]
Contig1075	27	0	Ta_scaffold_168	[organism=Thlaspi arvense]	100	Ta_scaffold_168	[organism=Thlaspi arvense]	100	Ta_scaffold_168	[organism=Thlaspi arvense]	1070	Ta_scaffold_503	[organism=Thlaspi arvense]	953.861	Ta_scaffold_168	[organism=Thlaspi arvense]
Contig1076	44	0	Ta_scaffold_2	[organism=Thlaspi arvense]	100	Ta_scaffold_2	[organism=Thlaspi arvense]	100	Ta_scaffold_2	[organism=Thlaspi arvense]	703	Ta_scaffold_2	[organism=Thlaspi arvense]	802.292	Ta_scaffold_2	[organism=Thlaspi arvense]
Contig1077	57	0	Ta_scaffold_93	[organism=Thlaspi arvense]	100	Ta_scaffold_24	[organism=Thlaspi arvense]	100	Ta_scaffold_24	[organism=Thlaspi arvense]	1859	Ta_scaffold_93	[organism=Thlaspi arvense]	1148.52	Ta_scaffold_93	[organism=Thlaspi arvense]
Contig1078	25	0	Ta_scaffold_1096	[organism=Thlaspi arvense]	100	Ta_scaffold_1096	[organism=Thlaspi arvense]	100	Ta_scaffold_1096	[organism=Thlaspi arvense]	1723	Ta_scaffold_994	[organism=Thlaspi arvense]	2558.72	Ta_scaffold_1096	[organism=Thlaspi arvense]
Contig1079	81	4.76625e-164	Ta_scaffold_114	[organism=Thlaspi arvense]	100	Ta_scaffold_114	[organism=Thlaspi arvense]	100	Ta_scaffold_114	[organism=Thlaspi arvense]	412	Ta_scaffold_1298	[organism=Thlaspi arvense]	579.395	Ta_scaffold_114	[organism=Thlaspi arvense]
Contig1080	17	0	Ta_scaffold_74	[organism=Thlaspi arvense]	100	Ta_scaffold_74	[organism=Thlaspi arvense]	100	Ta_scaffold_74	[organism=Thlaspi arvense]	704	Ta_scaffold_74	[organism=Thlaspi arvense]	1048.96	Ta_scaffold_74	[organism=Thlaspi arvense]
Contig1081	31	0	Ta_scaffold_65	[organism=Thlaspi arvense]	98.3437	Ta_scaffold_65	[organism=Thlaspi arvense]	98.3437	Ta_scaffold_65	[organism=Thlaspi arvense]	1149	Ta_scaffold_65	[organism=Thlaspi arvense]	1200.53	Ta_scaffold_65	[organism=Thlaspi arvense]
Contig1082	49	5.95662e-171	Ta_scaffold_213	[organism=Thlaspi arvense]	100	Ta_scaffold_213	[organism=Thlaspi arvense]	100	Ta_scaffold_213	[organism=Thlaspi arvense]	405	Ta_scaffold_213	[organism=Thlaspi arvense]	604.657	Ta_scaffold_213	[organism=Thlaspi arvense]
Contig1083	36	2.42096e-165	Ta_scaffold_32	[organism=Thlaspi arvense]	100	Ta_scaffold_32	[organism=Thlaspi arvense]	100	Ta_scaffold_32	[organism=Thlaspi arvense]	392	Ta_scaffold_32	[organism=Thlaspi arvense]	585.339	Ta_scaffold_32	[organism=Thlaspi arvense]
Contig1084	21	0	Ta_scaffold_590	[organism=Thlaspi arvense]	98.9583	Ta_scaffold_590	[organism=Thlaspi arvense]	98.9583	Ta_scaffold_590	[organism=Thlaspi arvense]	663	Ta_scaffold_590	[organism=Thlaspi arvense]	958.319	Ta_scaffold_590	[organism=Thlaspi arvense]
Contig1085	15	0	Ta_scaffold_75	[organism=Thlaspi arvense]	97.8395	Ta_scaffold_75	[organism=Thlaspi arvense]	97.8395	Ta_scaffold_75	[organism=Thlaspi arvense]	951	Ta_scaffold_75	[organism=Thlaspi arvense]	1383.31	Ta_scaffold_75	[organism=Thlaspi arvense]
Contig1086	65	0	Ta_scaffold_14	[organism=Thlaspi arvense]	100	Ta_scaffold_14	[organism=Thlaspi arvense]	100	Ta_scaffold_14	[organism=Thlaspi arvense]	700	Ta_scaffold_14	[organism=Thlaspi arvense]	1043.02	Ta_scaffold_14	[organism=Thlaspi arvense]
Contig1087	39	0	Ta_scaffold_193	[organism=Thlaspi arvense]	100	Ta_scaffold_193	[organism=Thlaspi arvense]	100	Ta_scaffold_193	[organism=Thlaspi arvense]	592	Ta_scaffold_193	[organism=Thlaspi arvense]	803.778	Ta_scaffold_193	[organism=Thlaspi arvense]
Contig1088	17	0	Ta_scaffold_8	[organism=Thlaspi arvense]	100	Ta_scaffold_8	[organism=Thlaspi arvense]	100	Ta_scaffold_8	[organism=Thlaspi arvense]	1272	Ta_scaffold_8	[organism=Thlaspi arvense]	1136.64	Ta_scaffold_8	[organism=Thlaspi arvense]
Contig1089	47	0	Ta_scaffold_13	[organism=Thlaspi arvense]	100	Ta_scaffold_13	[organism=Thlaspi arvense]	100	Ta_scaffold_13	[organism=Thlaspi arvense]	488	Ta_scaffold_13	[organism=Thlaspi arvense]	723.535	Ta_scaffold_13	[organism=Thlaspi arvense]
Contig1090	33	0	Ta_scaffold_279	[organism=Thlaspi arvense]	100	Ta_scaffold_279	[organism=Thlaspi arvense]	100	Ta_scaffold_279	[organism=Thlaspi arvense]	749	Ta_scaffold_279	[organism=Thlaspi arvense]	662.61	Ta_scaffold_279	[organism=Thlaspi arvense]
Contig1091	95	0	Ta_scaffold_266	[organism=Thlaspi arvense]	100	Ta_scaffold_266	[organism=Thlaspi arvense]	100	Ta_scaffold_266	[organism=Thlaspi arvense]	1786	Ta_scaffold_5	[organism=Thlaspi arvense]	1343.19	Ta_scaffold_266	[organism=Thlaspi arvense]
Contig1092	163	0	Ta_scaffold_252	[organism=Thlaspi arvense]	96.7471	Ta_scaffold_252	[organism=Thlaspi arvense]	96.7471	Ta_scaffold_252	[organism=Thlaspi arvense]	1852	Ta_scaffold_252	[organism=Thlaspi arvense]	2641.93	Ta_scaffold_252	[organism=Thlaspi arvense]
Contig1093	34	0	Ta_scaffold_6	[organism=Thlaspi arvense]	100	Ta_scaffold_6	[organism=Thlaspi arvense]	100	Ta_scaffold_6	[organism=Thlaspi arvense]	1022	Ta_scaffold_6	[organism=Thlaspi arvense]	903.338	Ta_scaffold_6	[organism=Thlaspi arvense]
Contig1094	19	0	Ta_scaffold_14	[organism=Thlaspi arvense]	99.8028	Ta_scaffold_14	[organism=Thlaspi arvense]	99.8028	Ta_scaffold_14	[organism=Thlaspi arvense]	1425	Ta_scaffold_14	[organism=Thlaspi arvense]	1888.54	Ta_scaffold_14	[organism=Thlaspi arvense]
Contig1095	28	0	Ta_scaffold_1385	[organism=Thlaspi arvense]	100	Ta_scaffold_1385	[organism=Thlaspi arvense]	100	Ta_scaffold_1385	[organism=Thlaspi arvense]	706	Ta_scaffold_177	[organism=Thlaspi arvense]	788.918	Ta_scaffold_1385	[organism=Thlaspi arvense]
Contig1096	52	0	Ta_scaffold_130	[organism=Thlaspi arvense]	96.1538	Ta_scaffold_130	[organism=Thlaspi arvense]	96.1538	Ta_scaffold_130	[organism=Thlaspi arvense]	1079	Ta_scaffold_130	[organism=Thlaspi arvense]	982.095	Ta_scaffold_130	[organism=Thlaspi arvense]
Contig1097	60	6.25267e-140	Ta_scaffold_20	[organism=Thlaspi arvense]	100	Ta_scaffold_20	[organism=Thlaspi arvense]	100	Ta_scaffold_20	[organism=Thlaspi arvense]	334	Ta_scaffold_20	[organism=Thlaspi arvense]	499.152	Ta_scaffold_20	[organism=Thlaspi arvense]
Contig1098	20	0	Ta_scaffold_15	[organism=Thlaspi arvense]	100	Ta_scaffold_15	[organism=Thlaspi arvense]	100	Ta_scaffold_15	[organism=Thlaspi arvense]	916	Ta_scaffold_15	[organism=Thlaspi arvense]	1363.99	Ta_scaffold_15	[organism=Thlaspi arvense]
Contig1099	27	0	Ta_scaffold_634	[organism=Thlaspi arvense]	100	Ta_scaffold_634	[organism=Thlaspi arvense]	100	Ta_scaffold_634	[organism=Thlaspi arvense]	723	Ta_scaffold_634	[organism=Thlaspi arvense]	696.787	Ta_scaffold_634	[organism=Thlaspi arvense]
Contig1100	22	0	Ta_scaffold_2	[organism=Thlaspi arvense]	100	Ta_scaffold_2	[organism=Thlaspi arvense]	100	Ta_scaffold_2	[organism=Thlaspi arvense]	627	Ta_scaffold_2	[organism=Thlaspi arvense]	777.03	Ta_scaffold_2	[organism=Thlaspi arvense]
Contig1101	21	0	Ta_scaffold_2	[organism=Thlaspi arvense]	100	Ta_scaffold_2	[organism=Thlaspi arvense]	100	Ta_scaffold_2	[organism=Thlaspi arvense]	999	Ta_scaffold_2	[organism=Thlaspi arvense]	1487.33	Ta_scaffold_2	[organism=Thlaspi arvense]
Contig1102	31	0	Ta_scaffold_208	[organism=Thlaspi arvense]	100	Ta_scaffold_208	[organism=Thlaspi arvense]	100	Ta_scaffold_208	[organism=Thlaspi arvense]	468	Ta_scaffold_208	[organism=Thlaspi arvense]	698.273	Ta_scaffold_208	[organism=Thlaspi arvense]
Contig1103	28	0	Ta_scaffold_304	[organism=Thlaspi arvense]	100	Ta_scaffold_304	[organism=Thlaspi arvense]	100	Ta_scaffold_304	[organism=Thlaspi arvense]	1112	Ta_scaffold_304	[organism=Thlaspi arvense]	1069.77	Ta_scaffold_304	[organism=Thlaspi arvense]
Contig1104	23	7.96372e-146	Ta_scaffold_61	[organism=Thlaspi arvense]	100	Ta_scaffold_61	[organism=Thlaspi arvense]	100	Ta_scaffold_61	[organism=Thlaspi arvense]	351	Ta_scaffold_61	[organism=Thlaspi arvense]	519.956	Ta_scaffold_61	[organism=Thlaspi arvense]
Contig1105	29	5.54322e-166	Ta_scaffold_12	[organism=Thlaspi arvense]	99.7475	Ta_scaffold_12	[organism=Thlaspi arvense]	99.7475	Ta_scaffold_12	[organism=Thlaspi arvense]	396	Ta_scaffold_12	[organism=Thlaspi arvense]	586.825	Ta_scaffold_12	[organism=Thlaspi arvense]
Contig1106	63	0	Ta_scaffold_39	[organism=Thlaspi arvense]	100	Ta_scaffold_39	[organism=Thlaspi arvense]	100	Ta_scaffold_39	[organism=Thlaspi arvense]	698	Ta_scaffold_39	[organism=Thlaspi arvense]	1040.05	Ta_scaffold_39	[organism=Thlaspi arvense]
Contig1107	30	0	Ta_scaffold_2	[organism=Thlaspi arvense]	100	Ta_scaffold_2	[organism=Thlaspi arvense]	100	Ta_scaffold_2	[organism=Thlaspi arvense]	748	Ta_scaffold_2	[organism=Thlaspi arvense]	1114.35	Ta_scaffold_2	[organism=Thlaspi arvense]
Contig1108	43	0	Ta_scaffold_70	[organism=Thlaspi arvense]	100	Ta_scaffold_70	[organism=Thlaspi arvense]	100	Ta_scaffold_70	[organism=Thlaspi arvense]	671	Ta_scaffold_70	[organism=Thlaspi arvense]	750.282	Ta_scaffold_70	[organism=Thlaspi arvense]
Contig1109	56	0	Ta_scaffold_138	[organism=Thlaspi arvense]	100	Ta_scaffold_138	[organism=Thlaspi arvense]	100	Ta_scaffold_138	[organism=Thlaspi arvense]	895	Ta_scaffold_138	[organism=Thlaspi arvense]	1332.78	Ta_scaffold_138	[organism=Thlaspi arvense]
Contig1110	30	0	Ta_scaffold_240	[organism=Thlaspi arvense]	100	Ta_scaffold_240	[organism=Thlaspi arvense]	100	Ta_scaffold_240	[organism=Thlaspi arvense]	1061	Ta_scaffold_240	[organism=Thlaspi arvense]	1579.46	Ta_scaffold_240	[organism=Thlaspi arvense]
Contig1111	48	0	Ta_scaffold_31	[organism=Thlaspi arvense]	100	Ta_scaffold_31	[organism=Thlaspi arvense]	100	Ta_scaffold_31	[organism=Thlaspi arvense]	723	Ta_scaffold_31	[organism=Thlaspi arvense]	839.441	Ta_scaffold_31	[organism=Thlaspi arvense]
Contig1112	37	0	Ta_scaffold_113	[organism=Thlaspi arvense]	100	Ta_scaffold_113	[organism=Thlaspi arvense]	100	Ta_scaffold_113	[organism=Thlaspi arvense]	715	Ta_scaffold_113	[organism=Thlaspi arvense]	1060.85	Ta_scaffold_113	[organism=Thlaspi arvense]
Contig1113	20	0	Ta_scaffold_61	[organism=Thlaspi arvense]	100	Ta_scaffold_61	[organism=Thlaspi arvense]	100	Ta_scaffold_61	[organism=Thlaspi arvense]	891	Ta_scaffold_61	[organism=Thlaspi arvense]	1326.84	Ta_scaffold_61	[organism=Thlaspi arvense]
Contig1114	60	0	Ta_scaffold_9	[organism=Thlaspi arvense]	96.1538	Ta_scaffold_9	[organism=Thlaspi arvense]	96.1538	Ta_scaffold_9	[organism=Thlaspi arvense]	1885	Ta_scaffold_9	[organism=Thlaspi arvense]	2474.01	Ta_scaffold_9	[organism=Thlaspi arvense]
Contig1115	18	0	Ta_scaffold_1308	[organism=Thlaspi arvense]	100	Ta_scaffold_1308	[organism=Thlaspi arvense]	100	Ta_scaffold_1308	[organism=Thlaspi arvense]	871	Ta_scaffold_1308	[organism=Thlaspi arvense]	1297.12	Ta_scaffold_1308	[organism=Thlaspi arvense]
Contig1116	44	0	Ta_scaffold_552	[organism=Thlaspi arvense]	100	Ta_scaffold_552	[organism=Thlaspi arvense]	100	Ta_scaffold_552	[organism=Thlaspi arvense]	1203	Ta_scaffold_552	[organism=Thlaspi arvense]	1527.45	Ta_scaffold_552	[organism=Thlaspi arvense]
Contig1117	44	4.53752e-154	Ta_scaffold_166	[organism=Thlaspi arvense]	100	Ta_scaffold_166	[organism=Thlaspi arvense]	100	Ta_scaffold_166	[organism=Thlaspi arvense]	588	Ta_scaffold_166	[organism=Thlaspi arvense]	549.676	Ta_scaffold_166	[organism=Thlaspi arvense]
Contig1118	67	0	Ta_scaffold_68	[organism=Thlaspi arvense]	100	Ta_scaffold_68	[organism=Thlaspi arvense]	100	Ta_scaffold_68	[organism=Thlaspi arvense]	1477	Ta_scaffold_68	[organism=Thlaspi arvense]	2197.62	Ta_scaffold_68	[organism=Thlaspi arvense]
Contig1119	25	0	Ta_scaffold_57	[organism=Thlaspi arvense]	100	Ta_scaffold_57	[organism=Thlaspi arvense]	100	Ta_scaffold_57	[organism=Thlaspi arvense]	1052	Ta_scaffold_57	[organism=Thlaspi arvense]	1552.71	Ta_scaffold_57	[organism=Thlaspi arvense]
Contig1120	43	0	Ta_scaffold_2	[organism=Thlaspi arvense]	100	Ta_scaffold_2	[organism=Thlaspi arvense]	100	Ta_scaffold_2	[organism=Thlaspi arvense]	495	Ta_scaffold_2	[organism=Thlaspi arvense]	733.937	Ta_scaffold_2	[organism=Thlaspi arvense]
Contig1121	21	9.55069e-170	Ta_scaffold_152	[organism=Thlaspi arvense]	100	Ta_scaffold_271	[organism=Thlaspi arvense]	100	Ta_scaffold_271	[organism=Thlaspi arvense]	440	Ta_scaffold_152	[organism=Thlaspi arvense]	598.713	Ta_scaffold_152	[organism=Thlaspi arvense]
Contig1122	69	0	Ta_scaffold_16	[organism=Thlaspi arvense]	100	Ta_scaffold_16	[organism=Thlaspi arvense]	100	Ta_scaffold_16	[organism=Thlaspi arvense]	1879	Ta_scaffold_16	[organism=Thlaspi arvense]	2371.48	Ta_scaffold_16	[organism=Thlaspi arvense]
Contig1123	32	0	Ta_scaffold_78	[organism=Thlaspi arvense]	100	Ta_scaffold_78	[organism=Thlaspi arvense]	100	Ta_scaffold_78	[organism=Thlaspi arvense]	646	Ta_scaffold_88	[organism=Thlaspi arvense]	943.459	Ta_scaffold_78	[organism=Thlaspi arvense]
Contig1124	26	0	Ta_scaffold_11	[organism=Thlaspi arvense]	100	Ta_scaffold_11	[organism=Thlaspi arvense]	100	Ta_scaffold_11	[organism=Thlaspi arvense]	532	Ta_scaffold_11	[organism=Thlaspi arvense]	769.6	Ta_scaffold_11	[organism=Thlaspi arvense]
Contig1125	43	1.87907e-179	Ta_scaffold_168	[organism=Thlaspi arvense]	100	Ta_scaffold_168	[organism=Thlaspi arvense]	100	Ta_scaffold_168	[organism=Thlaspi arvense]	563	Ta_scaffold_168	[organism=Thlaspi arvense]	632.89	Ta_scaffold_168	[organism=Thlaspi arvense]
Contig1126	228	0	Ta_scaffold_382	[organism=Thlaspi arvense]	100	Ta_scaffold_382	[organism=Thlaspi arvense]	100	Ta_scaffold_382	[organism=Thlaspi arvense]	1519	Ta_scaffold_382	[organism=Thlaspi arvense]	2255.58	Ta_scaffold_382	[organism=Thlaspi arvense]
Contig1127	22	0	Ta_scaffold_134	[organism=Thlaspi arvense]	100	Ta_scaffold_134	[organism=Thlaspi arvense]	100	Ta_scaffold_134	[organism=Thlaspi arvense]	534	Ta_scaffold_134	[organism=Thlaspi arvense]	791.89	Ta_scaffold_134	[organism=Thlaspi arvense]
Contig1128	23	0	Ta_scaffold_240	[organism=Thlaspi arvense]	100	Ta_scaffold_240	[organism=Thlaspi arvense]	100	Ta_scaffold_240	[organism=Thlaspi arvense]	1567	Ta_scaffold_240	[organism=Thlaspi arvense]	2331.36	Ta_scaffold_240	[organism=Thlaspi arvense]
Contig1129	50	0	Ta_scaffold_131	[organism=Thlaspi arvense]	100	Ta_scaffold_131	[organism=Thlaspi arvense]	100	Ta_scaffold_131	[organism=Thlaspi arvense]	448	Ta_scaffold_78	[organism=Thlaspi arvense]	658.152	Ta_scaffold_131	[organism=Thlaspi arvense]
Contig1130	22	0	Ta_scaffold_6	[organism=Thlaspi arvense]	100	Ta_scaffold_6	[organism=Thlaspi arvense]	100	Ta_scaffold_6	[organism=Thlaspi arvense]	768	Ta_scaffold_6	[organism=Thlaspi arvense]	1144.07	Ta_scaffold_6	[organism=Thlaspi arvense]
Contig1131	17	0	Ta_scaffold_27	[organism=Thlaspi arvense]	93.223	Ta_scaffold_27	[organism=Thlaspi arvense]	93.223	Ta_scaffold_27	[organism=Thlaspi arvense]	1269	Ta_scaffold_27	[organism=Thlaspi arvense]	1603.23	Ta_scaffold_27	[organism=Thlaspi arvense]
Contig1132	23	0	Ta_scaffold_451	[organism=Thlaspi arvense]	99.9382	Ta_scaffold_451	[organism=Thlaspi arvense]	99.9382	Ta_scaffold_451	[organism=Thlaspi arvense]	1619	Ta_scaffold_451	[organism=Thlaspi arvense]	2404.17	Ta_scaffold_451	[organism=Thlaspi arvense]
Contig1133	19	0	Ta_scaffold_892	[organism=Thlaspi arvense]	100	Ta_scaffold_892	[organism=Thlaspi arvense]	100	Ta_scaffold_892	[organism=Thlaspi arvense]	703	Ta_scaffold_892	[organism=Thlaspi arvense]	771.086	Ta_scaffold_892	[organism=Thlaspi arvense]
Contig1134	23	0	Ta_scaffold_374	[organism=Thlaspi arvense]	100	Ta_scaffold_374	[organism=Thlaspi arvense]	100	Ta_scaffold_374	[organism=Thlaspi arvense]	1506	Ta_scaffold_374	[organism=Thlaspi arvense]	1778.58	Ta_scaffold_374	[organism=Thlaspi arvense]
Contig1135	16	0	Ta_scaffold_77	[organism=Thlaspi arvense]	100	Ta_scaffold_77	[organism=Thlaspi arvense]	100	Ta_scaffold_77	[organism=Thlaspi arvense]	2014	Ta_scaffold_77	[organism=Thlaspi arvense]	2995.59	Ta_scaffold_77	[organism=Thlaspi arvense]
Contig1136	36	0	Ta_scaffold_109	[organism=Thlaspi arvense]	100	Ta_scaffold_109	[organism=Thlaspi arvense]	100	Ta_scaffold_109	[organism=Thlaspi arvense]	1420	Ta_scaffold_109	[organism=Thlaspi arvense]	1254.03	Ta_scaffold_109	[organism=Thlaspi arvense]
Contig1137	33	0	Ta_scaffold_1	[organism=Thlaspi arvense]	100	Ta_scaffold_1	[organism=Thlaspi arvense]	100	Ta_scaffold_1	[organism=Thlaspi arvense]	561	Ta_scaffold_1	[organism=Thlaspi arvense]	836.469	Ta_scaffold_1	[organism=Thlaspi arvense]
Contig1138	22	0	Ta_scaffold_1016	[organism=Thlaspi arvense]	100	Ta_scaffold_1016	[organism=Thlaspi arvense]	100	Ta_scaffold_1016	[organism=Thlaspi arvense]	1299	Ta_scaffold_1016	[organism=Thlaspi arvense]	1349.13	Ta_scaffold_1016	[organism=Thlaspi arvense]
Contig1139	28	0	Ta_scaffold_483	[organism=Thlaspi arvense]	99.3631	Ta_scaffold_483	[organism=Thlaspi arvense]	99.3631	Ta_scaffold_483	[organism=Thlaspi arvense]	642	Ta_scaffold_94	[organism=Thlaspi arvense]	687.871	Ta_scaffold_483	[organism=Thlaspi arvense]
Contig1140	25	0	Ta_scaffold_57	[organism=Thlaspi arvense]	100	Ta_scaffold_57	[organism=Thlaspi arvense]	100	Ta_scaffold_57	[organism=Thlaspi arvense]	536	Ta_scaffold_57	[organism=Thlaspi arvense]	784.46	Ta_scaffold_57	[organism=Thlaspi arvense]
Contig1141	22	0	Ta_scaffold_158	[organism=Thlaspi arvense]	100	Ta_scaffold_158	[organism=Thlaspi arvense]	100	Ta_scaffold_158	[organism=Thlaspi arvense]	783	Ta_scaffold_158	[organism=Thlaspi arvense]	1089.08	Ta_scaffold_158	[organism=Thlaspi arvense]
Contig1142	24	5.10386e-119	Ta_scaffold_715	[organism=Thlaspi arvense]	100	Ta_scaffold_715	[organism=Thlaspi arvense]	100	Ta_scaffold_715	[organism=Thlaspi arvense]	509	Ta_scaffold_715	[organism=Thlaspi arvense]	430.798	Ta_scaffold_715	[organism=Thlaspi arvense]
Contig1143	75	0	Ta_scaffold_22	[organism=Thlaspi arvense]	100	Ta_scaffold_22	[organism=Thlaspi arvense]	100	Ta_scaffold_22	[organism=Thlaspi arvense]	2509	Ta_scaffold_22	[organism=Thlaspi arvense]	2089.15	Ta_scaffold_22	[organism=Thlaspi arvense]
Contig1144	19	0	Ta_scaffold_54	[organism=Thlaspi arvense]	100	Ta_scaffold_54	[organism=Thlaspi arvense]	100	Ta_scaffold_54	[organism=Thlaspi arvense]	668	Ta_scaffold_54	[organism=Thlaspi arvense]	995.468	Ta_scaffold_54	[organism=Thlaspi arvense]
Contig1145	21	0	Ta_scaffold_37	[organism=Thlaspi arvense]	100	Ta_scaffold_37	[organism=Thlaspi arvense]	100	Ta_scaffold_37	[organism=Thlaspi arvense]	666	Ta_scaffold_37	[organism=Thlaspi arvense]	702.731	Ta_scaffold_37	[organism=Thlaspi arvense]
Contig1146	41	0	Ta_scaffold_64	[organism=Thlaspi arvense]	100	Ta_scaffold_64	[organism=Thlaspi arvense]	100	Ta_scaffold_64	[organism=Thlaspi arvense]	1155	Ta_scaffold_64	[organism=Thlaspi arvense]	1045.99	Ta_scaffold_64	[organism=Thlaspi arvense]
Contig1147	64	0	Ta_scaffold_53	[organism=Thlaspi arvense]	100	Ta_scaffold_53	[organism=Thlaspi arvense]	100	Ta_scaffold_53	[organism=Thlaspi arvense]	1401	Ta_scaffold_53	[organism=Thlaspi arvense]	952.375	Ta_scaffold_53	[organism=Thlaspi arvense]
Contig1148	26	0	Ta_scaffold_279	[organism=Thlaspi arvense]	85.9512	Ta_scaffold_279	[organism=Thlaspi arvense]	85.9512	Ta_scaffold_279	[organism=Thlaspi arvense]	1021	Ta_scaffold_279	[organism=Thlaspi arvense]	1013.3	Ta_scaffold_279	[organism=Thlaspi arvense]
Contig1149	15	0	Ta_scaffold_29	[organism=Thlaspi arvense]	100	Ta_scaffold_29	[organism=Thlaspi arvense]	100	Ta_scaffold_29	[organism=Thlaspi arvense]	763	Ta_scaffold_29	[organism=Thlaspi arvense]	1136.64	Ta_scaffold_29	[organism=Thlaspi arvense]
Contig1150	45	0	Ta_scaffold_36	[organism=Thlaspi arvense]	100	Ta_scaffold_36	[organism=Thlaspi arvense]	100	Ta_scaffold_36	[organism=Thlaspi arvense]	2260	Ta_scaffold_36	[organism=Thlaspi arvense]	2710.28	Ta_scaffold_36	[organism=Thlaspi arvense]
Contig1151	29	0	Ta_scaffold_558	[organism=Thlaspi arvense]	100	Ta_scaffold_558	[organism=Thlaspi arvense]	100	Ta_scaffold_558	[organism=Thlaspi arvense]	672	Ta_scaffold_558	[organism=Thlaspi arvense]	754.74	Ta_scaffold_558	[organism=Thlaspi arvense]
Contig1152	29	0	Ta_scaffold_42	[organism=Thlaspi arvense]	100	Ta_scaffold_42	[organism=Thlaspi arvense]	100	Ta_scaffold_42	[organism=Thlaspi arvense]	1855	Ta_scaffold_42	[organism=Thlaspi arvense]	2265.98	Ta_scaffold_42	[organism=Thlaspi arvense]
Contig1153	24	1.21497e-169	Ta_scaffold_135	[organism=Thlaspi arvense]	100	Ta_scaffold_135	[organism=Thlaspi arvense]	100	Ta_scaffold_135	[organism=Thlaspi arvense]	402	Ta_scaffold_135	[organism=Thlaspi arvense]	598.713	Ta_scaffold_135	[organism=Thlaspi arvense]
Contig1154	31	0	Ta_scaffold_130	[organism=Thlaspi arvense]	100	Ta_scaffold_130	[organism=Thlaspi arvense]	100	Ta_scaffold_130	[organism=Thlaspi arvense]	1289	Ta_scaffold_130	[organism=Thlaspi arvense]	1909.34	Ta_scaffold_130	[organism=Thlaspi arvense]
Contig1155	10	8.23428e-135	Ta_scaffold_13	[organism=Thlaspi arvense]	100	Ta_scaffold_13	[organism=Thlaspi arvense]	100	Ta_scaffold_13	[organism=Thlaspi arvense]	328	Ta_scaffold_13	[organism=Thlaspi arvense]	482.807	Ta_scaffold_13	[organism=Thlaspi arvense]
Contig1156	48	1.68588e-126	Ta_scaffold_69	[organism=Thlaspi arvense]	100	Ta_scaffold_69	[organism=Thlaspi arvense]	100	Ta_scaffold_69	[organism=Thlaspi arvense]	319	Ta_scaffold_5	[organism=Thlaspi arvense]	456.059	Ta_scaffold_69	[organism=Thlaspi arvense]
Contig1157	15	2.61204e-90	Ta_scaffold_21	[organism=Thlaspi arvense]	100	Ta_scaffold_21	[organism=Thlaspi arvense]	100	Ta_scaffold_21	[organism=Thlaspi arvense]	495	Ta_scaffold_52	[organism=Thlaspi arvense]	335.695	Ta_scaffold_21	[organism=Thlaspi arvense]
Contig1158	26	0	Ta_scaffold_58	[organism=Thlaspi arvense]	100	Ta_scaffold_58	[organism=Thlaspi arvense]	100	Ta_scaffold_58	[organism=Thlaspi arvense]	1380	Ta_scaffold_58	[organism=Thlaspi arvense]	2053.48	Ta_scaffold_58	[organism=Thlaspi arvense]
Contig1159	16	0	Ta_scaffold_2	[organism=Thlaspi arvense]	98.8095	Ta_scaffold_2	[organism=Thlaspi arvense]	98.8095	Ta_scaffold_2	[organism=Thlaspi arvense]	461	Ta_scaffold_2	[organism=Thlaspi arvense]	665.582	Ta_scaffold_2	[organism=Thlaspi arvense]
Contig1160	21	0	Ta_scaffold_1668	[organism=Thlaspi arvense]	100	Ta_scaffold_1668	[organism=Thlaspi arvense]	100	Ta_scaffold_1668	[organism=Thlaspi arvense]	645	Ta_scaffold_7	[organism=Thlaspi arvense]	780.002	Ta_scaffold_1668	[organism=Thlaspi arvense]
Contig1161	22	0	Ta_scaffold_75	[organism=Thlaspi arvense]	100	Ta_scaffold_75	[organism=Thlaspi arvense]	100	Ta_scaffold_75	[organism=Thlaspi arvense]	706	Ta_scaffold_75	[organism=Thlaspi arvense]	800.806	Ta_scaffold_75	[organism=Thlaspi arvense]
Contig1162	28	0	Ta_scaffold_2	[organism=Thlaspi arvense]	100	Ta_scaffold_2	[organism=Thlaspi arvense]	100	Ta_scaffold_2	[organism=Thlaspi arvense]	1516	Ta_scaffold_10	[organism=Thlaspi arvense]	1314.95	Ta_scaffold_2	[organism=Thlaspi arvense]
Contig1163	57	2.52637e-142	Ta_scaffold_77	[organism=Thlaspi arvense]	100	Ta_scaffold_77	[organism=Thlaspi arvense]	100	Ta_scaffold_77	[organism=Thlaspi arvense]	341	Ta_scaffold_77	[organism=Thlaspi arvense]	509.554	Ta_scaffold_77	[organism=Thlaspi arvense]
Contig1164	50	0	Ta_scaffold_67	[organism=Thlaspi arvense]	100	Ta_scaffold_67	[organism=Thlaspi arvense]	100	Ta_scaffold_67	[organism=Thlaspi arvense]	781	Ta_scaffold_67	[organism=Thlaspi arvense]	851.329	Ta_scaffold_67	[organism=Thlaspi arvense]
Contig1165	22	0	Ta_scaffold_107	[organism=Thlaspi arvense]	100	Ta_scaffold_107	[organism=Thlaspi arvense]	100	Ta_scaffold_107	[organism=Thlaspi arvense]	2866	Ta_scaffold_107	[organism=Thlaspi arvense]	4261.64	Ta_scaffold_107	[organism=Thlaspi arvense]
Contig1166	15	0	Ta_scaffold_27	[organism=Thlaspi arvense]	100	Ta_scaffold_27	[organism=Thlaspi arvense]	100	Ta_scaffold_27	[organism=Thlaspi arvense]	445	Ta_scaffold_27	[organism=Thlaspi arvense]	664.096	Ta_scaffold_27	[organism=Thlaspi arvense]
Contig1167	18	0	Ta_scaffold_64	[organism=Thlaspi arvense]	100	Ta_scaffold_64	[organism=Thlaspi arvense]	100	Ta_scaffold_64	[organism=Thlaspi arvense]	1761	Ta_scaffold_64	[organism=Thlaspi arvense]	1652.27	Ta_scaffold_64	[organism=Thlaspi arvense]
Contig1168	21	0	Ta_scaffold_41	[organism=Thlaspi arvense]	100	Ta_scaffold_41	[organism=Thlaspi arvense]	100	Ta_scaffold_41	[organism=Thlaspi arvense]	2420	Ta_scaffold_41	[organism=Thlaspi arvense]	3173.91	Ta_scaffold_41	[organism=Thlaspi arvense]
Contig1169	28	0	Ta_scaffold_68	[organism=Thlaspi arvense]	100	Ta_scaffold_68	[organism=Thlaspi arvense]	100	Ta_scaffold_68	[organism=Thlaspi arvense]	2052	Ta_scaffold_68	[organism=Thlaspi arvense]	3038.69	Ta_scaffold_68	[organism=Thlaspi arvense]
Contig1170	20	0	Ta_scaffold_254	[organism=Thlaspi arvense]	100	Ta_scaffold_254	[organism=Thlaspi arvense]	100	Ta_scaffold_254	[organism=Thlaspi arvense]	1436	Ta_scaffold_254	[organism=Thlaspi arvense]	1594.32	Ta_scaffold_254	[organism=Thlaspi arvense]
Contig1171	30	0	Ta_scaffold_14	[organism=Thlaspi arvense]	100	Ta_scaffold_14	[organism=Thlaspi arvense]	100	Ta_scaffold_14	[organism=Thlaspi arvense]	475	Ta_scaffold_14	[organism=Thlaspi arvense]	708.675	Ta_scaffold_14	[organism=Thlaspi arvense]
Contig1172	18	0	Ta_scaffold_106	[organism=Thlaspi arvense]	100	Ta_scaffold_106	[organism=Thlaspi arvense]	100	Ta_scaffold_106	[organism=Thlaspi arvense]	1476	Ta_scaffold_1100	[organism=Thlaspi arvense]	1417.49	Ta_scaffold_106	[organism=Thlaspi arvense]
Contig1173	25	0	Ta_scaffold_166	[organism=Thlaspi arvense]	100	Ta_scaffold_166	[organism=Thlaspi arvense]	100	Ta_scaffold_166	[organism=Thlaspi arvense]	544	Ta_scaffold_166	[organism=Thlaspi arvense]	811.207	Ta_scaffold_166	[organism=Thlaspi arvense]
Contig1174	26	1.23469e-124	Ta_scaffold_59	[organism=Thlaspi arvense]	100	Ta_scaffold_59	[organism=Thlaspi arvense]	100	Ta_scaffold_59	[organism=Thlaspi arvense]	516	Ta_scaffold_59	[organism=Thlaspi arvense]	450.115	Ta_scaffold_59	[organism=Thlaspi arvense]
Contig1175	27	1.7791e-174	Ta_scaffold_106	[organism=Thlaspi arvense]	100	Ta_scaffold_106	[organism=Thlaspi arvense]	100	Ta_scaffold_106	[organism=Thlaspi arvense]	1029	Ta_scaffold_1027	[organism=Thlaspi arvense]	616.545	Ta_scaffold_106	[organism=Thlaspi arvense]
Contig1176	36	0	Ta_scaffold_2	[organism=Thlaspi arvense]	100	Ta_scaffold_2	[organism=Thlaspi arvense]	100	Ta_scaffold_2	[organism=Thlaspi arvense]	3405	Ta_scaffold_2	[organism=Thlaspi arvense]	4762.42	Ta_scaffold_2	[organism=Thlaspi arvense]
Contig1177	29	0	Ta_scaffold_80	[organism=Thlaspi arvense]	100	Ta_scaffold_80	[organism=Thlaspi arvense]	100	Ta_scaffold_80	[organism=Thlaspi arvense]	598	Ta_scaffold_80	[organism=Thlaspi arvense]	891.45	Ta_scaffold_80	[organism=Thlaspi arvense]
Contig1178	42	0	Ta_scaffold_143	[organism=Thlaspi arvense]	100	Ta_scaffold_143	[organism=Thlaspi arvense]	100	Ta_scaffold_143	[organism=Thlaspi arvense]	1780	Ta_scaffold_143	[organism=Thlaspi arvense]	2398.23	Ta_scaffold_143	[organism=Thlaspi arvense]
Contig1179	27	0	Ta_scaffold_27	[organism=Thlaspi arvense]	100	Ta_scaffold_27	[organism=Thlaspi arvense]	100	Ta_scaffold_27	[organism=Thlaspi arvense]	3862	Ta_scaffold_27	[organism=Thlaspi arvense]	5350.86	Ta_scaffold_27	[organism=Thlaspi arvense]
Contig1180	29	0	Ta_scaffold_30	[organism=Thlaspi arvense]	100	Ta_scaffold_30	[organism=Thlaspi arvense]	100	Ta_scaffold_30	[organism=Thlaspi arvense]	1202	Ta_scaffold_30	[organism=Thlaspi arvense]	1240.65	Ta_scaffold_30	[organism=Thlaspi arvense]
Contig1181	19	0	Ta_scaffold_88	[organism=Thlaspi arvense]	99.871	Ta_scaffold_88	[organism=Thlaspi arvense]	99.871	Ta_scaffold_88	[organism=Thlaspi arvense]	775	Ta_scaffold_88	[organism=Thlaspi arvense]	1150.01	Ta_scaffold_88	[organism=Thlaspi arvense]
Contig1182	23	0	Ta_scaffold_30	[organism=Thlaspi arvense]	100	Ta_scaffold_30	[organism=Thlaspi arvense]	100	Ta_scaffold_30	[organism=Thlaspi arvense]	1504	Ta_scaffold_30	[organism=Thlaspi arvense]	1863.28	Ta_scaffold_30	[organism=Thlaspi arvense]
Contig1183	80	0	Ta_scaffold_8	[organism=Thlaspi arvense]	100	Ta_scaffold_8	[organism=Thlaspi arvense]	100	Ta_scaffold_8	[organism=Thlaspi arvense]	4110	Ta_scaffold_8	[organism=Thlaspi arvense]	6105.74	Ta_scaffold_8	[organism=Thlaspi arvense]
Contig1184	20	0	Ta_scaffold_58	[organism=Thlaspi arvense]	100	Ta_scaffold_58	[organism=Thlaspi arvense]	100	Ta_scaffold_58	[organism=Thlaspi arvense]	1912	Ta_scaffold_58	[organism=Thlaspi arvense]	2844.02	Ta_scaffold_58	[organism=Thlaspi arvense]
Contig1185	20	0	Ta_scaffold_142	[organism=Thlaspi arvense]	100	Ta_scaffold_142	[organism=Thlaspi arvense]	100	Ta_scaffold_142	[organism=Thlaspi arvense]	811	Ta_scaffold_142	[organism=Thlaspi arvense]	1203.51	Ta_scaffold_142	[organism=Thlaspi arvense]
Contig1186	29	0	Ta_scaffold_2	[organism=Thlaspi arvense]	100	Ta_scaffold_2	[organism=Thlaspi arvense]	100	Ta_scaffold_2	[organism=Thlaspi arvense]	663	Ta_scaffold_506	[organism=Thlaspi arvense]	751.768	Ta_scaffold_2	[organism=Thlaspi arvense]
Contig1187	29	0	Ta_scaffold_99	[organism=Thlaspi arvense]	100	Ta_scaffold_99	[organism=Thlaspi arvense]	100	Ta_scaffold_99	[organism=Thlaspi arvense]	971	Ta_scaffold_99	[organism=Thlaspi arvense]	1445.72	Ta_scaffold_99	[organism=Thlaspi arvense]
Contig1188	30	0	Ta_scaffold_37	[organism=Thlaspi arvense]	100	Ta_scaffold_37	[organism=Thlaspi arvense]	100	Ta_scaffold_37	[organism=Thlaspi arvense]	734	Ta_scaffold_37	[organism=Thlaspi arvense]	898.88	Ta_scaffold_37	[organism=Thlaspi arvense]
Contig1189	75	0	Ta_scaffold_42	[organism=Thlaspi arvense]	100	Ta_scaffold_42	[organism=Thlaspi arvense]	100	Ta_scaffold_42	[organism=Thlaspi arvense]	1196	Ta_scaffold_42	[organism=Thlaspi arvense]	1472.47	Ta_scaffold_42	[organism=Thlaspi arvense]
Contig1190	22	0	Ta_scaffold_285	[organism=Thlaspi arvense]	100	Ta_scaffold_285	[organism=Thlaspi arvense]	100	Ta_scaffold_285	[organism=Thlaspi arvense]	2184	Ta_scaffold_285	[organism=Thlaspi arvense]	1341.7	Ta_scaffold_285	[organism=Thlaspi arvense]
Contig1191	26	0	Ta_scaffold_12	[organism=Thlaspi arvense]	100	Ta_scaffold_12	[organism=Thlaspi arvense]	100	Ta_scaffold_12	[organism=Thlaspi arvense]	640	Ta_scaffold_12	[organism=Thlaspi arvense]	953.861	Ta_scaffold_12	[organism=Thlaspi arvense]
Contig1192	101	0	Ta_scaffold_3	[organism=Thlaspi arvense]	100	Ta_scaffold_3	[organism=Thlaspi arvense]	100	Ta_scaffold_3	[organism=Thlaspi arvense]	3259	Ta_scaffold_3	[organism=Thlaspi arvense]	4845.63	Ta_scaffold_3	[organism=Thlaspi arvense]
Contig1193	18	0	Ta_scaffold_2063	[organism=Thlaspi arvense]	100	Ta_scaffold_2063	[organism=Thlaspi arvense]	100	Ta_scaffold_2063	[organism=Thlaspi arvense]	531	Ta_scaffold_2063	[organism=Thlaspi arvense]	791.89	Ta_scaffold_2063	[organism=Thlaspi arvense]
Contig1194	30	8.94965e-165	Ta_scaffold_34	[organism=Thlaspi arvense]	100	Ta_scaffold_34	[organism=Thlaspi arvense]	100	Ta_scaffold_34	[organism=Thlaspi arvense]	391	Ta_scaffold_34	[organism=Thlaspi arvense]	583.853	Ta_scaffold_34	[organism=Thlaspi arvense]
Contig1195	16	0	Ta_scaffold_61	[organism=Thlaspi arvense]	93.9394	Ta_scaffold_696	[organism=Thlaspi arvense]	93.9394	Ta_scaffold_696	[organism=Thlaspi arvense]	1262	Ta_scaffold_61	[organism=Thlaspi arvense]	1405.6	Ta_scaffold_61	[organism=Thlaspi arvense]
Contig1196	32	2.30588e-152	Ta_scaffold_193	[organism=Thlaspi arvense]	100	Ta_scaffold_193	[organism=Thlaspi arvense]	100	Ta_scaffold_193	[organism=Thlaspi arvense]	363	Ta_scaffold_193	[organism=Thlaspi arvense]	542.246	Ta_scaffold_193	[organism=Thlaspi arvense]
Contig1197	18	0	Ta_scaffold_71	[organism=Thlaspi arvense]	100	Ta_scaffold_71	[organism=Thlaspi arvense]	100	Ta_scaffold_71	[organism=Thlaspi arvense]	1852	Ta_scaffold_71	[organism=Thlaspi arvense]	2726.63	Ta_scaffold_71	[organism=Thlaspi arvense]
Contig1198	38	0	Ta_scaffold_6	[organism=Thlaspi arvense]	100	Ta_scaffold_6	[organism=Thlaspi arvense]	100	Ta_scaffold_6	[organism=Thlaspi arvense]	2311	Ta_scaffold_36	[organism=Thlaspi arvense]	1952.44	Ta_scaffold_6	[organism=Thlaspi arvense]
Contig1199	24	0	Ta_scaffold_2	[organism=Thlaspi arvense]	100	Ta_scaffold_2	[organism=Thlaspi arvense]	100	Ta_scaffold_2	[organism=Thlaspi arvense]	930	Ta_scaffold_2	[organism=Thlaspi arvense]	1129.21	Ta_scaffold_2	[organism=Thlaspi arvense]
Contig1200	62	2.13033e-131	Ta_scaffold_187	[organism=Thlaspi arvense]	100	Ta_scaffold_187	[organism=Thlaspi arvense]	100	Ta_scaffold_187	[organism=Thlaspi arvense]	316	Ta_scaffold_187	[organism=Thlaspi arvense]	472.405	Ta_scaffold_187	[organism=Thlaspi arvense]
Contig1201	15	0	Ta_scaffold_21	[organism=Thlaspi arvense]	100	Ta_scaffold_21	[organism=Thlaspi arvense]	100	Ta_scaffold_21	[organism=Thlaspi arvense]	474	Ta_scaffold_21	[organism=Thlaspi arvense]	667.068	Ta_scaffold_21	[organism=Thlaspi arvense]
Contig1202	47	0	Ta_scaffold_6	[organism=Thlaspi arvense]	100	Ta_scaffold_6	[organism=Thlaspi arvense]	100	Ta_scaffold_6	[organism=Thlaspi arvense]	2003	Ta_scaffold_6	[organism=Thlaspi arvense]	2542.37	Ta_scaffold_6	[organism=Thlaspi arvense]
Contig1203	36	1.23981e-149	Ta_scaffold_107	[organism=Thlaspi arvense]	100	Ta_scaffold_107	[organism=Thlaspi arvense]	100	Ta_scaffold_107	[organism=Thlaspi arvense]	711	Ta_scaffold_107	[organism=Thlaspi arvense]	534.816	Ta_scaffold_107	[organism=Thlaspi arvense]
Contig1204	21	2.97167e-146	Ta_scaffold_28	[organism=Thlaspi arvense]	100	Ta_scaffold_28	[organism=Thlaspi arvense]	100	Ta_scaffold_28	[organism=Thlaspi arvense]	349	Ta_scaffold_28	[organism=Thlaspi arvense]	521.442	Ta_scaffold_28	[organism=Thlaspi arvense]
Contig1205	20	0	Ta_scaffold_668	[organism=Thlaspi arvense]	100	Ta_scaffold_668	[organism=Thlaspi arvense]	100	Ta_scaffold_668	[organism=Thlaspi arvense]	1430	Ta_scaffold_668	[organism=Thlaspi arvense]	2127.78	Ta_scaffold_668	[organism=Thlaspi arvense]
Contig1206	18	0	Ta_scaffold_5	[organism=Thlaspi arvense]	100	Ta_scaffold_5	[organism=Thlaspi arvense]	100	Ta_scaffold_5	[organism=Thlaspi arvense]	2585	Ta_scaffold_5	[organism=Thlaspi arvense]	3560.26	Ta_scaffold_5	[organism=Thlaspi arvense]
Contig1207	23	0	Ta_scaffold_123	[organism=Thlaspi arvense]	93.544	Ta_scaffold_123	[organism=Thlaspi arvense]	93.544	Ta_scaffold_123	[organism=Thlaspi arvense]	1487	Ta_scaffold_123	[organism=Thlaspi arvense]	1885.57	Ta_scaffold_123	[organism=Thlaspi arvense]
Contig1208	37	0	Ta_scaffold_6	[organism=Thlaspi arvense]	100	Ta_scaffold_6	[organism=Thlaspi arvense]	100	Ta_scaffold_6	[organism=Thlaspi arvense]	798	Ta_scaffold_6	[organism=Thlaspi arvense]	1184.19	Ta_scaffold_6	[organism=Thlaspi arvense]
Contig1209	30	3.25347e-136	Ta_scaffold_90	[organism=Thlaspi arvense]	100	Ta_scaffold_90	[organism=Thlaspi arvense]	100	Ta_scaffold_90	[organism=Thlaspi arvense]	391	Ta_scaffold_90	[organism=Thlaspi arvense]	488.751	Ta_scaffold_90	[organism=Thlaspi arvense]
Contig1210	30	0	Ta_scaffold_86	[organism=Thlaspi arvense]	100	Ta_scaffold_86	[organism=Thlaspi arvense]	100	Ta_scaffold_86	[organism=Thlaspi arvense]	940	Ta_scaffold_86	[organism=Thlaspi arvense]	907.796	Ta_scaffold_86	[organism=Thlaspi arvense]
Contig1211	32	0	Ta_scaffold_79	[organism=Thlaspi arvense]	100	Ta_scaffold_79	[organism=Thlaspi arvense]	100	Ta_scaffold_79	[organism=Thlaspi arvense]	673	Ta_scaffold_79	[organism=Thlaspi arvense]	998.44	Ta_scaffold_79	[organism=Thlaspi arvense]
Contig1212	708	0	Ta_scaffold_100	[organism=Thlaspi arvense]	99.3992	Ta_scaffold_100	[organism=Thlaspi arvense]	99.3992	Ta_scaffold_100	[organism=Thlaspi arvense]	1922	Ta_scaffold_100	[organism=Thlaspi arvense]	2686.51	Ta_scaffold_100	[organism=Thlaspi arvense]
Contig1213	52	0	Ta_scaffold_134	[organism=Thlaspi arvense]	100	Ta_scaffold_134	[organism=Thlaspi arvense]	100	Ta_scaffold_134	[organism=Thlaspi arvense]	1770	Ta_scaffold_134	[organism=Thlaspi arvense]	2317.99	Ta_scaffold_134	[organism=Thlaspi arvense]
Contig1214	22	0	Ta_scaffold_187	[organism=Thlaspi arvense]	100	Ta_scaffold_187	[organism=Thlaspi arvense]	100	Ta_scaffold_187	[organism=Thlaspi arvense]	1196	Ta_scaffold_187	[organism=Thlaspi arvense]	1362.5	Ta_scaffold_187	[organism=Thlaspi arvense]
Contig1215	51	0	Ta_scaffold_141	[organism=Thlaspi arvense]	100	Ta_scaffold_141	[organism=Thlaspi arvense]	100	Ta_scaffold_141	[organism=Thlaspi arvense]	1207	Ta_scaffold_141	[organism=Thlaspi arvense]	1096.51	Ta_scaffold_141	[organism=Thlaspi arvense]
Contig1216	19	0	Ta_scaffold_3	[organism=Thlaspi arvense]	100	Ta_scaffold_3	[organism=Thlaspi arvense]	100	Ta_scaffold_3	[organism=Thlaspi arvense]	982	Ta_scaffold_3	[organism=Thlaspi arvense]	1462.06	Ta_scaffold_3	[organism=Thlaspi arvense]
Contig1217	17	0	Ta_scaffold_10	[organism=Thlaspi arvense]	100	Ta_scaffold_10	[organism=Thlaspi arvense]	100	Ta_scaffold_10	[organism=Thlaspi arvense]	1127	Ta_scaffold_10	[organism=Thlaspi arvense]	1677.53	Ta_scaffold_10	[organism=Thlaspi arvense]
Contig1218	22	0	Ta_scaffold_306	[organism=Thlaspi arvense]	99.8819	Ta_scaffold_306	[organism=Thlaspi arvense]	99.8819	Ta_scaffold_306	[organism=Thlaspi arvense]	1472	Ta_scaffold_306	[organism=Thlaspi arvense]	1377.36	Ta_scaffold_306	[organism=Thlaspi arvense]
Contig1219	36	0	Ta_scaffold_1269	[organism=Thlaspi arvense]	100	Ta_scaffold_1269	[organism=Thlaspi arvense]	100	Ta_scaffold_1269	[organism=Thlaspi arvense]	2176	Ta_scaffold_1269	[organism=Thlaspi arvense]	2921.29	Ta_scaffold_1269	[organism=Thlaspi arvense]
Contig1220	17	0	Ta_scaffold_383	[organism=Thlaspi arvense]	100	Ta_scaffold_383	[organism=Thlaspi arvense]	100	Ta_scaffold_383	[organism=Thlaspi arvense]	441	Ta_scaffold_383	[organism=Thlaspi arvense]	658.152	Ta_scaffold_383	[organism=Thlaspi arvense]
Contig1221	17	0	Ta_scaffold_2	[organism=Thlaspi arvense]	100	Ta_scaffold_2	[organism=Thlaspi arvense]	100	Ta_scaffold_2	[organism=Thlaspi arvense]	1747	Ta_scaffold_2	[organism=Thlaspi arvense]	2598.84	Ta_scaffold_2	[organism=Thlaspi arvense]
Contig1222	28	0	Ta_scaffold_96	[organism=Thlaspi arvense]	100	Ta_scaffold_96	[organism=Thlaspi arvense]	100	Ta_scaffold_96	[organism=Thlaspi arvense]	1671	Ta_scaffold_96	[organism=Thlaspi arvense]	2485.9	Ta_scaffold_96	[organism=Thlaspi arvense]
Contig1223	15	0	Ta_scaffold_2	[organism=Thlaspi arvense]	91.8092	Ta_scaffold_2	[organism=Thlaspi arvense]	91.8092	Ta_scaffold_2	[organism=Thlaspi arvense]	1912	Ta_scaffold_2	[organism=Thlaspi arvense]	2300.16	Ta_scaffold_2	[organism=Thlaspi arvense]
Contig1224	25	0	Ta_scaffold_29	[organism=Thlaspi arvense]	100	Ta_scaffold_29	[organism=Thlaspi arvense]	100	Ta_scaffold_29	[organism=Thlaspi arvense]	1082	Ta_scaffold_29	[organism=Thlaspi arvense]	1610.66	Ta_scaffold_29	[organism=Thlaspi arvense]
Contig1225	43	0	Ta_scaffold_907	[organism=Thlaspi arvense]	100	Ta_scaffold_907	[organism=Thlaspi arvense]	100	Ta_scaffold_907	[organism=Thlaspi arvense]	1385	Ta_scaffold_907	[organism=Thlaspi arvense]	2060.91	Ta_scaffold_907	[organism=Thlaspi arvense]
Contig1226	29	0	Ta_scaffold_828	[organism=Thlaspi arvense]	100	Ta_scaffold_828	[organism=Thlaspi arvense]	100	Ta_scaffold_828	[organism=Thlaspi arvense]	1956	Ta_scaffold_828	[organism=Thlaspi arvense]	2897.52	Ta_scaffold_828	[organism=Thlaspi arvense]
Contig1227	20	1.82734e-143	Ta_scaffold_29	[organism=Thlaspi arvense]	100	Ta_scaffold_29	[organism=Thlaspi arvense]	100	Ta_scaffold_29	[organism=Thlaspi arvense]	871	Ta_scaffold_29	[organism=Thlaspi arvense]	512.526	Ta_scaffold_29	[organism=Thlaspi arvense]
Contig1228	34	0	Ta_scaffold_245	[organism=Thlaspi arvense]	100	Ta_scaffold_245	[organism=Thlaspi arvense]	100	Ta_scaffold_245	[organism=Thlaspi arvense]	1136	Ta_scaffold_245	[organism=Thlaspi arvense]	1347.64	Ta_scaffold_245	[organism=Thlaspi arvense]
Contig1229	35	0	Ta_scaffold_457	[organism=Thlaspi arvense]	100	Ta_scaffold_457	[organism=Thlaspi arvense]	100	Ta_scaffold_457	[organism=Thlaspi arvense]	1739	Ta_scaffold_457	[organism=Thlaspi arvense]	2010.39	Ta_scaffold_457	[organism=Thlaspi arvense]
Contig1230	40	0	Ta_scaffold_15	[organism=Thlaspi arvense]	100	Ta_scaffold_15	[organism=Thlaspi arvense]	100	Ta_scaffold_15	[organism=Thlaspi arvense]	2403	Ta_scaffold_15	[organism=Thlaspi arvense]	3573.64	Ta_scaffold_15	[organism=Thlaspi arvense]
Contig1231	16	0	Ta_scaffold_14	[organism=Thlaspi arvense]	100	Ta_scaffold_14	[organism=Thlaspi arvense]	100	Ta_scaffold_14	[organism=Thlaspi arvense]	839	Ta_scaffold_14	[organism=Thlaspi arvense]	1249.57	Ta_scaffold_14	[organism=Thlaspi arvense]
Contig1232	42	0	Ta_scaffold_425	[organism=Thlaspi arvense]	100	Ta_scaffold_425	[organism=Thlaspi arvense]	100	Ta_scaffold_425	[organism=Thlaspi arvense]	1398	Ta_scaffold_425	[organism=Thlaspi arvense]	1309.01	Ta_scaffold_425	[organism=Thlaspi arvense]
Contig1233	59	0	Ta_scaffold_465	[organism=Thlaspi arvense]	100	Ta_scaffold_465	[organism=Thlaspi arvense]	100	Ta_scaffold_465	[organism=Thlaspi arvense]	535	Ta_scaffold_668	[organism=Thlaspi arvense]	707.189	Ta_scaffold_465	[organism=Thlaspi arvense]
Contig1234	18	0	Ta_scaffold_40	[organism=Thlaspi arvense]	98.6842	Ta_scaffold_40	[organism=Thlaspi arvense]	98.6842	Ta_scaffold_40	[organism=Thlaspi arvense]	2039	Ta_scaffold_40	[organism=Thlaspi arvense]	2756.35	Ta_scaffold_40	[organism=Thlaspi arvense]
Contig1235	46	0	Ta_scaffold_69	[organism=Thlaspi arvense]	100	Ta_scaffold_69	[organism=Thlaspi arvense]	100	Ta_scaffold_69	[organism=Thlaspi arvense]	778	Ta_scaffold_69	[organism=Thlaspi arvense]	759.198	Ta_scaffold_69	[organism=Thlaspi arvense]
Contig1236	99	0	Ta_scaffold_83	[organism=Thlaspi arvense]	100	Ta_scaffold_83	[organism=Thlaspi arvense]	100	Ta_scaffold_83	[organism=Thlaspi arvense]	1876	Ta_scaffold_83	[organism=Thlaspi arvense]	1882.6	Ta_scaffold_83	[organism=Thlaspi arvense]
Contig1237	17	0	Ta_scaffold_263	[organism=Thlaspi arvense]	100	Ta_scaffold_263	[organism=Thlaspi arvense]	100	Ta_scaffold_263	[organism=Thlaspi arvense]	1804	Ta_scaffold_263	[organism=Thlaspi arvense]	2558.72	Ta_scaffold_263	[organism=Thlaspi arvense]
Contig1238	25	0	Ta_scaffold_785	[organism=Thlaspi arvense]	100	Ta_scaffold_785	[organism=Thlaspi arvense]	100	Ta_scaffold_785	[organism=Thlaspi arvense]	1030	Ta_scaffold_785	[organism=Thlaspi arvense]	1533.39	Ta_scaffold_785	[organism=Thlaspi arvense]
Contig1239	18	0	Ta_scaffold_1781	[organism=Thlaspi arvense]	100	Ta_scaffold_1781	[organism=Thlaspi arvense]	100	Ta_scaffold_1781	[organism=Thlaspi arvense]	804	Ta_scaffold_1781	[organism=Thlaspi arvense]	1197.56	Ta_scaffold_1781	[organism=Thlaspi arvense]
Contig1240	42	0	Ta_scaffold_380	[organism=Thlaspi arvense]	100	Ta_scaffold_380	[organism=Thlaspi arvense]	100	Ta_scaffold_380	[organism=Thlaspi arvense]	561	Ta_scaffold_19	[organism=Thlaspi arvense]	647.75	Ta_scaffold_380	[organism=Thlaspi arvense]
Contig1241	48	0	Ta_scaffold_49	[organism=Thlaspi arvense]	100	Ta_scaffold_49	[organism=Thlaspi arvense]	100	Ta_scaffold_49	[organism=Thlaspi arvense]	1543	Ta_scaffold_49	[organism=Thlaspi arvense]	2285.3	Ta_scaffold_49	[organism=Thlaspi arvense]
Contig1242	31	9.32429e-174	Ta_scaffold_114	[organism=Thlaspi arvense]	100	Ta_scaffold_114	[organism=Thlaspi arvense]	100	Ta_scaffold_114	[organism=Thlaspi arvense]	411	Ta_scaffold_114	[organism=Thlaspi arvense]	613.573	Ta_scaffold_114	[organism=Thlaspi arvense]
Contig1243	26	0	Ta_scaffold_15	[organism=Thlaspi arvense]	100	Ta_scaffold_15	[organism=Thlaspi arvense]	100	Ta_scaffold_15	[organism=Thlaspi arvense]	1357	Ta_scaffold_25	[organism=Thlaspi arvense]	1249.57	Ta_scaffold_15	[organism=Thlaspi arvense]
Contig1244	50	0	Ta_scaffold_3	[organism=Thlaspi arvense]	100	Ta_scaffold_3	[organism=Thlaspi arvense]	100	Ta_scaffold_3	[organism=Thlaspi arvense]	1109	Ta_scaffold_1	[organism=Thlaspi arvense]	1331.3	Ta_scaffold_3	[organism=Thlaspi arvense]
Contig1245	23	0	Ta_scaffold_206	[organism=Thlaspi arvense]	100	Ta_scaffold_206	[organism=Thlaspi arvense]	100	Ta_scaffold_206	[organism=Thlaspi arvense]	1119	Ta_scaffold_206	[organism=Thlaspi arvense]	1665.64	Ta_scaffold_206	[organism=Thlaspi arvense]
Contig1246	29	0	Ta_scaffold_9	[organism=Thlaspi arvense]	100	Ta_scaffold_9	[organism=Thlaspi arvense]	100	Ta_scaffold_9	[organism=Thlaspi arvense]	497	Ta_scaffold_9	[organism=Thlaspi arvense]	741.367	Ta_scaffold_9	[organism=Thlaspi arvense]
Contig1247	22	0	Ta_scaffold_71	[organism=Thlaspi arvense]	100	Ta_scaffold_71	[organism=Thlaspi arvense]	100	Ta_scaffold_71	[organism=Thlaspi arvense]	1410	Ta_scaffold_71	[organism=Thlaspi arvense]	2098.06	Ta_scaffold_71	[organism=Thlaspi arvense]
Contig1248	24	0	Ta_scaffold_238	[organism=Thlaspi arvense]	100	Ta_scaffold_238	[organism=Thlaspi arvense]	100	Ta_scaffold_238	[organism=Thlaspi arvense]	729	Ta_scaffold_238	[organism=Thlaspi arvense]	1086.11	Ta_scaffold_238	[organism=Thlaspi arvense]
Contig1249	17	0	Ta_scaffold_8	[organism=Thlaspi arvense]	100	Ta_scaffold_8	[organism=Thlaspi arvense]	100	Ta_scaffold_8	[organism=Thlaspi arvense]	649	Ta_scaffold_8	[organism=Thlaspi arvense]	967.235	Ta_scaffold_8	[organism=Thlaspi arvense]
Contig1250	53	0	Ta_scaffold_6	[organism=Thlaspi arvense]	100	Ta_scaffold_6	[organism=Thlaspi arvense]	100	Ta_scaffold_6	[organism=Thlaspi arvense]	835	Ta_scaffold_6	[organism=Thlaspi arvense]	1239.17	Ta_scaffold_6	[organism=Thlaspi arvense]
Contig1251	34	0	Ta_scaffold_7	[organism=Thlaspi arvense]	100	Ta_scaffold_7	[organism=Thlaspi arvense]	100	Ta_scaffold_7	[organism=Thlaspi arvense]	499	Ta_scaffold_7	[organism=Thlaspi arvense]	739.881	Ta_scaffold_7	[organism=Thlaspi arvense]
Contig1252	27	0	Ta_scaffold_63	[organism=Thlaspi arvense]	100	Ta_scaffold_63	[organism=Thlaspi arvense]	100	Ta_scaffold_63	[organism=Thlaspi arvense]	630	Ta_scaffold_63	[organism=Thlaspi arvense]	915.226	Ta_scaffold_63	[organism=Thlaspi arvense]
Contig1253	184	0	Ta_scaffold_258	[organism=Thlaspi arvense]	100	Ta_scaffold_258	[organism=Thlaspi arvense]	100	Ta_scaffold_258	[organism=Thlaspi arvense]	3100	Ta_scaffold_258	[organism=Thlaspi arvense]	4609.36	Ta_scaffold_258	[organism=Thlaspi arvense]
Contig1254	16	0	Ta_scaffold_7	[organism=Thlaspi arvense]	92.1732	Ta_scaffold_7	[organism=Thlaspi arvense]	92.1732	Ta_scaffold_7	[organism=Thlaspi arvense]	1201	Ta_scaffold_7	[organism=Thlaspi arvense]	1482.87	Ta_scaffold_7	[organism=Thlaspi arvense]
Contig1255	33	0	Ta_scaffold_790	[organism=Thlaspi arvense]	100	Ta_scaffold_790	[organism=Thlaspi arvense]	100	Ta_scaffold_790	[organism=Thlaspi arvense]	619	Ta_scaffold_790	[organism=Thlaspi arvense]	922.656	Ta_scaffold_790	[organism=Thlaspi arvense]
Contig1256	32	0	Ta_scaffold_95	[organism=Thlaspi arvense]	100	Ta_scaffold_95	[organism=Thlaspi arvense]	100	Ta_scaffold_95	[organism=Thlaspi arvense]	1940	Ta_scaffold_95	[organism=Thlaspi arvense]	2885.63	Ta_scaffold_95	[organism=Thlaspi arvense]
Contig1257	26	0	Ta_scaffold_46	[organism=Thlaspi arvense]	100	Ta_scaffold_46	[organism=Thlaspi arvense]	100	Ta_scaffold_46	[organism=Thlaspi arvense]	543	Ta_scaffold_46	[organism=Thlaspi arvense]	809.721	Ta_scaffold_46	[organism=Thlaspi arvense]
Contig1258	22	4.53494e-148	Ta_scaffold_147	[organism=Thlaspi arvense]	100	Ta_scaffold_147	[organism=Thlaspi arvense]	100	Ta_scaffold_147	[organism=Thlaspi arvense]	353	Ta_scaffold_147	[organism=Thlaspi arvense]	527.386	Ta_scaffold_147	[organism=Thlaspi arvense]
Contig1259	16	0	Ta_scaffold_1361	[organism=Thlaspi arvense]	100	Ta_scaffold_1361	[organism=Thlaspi arvense]	100	Ta_scaffold_1361	[organism=Thlaspi arvense]	638	Ta_scaffold_1361	[organism=Thlaspi arvense]	950.889	Ta_scaffold_1361	[organism=Thlaspi arvense]
Contig1260	54	0	Ta_scaffold_74	[organism=Thlaspi arvense]	100	Ta_scaffold_74	[organism=Thlaspi arvense]	100	Ta_scaffold_74	[organism=Thlaspi arvense]	629	Ta_scaffold_74	[organism=Thlaspi arvense]	937.515	Ta_scaffold_74	[organism=Thlaspi arvense]
Contig1261	31	0	Ta_scaffold_245	[organism=Thlaspi arvense]	100	Ta_scaffold_245	[organism=Thlaspi arvense]	100	Ta_scaffold_245	[organism=Thlaspi arvense]	3089	Ta_scaffold_245	[organism=Thlaspi arvense]	4569.24	Ta_scaffold_245	[organism=Thlaspi arvense]
Contig1262	27	0	Ta_scaffold_43	[organism=Thlaspi arvense]	100	Ta_scaffold_43	[organism=Thlaspi arvense]	100	Ta_scaffold_43	[organism=Thlaspi arvense]	602	Ta_scaffold_43	[organism=Thlaspi arvense]	897.394	Ta_scaffold_43	[organism=Thlaspi arvense]
Contig1263	15	0	Ta_scaffold_7	[organism=Thlaspi arvense]	100	Ta_scaffold_7	[organism=Thlaspi arvense]	100	Ta_scaffold_7	[organism=Thlaspi arvense]	483	Ta_scaffold_7	[organism=Thlaspi arvense]	720.563	Ta_scaffold_7	[organism=Thlaspi arvense]
Contig1264	22	0	Ta_scaffold_58	[organism=Thlaspi arvense]	100	Ta_scaffold_58	[organism=Thlaspi arvense]	100	Ta_scaffold_58	[organism=Thlaspi arvense]	2456	Ta_scaffold_58	[organism=Thlaspi arvense]	3376	Ta_scaffold_58	[organism=Thlaspi arvense]
Contig1265	16	0	Ta_scaffold_58	[organism=Thlaspi arvense]	100	Ta_scaffold_58	[organism=Thlaspi arvense]	100	Ta_scaffold_58	[organism=Thlaspi arvense]	670	Ta_scaffold_58	[organism=Thlaspi arvense]	998.44	Ta_scaffold_58	[organism=Thlaspi arvense]
Contig1266	30	0	Ta_scaffold_49	[organism=Thlaspi arvense]	100	Ta_scaffold_49	[organism=Thlaspi arvense]	100	Ta_scaffold_49	[organism=Thlaspi arvense]	833	Ta_scaffold_49	[organism=Thlaspi arvense]	950.889	Ta_scaffold_49	[organism=Thlaspi arvense]
Contig1267	50	0	Ta_scaffold_50	[organism=Thlaspi arvense]	100	Ta_scaffold_50	[organism=Thlaspi arvense]	100	Ta_scaffold_50	[organism=Thlaspi arvense]	1331	Ta_scaffold_50	[organism=Thlaspi arvense]	1976.21	Ta_scaffold_50	[organism=Thlaspi arvense]
Contig1268	22	0	Ta_scaffold_977	[organism=Thlaspi arvense]	100	Ta_scaffold_977	[organism=Thlaspi arvense]	100	Ta_scaffold_977	[organism=Thlaspi arvense]	477	Ta_scaffold_977	[organism=Thlaspi arvense]	711.647	Ta_scaffold_977	[organism=Thlaspi arvense]
Contig1269	87	0	Ta_scaffold_213	[organism=Thlaspi arvense]	100	Ta_scaffold_213	[organism=Thlaspi arvense]	100	Ta_scaffold_213	[organism=Thlaspi arvense]	2103	Ta_scaffold_213	[organism=Thlaspi arvense]	2885.63	Ta_scaffold_213	[organism=Thlaspi arvense]
Contig1270	36	1.28745e-166	Ta_scaffold_201	[organism=Thlaspi arvense]	100	Ta_scaffold_201	[organism=Thlaspi arvense]	100	Ta_scaffold_201	[organism=Thlaspi arvense]	395	Ta_scaffold_201	[organism=Thlaspi arvense]	589.797	Ta_scaffold_201	[organism=Thlaspi arvense]
Contig1271	114	0	Ta_scaffold_32	[organism=Thlaspi arvense]	100	Ta_scaffold_32	[organism=Thlaspi arvense]	100	Ta_scaffold_32	[organism=Thlaspi arvense]	503	Ta_scaffold_270	[organism=Thlaspi arvense]	719.077	Ta_scaffold_32	[organism=Thlaspi arvense]
Contig1272	24	1.44264e-116	Ta_scaffold_129	[organism=Thlaspi arvense]	100	Ta_scaffold_129	[organism=Thlaspi arvense]	100	Ta_scaffold_129	[organism=Thlaspi arvense]	325	Ta_scaffold_129	[organism=Thlaspi arvense]	423.368	Ta_scaffold_129	[organism=Thlaspi arvense]
Contig1273	20	0	Ta_scaffold_410	[organism=Thlaspi arvense]	100	Ta_scaffold_410	[organism=Thlaspi arvense]	100	Ta_scaffold_410	[organism=Thlaspi arvense]	617	Ta_scaffold_75	[organism=Thlaspi arvense]	824.581	Ta_scaffold_410	[organism=Thlaspi arvense]
Contig1274	29	0	Ta_scaffold_153	[organism=Thlaspi arvense]	100	Ta_scaffold_153	[organism=Thlaspi arvense]	100	Ta_scaffold_153	[organism=Thlaspi arvense]	1090	Ta_scaffold_153	[organism=Thlaspi arvense]	1325.36	Ta_scaffold_153	[organism=Thlaspi arvense]
Contig1275	36	0	Ta_scaffold_1089	[organism=Thlaspi arvense]	100	Ta_scaffold_1089	[organism=Thlaspi arvense]	100	Ta_scaffold_1089	[organism=Thlaspi arvense]	961	Ta_scaffold_1089	[organism=Thlaspi arvense]	1164.87	Ta_scaffold_1089	[organism=Thlaspi arvense]
Contig1276	24	4.48795e-53	Ta_scaffold_669	[organism=Thlaspi arvense]	100	Ta_scaffold_669	[organism=Thlaspi arvense]	100	Ta_scaffold_669	[organism=Thlaspi arvense]	279	Ta_scaffold_669	[organism=Thlaspi arvense]	212.359	Ta_scaffold_669	[organism=Thlaspi arvense]
Contig1277	33	0	Ta_scaffold_112	[organism=Thlaspi arvense]	100	Ta_scaffold_112	[organism=Thlaspi arvense]	100	Ta_scaffold_112	[organism=Thlaspi arvense]	1575	Ta_scaffold_112	[organism=Thlaspi arvense]	1291.18	Ta_scaffold_112	[organism=Thlaspi arvense]
Contig1278	20	2.92431e-142	Ta_scaffold_310	[organism=Thlaspi arvense]	100	Ta_scaffold_310	[organism=Thlaspi arvense]	100	Ta_scaffold_310	[organism=Thlaspi arvense]	343	Ta_scaffold_310	[organism=Thlaspi arvense]	508.068	Ta_scaffold_310	[organism=Thlaspi arvense]
Contig1279	32	0	Ta_scaffold_3	[organism=Thlaspi arvense]	100	Ta_scaffold_3	[organism=Thlaspi arvense]	100	Ta_scaffold_3	[organism=Thlaspi arvense]	1997	Ta_scaffold_3	[organism=Thlaspi arvense]	2685.02	Ta_scaffold_3	[organism=Thlaspi arvense]
Contig1280	24	2.13098e-154	Ta_scaffold_88	[organism=Thlaspi arvense]	100	Ta_scaffold_88	[organism=Thlaspi arvense]	100	Ta_scaffold_88	[organism=Thlaspi arvense]	368	Ta_scaffold_88	[organism=Thlaspi arvense]	549.676	Ta_scaffold_88	[organism=Thlaspi arvense]
Contig1281	21	0	Ta_scaffold_154	[organism=Thlaspi arvense]	100	Ta_scaffold_154	[organism=Thlaspi arvense]	100	Ta_scaffold_154	[organism=Thlaspi arvense]	1186	Ta_scaffold_154	[organism=Thlaspi arvense]	1460.58	Ta_scaffold_154	[organism=Thlaspi arvense]
Contig1282	23	0	Ta_scaffold_40	[organism=Thlaspi arvense]	100	Ta_scaffold_40	[organism=Thlaspi arvense]	100	Ta_scaffold_40	[organism=Thlaspi arvense]	741	Ta_scaffold_40	[organism=Thlaspi arvense]	1096.51	Ta_scaffold_40	[organism=Thlaspi arvense]
Contig1283	24	0	Ta_scaffold_40	[organism=Thlaspi arvense]	100	Ta_scaffold_40	[organism=Thlaspi arvense]	100	Ta_scaffold_40	[organism=Thlaspi arvense]	768	Ta_scaffold_40	[organism=Thlaspi arvense]	1102.46	Ta_scaffold_40	[organism=Thlaspi arvense]
Contig1284	16	4.45496e-126	Ta_scaffold_36	[organism=Thlaspi arvense]	100	Ta_scaffold_36	[organism=Thlaspi arvense]	100	Ta_scaffold_36	[organism=Thlaspi arvense]	307	Ta_scaffold_36	[organism=Thlaspi arvense]	454.573	Ta_scaffold_36	[organism=Thlaspi arvense]
Contig1285	17	0	Ta_scaffold_61	[organism=Thlaspi arvense]	100	Ta_scaffold_61	[organism=Thlaspi arvense]	100	Ta_scaffold_61	[organism=Thlaspi arvense]	850	Ta_scaffold_61	[organism=Thlaspi arvense]	1265.92	Ta_scaffold_61	[organism=Thlaspi arvense]
Contig1286	41	7.71565e-162	Ta_scaffold_162	[organism=Thlaspi arvense]	100	Ta_scaffold_162	[organism=Thlaspi arvense]	100	Ta_scaffold_162	[organism=Thlaspi arvense]	761	Ta_scaffold_162	[organism=Thlaspi arvense]	573.451	Ta_scaffold_162	[organism=Thlaspi arvense]
Contig1287	19	0	Ta_scaffold_10	[organism=Thlaspi arvense]	100	Ta_scaffold_10	[organism=Thlaspi arvense]	100	Ta_scaffold_10	[organism=Thlaspi arvense]	492	Ta_scaffold_10	[organism=Thlaspi arvense]	733.937	Ta_scaffold_10	[organism=Thlaspi arvense]
Contig1288	22	0	Ta_scaffold_522	[organism=Thlaspi arvense]	86.4454	Ta_scaffold_522	[organism=Thlaspi arvense]	86.4454	Ta_scaffold_522	[organism=Thlaspi arvense]	2889	Ta_scaffold_522	[organism=Thlaspi arvense]	2998.56	Ta_scaffold_522	[organism=Thlaspi arvense]
Contig1289	30	0	Ta_scaffold_162	[organism=Thlaspi arvense]	100	Ta_scaffold_162	[organism=Thlaspi arvense]	100	Ta_scaffold_162	[organism=Thlaspi arvense]	459	Ta_scaffold_162	[organism=Thlaspi arvense]	684.899	Ta_scaffold_162	[organism=Thlaspi arvense]
Contig1290	65	0	Ta_scaffold_2	[organism=Thlaspi arvense]	100	Ta_scaffold_2	[organism=Thlaspi arvense]	100	Ta_scaffold_2	[organism=Thlaspi arvense]	2087	Ta_scaffold_2	[organism=Thlaspi arvense]	3104.07	Ta_scaffold_2	[organism=Thlaspi arvense]
Contig1291	69	7.08407e-103	Ta_scaffold_240	[organism=Thlaspi arvense]	100	Ta_scaffold_240	[organism=Thlaspi arvense]	100	Ta_scaffold_240	[organism=Thlaspi arvense]	518	Ta_scaffold_270	[organism=Thlaspi arvense]	377.302	Ta_scaffold_240	[organism=Thlaspi arvense]
Contig1292	36	0	Ta_scaffold_287	[organism=Thlaspi arvense]	100	Ta_scaffold_287	[organism=Thlaspi arvense]	100	Ta_scaffold_287	[organism=Thlaspi arvense]	1024	Ta_scaffold_287	[organism=Thlaspi arvense]	1524.48	Ta_scaffold_287	[organism=Thlaspi arvense]
Contig1293	60	0	Ta_scaffold_276	[organism=Thlaspi arvense]	100	Ta_scaffold_276	[organism=Thlaspi arvense]	100	Ta_scaffold_276	[organism=Thlaspi arvense]	852	Ta_scaffold_2	[organism=Thlaspi arvense]	1090.57	Ta_scaffold_276	[organism=Thlaspi arvense]
Contig1294	41	0	Ta_scaffold_239	[organism=Thlaspi arvense]	100	Ta_scaffold_239	[organism=Thlaspi arvense]	100	Ta_scaffold_239	[organism=Thlaspi arvense]	959	Ta_scaffold_239	[organism=Thlaspi arvense]	1427.89	Ta_scaffold_239	[organism=Thlaspi arvense]
Contig1295	33	0	Ta_scaffold_126	[organism=Thlaspi arvense]	100	Ta_scaffold_126	[organism=Thlaspi arvense]	100	Ta_scaffold_126	[organism=Thlaspi arvense]	804	Ta_scaffold_72	[organism=Thlaspi arvense]	840.927	Ta_scaffold_126	[organism=Thlaspi arvense]
Contig1296	28	0	Ta_scaffold_219	[organism=Thlaspi arvense]	100	Ta_scaffold_219	[organism=Thlaspi arvense]	100	Ta_scaffold_219	[organism=Thlaspi arvense]	686	Ta_scaffold_219	[organism=Thlaspi arvense]	1017.76	Ta_scaffold_219	[organism=Thlaspi arvense]
Contig1297	17	0	Ta_scaffold_50	[organism=Thlaspi arvense]	96.4912	Ta_scaffold_50	[organism=Thlaspi arvense]	96.4912	Ta_scaffold_50	[organism=Thlaspi arvense]	1140	Ta_scaffold_50	[organism=Thlaspi arvense]	1576.48	Ta_scaffold_50	[organism=Thlaspi arvense]
Contig1298	20	0	Ta_scaffold_1	[organism=Thlaspi arvense]	100	Ta_scaffold_1	[organism=Thlaspi arvense]	100	Ta_scaffold_1	[organism=Thlaspi arvense]	482	Ta_scaffold_1	[organism=Thlaspi arvense]	714.619	Ta_scaffold_1	[organism=Thlaspi arvense]
Contig1299	52	2.45732e-152	Ta_scaffold_142	[organism=Thlaspi arvense]	100	Ta_scaffold_142	[organism=Thlaspi arvense]	100	Ta_scaffold_142	[organism=Thlaspi arvense]	364	Ta_scaffold_142	[organism=Thlaspi arvense]	543.732	Ta_scaffold_142	[organism=Thlaspi arvense]
Contig1300	17	0	Ta_scaffold_208	[organism=Thlaspi arvense]	100	Ta_scaffold_208	[organism=Thlaspi arvense]	100	Ta_scaffold_208	[organism=Thlaspi arvense]	549	Ta_scaffold_208	[organism=Thlaspi arvense]	818.637	Ta_scaffold_208	[organism=Thlaspi arvense]
Contig1301	16	0	Ta_scaffold_49	[organism=Thlaspi arvense]	100	Ta_scaffold_49	[organism=Thlaspi arvense]	100	Ta_scaffold_49	[organism=Thlaspi arvense]	2236	Ta_scaffold_25	[organism=Thlaspi arvense]	1298.61	Ta_scaffold_49	[organism=Thlaspi arvense]
Contig1302	17	5.12159e-170	Ta_scaffold_6	[organism=Thlaspi arvense]	100	Ta_scaffold_6	[organism=Thlaspi arvense]	100	Ta_scaffold_6	[organism=Thlaspi arvense]	402	Ta_scaffold_6	[organism=Thlaspi arvense]	600.199	Ta_scaffold_6	[organism=Thlaspi arvense]
Contig1303	30	0	Ta_scaffold_60	[organism=Thlaspi arvense]	100	Ta_scaffold_60	[organism=Thlaspi arvense]	100	Ta_scaffold_60	[organism=Thlaspi arvense]	644	Ta_scaffold_60	[organism=Thlaspi arvense]	655.18	Ta_scaffold_60	[organism=Thlaspi arvense]
Contig1304	30	0	Ta_scaffold_40	[organism=Thlaspi arvense]	100	Ta_scaffold_40	[organism=Thlaspi arvense]	100	Ta_scaffold_40	[organism=Thlaspi arvense]	1299	Ta_scaffold_40	[organism=Thlaspi arvense]	1933.12	Ta_scaffold_40	[organism=Thlaspi arvense]
Contig1305	15	0	Ta_scaffold_324	[organism=Thlaspi arvense]	100	Ta_scaffold_324	[organism=Thlaspi arvense]	100	Ta_scaffold_324	[organism=Thlaspi arvense]	2436	Ta_scaffold_324	[organism=Thlaspi arvense]	3622.67	Ta_scaffold_324	[organism=Thlaspi arvense]
Contig1306	38	4.17676e-106	Ta_scaffold_52	[organism=Thlaspi arvense]	100	Ta_scaffold_52	[organism=Thlaspi arvense]	100	Ta_scaffold_52	[organism=Thlaspi arvense]	317	Ta_scaffold_52	[organism=Thlaspi arvense]	389.19	Ta_scaffold_52	[organism=Thlaspi arvense]
Contig1307	21	0	Ta_scaffold_530	[organism=Thlaspi arvense]	100	Ta_scaffold_530	[organism=Thlaspi arvense]	100	Ta_scaffold_530	[organism=Thlaspi arvense]	621	Ta_scaffold_530	[organism=Thlaspi arvense]	925.628	Ta_scaffold_530	[organism=Thlaspi arvense]
Contig1308	58	0	Ta_scaffold_463	[organism=Thlaspi arvense]	100	Ta_scaffold_463	[organism=Thlaspi arvense]	100	Ta_scaffold_463	[organism=Thlaspi arvense]	4455	Ta_scaffold_27	[organism=Thlaspi arvense]	4138.31	Ta_scaffold_463	[organism=Thlaspi arvense]
Contig1309	33	1.80577e-144	Ta_scaffold_140	[organism=Thlaspi arvense]	100	Ta_scaffold_140	[organism=Thlaspi arvense]	100	Ta_scaffold_140	[organism=Thlaspi arvense]	622	Ta_scaffold_140	[organism=Thlaspi arvense]	516.984	Ta_scaffold_140	[organism=Thlaspi arvense]
Contig1310	27	0	Ta_scaffold_7	[organism=Thlaspi arvense]	100	Ta_scaffold_7	[organism=Thlaspi arvense]	100	Ta_scaffold_7	[organism=Thlaspi arvense]	1536	Ta_scaffold_7	[organism=Thlaspi arvense]	2285.3	Ta_scaffold_7	[organism=Thlaspi arvense]
Contig1311	23	0	Ta_scaffold_509	[organism=Thlaspi arvense]	100	Ta_scaffold_509	[organism=Thlaspi arvense]	100	Ta_scaffold_509	[organism=Thlaspi arvense]	949	Ta_scaffold_509	[organism=Thlaspi arvense]	1071.25	Ta_scaffold_509	[organism=Thlaspi arvense]
Contig1312	23	0	Ta_scaffold_125	[organism=Thlaspi arvense]	100	Ta_scaffold_125	[organism=Thlaspi arvense]	100	Ta_scaffold_125	[organism=Thlaspi arvense]	1437	Ta_scaffold_125	[organism=Thlaspi arvense]	1777.09	Ta_scaffold_125	[organism=Thlaspi arvense]
Contig1313	24	0	Ta_scaffold_23	[organism=Thlaspi arvense]	100	Ta_scaffold_23	[organism=Thlaspi arvense]	100	Ta_scaffold_23	[organism=Thlaspi arvense]	934	Ta_scaffold_23	[organism=Thlaspi arvense]	1390.74	Ta_scaffold_23	[organism=Thlaspi arvense]
Contig1314	20	0	Ta_scaffold_88	[organism=Thlaspi arvense]	100	Ta_scaffold_88	[organism=Thlaspi arvense]	100	Ta_scaffold_88	[organism=Thlaspi arvense]	1570	Ta_scaffold_88	[organism=Thlaspi arvense]	2335.82	Ta_scaffold_88	[organism=Thlaspi arvense]
Contig1315	20	0	Ta_scaffold_255	[organism=Thlaspi arvense]	99.4723	Ta_scaffold_255	[organism=Thlaspi arvense]	99.4723	Ta_scaffold_255	[organism=Thlaspi arvense]	902	Ta_scaffold_255	[organism=Thlaspi arvense]	722.049	Ta_scaffold_255	[organism=Thlaspi arvense]
Contig1316	270	0	Ta_scaffold_153	[organism=Thlaspi arvense]	100	Ta_scaffold_153	[organism=Thlaspi arvense]	100	Ta_scaffold_153	[organism=Thlaspi arvense]	1403	Ta_scaffold_153	[organism=Thlaspi arvense]	2016.33	Ta_scaffold_153	[organism=Thlaspi arvense]
Contig1317	115	0	Ta_scaffold_442	[organism=Thlaspi arvense]	100	Ta_scaffold_5103	[organism=Thlaspi arvense]	100	Ta_scaffold_5103	[organism=Thlaspi arvense]	972	Ta_scaffold_442	[organism=Thlaspi arvense]	1427.89	Ta_scaffold_442	[organism=Thlaspi arvense]
Contig1318	15	0	Ta_scaffold_2763	[organism=Thlaspi arvense]	100	Ta_scaffold_2763	[organism=Thlaspi arvense]	100	Ta_scaffold_2763	[organism=Thlaspi arvense]	1277	Ta_scaffold_2763	[organism=Thlaspi arvense]	1558.65	Ta_scaffold_2763	[organism=Thlaspi arvense]
Contig1319	20	0	Ta_scaffold_164	[organism=Thlaspi arvense]	100	Ta_scaffold_164	[organism=Thlaspi arvense]	100	Ta_scaffold_164	[organism=Thlaspi arvense]	1172	Ta_scaffold_164	[organism=Thlaspi arvense]	1731.03	Ta_scaffold_164	[organism=Thlaspi arvense]
Contig1320	20	0	Ta_scaffold_138	[organism=Thlaspi arvense]	99.8433	Ta_scaffold_138	[organism=Thlaspi arvense]	99.8433	Ta_scaffold_138	[organism=Thlaspi arvense]	1276	Ta_scaffold_138	[organism=Thlaspi arvense]	1891.51	Ta_scaffold_138	[organism=Thlaspi arvense]
Contig1321	20	0	Ta_scaffold_29	[organism=Thlaspi arvense]	100	Ta_scaffold_29	[organism=Thlaspi arvense]	100	Ta_scaffold_29	[organism=Thlaspi arvense]	854	Ta_scaffold_29	[organism=Thlaspi arvense]	1271.86	Ta_scaffold_29	[organism=Thlaspi arvense]
Contig1322	27	0	Ta_scaffold_19	[organism=Thlaspi arvense]	100	Ta_scaffold_19	[organism=Thlaspi arvense]	100	Ta_scaffold_19	[organism=Thlaspi arvense]	635	Ta_scaffold_19	[organism=Thlaspi arvense]	939.001	Ta_scaffold_19	[organism=Thlaspi arvense]
Contig1323	19	2.74501e-154	Ta_scaffold_8	[organism=Thlaspi arvense]	100	Ta_scaffold_8	[organism=Thlaspi arvense]	100	Ta_scaffold_8	[organism=Thlaspi arvense]	367	Ta_scaffold_8	[organism=Thlaspi arvense]	548.19	Ta_scaffold_8	[organism=Thlaspi arvense]
Contig1324	19	0	Ta_scaffold_90	[organism=Thlaspi arvense]	100	Ta_scaffold_90	[organism=Thlaspi arvense]	100	Ta_scaffold_90	[organism=Thlaspi arvense]	603	Ta_scaffold_90	[organism=Thlaspi arvense]	898.88	Ta_scaffold_90	[organism=Thlaspi arvense]
Contig1325	30	0	Ta_scaffold_34	[organism=Thlaspi arvense]	100	Ta_scaffold_34	[organism=Thlaspi arvense]	100	Ta_scaffold_34	[organism=Thlaspi arvense]	1581	Ta_scaffold_34	[organism=Thlaspi arvense]	2352.16	Ta_scaffold_34	[organism=Thlaspi arvense]
Contig1326	25	1.37216e-176	Ta_scaffold_19	[organism=Thlaspi arvense]	100	Ta_scaffold_19	[organism=Thlaspi arvense]	100	Ta_scaffold_19	[organism=Thlaspi arvense]	420	Ta_scaffold_19	[organism=Thlaspi arvense]	622.488	Ta_scaffold_19	[organism=Thlaspi arvense]
Contig1327	31	0	Ta_scaffold_79	[organism=Thlaspi arvense]	100	Ta_scaffold_79	[organism=Thlaspi arvense]	100	Ta_scaffold_79	[organism=Thlaspi arvense]	621	Ta_scaffold_79	[organism=Thlaspi arvense]	925.628	Ta_scaffold_79	[organism=Thlaspi arvense]
Contig1328	25	5.22395e-136	Ta_scaffold_208	[organism=Thlaspi arvense]	100	Ta_scaffold_208	[organism=Thlaspi arvense]	100	Ta_scaffold_208	[organism=Thlaspi arvense]	344	Ta_scaffold_233	[organism=Thlaspi arvense]	487.265	Ta_scaffold_208	[organism=Thlaspi arvense]
Contig1329	33	0	Ta_scaffold_262	[organism=Thlaspi arvense]	99.7039	Ta_scaffold_262	[organism=Thlaspi arvense]	99.7039	Ta_scaffold_262	[organism=Thlaspi arvense]	1349	Ta_scaffold_262	[organism=Thlaspi arvense]	1995.53	Ta_scaffold_262	[organism=Thlaspi arvense]
Contig1330	65	0	Ta_scaffold_3	[organism=Thlaspi arvense]	100	Ta_scaffold_3	[organism=Thlaspi arvense]	100	Ta_scaffold_3	[organism=Thlaspi arvense]	1197	Ta_scaffold_3	[organism=Thlaspi arvense]	1781.55	Ta_scaffold_3	[organism=Thlaspi arvense]
Contig1331	25	0	Ta_scaffold_5	[organism=Thlaspi arvense]	100	Ta_scaffold_5	[organism=Thlaspi arvense]	100	Ta_scaffold_5	[organism=Thlaspi arvense]	554	Ta_scaffold_5	[organism=Thlaspi arvense]	821.609	Ta_scaffold_5	[organism=Thlaspi arvense]
Contig1332	31	0	Ta_scaffold_134	[organism=Thlaspi arvense]	100	Ta_scaffold_134	[organism=Thlaspi arvense]	100	Ta_scaffold_134	[organism=Thlaspi arvense]	1352	Ta_scaffold_134	[organism=Thlaspi arvense]	1999.99	Ta_scaffold_134	[organism=Thlaspi arvense]
Contig1333	42	2.03919e-142	Ta_scaffold_79	[organism=Thlaspi arvense]	100	Ta_scaffold_79	[organism=Thlaspi arvense]	100	Ta_scaffold_79	[organism=Thlaspi arvense]	663	Ta_scaffold_79	[organism=Thlaspi arvense]	509.554	Ta_scaffold_79	[organism=Thlaspi arvense]
Contig1334	27	0	Ta_scaffold_30	[organism=Thlaspi arvense]	99.7726	Ta_scaffold_30	[organism=Thlaspi arvense]	99.7726	Ta_scaffold_30	[organism=Thlaspi arvense]	1319	Ta_scaffold_30	[organism=Thlaspi arvense]	1950.95	Ta_scaffold_30	[organism=Thlaspi arvense]
Contig1335	52	0	Ta_scaffold_1	[organism=Thlaspi arvense]	100	Ta_scaffold_1	[organism=Thlaspi arvense]	100	Ta_scaffold_1	[organism=Thlaspi arvense]	586	Ta_scaffold_1	[organism=Thlaspi arvense]	873.618	Ta_scaffold_1	[organism=Thlaspi arvense]
Contig1336	26	5.81613e-176	Ta_scaffold_643	[organism=Thlaspi arvense]	100	Ta_scaffold_643	[organism=Thlaspi arvense]	100	Ta_scaffold_643	[organism=Thlaspi arvense]	505	Ta_scaffold_643	[organism=Thlaspi arvense]	621.002	Ta_scaffold_643	[organism=Thlaspi arvense]
Contig1337	16	2.60282e-180	Ta_scaffold_54	[organism=Thlaspi arvense]	100	Ta_scaffold_54	[organism=Thlaspi arvense]	100	Ta_scaffold_54	[organism=Thlaspi arvense]	425	Ta_scaffold_54	[organism=Thlaspi arvense]	634.376	Ta_scaffold_54	[organism=Thlaspi arvense]
Contig1338	17	0	Ta_scaffold_33	[organism=Thlaspi arvense]	100	Ta_scaffold_33	[organism=Thlaspi arvense]	100	Ta_scaffold_33	[organism=Thlaspi arvense]	647	Ta_scaffold_33	[organism=Thlaspi arvense]	964.263	Ta_scaffold_33	[organism=Thlaspi arvense]
Contig1339	16	6.15494e-154	Ta_scaffold_61	[organism=Thlaspi arvense]	97.2881	Ta_scaffold_61	[organism=Thlaspi arvense]	97.2881	Ta_scaffold_61	[organism=Thlaspi arvense]	517	Ta_scaffold_61	[organism=Thlaspi arvense]	546.704	Ta_scaffold_61	[organism=Thlaspi arvense]
Contig1340	22	9.14471e-158	Ta_scaffold_3	[organism=Thlaspi arvense]	100	Ta_scaffold_3	[organism=Thlaspi arvense]	100	Ta_scaffold_3	[organism=Thlaspi arvense]	375	Ta_scaffold_3	[organism=Thlaspi arvense]	560.077	Ta_scaffold_3	[organism=Thlaspi arvense]
Contig1341	22	2.94365e-133	Ta_scaffold_105	[organism=Thlaspi arvense]	100	Ta_scaffold_105	[organism=Thlaspi arvense]	100	Ta_scaffold_105	[organism=Thlaspi arvense]	446	Ta_scaffold_28	[organism=Thlaspi arvense]	478.349	Ta_scaffold_105	[organism=Thlaspi arvense]
Contig1342	17	1.03203e-139	Ta_scaffold_1309	[organism=Thlaspi arvense]	100	Ta_scaffold_1309	[organism=Thlaspi arvense]	100	Ta_scaffold_1309	[organism=Thlaspi arvense]	350	Ta_scaffold_1309	[organism=Thlaspi arvense]	499.152	Ta_scaffold_1309	[organism=Thlaspi arvense]
Contig1343	97	0	Ta_scaffold_300	[organism=Thlaspi arvense]	100	Ta_scaffold_300	[organism=Thlaspi arvense]	100	Ta_scaffold_300	[organism=Thlaspi arvense]	2862	Ta_scaffold_300	[organism=Thlaspi arvense]	4255.7	Ta_scaffold_300	[organism=Thlaspi arvense]
Contig1344	51	0	Ta_scaffold_32	[organism=Thlaspi arvense]	100	Ta_scaffold_32	[organism=Thlaspi arvense]	100	Ta_scaffold_32	[organism=Thlaspi arvense]	1197	Ta_scaffold_89	[organism=Thlaspi arvense]	1469.49	Ta_scaffold_32	[organism=Thlaspi arvense]
Contig1345	21	1.16729e-171	Ta_scaffold_46	[organism=Thlaspi arvense]	100	Ta_scaffold_46	[organism=Thlaspi arvense]	100	Ta_scaffold_46	[organism=Thlaspi arvense]	406	Ta_scaffold_46	[organism=Thlaspi arvense]	606.143	Ta_scaffold_46	[organism=Thlaspi arvense]
Contig1346	16	0	Ta_scaffold_237	[organism=Thlaspi arvense]	100	Ta_scaffold_237	[organism=Thlaspi arvense]	100	Ta_scaffold_237	[organism=Thlaspi arvense]	698	Ta_scaffold_237	[organism=Thlaspi arvense]	1040.05	Ta_scaffold_237	[organism=Thlaspi arvense]
Contig1347	23	2.09418e-158	Ta_scaffold_41	[organism=Thlaspi arvense]	100	Ta_scaffold_41	[organism=Thlaspi arvense]	100	Ta_scaffold_41	[organism=Thlaspi arvense]	813	Ta_scaffold_41	[organism=Thlaspi arvense]	563.049	Ta_scaffold_41	[organism=Thlaspi arvense]
Contig1348	13	0	Ta_scaffold_3	[organism=Thlaspi arvense]	100	Ta_scaffold_3	[organism=Thlaspi arvense]	100	Ta_scaffold_3	[organism=Thlaspi arvense]	1128	Ta_scaffold_3	[organism=Thlaspi arvense]	1679.02	Ta_scaffold_3	[organism=Thlaspi arvense]
Contig1349	39	0	Ta_scaffold_16	[organism=Thlaspi arvense]	100	Ta_scaffold_16	[organism=Thlaspi arvense]	100	Ta_scaffold_16	[organism=Thlaspi arvense]	770	Ta_scaffold_15	[organism=Thlaspi arvense]	833.497	Ta_scaffold_16	[organism=Thlaspi arvense]
Contig1350	39	1.32344e-161	Ta_scaffold_4	[organism=Thlaspi arvense]	100	Ta_scaffold_4	[organism=Thlaspi arvense]	100	Ta_scaffold_4	[organism=Thlaspi arvense]	384	Ta_scaffold_4	[organism=Thlaspi arvense]	573.451	Ta_scaffold_4	[organism=Thlaspi arvense]
Contig1351	20	0	Ta_scaffold_252	[organism=Thlaspi arvense]	100	Ta_scaffold_252	[organism=Thlaspi arvense]	100	Ta_scaffold_252	[organism=Thlaspi arvense]	719	Ta_scaffold_252	[organism=Thlaspi arvense]	1071.25	Ta_scaffold_252	[organism=Thlaspi arvense]
Contig1352	65	0	Ta_scaffold_131	[organism=Thlaspi arvense]	100	Ta_scaffold_131	[organism=Thlaspi arvense]	100	Ta_scaffold_131	[organism=Thlaspi arvense]	1963	Ta_scaffold_49	[organism=Thlaspi arvense]	1175.27	Ta_scaffold_131	[organism=Thlaspi arvense]
Contig1353	19	0	Ta_scaffold_47	[organism=Thlaspi arvense]	100	Ta_scaffold_47	[organism=Thlaspi arvense]	100	Ta_scaffold_47	[organism=Thlaspi arvense]	521	Ta_scaffold_47	[organism=Thlaspi arvense]	771.086	Ta_scaffold_47	[organism=Thlaspi arvense]
Contig1354	15	3.42208e-113	Ta_scaffold_246	[organism=Thlaspi arvense]	92.5697	Ta_scaffold_246	[organism=Thlaspi arvense]	92.5697	Ta_scaffold_246	[organism=Thlaspi arvense]	299	Ta_scaffold_246	[organism=Thlaspi arvense]	409.994	Ta_scaffold_246	[organism=Thlaspi arvense]
Contig1355	16	7.23631e-136	Ta_scaffold_2	[organism=Thlaspi arvense]	100	Ta_scaffold_2	[organism=Thlaspi arvense]	100	Ta_scaffold_2	[organism=Thlaspi arvense]	473	Ta_scaffold_2	[organism=Thlaspi arvense]	487.265	Ta_scaffold_2	[organism=Thlaspi arvense]
Contig1356	66	0	Ta_scaffold_546	[organism=Thlaspi arvense]	100	Ta_scaffold_546	[organism=Thlaspi arvense]	100	Ta_scaffold_546	[organism=Thlaspi arvense]	729	Ta_scaffold_546	[organism=Thlaspi arvense]	1062.34	Ta_scaffold_546	[organism=Thlaspi arvense]
Contig1357	58	0	Ta_scaffold_550	[organism=Thlaspi arvense]	100	Ta_scaffold_550	[organism=Thlaspi arvense]	100	Ta_scaffold_550	[organism=Thlaspi arvense]	673	Ta_scaffold_550	[organism=Thlaspi arvense]	818.637	Ta_scaffold_550	[organism=Thlaspi arvense]
Contig1358	31	1.20782e-120	Ta_scaffold_92	[organism=Thlaspi arvense]	100	Ta_scaffold_92	[organism=Thlaspi arvense]	100	Ta_scaffold_92	[organism=Thlaspi arvense]	487	Ta_scaffold_92	[organism=Thlaspi arvense]	436.741	Ta_scaffold_92	[organism=Thlaspi arvense]
Contig1359	53	0	Ta_scaffold_2	[organism=Thlaspi arvense]	100	Ta_scaffold_2	[organism=Thlaspi arvense]	100	Ta_scaffold_2	[organism=Thlaspi arvense]	585	Ta_scaffold_2	[organism=Thlaspi arvense]	843.899	Ta_scaffold_2	[organism=Thlaspi arvense]
Contig1360	17	0	Ta_scaffold_180	[organism=Thlaspi arvense]	92.8571	Ta_scaffold_3150	[organism=Thlaspi arvense]	92.8571	Ta_scaffold_3150	[organism=Thlaspi arvense]	928	Ta_scaffold_180	[organism=Thlaspi arvense]	1028.16	Ta_scaffold_180	[organism=Thlaspi arvense]
Contig1361	28	0	Ta_scaffold_6	[organism=Thlaspi arvense]	100	Ta_scaffold_6	[organism=Thlaspi arvense]	100	Ta_scaffold_6	[organism=Thlaspi arvense]	719	Ta_scaffold_6	[organism=Thlaspi arvense]	1044.51	Ta_scaffold_6	[organism=Thlaspi arvense]
Contig1362	31	0	Ta_scaffold_1523	[organism=Thlaspi arvense]	100	Ta_scaffold_1523	[organism=Thlaspi arvense]	100	Ta_scaffold_1523	[organism=Thlaspi arvense]	1241	Ta_scaffold_1523	[organism=Thlaspi arvense]	974.665	Ta_scaffold_1523	[organism=Thlaspi arvense]
Contig1363	38	0	Ta_scaffold_81	[organism=Thlaspi arvense]	100	Ta_scaffold_81	[organism=Thlaspi arvense]	100	Ta_scaffold_81	[organism=Thlaspi arvense]	4647	Ta_scaffold_81	[organism=Thlaspi arvense]	6908.17	Ta_scaffold_81	[organism=Thlaspi arvense]
Contig1364	35	0	Ta_scaffold_171	[organism=Thlaspi arvense]	100	Ta_scaffold_171	[organism=Thlaspi arvense]	100	Ta_scaffold_171	[organism=Thlaspi arvense]	637	Ta_scaffold_171	[organism=Thlaspi arvense]	949.403	Ta_scaffold_171	[organism=Thlaspi arvense]
Contig1365	25	1.32258e-141	Ta_scaffold_1127	[organism=Thlaspi arvense]	100	Ta_scaffold_1127	[organism=Thlaspi arvense]	100	Ta_scaffold_1127	[organism=Thlaspi arvense]	510	Ta_scaffold_1127	[organism=Thlaspi arvense]	506.582	Ta_scaffold_1127	[organism=Thlaspi arvense]
Contig1366	29	1.15664e-146	Ta_scaffold_18	[organism=Thlaspi arvense]	100	Ta_scaffold_18	[organism=Thlaspi arvense]	100	Ta_scaffold_18	[organism=Thlaspi arvense]	566	Ta_scaffold_18	[organism=Thlaspi arvense]	522.928	Ta_scaffold_18	[organism=Thlaspi arvense]
Contig1367	24	4.0798e-169	Ta_scaffold_64	[organism=Thlaspi arvense]	100	Ta_scaffold_64	[organism=Thlaspi arvense]	100	Ta_scaffold_64	[organism=Thlaspi arvense]	401	Ta_scaffold_64	[organism=Thlaspi arvense]	598.713	Ta_scaffold_64	[organism=Thlaspi arvense]
Contig1368	19	0	Ta_scaffold_545	[organism=Thlaspi arvense]	100	Ta_scaffold_545	[organism=Thlaspi arvense]	100	Ta_scaffold_545	[organism=Thlaspi arvense]	705	Ta_scaffold_545	[organism=Thlaspi arvense]	774.058	Ta_scaffold_545	[organism=Thlaspi arvense]
Contig1369	11	0	Ta_scaffold_365	[organism=Thlaspi arvense]	100	Ta_scaffold_131	[organism=Thlaspi arvense]	100	Ta_scaffold_131	[organism=Thlaspi arvense]	830	Ta_scaffold_365	[organism=Thlaspi arvense]	1231.74	Ta_scaffold_365	[organism=Thlaspi arvense]
Contig1370	15	0	Ta_scaffold_258	[organism=Thlaspi arvense]	100	Ta_scaffold_506	[organism=Thlaspi arvense]	100	Ta_scaffold_506	[organism=Thlaspi arvense]	650	Ta_scaffold_258	[organism=Thlaspi arvense]	738.395	Ta_scaffold_258	[organism=Thlaspi arvense]
Contig1371	32	0	Ta_scaffold_3	[organism=Thlaspi arvense]	99.359	Ta_scaffold_3	[organism=Thlaspi arvense]	99.359	Ta_scaffold_3	[organism=Thlaspi arvense]	920	Ta_scaffold_3	[organism=Thlaspi arvense]	928.599	Ta_scaffold_3	[organism=Thlaspi arvense]
Contig1372	35	0	Ta_scaffold_117	[organism=Thlaspi arvense]	100	Ta_scaffold_117	[organism=Thlaspi arvense]	100	Ta_scaffold_117	[organism=Thlaspi arvense]	1246	Ta_scaffold_117	[organism=Thlaspi arvense]	1842.47	Ta_scaffold_117	[organism=Thlaspi arvense]
Contig1373	27	1.57419e-179	Ta_scaffold_499	[organism=Thlaspi arvense]	100	Ta_scaffold_499	[organism=Thlaspi arvense]	100	Ta_scaffold_499	[organism=Thlaspi arvense]	467	Ta_scaffold_17	[organism=Thlaspi arvense]	632.89	Ta_scaffold_499	[organism=Thlaspi arvense]
Contig1374	31	0	Ta_scaffold_262	[organism=Thlaspi arvense]	100	Ta_scaffold_262	[organism=Thlaspi arvense]	100	Ta_scaffold_262	[organism=Thlaspi arvense]	1219	Ta_scaffold_262	[organism=Thlaspi arvense]	1814.24	Ta_scaffold_262	[organism=Thlaspi arvense]
Contig1375	37	0	Ta_scaffold_325	[organism=Thlaspi arvense]	100	Ta_scaffold_325	[organism=Thlaspi arvense]	100	Ta_scaffold_325	[organism=Thlaspi arvense]	803	Ta_scaffold_325	[organism=Thlaspi arvense]	1191.62	Ta_scaffold_325	[organism=Thlaspi arvense]
Contig1376	19	3.48238e-123	Ta_scaffold_22	[organism=Thlaspi arvense]	100	Ta_scaffold_22	[organism=Thlaspi arvense]	100	Ta_scaffold_22	[organism=Thlaspi arvense]	367	Ta_scaffold_22	[organism=Thlaspi arvense]	444.171	Ta_scaffold_22	[organism=Thlaspi arvense]
Contig1377	20	1.02128e-170	Ta_scaffold_55	[organism=Thlaspi arvense]	100	Ta_scaffold_55	[organism=Thlaspi arvense]	100	Ta_scaffold_55	[organism=Thlaspi arvense]	404	Ta_scaffold_55	[organism=Thlaspi arvense]	603.171	Ta_scaffold_55	[organism=Thlaspi arvense]
Contig1378	25	0	Ta_scaffold_7	[organism=Thlaspi arvense]	100	Ta_scaffold_7	[organism=Thlaspi arvense]	100	Ta_scaffold_7	[organism=Thlaspi arvense]	582	Ta_scaffold_7	[organism=Thlaspi arvense]	867.674	Ta_scaffold_7	[organism=Thlaspi arvense]
Contig1379	20	0	Ta_scaffold_19	[organism=Thlaspi arvense]	100	Ta_scaffold_19	[organism=Thlaspi arvense]	100	Ta_scaffold_19	[organism=Thlaspi arvense]	437	Ta_scaffold_19	[organism=Thlaspi arvense]	652.208	Ta_scaffold_19	[organism=Thlaspi arvense]
Contig1380	18	0	Ta_scaffold_201	[organism=Thlaspi arvense]	100	Ta_scaffold_201	[organism=Thlaspi arvense]	100	Ta_scaffold_201	[organism=Thlaspi arvense]	1505	Ta_scaffold_201	[organism=Thlaspi arvense]	1597.29	Ta_scaffold_201	[organism=Thlaspi arvense]
Contig1381	56	0	Ta_scaffold_9	[organism=Thlaspi arvense]	100	Ta_scaffold_9	[organism=Thlaspi arvense]	100	Ta_scaffold_9	[organism=Thlaspi arvense]	666	Ta_scaffold_9	[organism=Thlaspi arvense]	992.496	Ta_scaffold_9	[organism=Thlaspi arvense]
Contig1382	38	4.40782e-146	Ta_scaffold_125	[organism=Thlaspi arvense]	100	Ta_scaffold_125	[organism=Thlaspi arvense]	100	Ta_scaffold_125	[organism=Thlaspi arvense]	352	Ta_scaffold_125	[organism=Thlaspi arvense]	521.442	Ta_scaffold_125	[organism=Thlaspi arvense]
Contig1383	22	0	Ta_scaffold_20	[organism=Thlaspi arvense]	100	Ta_scaffold_20	[organism=Thlaspi arvense]	100	Ta_scaffold_20	[organism=Thlaspi arvense]	841	Ta_scaffold_20	[organism=Thlaspi arvense]	1243.63	Ta_scaffold_20	[organism=Thlaspi arvense]
Contig1384	43	0	Ta_scaffold_14	[organism=Thlaspi arvense]	100	Ta_scaffold_14	[organism=Thlaspi arvense]	100	Ta_scaffold_14	[organism=Thlaspi arvense]	635	Ta_scaffold_14	[organism=Thlaspi arvense]	946.431	Ta_scaffold_14	[organism=Thlaspi arvense]
Contig1385	19	0	Ta_scaffold_142	[organism=Thlaspi arvense]	100	Ta_scaffold_142	[organism=Thlaspi arvense]	100	Ta_scaffold_142	[organism=Thlaspi arvense]	2064	Ta_scaffold_142	[organism=Thlaspi arvense]	3069.89	Ta_scaffold_142	[organism=Thlaspi arvense]
Contig1386	45	0	Ta_scaffold_17	[organism=Thlaspi arvense]	100	Ta_scaffold_17	[organism=Thlaspi arvense]	100	Ta_scaffold_17	[organism=Thlaspi arvense]	1292	Ta_scaffold_17	[organism=Thlaspi arvense]	1273.35	Ta_scaffold_17	[organism=Thlaspi arvense]
Contig1387	20	0	Ta_scaffold_86	[organism=Thlaspi arvense]	100	Ta_scaffold_86	[organism=Thlaspi arvense]	100	Ta_scaffold_86	[organism=Thlaspi arvense]	710	Ta_scaffold_86	[organism=Thlaspi arvense]	1038.56	Ta_scaffold_86	[organism=Thlaspi arvense]
Contig1388	43	0	Ta_scaffold_26	[organism=Thlaspi arvense]	99.1617	Ta_scaffold_26	[organism=Thlaspi arvense]	99.1617	Ta_scaffold_26	[organism=Thlaspi arvense]	831	Ta_scaffold_26	[organism=Thlaspi arvense]	1218.36	Ta_scaffold_26	[organism=Thlaspi arvense]
Contig1389	28	0	Ta_scaffold_109	[organism=Thlaspi arvense]	100	Ta_scaffold_109	[organism=Thlaspi arvense]	100	Ta_scaffold_109	[organism=Thlaspi arvense]	2284	Ta_scaffold_100	[organism=Thlaspi arvense]	3019.37	Ta_scaffold_109	[organism=Thlaspi arvense]
Contig1390	63	0	Ta_scaffold_189	[organism=Thlaspi arvense]	100	Ta_scaffold_189	[organism=Thlaspi arvense]	100	Ta_scaffold_189	[organism=Thlaspi arvense]	532	Ta_scaffold_189	[organism=Thlaspi arvense]	793.376	Ta_scaffold_189	[organism=Thlaspi arvense]
Contig1391	23	0	Ta_scaffold_18	[organism=Thlaspi arvense]	100	Ta_scaffold_18	[organism=Thlaspi arvense]	100	Ta_scaffold_18	[organism=Thlaspi arvense]	2712	Ta_scaffold_18	[organism=Thlaspi arvense]	3729.66	Ta_scaffold_18	[organism=Thlaspi arvense]
Contig1392	31	0	Ta_scaffold_200	[organism=Thlaspi arvense]	100	Ta_scaffold_200	[organism=Thlaspi arvense]	100	Ta_scaffold_200	[organism=Thlaspi arvense]	1306	Ta_scaffold_200	[organism=Thlaspi arvense]	1546.77	Ta_scaffold_200	[organism=Thlaspi arvense]
Contig1393	20	0	Ta_scaffold_497	[organism=Thlaspi arvense]	99.9533	Ta_scaffold_497	[organism=Thlaspi arvense]	99.9533	Ta_scaffold_497	[organism=Thlaspi arvense]	2140	Ta_scaffold_497	[organism=Thlaspi arvense]	3179.85	Ta_scaffold_497	[organism=Thlaspi arvense]
Contig1394	25	0	Ta_scaffold_176	[organism=Thlaspi arvense]	100	Ta_scaffold_176	[organism=Thlaspi arvense]	100	Ta_scaffold_176	[organism=Thlaspi arvense]	1072	Ta_scaffold_176	[organism=Thlaspi arvense]	1005.87	Ta_scaffold_176	[organism=Thlaspi arvense]
Contig1395	47	0	Ta_scaffold_20	[organism=Thlaspi arvense]	100	Ta_scaffold_20	[organism=Thlaspi arvense]	100	Ta_scaffold_20	[organism=Thlaspi arvense]	1752	Ta_scaffold_92	[organism=Thlaspi arvense]	1551.22	Ta_scaffold_20	[organism=Thlaspi arvense]
Contig1396	33	0	Ta_scaffold_49	[organism=Thlaspi arvense]	100	Ta_scaffold_49	[organism=Thlaspi arvense]	100	Ta_scaffold_49	[organism=Thlaspi arvense]	540	Ta_scaffold_49	[organism=Thlaspi arvense]	805.263	Ta_scaffold_49	[organism=Thlaspi arvense]
Contig1397	40	0	Ta_scaffold_96	[organism=Thlaspi arvense]	100	Ta_scaffold_96	[organism=Thlaspi arvense]	100	Ta_scaffold_96	[organism=Thlaspi arvense]	1547	Ta_scaffold_96	[organism=Thlaspi arvense]	754.74	Ta_scaffold_96	[organism=Thlaspi arvense]
Contig1398	95	0	Ta_scaffold_209	[organism=Thlaspi arvense]	100	Ta_scaffold_209	[organism=Thlaspi arvense]	100	Ta_scaffold_209	[organism=Thlaspi arvense]	883	Ta_scaffold_209	[organism=Thlaspi arvense]	1314.95	Ta_scaffold_209	[organism=Thlaspi arvense]
Contig1399	25	0	Ta_scaffold_530	[organism=Thlaspi arvense]	98.4252	Ta_scaffold_530	[organism=Thlaspi arvense]	98.4252	Ta_scaffold_530	[organism=Thlaspi arvense]	633	Ta_scaffold_530	[organism=Thlaspi arvense]	915.226	Ta_scaffold_530	[organism=Thlaspi arvense]
Contig1400	52	0	Ta_scaffold_11	[organism=Thlaspi arvense]	100	Ta_scaffold_11	[organism=Thlaspi arvense]	100	Ta_scaffold_11	[organism=Thlaspi arvense]	1212	Ta_scaffold_11	[organism=Thlaspi arvense]	1803.84	Ta_scaffold_11	[organism=Thlaspi arvense]
Contig1401	19	0	Ta_scaffold_323	[organism=Thlaspi arvense]	100	Ta_scaffold_323	[organism=Thlaspi arvense]	100	Ta_scaffold_323	[organism=Thlaspi arvense]	1774	Ta_scaffold_323	[organism=Thlaspi arvense]	2638.96	Ta_scaffold_323	[organism=Thlaspi arvense]
Contig1402	15	0	Ta_scaffold_20	[organism=Thlaspi arvense]	88.2353	Ta_scaffold_2074	[organism=Thlaspi arvense]	88.2353	Ta_scaffold_2074	[organism=Thlaspi arvense]	1763	Ta_scaffold_20	[organism=Thlaspi arvense]	1684.96	Ta_scaffold_20	[organism=Thlaspi arvense]
Contig1403	18	0	Ta_scaffold_69	[organism=Thlaspi arvense]	100	Ta_scaffold_69	[organism=Thlaspi arvense]	100	Ta_scaffold_69	[organism=Thlaspi arvense]	630	Ta_scaffold_69	[organism=Thlaspi arvense]	939.001	Ta_scaffold_69	[organism=Thlaspi arvense]
Contig1404	22	0	Ta_scaffold_13	[organism=Thlaspi arvense]	100	Ta_scaffold_93	[organism=Thlaspi arvense]	100	Ta_scaffold_93	[organism=Thlaspi arvense]	1377	Ta_scaffold_13	[organism=Thlaspi arvense]	1057.88	Ta_scaffold_13	[organism=Thlaspi arvense]
Contig1405	12	0	Ta_scaffold_49	[organism=Thlaspi arvense]	100	Ta_scaffold_49	[organism=Thlaspi arvense]	100	Ta_scaffold_49	[organism=Thlaspi arvense]	550	Ta_scaffold_49	[organism=Thlaspi arvense]	802.292	Ta_scaffold_49	[organism=Thlaspi arvense]
Contig1406	26	0	Ta_scaffold_45	[organism=Thlaspi arvense]	100	Ta_scaffold_45	[organism=Thlaspi arvense]	100	Ta_scaffold_45	[organism=Thlaspi arvense]	1218	Ta_scaffold_45	[organism=Thlaspi arvense]	1576.48	Ta_scaffold_45	[organism=Thlaspi arvense]
Contig1407	12	3.13869e-150	Ta_scaffold_23	[organism=Thlaspi arvense]	100	Ta_scaffold_23	[organism=Thlaspi arvense]	100	Ta_scaffold_23	[organism=Thlaspi arvense]	391	Ta_scaffold_23	[organism=Thlaspi arvense]	534.816	Ta_scaffold_23	[organism=Thlaspi arvense]
Contig1408	20	0	Ta_scaffold_3663	[organism=Thlaspi arvense]	99.6183	Ta_scaffold_3663	[organism=Thlaspi arvense]	99.6183	Ta_scaffold_3663	[organism=Thlaspi arvense]	1270	Ta_scaffold_3663	[organism=Thlaspi arvense]	1320.9	Ta_scaffold_3663	[organism=Thlaspi arvense]
Contig1409	33	0	Ta_scaffold_8	[organism=Thlaspi arvense]	100	Ta_scaffold_8	[organism=Thlaspi arvense]	100	Ta_scaffold_8	[organism=Thlaspi arvense]	446	Ta_scaffold_8	[organism=Thlaspi arvense]	661.124	Ta_scaffold_8	[organism=Thlaspi arvense]
Contig1410	40	0	Ta_scaffold_545	[organism=Thlaspi arvense]	100	Ta_scaffold_545	[organism=Thlaspi arvense]	100	Ta_scaffold_545	[organism=Thlaspi arvense]	1597	Ta_scaffold_545	[organism=Thlaspi arvense]	1038.56	Ta_scaffold_545	[organism=Thlaspi arvense]
Contig1411	26	3.55134e-163	Ta_scaffold_4	[organism=Thlaspi arvense]	100	Ta_scaffold_4	[organism=Thlaspi arvense]	100	Ta_scaffold_4	[organism=Thlaspi arvense]	396	Ta_scaffold_1	[organism=Thlaspi arvense]	577.909	Ta_scaffold_4	[organism=Thlaspi arvense]
Contig1412	24	0	Ta_scaffold_55	[organism=Thlaspi arvense]	100	Ta_scaffold_55	[organism=Thlaspi arvense]	100	Ta_scaffold_55	[organism=Thlaspi arvense]	1898	Ta_scaffold_55	[organism=Thlaspi arvense]	2823.22	Ta_scaffold_55	[organism=Thlaspi arvense]
Contig1413	19	0	Ta_scaffold_1532	[organism=Thlaspi arvense]	100	Ta_scaffold_1532	[organism=Thlaspi arvense]	100	Ta_scaffold_1532	[organism=Thlaspi arvense]	1813	Ta_scaffold_1532	[organism=Thlaspi arvense]	2693.94	Ta_scaffold_1532	[organism=Thlaspi arvense]
Contig1414	68	0	Ta_scaffold_5	[organism=Thlaspi arvense]	100	Ta_scaffold_5	[organism=Thlaspi arvense]	100	Ta_scaffold_5	[organism=Thlaspi arvense]	642	Ta_scaffold_5	[organism=Thlaspi arvense]	913.74	Ta_scaffold_5	[organism=Thlaspi arvense]
Contig1415	49	0	Ta_scaffold_13	[organism=Thlaspi arvense]	100	Ta_scaffold_13	[organism=Thlaspi arvense]	100	Ta_scaffold_13	[organism=Thlaspi arvense]	1101	Ta_scaffold_59	[organism=Thlaspi arvense]	916.712	Ta_scaffold_13	[organism=Thlaspi arvense]
Contig1416	18	0	Ta_scaffold_2291	[organism=Thlaspi arvense]	99.9304	Ta_scaffold_2291	[organism=Thlaspi arvense]	99.9304	Ta_scaffold_2291	[organism=Thlaspi arvense]	1437	Ta_scaffold_2291	[organism=Thlaspi arvense]	2133.73	Ta_scaffold_2291	[organism=Thlaspi arvense]
Contig1417	52	9.46447e-153	Ta_scaffold_37	[organism=Thlaspi arvense]	100	Ta_scaffold_37	[organism=Thlaspi arvense]	100	Ta_scaffold_37	[organism=Thlaspi arvense]	731	Ta_scaffold_37	[organism=Thlaspi arvense]	543.732	Ta_scaffold_37	[organism=Thlaspi arvense]
Contig1418	67	9.51746e-151	Ta_scaffold_11	[organism=Thlaspi arvense]	100	Ta_scaffold_11	[organism=Thlaspi arvense]	100	Ta_scaffold_11	[organism=Thlaspi arvense]	360	Ta_scaffold_11	[organism=Thlaspi arvense]	537.788	Ta_scaffold_11	[organism=Thlaspi arvense]
Contig1419	17	0	Ta_scaffold_9	[organism=Thlaspi arvense]	100	Ta_scaffold_9	[organism=Thlaspi arvense]	100	Ta_scaffold_9	[organism=Thlaspi arvense]	2227	Ta_scaffold_9	[organism=Thlaspi arvense]	3312.1	Ta_scaffold_9	[organism=Thlaspi arvense]
Contig1420	23	3.90219e-145	Ta_scaffold_73	[organism=Thlaspi arvense]	100	Ta_scaffold_73	[organism=Thlaspi arvense]	100	Ta_scaffold_73	[organism=Thlaspi arvense]	605	Ta_scaffold_73	[organism=Thlaspi arvense]	518.47	Ta_scaffold_73	[organism=Thlaspi arvense]
Contig1421	48	0	Ta_scaffold_73	[organism=Thlaspi arvense]	100	Ta_scaffold_73	[organism=Thlaspi arvense]	100	Ta_scaffold_73	[organism=Thlaspi arvense]	696	Ta_scaffold_97	[organism=Thlaspi arvense]	754.74	Ta_scaffold_73	[organism=Thlaspi arvense]
Contig1422	29	0	Ta_scaffold_332	[organism=Thlaspi arvense]	100	Ta_scaffold_332	[organism=Thlaspi arvense]	100	Ta_scaffold_332	[organism=Thlaspi arvense]	4681	Ta_scaffold_332	[organism=Thlaspi arvense]	6958.69	Ta_scaffold_332	[organism=Thlaspi arvense]
Contig1423	45	3.27258e-147	Ta_scaffold_2104	[organism=Thlaspi arvense]	100	Ta_scaffold_2104	[organism=Thlaspi arvense]	100	Ta_scaffold_2104	[organism=Thlaspi arvense]	359	Ta_scaffold_2104	[organism=Thlaspi arvense]	524.414	Ta_scaffold_2104	[organism=Thlaspi arvense]
Contig1424	16	0	Ta_scaffold_62	[organism=Thlaspi arvense]	100	Ta_scaffold_62	[organism=Thlaspi arvense]	100	Ta_scaffold_62	[organism=Thlaspi arvense]	1493	Ta_scaffold_62	[organism=Thlaspi arvense]	1267.4	Ta_scaffold_62	[organism=Thlaspi arvense]
Contig1425	104	0	Ta_scaffold_192	[organism=Thlaspi arvense]	100	Ta_scaffold_192	[organism=Thlaspi arvense]	100	Ta_scaffold_192	[organism=Thlaspi arvense]	2269	Ta_scaffold_192	[organism=Thlaspi arvense]	1995.53	Ta_scaffold_192	[organism=Thlaspi arvense]
Contig1426	36	0	Ta_scaffold_27	[organism=Thlaspi arvense]	100	Ta_scaffold_27	[organism=Thlaspi arvense]	100	Ta_scaffold_27	[organism=Thlaspi arvense]	864	Ta_scaffold_27	[organism=Thlaspi arvense]	915.226	Ta_scaffold_27	[organism=Thlaspi arvense]
Contig1427	28	3.98044e-159	Ta_scaffold_212	[organism=Thlaspi arvense]	100	Ta_scaffold_32	[organism=Thlaspi arvense]	100	Ta_scaffold_32	[organism=Thlaspi arvense]	380	Ta_scaffold_212	[organism=Thlaspi arvense]	563.049	Ta_scaffold_212	[organism=Thlaspi arvense]
Contig1428	20	0	Ta_scaffold_193	[organism=Thlaspi arvense]	100	Ta_scaffold_193	[organism=Thlaspi arvense]	100	Ta_scaffold_193	[organism=Thlaspi arvense]	1992	Ta_scaffold_193	[organism=Thlaspi arvense]	2962.9	Ta_scaffold_193	[organism=Thlaspi arvense]
Contig1429	24	0	Ta_scaffold_199	[organism=Thlaspi arvense]	100	Ta_scaffold_199	[organism=Thlaspi arvense]	100	Ta_scaffold_199	[organism=Thlaspi arvense]	855	Ta_scaffold_199	[organism=Thlaspi arvense]	898.88	Ta_scaffold_199	[organism=Thlaspi arvense]
Contig1430	60	0	Ta_scaffold_159	[organism=Thlaspi arvense]	100	Ta_scaffold_159	[organism=Thlaspi arvense]	100	Ta_scaffold_159	[organism=Thlaspi arvense]	1280	Ta_scaffold_159	[organism=Thlaspi arvense]	1812.76	Ta_scaffold_159	[organism=Thlaspi arvense]
Contig1431	23	0	Ta_scaffold_9	[organism=Thlaspi arvense]	98.773	Ta_scaffold_9	[organism=Thlaspi arvense]	98.773	Ta_scaffold_9	[organism=Thlaspi arvense]	485	Ta_scaffold_9	[organism=Thlaspi arvense]	705.703	Ta_scaffold_9	[organism=Thlaspi arvense]
Contig1432	75	1.98126e-180	Ta_scaffold_107	[organism=Thlaspi arvense]	100	Ta_scaffold_107	[organism=Thlaspi arvense]	100	Ta_scaffold_107	[organism=Thlaspi arvense]	598	Ta_scaffold_107	[organism=Thlaspi arvense]	635.862	Ta_scaffold_107	[organism=Thlaspi arvense]
Contig1433	34	1.83991e-160	Ta_scaffold_61	[organism=Thlaspi arvense]	100	Ta_scaffold_61	[organism=Thlaspi arvense]	100	Ta_scaffold_61	[organism=Thlaspi arvense]	502	Ta_scaffold_65	[organism=Thlaspi arvense]	568.993	Ta_scaffold_61	[organism=Thlaspi arvense]
Contig1434	36	1.61324e-133	Ta_scaffold_1145	[organism=Thlaspi arvense]	100	Ta_scaffold_1145	[organism=Thlaspi arvense]	100	Ta_scaffold_1145	[organism=Thlaspi arvense]	530	Ta_scaffold_1145	[organism=Thlaspi arvense]	479.835	Ta_scaffold_1145	[organism=Thlaspi arvense]
Contig1435	20	0	Ta_scaffold_27	[organism=Thlaspi arvense]	100	Ta_scaffold_27	[organism=Thlaspi arvense]	100	Ta_scaffold_27	[organism=Thlaspi arvense]	1486	Ta_scaffold_27	[organism=Thlaspi arvense]	1747.37	Ta_scaffold_27	[organism=Thlaspi arvense]
Contig1436	124	0	Ta_scaffold_188	[organism=Thlaspi arvense]	100	Ta_scaffold_188	[organism=Thlaspi arvense]	100	Ta_scaffold_188	[organism=Thlaspi arvense]	2402	Ta_scaffold_476	[organism=Thlaspi arvense]	1139.61	Ta_scaffold_188	[organism=Thlaspi arvense]
Contig1437	16	0	Ta_scaffold_1221	[organism=Thlaspi arvense]	100	Ta_scaffold_1221	[organism=Thlaspi arvense]	100	Ta_scaffold_1221	[organism=Thlaspi arvense]	849	Ta_scaffold_1221	[organism=Thlaspi arvense]	1264.43	Ta_scaffold_1221	[organism=Thlaspi arvense]
Contig1438	17	0	Ta_scaffold_1020	[organism=Thlaspi arvense]	100	Ta_scaffold_1020	[organism=Thlaspi arvense]	100	Ta_scaffold_1020	[organism=Thlaspi arvense]	1193	Ta_scaffold_1020	[organism=Thlaspi arvense]	1154.47	Ta_scaffold_1020	[organism=Thlaspi arvense]
Contig1439	23	0	Ta_scaffold_1	[organism=Thlaspi arvense]	100	Ta_scaffold_1	[organism=Thlaspi arvense]	100	Ta_scaffold_1	[organism=Thlaspi arvense]	1540	Ta_scaffold_1	[organism=Thlaspi arvense]	2291.24	Ta_scaffold_1	[organism=Thlaspi arvense]
Contig1440	40	0	Ta_scaffold_37	[organism=Thlaspi arvense]	100	Ta_scaffold_37	[organism=Thlaspi arvense]	100	Ta_scaffold_37	[organism=Thlaspi arvense]	496	Ta_scaffold_37	[organism=Thlaspi arvense]	735.423	Ta_scaffold_37	[organism=Thlaspi arvense]
Contig1441	29	0	Ta_scaffold_22	[organism=Thlaspi arvense]	100	Ta_scaffold_22	[organism=Thlaspi arvense]	100	Ta_scaffold_22	[organism=Thlaspi arvense]	2026	Ta_scaffold_22	[organism=Thlaspi arvense]	2511.16	Ta_scaffold_22	[organism=Thlaspi arvense]
Contig1442	17	0	Ta_scaffold_41	[organism=Thlaspi arvense]	100	Ta_scaffold_41	[organism=Thlaspi arvense]	100	Ta_scaffold_41	[organism=Thlaspi arvense]	580	Ta_scaffold_41	[organism=Thlaspi arvense]	864.703	Ta_scaffold_41	[organism=Thlaspi arvense]
Contig1443	26	0	Ta_scaffold_347	[organism=Thlaspi arvense]	100	Ta_scaffold_347	[organism=Thlaspi arvense]	100	Ta_scaffold_347	[organism=Thlaspi arvense]	919	Ta_scaffold_347	[organism=Thlaspi arvense]	1043.02	Ta_scaffold_347	[organism=Thlaspi arvense]
Contig1444	13	8.71747e-155	Ta_scaffold_9	[organism=Thlaspi arvense]	100	Ta_scaffold_9	[organism=Thlaspi arvense]	100	Ta_scaffold_9	[organism=Thlaspi arvense]	392	Ta_scaffold_9	[organism=Thlaspi arvense]	549.676	Ta_scaffold_9	[organism=Thlaspi arvense]
Contig1445	33	6.75342e-179	Ta_scaffold_3	[organism=Thlaspi arvense]	100	Ta_scaffold_3	[organism=Thlaspi arvense]	100	Ta_scaffold_3	[organism=Thlaspi arvense]	435	Ta_scaffold_3	[organism=Thlaspi arvense]	631.404	Ta_scaffold_3	[organism=Thlaspi arvense]
Contig1446	29	0	Ta_scaffold_33	[organism=Thlaspi arvense]	100	Ta_scaffold_33	[organism=Thlaspi arvense]	100	Ta_scaffold_33	[organism=Thlaspi arvense]	620	Ta_scaffold_33	[organism=Thlaspi arvense]	670.04	Ta_scaffold_33	[organism=Thlaspi arvense]
Contig1447	68	0	Ta_scaffold_236	[organism=Thlaspi arvense]	100	Ta_scaffold_236	[organism=Thlaspi arvense]	100	Ta_scaffold_236	[organism=Thlaspi arvense]	963	Ta_scaffold_236	[organism=Thlaspi arvense]	1433.83	Ta_scaffold_236	[organism=Thlaspi arvense]
Contig1448	15	0	Ta_scaffold_152	[organism=Thlaspi arvense]	100	Ta_scaffold_152	[organism=Thlaspi arvense]	100	Ta_scaffold_152	[organism=Thlaspi arvense]	799	Ta_scaffold_152	[organism=Thlaspi arvense]	1190.13	Ta_scaffold_152	[organism=Thlaspi arvense]
Contig1449	19	0	Ta_scaffold_44	[organism=Thlaspi arvense]	100	Ta_scaffold_44	[organism=Thlaspi arvense]	100	Ta_scaffold_44	[organism=Thlaspi arvense]	2130	Ta_scaffold_44	[organism=Thlaspi arvense]	2127.78	Ta_scaffold_44	[organism=Thlaspi arvense]
Contig1450	46	0	Ta_scaffold_78	[organism=Thlaspi arvense]	100	Ta_scaffold_78	[organism=Thlaspi arvense]	100	Ta_scaffold_78	[organism=Thlaspi arvense]	628	Ta_scaffold_31	[organism=Thlaspi arvense]	683.413	Ta_scaffold_78	[organism=Thlaspi arvense]
Contig1451	20	0	Ta_scaffold_95	[organism=Thlaspi arvense]	100	Ta_scaffold_95	[organism=Thlaspi arvense]	100	Ta_scaffold_95	[organism=Thlaspi arvense]	1372	Ta_scaffold_95	[organism=Thlaspi arvense]	2038.62	Ta_scaffold_95	[organism=Thlaspi arvense]
Contig1452	40	9.73177e-120	Ta_scaffold_10	[organism=Thlaspi arvense]	100	Ta_scaffold_10	[organism=Thlaspi arvense]	100	Ta_scaffold_10	[organism=Thlaspi arvense]	441	Ta_scaffold_10	[organism=Thlaspi arvense]	435.255	Ta_scaffold_10	[organism=Thlaspi arvense]
Contig1453	17	0	Ta_scaffold_135	[organism=Thlaspi arvense]	100	Ta_scaffold_135	[organism=Thlaspi arvense]	100	Ta_scaffold_135	[organism=Thlaspi arvense]	894	Ta_scaffold_135	[organism=Thlaspi arvense]	1313.47	Ta_scaffold_135	[organism=Thlaspi arvense]
Contig1454	27	0	Ta_scaffold_583	[organism=Thlaspi arvense]	100	Ta_scaffold_583	[organism=Thlaspi arvense]	100	Ta_scaffold_583	[organism=Thlaspi arvense]	953	Ta_scaffold_583	[organism=Thlaspi arvense]	1418.97	Ta_scaffold_583	[organism=Thlaspi arvense]
Contig1455	59	0	Ta_scaffold_55	[organism=Thlaspi arvense]	100	Ta_scaffold_55	[organism=Thlaspi arvense]	100	Ta_scaffold_55	[organism=Thlaspi arvense]	1702	Ta_scaffold_55	[organism=Thlaspi arvense]	2531.97	Ta_scaffold_55	[organism=Thlaspi arvense]
Contig1456	16	0	Ta_scaffold_323	[organism=Thlaspi arvense]	92.4789	Ta_scaffold_323	[organism=Thlaspi arvense]	92.4789	Ta_scaffold_323	[organism=Thlaspi arvense]	1662	Ta_scaffold_323	[organism=Thlaspi arvense]	2065.37	Ta_scaffold_323	[organism=Thlaspi arvense]
Contig1457	25	1.18491e-163	Ta_scaffold_3	[organism=Thlaspi arvense]	100	Ta_scaffold_3	[organism=Thlaspi arvense]	100	Ta_scaffold_3	[organism=Thlaspi arvense]	388	Ta_scaffold_3	[organism=Thlaspi arvense]	579.395	Ta_scaffold_3	[organism=Thlaspi arvense]
Contig1458	58	0	Ta_scaffold_47	[organism=Thlaspi arvense]	100	Ta_scaffold_47	[organism=Thlaspi arvense]	100	Ta_scaffold_47	[organism=Thlaspi arvense]	438	Ta_scaffold_47	[organism=Thlaspi arvense]	653.694	Ta_scaffold_47	[organism=Thlaspi arvense]
Contig1459	18	0	Ta_scaffold_69	[organism=Thlaspi arvense]	99.7046	Ta_scaffold_69	[organism=Thlaspi arvense]	99.7046	Ta_scaffold_69	[organism=Thlaspi arvense]	1067	Ta_scaffold_69	[organism=Thlaspi arvense]	1254.03	Ta_scaffold_69	[organism=Thlaspi arvense]
Contig1460	47	0	Ta_scaffold_29	[organism=Thlaspi arvense]	100	Ta_scaffold_29	[organism=Thlaspi arvense]	100	Ta_scaffold_29	[organism=Thlaspi arvense]	488	Ta_scaffold_13	[organism=Thlaspi arvense]	699.759	Ta_scaffold_29	[organism=Thlaspi arvense]
Contig1461	17	0	Ta_scaffold_131	[organism=Thlaspi arvense]	100	Ta_scaffold_131	[organism=Thlaspi arvense]	100	Ta_scaffold_131	[organism=Thlaspi arvense]	1020	Ta_scaffold_131	[organism=Thlaspi arvense]	1515.56	Ta_scaffold_131	[organism=Thlaspi arvense]
Contig1462	53	0	Ta_scaffold_4	[organism=Thlaspi arvense]	100	Ta_scaffold_4	[organism=Thlaspi arvense]	100	Ta_scaffold_4	[organism=Thlaspi arvense]	1112	Ta_scaffold_4	[organism=Thlaspi arvense]	1655.24	Ta_scaffold_4	[organism=Thlaspi arvense]
Contig1463	60	0	Ta_scaffold_576	[organism=Thlaspi arvense]	100	Ta_scaffold_576	[organism=Thlaspi arvense]	100	Ta_scaffold_576	[organism=Thlaspi arvense]	1066	Ta_scaffold_576	[organism=Thlaspi arvense]	1358.05	Ta_scaffold_576	[organism=Thlaspi arvense]
Contig1464	27	0	Ta_scaffold_19	[organism=Thlaspi arvense]	100	Ta_scaffold_19	[organism=Thlaspi arvense]	100	Ta_scaffold_19	[organism=Thlaspi arvense]	947	Ta_scaffold_19	[organism=Thlaspi arvense]	1402.63	Ta_scaffold_19	[organism=Thlaspi arvense]
Contig1465	29	0	Ta_scaffold_35	[organism=Thlaspi arvense]	100	Ta_scaffold_35	[organism=Thlaspi arvense]	100	Ta_scaffold_35	[organism=Thlaspi arvense]	876	Ta_scaffold_35	[organism=Thlaspi arvense]	1304.55	Ta_scaffold_35	[organism=Thlaspi arvense]
Contig1466	39	5.65327e-137	Ta_scaffold_2	[organism=Thlaspi arvense]	100	Ta_scaffold_2	[organism=Thlaspi arvense]	100	Ta_scaffold_2	[organism=Thlaspi arvense]	434	Ta_scaffold_2	[organism=Thlaspi arvense]	491.723	Ta_scaffold_2	[organism=Thlaspi arvense]
Contig1467	16	0	Ta_scaffold_23	[organism=Thlaspi arvense]	100	Ta_scaffold_23	[organism=Thlaspi arvense]	100	Ta_scaffold_23	[organism=Thlaspi arvense]	1231	Ta_scaffold_23	[organism=Thlaspi arvense]	1832.07	Ta_scaffold_23	[organism=Thlaspi arvense]
Contig1468	29	0	Ta_scaffold_2	[organism=Thlaspi arvense]	86.0283	Ta_scaffold_2	[organism=Thlaspi arvense]	86.0283	Ta_scaffold_2	[organism=Thlaspi arvense]	607	Ta_scaffold_2	[organism=Thlaspi arvense]	655.18	Ta_scaffold_2	[organism=Thlaspi arvense]
Contig1469	22	0	Ta_scaffold_93	[organism=Thlaspi arvense]	100	Ta_scaffold_93	[organism=Thlaspi arvense]	100	Ta_scaffold_93	[organism=Thlaspi arvense]	658	Ta_scaffold_93	[organism=Thlaspi arvense]	759.198	Ta_scaffold_93	[organism=Thlaspi arvense]
Contig1470	25	1.01184e-122	Ta_scaffold_13	[organism=Thlaspi arvense]	100	Ta_scaffold_13	[organism=Thlaspi arvense]	100	Ta_scaffold_13	[organism=Thlaspi arvense]	297	Ta_scaffold_13	[organism=Thlaspi arvense]	444.171	Ta_scaffold_13	[organism=Thlaspi arvense]
Contig1471	29	0	Ta_scaffold_20	[organism=Thlaspi arvense]	100	Ta_scaffold_20	[organism=Thlaspi arvense]	100	Ta_scaffold_20	[organism=Thlaspi arvense]	869	Ta_scaffold_20	[organism=Thlaspi arvense]	1294.15	Ta_scaffold_20	[organism=Thlaspi arvense]
Contig1472	55	0	Ta_scaffold_1511	[organism=Thlaspi arvense]	100	Ta_scaffold_1511	[organism=Thlaspi arvense]	100	Ta_scaffold_1511	[organism=Thlaspi arvense]	1166	Ta_scaffold_11	[organism=Thlaspi arvense]	730.965	Ta_scaffold_1511	[organism=Thlaspi arvense]
Contig1473	37	0	Ta_scaffold_12	[organism=Thlaspi arvense]	100	Ta_scaffold_12	[organism=Thlaspi arvense]	100	Ta_scaffold_12	[organism=Thlaspi arvense]	2307	Ta_scaffold_12	[organism=Thlaspi arvense]	2610.72	Ta_scaffold_12	[organism=Thlaspi arvense]
Contig1474	19	0	Ta_scaffold_165	[organism=Thlaspi arvense]	100	Ta_scaffold_165	[organism=Thlaspi arvense]	100	Ta_scaffold_165	[organism=Thlaspi arvense]	1776	Ta_scaffold_165	[organism=Thlaspi arvense]	2512.65	Ta_scaffold_165	[organism=Thlaspi arvense]
Contig1475	77	0	Ta_scaffold_130	[organism=Thlaspi arvense]	100	Ta_scaffold_130	[organism=Thlaspi arvense]	100	Ta_scaffold_130	[organism=Thlaspi arvense]	588	Ta_scaffold_130	[organism=Thlaspi arvense]	876.59	Ta_scaffold_130	[organism=Thlaspi arvense]
Contig1476	19	0	Ta_scaffold_99	[organism=Thlaspi arvense]	100	Ta_scaffold_99	[organism=Thlaspi arvense]	100	Ta_scaffold_99	[organism=Thlaspi arvense]	1349	Ta_scaffold_99	[organism=Thlaspi arvense]	2007.42	Ta_scaffold_99	[organism=Thlaspi arvense]
Contig1477	24	0	Ta_scaffold_75	[organism=Thlaspi arvense]	100	Ta_scaffold_75	[organism=Thlaspi arvense]	100	Ta_scaffold_75	[organism=Thlaspi arvense]	707	Ta_scaffold_75	[organism=Thlaspi arvense]	1053.42	Ta_scaffold_75	[organism=Thlaspi arvense]
Contig1478	22	0	Ta_scaffold_53	[organism=Thlaspi arvense]	100	Ta_scaffold_53	[organism=Thlaspi arvense]	100	Ta_scaffold_53	[organism=Thlaspi arvense]	576	Ta_scaffold_53	[organism=Thlaspi arvense]	849.843	Ta_scaffold_53	[organism=Thlaspi arvense]
Contig1479	17	0	Ta_scaffold_69	[organism=Thlaspi arvense]	100	Ta_scaffold_69	[organism=Thlaspi arvense]	100	Ta_scaffold_69	[organism=Thlaspi arvense]	1280	Ta_scaffold_69	[organism=Thlaspi arvense]	1904.89	Ta_scaffold_69	[organism=Thlaspi arvense]
Contig1480	23	0	Ta_scaffold_174	[organism=Thlaspi arvense]	100	Ta_scaffold_174	[organism=Thlaspi arvense]	100	Ta_scaffold_174	[organism=Thlaspi arvense]	1088	Ta_scaffold_174	[organism=Thlaspi arvense]	1619.58	Ta_scaffold_174	[organism=Thlaspi arvense]
Contig1481	29	0	Ta_scaffold_57	[organism=Thlaspi arvense]	100	Ta_scaffold_57	[organism=Thlaspi arvense]	100	Ta_scaffold_57	[organism=Thlaspi arvense]	1065	Ta_scaffold_57	[organism=Thlaspi arvense]	1585.4	Ta_scaffold_57	[organism=Thlaspi arvense]
Contig1482	22	0	Ta_scaffold_22	[organism=Thlaspi arvense]	100	Ta_scaffold_22	[organism=Thlaspi arvense]	100	Ta_scaffold_22	[organism=Thlaspi arvense]	1028	Ta_scaffold_2	[organism=Thlaspi arvense]	1300.09	Ta_scaffold_22	[organism=Thlaspi arvense]
Contig1483	20	0	Ta_scaffold_25	[organism=Thlaspi arvense]	100	Ta_scaffold_25	[organism=Thlaspi arvense]	100	Ta_scaffold_25	[organism=Thlaspi arvense]	2550	Ta_scaffold_25	[organism=Thlaspi arvense]	3775.73	Ta_scaffold_25	[organism=Thlaspi arvense]
Contig1484	26	0	Ta_scaffold_109	[organism=Thlaspi arvense]	100	Ta_scaffold_109	[organism=Thlaspi arvense]	100	Ta_scaffold_109	[organism=Thlaspi arvense]	932	Ta_scaffold_109	[organism=Thlaspi arvense]	1083.14	Ta_scaffold_109	[organism=Thlaspi arvense]
Contig1485	23	0	Ta_scaffold_194	[organism=Thlaspi arvense]	100	Ta_scaffold_194	[organism=Thlaspi arvense]	100	Ta_scaffold_194	[organism=Thlaspi arvense]	854	Ta_scaffold_194	[organism=Thlaspi arvense]	1246.6	Ta_scaffold_194	[organism=Thlaspi arvense]
Contig1486	41	0	Ta_scaffold_21	[organism=Thlaspi arvense]	100	Ta_scaffold_21	[organism=Thlaspi arvense]	100	Ta_scaffold_21	[organism=Thlaspi arvense]	695	Ta_scaffold_2610	[organism=Thlaspi arvense]	643.292	Ta_scaffold_21	[organism=Thlaspi arvense]
Contig1487	24	0	Ta_scaffold_14	[organism=Thlaspi arvense]	100	Ta_scaffold_14	[organism=Thlaspi arvense]	100	Ta_scaffold_14	[organism=Thlaspi arvense]	793	Ta_scaffold_14	[organism=Thlaspi arvense]	1164.87	Ta_scaffold_14	[organism=Thlaspi arvense]
Contig1488	25	0	Ta_scaffold_41	[organism=Thlaspi arvense]	100	Ta_scaffold_41	[organism=Thlaspi arvense]	100	Ta_scaffold_41	[organism=Thlaspi arvense]	601	Ta_scaffold_41	[organism=Thlaspi arvense]	888.478	Ta_scaffold_41	[organism=Thlaspi arvense]
Contig1489	43	0	Ta_scaffold_80	[organism=Thlaspi arvense]	100	Ta_scaffold_80	[organism=Thlaspi arvense]	100	Ta_scaffold_80	[organism=Thlaspi arvense]	2282	Ta_scaffold_80	[organism=Thlaspi arvense]	3096.64	Ta_scaffold_80	[organism=Thlaspi arvense]
Contig1490	17	0	Ta_scaffold_137	[organism=Thlaspi arvense]	100	Ta_scaffold_137	[organism=Thlaspi arvense]	100	Ta_scaffold_137	[organism=Thlaspi arvense]	1034	Ta_scaffold_137	[organism=Thlaspi arvense]	1326.84	Ta_scaffold_137	[organism=Thlaspi arvense]
Contig1491	19	0	Ta_scaffold_35	[organism=Thlaspi arvense]	100	Ta_scaffold_35	[organism=Thlaspi arvense]	100	Ta_scaffold_35	[organism=Thlaspi arvense]	1164	Ta_scaffold_35	[organism=Thlaspi arvense]	1732.51	Ta_scaffold_35	[organism=Thlaspi arvense]
Contig1492	37	0	Ta_scaffold_91	[organism=Thlaspi arvense]	100	Ta_scaffold_91	[organism=Thlaspi arvense]	100	Ta_scaffold_91	[organism=Thlaspi arvense]	802	Ta_scaffold_91	[organism=Thlaspi arvense]	1194.59	Ta_scaffold_91	[organism=Thlaspi arvense]
Contig1493	17	0	Ta_scaffold_108	[organism=Thlaspi arvense]	99.5726	Ta_scaffold_108	[organism=Thlaspi arvense]	99.5726	Ta_scaffold_108	[organism=Thlaspi arvense]	2008	Ta_scaffold_108	[organism=Thlaspi arvense]	2306.1	Ta_scaffold_108	[organism=Thlaspi arvense]
Contig1494	25	0	Ta_scaffold_145	[organism=Thlaspi arvense]	100	Ta_scaffold_145	[organism=Thlaspi arvense]	100	Ta_scaffold_145	[organism=Thlaspi arvense]	588	Ta_scaffold_145	[organism=Thlaspi arvense]	677.47	Ta_scaffold_145	[organism=Thlaspi arvense]
Contig1495	18	0	Ta_scaffold_31	[organism=Thlaspi arvense]	100	Ta_scaffold_31	[organism=Thlaspi arvense]	100	Ta_scaffold_31	[organism=Thlaspi arvense]	1519	Ta_scaffold_31	[organism=Thlaspi arvense]	2255.58	Ta_scaffold_31	[organism=Thlaspi arvense]
Contig1496	21	0	Ta_scaffold_236	[organism=Thlaspi arvense]	100	Ta_scaffold_236	[organism=Thlaspi arvense]	100	Ta_scaffold_236	[organism=Thlaspi arvense]	500	Ta_scaffold_236	[organism=Thlaspi arvense]	733.937	Ta_scaffold_236	[organism=Thlaspi arvense]
Contig1497	20	8.40786e-108	Ta_scaffold_123	[organism=Thlaspi arvense]	100	Ta_scaffold_123	[organism=Thlaspi arvense]	100	Ta_scaffold_123	[organism=Thlaspi arvense]	262	Ta_scaffold_123	[organism=Thlaspi arvense]	392.162	Ta_scaffold_123	[organism=Thlaspi arvense]
Contig1498	31	0	Ta_scaffold_64	[organism=Thlaspi arvense]	100	Ta_scaffold_64	[organism=Thlaspi arvense]	100	Ta_scaffold_64	[organism=Thlaspi arvense]	711	Ta_scaffold_64	[organism=Thlaspi arvense]	851.329	Ta_scaffold_64	[organism=Thlaspi arvense]
Contig1499	46	0	Ta_scaffold_105	[organism=Thlaspi arvense]	100	Ta_scaffold_105	[organism=Thlaspi arvense]	100	Ta_scaffold_105	[organism=Thlaspi arvense]	1114	Ta_scaffold_14	[organism=Thlaspi arvense]	664.096	Ta_scaffold_105	[organism=Thlaspi arvense]
Contig1500	36	2.97927e-119	Ta_scaffold_167	[organism=Thlaspi arvense]	100	Ta_scaffold_167	[organism=Thlaspi arvense]	100	Ta_scaffold_167	[organism=Thlaspi arvense]	447	Ta_scaffold_114	[organism=Thlaspi arvense]	432.284	Ta_scaffold_167	[organism=Thlaspi arvense]
Contig1501	20	0	Ta_scaffold_459	[organism=Thlaspi arvense]	100	Ta_scaffold_459	[organism=Thlaspi arvense]	100	Ta_scaffold_459	[organism=Thlaspi arvense]	2425	Ta_scaffold_459	[organism=Thlaspi arvense]	3606.33	Ta_scaffold_459	[organism=Thlaspi arvense]
Contig1502	24	0	Ta_scaffold_304	[organism=Thlaspi arvense]	100	Ta_scaffold_304	[organism=Thlaspi arvense]	100	Ta_scaffold_304	[organism=Thlaspi arvense]	959	Ta_scaffold_304	[organism=Thlaspi arvense]	1427.89	Ta_scaffold_304	[organism=Thlaspi arvense]
Contig1503	54	0	Ta_scaffold_73	[organism=Thlaspi arvense]	100	Ta_scaffold_73	[organism=Thlaspi arvense]	100	Ta_scaffold_73	[organism=Thlaspi arvense]	2071	Ta_scaffold_73	[organism=Thlaspi arvense]	2098.06	Ta_scaffold_73	[organism=Thlaspi arvense]
Contig1504	51	0	Ta_scaffold_85	[organism=Thlaspi arvense]	100	Ta_scaffold_85	[organism=Thlaspi arvense]	100	Ta_scaffold_85	[organism=Thlaspi arvense]	1594	Ta_scaffold_1	[organism=Thlaspi arvense]	1468.01	Ta_scaffold_85	[organism=Thlaspi arvense]
Contig1505	148	0	Ta_scaffold_60	[organism=Thlaspi arvense]	100	Ta_scaffold_60	[organism=Thlaspi arvense]	100	Ta_scaffold_60	[organism=Thlaspi arvense]	1387	Ta_scaffold_60	[organism=Thlaspi arvense]	1849.9	Ta_scaffold_60	[organism=Thlaspi arvense]
Contig1506	18	0	Ta_scaffold_39	[organism=Thlaspi arvense]	100	Ta_scaffold_39	[organism=Thlaspi arvense]	100	Ta_scaffold_39	[organism=Thlaspi arvense]	701	Ta_scaffold_39	[organism=Thlaspi arvense]	1040.05	Ta_scaffold_39	[organism=Thlaspi arvense]
Contig1507	19	0	Ta_scaffold_243	[organism=Thlaspi arvense]	100	Ta_scaffold_243	[organism=Thlaspi arvense]	100	Ta_scaffold_243	[organism=Thlaspi arvense]	617	Ta_scaffold_243	[organism=Thlaspi arvense]	919.684	Ta_scaffold_243	[organism=Thlaspi arvense]
Contig1508	37	0	Ta_scaffold_49	[organism=Thlaspi arvense]	100	Ta_scaffold_49	[organism=Thlaspi arvense]	100	Ta_scaffold_49	[organism=Thlaspi arvense]	706	Ta_scaffold_49	[organism=Thlaspi arvense]	1051.94	Ta_scaffold_49	[organism=Thlaspi arvense]
Contig1509	25	0	Ta_scaffold_37	[organism=Thlaspi arvense]	96.822	Ta_scaffold_236	[organism=Thlaspi arvense]	96.822	Ta_scaffold_236	[organism=Thlaspi arvense]	1816	Ta_scaffold_37	[organism=Thlaspi arvense]	2274.89	Ta_scaffold_37	[organism=Thlaspi arvense]
Contig1510	33	0	Ta_scaffold_206	[organism=Thlaspi arvense]	100	Ta_scaffold_206	[organism=Thlaspi arvense]	100	Ta_scaffold_206	[organism=Thlaspi arvense]	1561	Ta_scaffold_4	[organism=Thlaspi arvense]	1719.14	Ta_scaffold_206	[organism=Thlaspi arvense]
Contig1511	34	0	Ta_scaffold_8	[organism=Thlaspi arvense]	100	Ta_scaffold_8	[organism=Thlaspi arvense]	100	Ta_scaffold_8	[organism=Thlaspi arvense]	3371	Ta_scaffold_8	[organism=Thlaspi arvense]	4411.73	Ta_scaffold_8	[organism=Thlaspi arvense]
Contig1512	18	0	Ta_scaffold_78	[organism=Thlaspi arvense]	100	Ta_scaffold_78	[organism=Thlaspi arvense]	100	Ta_scaffold_78	[organism=Thlaspi arvense]	928	Ta_scaffold_78	[organism=Thlaspi arvense]	1366.96	Ta_scaffold_78	[organism=Thlaspi arvense]
Contig1513	35	0	Ta_scaffold_43	[organism=Thlaspi arvense]	100	Ta_scaffold_43	[organism=Thlaspi arvense]	100	Ta_scaffold_43	[organism=Thlaspi arvense]	993	Ta_scaffold_43	[organism=Thlaspi arvense]	1478.41	Ta_scaffold_43	[organism=Thlaspi arvense]
Contig1514	28	0	Ta_scaffold_1355	[organism=Thlaspi arvense]	100	Ta_scaffold_1355	[organism=Thlaspi arvense]	100	Ta_scaffold_1355	[organism=Thlaspi arvense]	2185	Ta_scaffold_1355	[organism=Thlaspi arvense]	3249.69	Ta_scaffold_1355	[organism=Thlaspi arvense]
Contig1515	37	9.20445e-150	Ta_scaffold_37	[organism=Thlaspi arvense]	100	Ta_scaffold_37	[organism=Thlaspi arvense]	100	Ta_scaffold_37	[organism=Thlaspi arvense]	771	Ta_scaffold_37	[organism=Thlaspi arvense]	534.816	Ta_scaffold_37	[organism=Thlaspi arvense]
Contig1516	27	2.68187e-165	Ta_scaffold_2081	[organism=Thlaspi arvense]	100	Ta_scaffold_2081	[organism=Thlaspi arvense]	100	Ta_scaffold_2081	[organism=Thlaspi arvense]	395	Ta_scaffold_2081	[organism=Thlaspi arvense]	585.339	Ta_scaffold_2081	[organism=Thlaspi arvense]
Contig1517	23	0	Ta_scaffold_26	[organism=Thlaspi arvense]	100	Ta_scaffold_26	[organism=Thlaspi arvense]	100	Ta_scaffold_26	[organism=Thlaspi arvense]	1097	Ta_scaffold_26	[organism=Thlaspi arvense]	1219.85	Ta_scaffold_26	[organism=Thlaspi arvense]
Contig1518	79	0	Ta_scaffold_21	[organism=Thlaspi arvense]	100	Ta_scaffold_21	[organism=Thlaspi arvense]	100	Ta_scaffold_21	[organism=Thlaspi arvense]	500	Ta_scaffold_21	[organism=Thlaspi arvense]	745.824	Ta_scaffold_21	[organism=Thlaspi arvense]
Contig1519	18	0	Ta_scaffold_65	[organism=Thlaspi arvense]	100	Ta_scaffold_65	[organism=Thlaspi arvense]	100	Ta_scaffold_65	[organism=Thlaspi arvense]	1133	Ta_scaffold_65	[organism=Thlaspi arvense]	1686.45	Ta_scaffold_65	[organism=Thlaspi arvense]
Contig1520	33	0	Ta_scaffold_292	[organism=Thlaspi arvense]	100	Ta_scaffold_292	[organism=Thlaspi arvense]	100	Ta_scaffold_292	[organism=Thlaspi arvense]	1067	Ta_scaffold_292	[organism=Thlaspi arvense]	1588.37	Ta_scaffold_292	[organism=Thlaspi arvense]
Contig1521	24	4.38809e-143	Ta_scaffold_58	[organism=Thlaspi arvense]	100	Ta_scaffold_58	[organism=Thlaspi arvense]	100	Ta_scaffold_58	[organism=Thlaspi arvense]	342	Ta_scaffold_58	[organism=Thlaspi arvense]	511.04	Ta_scaffold_58	[organism=Thlaspi arvense]
Contig1522	29	0	Ta_scaffold_62	[organism=Thlaspi arvense]	100	Ta_scaffold_62	[organism=Thlaspi arvense]	100	Ta_scaffold_62	[organism=Thlaspi arvense]	3498	Ta_scaffold_62	[organism=Thlaspi arvense]	3395.32	Ta_scaffold_62	[organism=Thlaspi arvense]
Contig1523	18	5.45836e-178	Ta_scaffold_22	[organism=Thlaspi arvense]	100	Ta_scaffold_22	[organism=Thlaspi arvense]	100	Ta_scaffold_22	[organism=Thlaspi arvense]	434	Ta_scaffold_22	[organism=Thlaspi arvense]	626.946	Ta_scaffold_22	[organism=Thlaspi arvense]
Contig1524	29	0	Ta_scaffold_85	[organism=Thlaspi arvense]	100	Ta_scaffold_85	[organism=Thlaspi arvense]	100	Ta_scaffold_85	[organism=Thlaspi arvense]	838	Ta_scaffold_85	[organism=Thlaspi arvense]	820.123	Ta_scaffold_85	[organism=Thlaspi arvense]
Contig1525	24	0	Ta_scaffold_65	[organism=Thlaspi arvense]	100	Ta_scaffold_65	[organism=Thlaspi arvense]	100	Ta_scaffold_65	[organism=Thlaspi arvense]	1009	Ta_scaffold_65	[organism=Thlaspi arvense]	1497.73	Ta_scaffold_65	[organism=Thlaspi arvense]
Contig1526	33	0	Ta_scaffold_10	[organism=Thlaspi arvense]	100	Ta_scaffold_10	[organism=Thlaspi arvense]	100	Ta_scaffold_10	[organism=Thlaspi arvense]	921	Ta_scaffold_52	[organism=Thlaspi arvense]	1368.45	Ta_scaffold_10	[organism=Thlaspi arvense]
Contig1527	24	0	Ta_scaffold_164	[organism=Thlaspi arvense]	100	Ta_scaffold_164	[organism=Thlaspi arvense]	100	Ta_scaffold_164	[organism=Thlaspi arvense]	933	Ta_scaffold_164	[organism=Thlaspi arvense]	1389.25	Ta_scaffold_164	[organism=Thlaspi arvense]
Contig1528	26	0	Ta_scaffold_96	[organism=Thlaspi arvense]	96.2264	Ta_scaffold_96	[organism=Thlaspi arvense]	96.2264	Ta_scaffold_96	[organism=Thlaspi arvense]	2173	Ta_scaffold_96	[organism=Thlaspi arvense]	2974.79	Ta_scaffold_96	[organism=Thlaspi arvense]
Contig1529	30	0	Ta_scaffold_61	[organism=Thlaspi arvense]	100	Ta_scaffold_61	[organism=Thlaspi arvense]	100	Ta_scaffold_61	[organism=Thlaspi arvense]	2661	Ta_scaffold_61	[organism=Thlaspi arvense]	3957.02	Ta_scaffold_61	[organism=Thlaspi arvense]
Contig1530	20	0	Ta_scaffold_3196	[organism=Thlaspi arvense]	100	Ta_scaffold_3196	[organism=Thlaspi arvense]	100	Ta_scaffold_3196	[organism=Thlaspi arvense]	2859	Ta_scaffold_3196	[organism=Thlaspi arvense]	4251.24	Ta_scaffold_3196	[organism=Thlaspi arvense]
Contig1531	25	0	Ta_scaffold_12	[organism=Thlaspi arvense]	100	Ta_scaffold_12	[organism=Thlaspi arvense]	100	Ta_scaffold_12	[organism=Thlaspi arvense]	615	Ta_scaffold_12	[organism=Thlaspi arvense]	881.048	Ta_scaffold_12	[organism=Thlaspi arvense]
Contig1532	34	0	Ta_scaffold_891	[organism=Thlaspi arvense]	100	Ta_scaffold_891	[organism=Thlaspi arvense]	100	Ta_scaffold_891	[organism=Thlaspi arvense]	1617	Ta_scaffold_891	[organism=Thlaspi arvense]	2179.79	Ta_scaffold_891	[organism=Thlaspi arvense]
Contig1533	24	0	Ta_scaffold_72	[organism=Thlaspi arvense]	100	Ta_scaffold_72	[organism=Thlaspi arvense]	100	Ta_scaffold_72	[organism=Thlaspi arvense]	916	Ta_scaffold_72	[organism=Thlaspi arvense]	1359.53	Ta_scaffold_72	[organism=Thlaspi arvense]
Contig1534	38	0	Ta_scaffold_130	[organism=Thlaspi arvense]	100	Ta_scaffold_130	[organism=Thlaspi arvense]	100	Ta_scaffold_130	[organism=Thlaspi arvense]	2608	Ta_scaffold_130	[organism=Thlaspi arvense]	3878.26	Ta_scaffold_130	[organism=Thlaspi arvense]
Contig1535	36	3.48277e-136	Ta_scaffold_80	[organism=Thlaspi arvense]	100	Ta_scaffold_80	[organism=Thlaspi arvense]	100	Ta_scaffold_80	[organism=Thlaspi arvense]	431	Ta_scaffold_80	[organism=Thlaspi arvense]	488.751	Ta_scaffold_80	[organism=Thlaspi arvense]
Contig1536	25	0	Ta_scaffold_109	[organism=Thlaspi arvense]	100	Ta_scaffold_109	[organism=Thlaspi arvense]	100	Ta_scaffold_109	[organism=Thlaspi arvense]	773	Ta_scaffold_109	[organism=Thlaspi arvense]	1147.04	Ta_scaffold_109	[organism=Thlaspi arvense]
Contig1537	33	1.23074e-123	Ta_scaffold_25	[organism=Thlaspi arvense]	100	Ta_scaffold_25	[organism=Thlaspi arvense]	100	Ta_scaffold_25	[organism=Thlaspi arvense]	524	Ta_scaffold_13	[organism=Thlaspi arvense]	447.143	Ta_scaffold_25	[organism=Thlaspi arvense]
Contig1538	25	0	Ta_scaffold_112	[organism=Thlaspi arvense]	100	Ta_scaffold_112	[organism=Thlaspi arvense]	100	Ta_scaffold_112	[organism=Thlaspi arvense]	1355	Ta_scaffold_112	[organism=Thlaspi arvense]	1414.51	Ta_scaffold_112	[organism=Thlaspi arvense]
Contig1539	25	6.88778e-118	Ta_scaffold_127	[organism=Thlaspi arvense]	100	Ta_scaffold_127	[organism=Thlaspi arvense]	100	Ta_scaffold_127	[organism=Thlaspi arvense]	286	Ta_scaffold_127	[organism=Thlaspi arvense]	427.826	Ta_scaffold_127	[organism=Thlaspi arvense]
Contig1540	25	0	Ta_scaffold_107	[organism=Thlaspi arvense]	100	Ta_scaffold_107	[organism=Thlaspi arvense]	100	Ta_scaffold_107	[organism=Thlaspi arvense]	722	Ta_scaffold_107	[organism=Thlaspi arvense]	698.273	Ta_scaffold_107	[organism=Thlaspi arvense]
Contig1541	53	0	Ta_scaffold_210	[organism=Thlaspi arvense]	100	Ta_scaffold_210	[organism=Thlaspi arvense]	100	Ta_scaffold_210	[organism=Thlaspi arvense]	1029	Ta_scaffold_210	[organism=Thlaspi arvense]	1528.93	Ta_scaffold_210	[organism=Thlaspi arvense]
Contig1542	41	0	Ta_scaffold_152	[organism=Thlaspi arvense]	100	Ta_scaffold_152	[organism=Thlaspi arvense]	100	Ta_scaffold_152	[organism=Thlaspi arvense]	1346	Ta_scaffold_152	[organism=Thlaspi arvense]	1410.06	Ta_scaffold_152	[organism=Thlaspi arvense]
Contig1543	17	0	Ta_scaffold_35	[organism=Thlaspi arvense]	98.6252	Ta_scaffold_35	[organism=Thlaspi arvense]	98.6252	Ta_scaffold_35	[organism=Thlaspi arvense]	1365	Ta_scaffold_35	[organism=Thlaspi arvense]	1997.02	Ta_scaffold_35	[organism=Thlaspi arvense]
Contig1544	22	0	Ta_scaffold_842	[organism=Thlaspi arvense]	100	Ta_scaffold_842	[organism=Thlaspi arvense]	100	Ta_scaffold_842	[organism=Thlaspi arvense]	1862	Ta_scaffold_842	[organism=Thlaspi arvense]	2769.72	Ta_scaffold_842	[organism=Thlaspi arvense]
Contig1545	36	0	Ta_scaffold_130	[organism=Thlaspi arvense]	100	Ta_scaffold_130	[organism=Thlaspi arvense]	100	Ta_scaffold_130	[organism=Thlaspi arvense]	541	Ta_scaffold_130	[organism=Thlaspi arvense]	730.965	Ta_scaffold_130	[organism=Thlaspi arvense]
Contig1546	33	0	Ta_scaffold_567	[organism=Thlaspi arvense]	100	Ta_scaffold_567	[organism=Thlaspi arvense]	100	Ta_scaffold_567	[organism=Thlaspi arvense]	738	Ta_scaffold_567	[organism=Thlaspi arvense]	991.01	Ta_scaffold_567	[organism=Thlaspi arvense]
Contig1547	29	0	Ta_scaffold_764	[organism=Thlaspi arvense]	100	Ta_scaffold_764	[organism=Thlaspi arvense]	100	Ta_scaffold_764	[organism=Thlaspi arvense]	2565	Ta_scaffold_764	[organism=Thlaspi arvense]	3242.26	Ta_scaffold_764	[organism=Thlaspi arvense]
Contig1548	21	0	Ta_scaffold_4	[organism=Thlaspi arvense]	100	Ta_scaffold_4	[organism=Thlaspi arvense]	100	Ta_scaffold_4	[organism=Thlaspi arvense]	893	Ta_scaffold_4	[organism=Thlaspi arvense]	1329.81	Ta_scaffold_4	[organism=Thlaspi arvense]
Contig1549	21	0	Ta_scaffold_61	[organism=Thlaspi arvense]	100	Ta_scaffold_61	[organism=Thlaspi arvense]	100	Ta_scaffold_61	[organism=Thlaspi arvense]	1514	Ta_scaffold_61	[organism=Thlaspi arvense]	1977.7	Ta_scaffold_61	[organism=Thlaspi arvense]
Contig1550	23	0	Ta_scaffold_49	[organism=Thlaspi arvense]	100	Ta_scaffold_49	[organism=Thlaspi arvense]	100	Ta_scaffold_49	[organism=Thlaspi arvense]	1003	Ta_scaffold_49	[organism=Thlaspi arvense]	1493.27	Ta_scaffold_49	[organism=Thlaspi arvense]
Contig1551	18	0	Ta_scaffold_72	[organism=Thlaspi arvense]	99.2962	Ta_scaffold_72	[organism=Thlaspi arvense]	99.2962	Ta_scaffold_72	[organism=Thlaspi arvense]	1847	Ta_scaffold_72	[organism=Thlaspi arvense]	2705.83	Ta_scaffold_72	[organism=Thlaspi arvense]
Contig1552	39	0	Ta_scaffold_746	[organism=Thlaspi arvense]	99.596	Ta_scaffold_746	[organism=Thlaspi arvense]	99.596	Ta_scaffold_746	[organism=Thlaspi arvense]	1422	Ta_scaffold_168	[organism=Thlaspi arvense]	1459.09	Ta_scaffold_746	[organism=Thlaspi arvense]
Contig1553	35	0	Ta_scaffold_64	[organism=Thlaspi arvense]	100	Ta_scaffold_64	[organism=Thlaspi arvense]	100	Ta_scaffold_64	[organism=Thlaspi arvense]	1088	Ta_scaffold_64	[organism=Thlaspi arvense]	894.422	Ta_scaffold_64	[organism=Thlaspi arvense]
Contig1554	42	0	Ta_scaffold_129	[organism=Thlaspi arvense]	100	Ta_scaffold_129	[organism=Thlaspi arvense]	100	Ta_scaffold_129	[organism=Thlaspi arvense]	1469	Ta_scaffold_129	[organism=Thlaspi arvense]	2181.28	Ta_scaffold_129	[organism=Thlaspi arvense]
Contig1555	22	0	Ta_scaffold_287	[organism=Thlaspi arvense]	99.9487	Ta_scaffold_287	[organism=Thlaspi arvense]	99.9487	Ta_scaffold_287	[organism=Thlaspi arvense]	1948	Ta_scaffold_287	[organism=Thlaspi arvense]	2893.06	Ta_scaffold_287	[organism=Thlaspi arvense]
Contig1556	33	0	Ta_scaffold_77	[organism=Thlaspi arvense]	100	Ta_scaffold_77	[organism=Thlaspi arvense]	100	Ta_scaffold_77	[organism=Thlaspi arvense]	689	Ta_scaffold_77	[organism=Thlaspi arvense]	962.777	Ta_scaffold_77	[organism=Thlaspi arvense]
Contig1557	16	0	Ta_scaffold_31	[organism=Thlaspi arvense]	100	Ta_scaffold_31	[organism=Thlaspi arvense]	100	Ta_scaffold_31	[organism=Thlaspi arvense]	826	Ta_scaffold_31	[organism=Thlaspi arvense]	1230.25	Ta_scaffold_31	[organism=Thlaspi arvense]
Contig1558	24	1.09604e-171	Ta_scaffold_89	[organism=Thlaspi arvense]	100	Ta_scaffold_89	[organism=Thlaspi arvense]	100	Ta_scaffold_89	[organism=Thlaspi arvense]	409	Ta_scaffold_89	[organism=Thlaspi arvense]	606.143	Ta_scaffold_89	[organism=Thlaspi arvense]
Contig1559	40	0	Ta_scaffold_38	[organism=Thlaspi arvense]	100	Ta_scaffold_38	[organism=Thlaspi arvense]	100	Ta_scaffold_38	[organism=Thlaspi arvense]	2771	Ta_scaffold_38	[organism=Thlaspi arvense]	4120.48	Ta_scaffold_38	[organism=Thlaspi arvense]
Contig1560	28	0	Ta_scaffold_152	[organism=Thlaspi arvense]	100	Ta_scaffold_152	[organism=Thlaspi arvense]	100	Ta_scaffold_152	[organism=Thlaspi arvense]	1177	Ta_scaffold_152	[organism=Thlaspi arvense]	673.012	Ta_scaffold_152	[organism=Thlaspi arvense]
Contig1561	29	9.7126e-157	Ta_scaffold_248	[organism=Thlaspi arvense]	100	Ta_scaffold_248	[organism=Thlaspi arvense]	100	Ta_scaffold_248	[organism=Thlaspi arvense]	373	Ta_scaffold_248	[organism=Thlaspi arvense]	557.106	Ta_scaffold_248	[organism=Thlaspi arvense]
Contig1562	51	0	Ta_scaffold_32	[organism=Thlaspi arvense]	100	Ta_scaffold_32	[organism=Thlaspi arvense]	100	Ta_scaffold_32	[organism=Thlaspi arvense]	870	Ta_scaffold_257	[organism=Thlaspi arvense]	968.721	Ta_scaffold_32	[organism=Thlaspi arvense]
Contig1563	36	0	Ta_scaffold_64	[organism=Thlaspi arvense]	100	Ta_scaffold_64	[organism=Thlaspi arvense]	100	Ta_scaffold_64	[organism=Thlaspi arvense]	1146	Ta_scaffold_64	[organism=Thlaspi arvense]	1705.76	Ta_scaffold_64	[organism=Thlaspi arvense]
Contig1564	33	6.43782e-170	Ta_scaffold_310	[organism=Thlaspi arvense]	100	Ta_scaffold_310	[organism=Thlaspi arvense]	100	Ta_scaffold_310	[organism=Thlaspi arvense]	442	Ta_scaffold_310	[organism=Thlaspi arvense]	600.199	Ta_scaffold_310	[organism=Thlaspi arvense]
Contig1565	118	0	Ta_scaffold_25	[organism=Thlaspi arvense]	100	Ta_scaffold_25	[organism=Thlaspi arvense]	100	Ta_scaffold_25	[organism=Thlaspi arvense]	1547	Ta_scaffold_503	[organism=Thlaspi arvense]	1689.42	Ta_scaffold_25	[organism=Thlaspi arvense]
Contig1566	38	0	Ta_scaffold_323	[organism=Thlaspi arvense]	100	Ta_scaffold_323	[organism=Thlaspi arvense]	100	Ta_scaffold_323	[organism=Thlaspi arvense]	876	Ta_scaffold_323	[organism=Thlaspi arvense]	1300.09	Ta_scaffold_323	[organism=Thlaspi arvense]
Contig1567	23	0	Ta_scaffold_1	[organism=Thlaspi arvense]	100	Ta_scaffold_1	[organism=Thlaspi arvense]	100	Ta_scaffold_1	[organism=Thlaspi arvense]	812	Ta_scaffold_1	[organism=Thlaspi arvense]	823.095	Ta_scaffold_1	[organism=Thlaspi arvense]
Contig1568	33	0	Ta_scaffold_40	[organism=Thlaspi arvense]	100	Ta_scaffold_40	[organism=Thlaspi arvense]	100	Ta_scaffold_40	[organism=Thlaspi arvense]	1523	Ta_scaffold_40	[organism=Thlaspi arvense]	1222.82	Ta_scaffold_40	[organism=Thlaspi arvense]
Contig1569	23	0	Ta_scaffold_21	[organism=Thlaspi arvense]	100	Ta_scaffold_21	[organism=Thlaspi arvense]	100	Ta_scaffold_21	[organism=Thlaspi arvense]	1016	Ta_scaffold_152	[organism=Thlaspi arvense]	1127.72	Ta_scaffold_21	[organism=Thlaspi arvense]
Contig1570	27	0	Ta_scaffold_46	[organism=Thlaspi arvense]	100	Ta_scaffold_46	[organism=Thlaspi arvense]	100	Ta_scaffold_46	[organism=Thlaspi arvense]	1351	Ta_scaffold_46	[organism=Thlaspi arvense]	2010.39	Ta_scaffold_46	[organism=Thlaspi arvense]
Contig1571	22	0	Ta_scaffold_170	[organism=Thlaspi arvense]	100	Ta_scaffold_170	[organism=Thlaspi arvense]	100	Ta_scaffold_170	[organism=Thlaspi arvense]	503	Ta_scaffold_170	[organism=Thlaspi arvense]	750.282	Ta_scaffold_170	[organism=Thlaspi arvense]
Contig1572	41	0	Ta_scaffold_85	[organism=Thlaspi arvense]	100	Ta_scaffold_85	[organism=Thlaspi arvense]	100	Ta_scaffold_85	[organism=Thlaspi arvense]	1591	Ta_scaffold_85	[organism=Thlaspi arvense]	2060.91	Ta_scaffold_85	[organism=Thlaspi arvense]
Contig1573	17	0	Ta_scaffold_103	[organism=Thlaspi arvense]	100	Ta_scaffold_103	[organism=Thlaspi arvense]	100	Ta_scaffold_103	[organism=Thlaspi arvense]	1242	Ta_scaffold_103	[organism=Thlaspi arvense]	1848.42	Ta_scaffold_103	[organism=Thlaspi arvense]
Contig1574	70	0	Ta_scaffold_499	[organism=Thlaspi arvense]	100	Ta_scaffold_1022	[organism=Thlaspi arvense]	100	Ta_scaffold_1022	[organism=Thlaspi arvense]	2467	Ta_scaffold_499	[organism=Thlaspi arvense]	2671.65	Ta_scaffold_499	[organism=Thlaspi arvense]
Contig1575	52	0	Ta_scaffold_100	[organism=Thlaspi arvense]	100	Ta_scaffold_100	[organism=Thlaspi arvense]	100	Ta_scaffold_100	[organism=Thlaspi arvense]	910	Ta_scaffold_29	[organism=Thlaspi arvense]	640.32	Ta_scaffold_100	[organism=Thlaspi arvense]
Contig1576	18	0	Ta_scaffold_92	[organism=Thlaspi arvense]	100	Ta_scaffold_92	[organism=Thlaspi arvense]	100	Ta_scaffold_92	[organism=Thlaspi arvense]	1252	Ta_scaffold_27	[organism=Thlaspi arvense]	1092.06	Ta_scaffold_92	[organism=Thlaspi arvense]
Contig1577	17	0	Ta_scaffold_2540	[organism=Thlaspi arvense]	100	Ta_scaffold_2540	[organism=Thlaspi arvense]	100	Ta_scaffold_2540	[organism=Thlaspi arvense]	590	Ta_scaffold_2540	[organism=Thlaspi arvense]	840.927	Ta_scaffold_2540	[organism=Thlaspi arvense]
Contig1578	20	1.47954e-88	Ta_scaffold_129	[organism=Thlaspi arvense]	100	Ta_scaffold_129	[organism=Thlaspi arvense]	100	Ta_scaffold_129	[organism=Thlaspi arvense]	466	Ta_scaffold_129	[organism=Thlaspi arvense]	329.751	Ta_scaffold_129	[organism=Thlaspi arvense]
Contig1579	134	0	Ta_scaffold_663	[organism=Thlaspi arvense]	99.9082	Ta_scaffold_663	[organism=Thlaspi arvense]	99.9082	Ta_scaffold_663	[organism=Thlaspi arvense]	1089	Ta_scaffold_663	[organism=Thlaspi arvense]	1616.61	Ta_scaffold_663	[organism=Thlaspi arvense]
Contig1580	19	0	Ta_scaffold_1520	[organism=Thlaspi arvense]	100	Ta_scaffold_1520	[organism=Thlaspi arvense]	100	Ta_scaffold_1520	[organism=Thlaspi arvense]	631	Ta_scaffold_1520	[organism=Thlaspi arvense]	937.515	Ta_scaffold_1520	[organism=Thlaspi arvense]
Contig1581	29	0	Ta_scaffold_57	[organism=Thlaspi arvense]	99.6008	Ta_scaffold_57	[organism=Thlaspi arvense]	99.6008	Ta_scaffold_57	[organism=Thlaspi arvense]	1057	Ta_scaffold_57	[organism=Thlaspi arvense]	1126.23	Ta_scaffold_57	[organism=Thlaspi arvense]
[truncated: 32,293 more rows]

## Sheet: metadata
BLAST-n parameters:
[truncated: 6 more rows]
