# Supplementary material for: A draft genome of field pennycress (Thlaspi arvense) provides tools for the domestication of a new winter biofuel crop
Source: DNA Res. 2015 Jan 27;22(2):121–31. doi: 10.1093/dnares/dsu045 (PMC4401323; doi:10.1093/dnares/dsu045)
Supplement: Supplementary Data [file supp_dsu045_dsu045supp_Dataset4.xlsx]

## Sheet: Multi BLAST (167 sequences)-2
Query	Number of hits	Lowest E-value	Accession (E-value)	Description (E-value)	Greatest identity %	Accession (identity %)	Description (identity %)	Greatest positive %	Accession (positive %)	Description (positive %)	Greatest hit length	Accession (hit length)	Description (hit length)	Greatest bit score	Accession (bit score)	Description (bit score)
Contig6785	3	1.6527	B_rapa_A06	No definition line	81.8182	B_rapa_A06	No definition line	81.8182	B_rapa_A06	No definition line	85	B_rapa_A06	No definition line	38.4999	B_rapa_A06	No definition line
Contig7278	0		not available	not available		not available	not available		not available	not available		not available	not available		not available	not available
Contig8516	1	1.38654	B_rapa_A02	No definition line	81.25	B_rapa_A02	No definition line	81.25	B_rapa_A02	No definition line	46	B_rapa_A02	No definition line	38.4999	B_rapa_A02	No definition line
Contig11515	1	0.58731	B_rapa_A02	No definition line	69.4215	B_rapa_A02	No definition line	69.4215	B_rapa_A02	No definition line	115	B_rapa_A02	No definition line	39.9859	B_rapa_A02	No definition line
Contig12324	0		not available	not available		not available	not available		not available	not available		not available	not available		not available	not available
Contig13266	3	4.87761	A_lyrata_scaffold_9	No definition line	83.3333	A_lyrata_scaffold_9	No definition line	83.3333	A_lyrata_scaffold_9	No definition line	60	B_rapa_A04	No definition line	37.0139	A_lyrata_scaffold_9	No definition line
Contig14924	7	0.121157	B_rapa_A06	No definition line	92.5926	A_lyrata_scaffold_7	No definition line	92.5926	A_lyrata_scaffold_7	No definition line	58	B_rapa_A06	No definition line	41.4719	B_rapa_A06	No definition line
Contig16045	6	0.00926125	A_thaliana_5	No definition line	86.1111	B_rapa_A03	No definition line	86.1111	B_rapa_A03	No definition line	126	A_thaliana_5	No definition line	45.9298	A_thaliana_5	No definition line
Contig16644	2	4.87321	B_rapa_A10	No definition line	84.2105	B_rapa_A06	No definition line	84.2105	B_rapa_A06	No definition line	52	B_rapa_A10	No definition line	35.528	B_rapa_A10	No definition line
Contig17115	2	2.00242	E_salsugineum/T_halophila_scaffold_18	No definition line	86.4865	E_salsugineum/T_halophila_scaffold_18	No definition line	86.4865	E_salsugineum/T_halophila_scaffold_18	No definition line	37	E_salsugineum/T_halophila_scaffold_4	No definition line	37.0139	E_salsugineum/T_halophila_scaffold_18	No definition line
Contig17312	10	1.89089	E_salsugineum/T_halophila_scaffold_22	No definition line	90.3226	B_rapa_A01	No definition line	90.3226	B_rapa_A01	No definition line	118	B_rapa_Scaffold000096	2010-07-14	38.4999	E_salsugineum/T_halophila_scaffold_22	No definition line
Contig19510	1	1.7823	B_rapa_A04	No definition line	80.4348	B_rapa_A04	No definition line	80.4348	B_rapa_A04	No definition line	43	B_rapa_A04	No definition line	37.0139	B_rapa_A04	No definition line
Contig19559	4	2.08099	B_rapa_Scaffold008185	2010-07-14	88.2353	C_rubella_scaffold_8	No definition line	88.2353	C_rubella_scaffold_8	No definition line	63	B_rapa_Scaffold008185	2010-07-14	38.4999	B_rapa_Scaffold008185	2010-07-14
Contig20146	7	0.00809992	A_lyrata_scaffold_6	No definition line	93.1034	A_lyrata_scaffold_6	No definition line	93.1034	A_lyrata_scaffold_6	No definition line	236	A_lyrata_scaffold_6	No definition line	45.9298	A_lyrata_scaffold_6	No definition line
Contig20268	6	0.103685	A_lyrata_scaffold_3	No definition line	85	C_rubella_scaffold_5	No definition line	85	C_rubella_scaffold_5	No definition line	67	B_rapa_Scaffold000411	2010-07-14	42.9579	A_lyrata_scaffold_3	No definition line
Contig21011	3	2.02016	E_salsugineum/T_halophila_scaffold_3	No definition line	80.8511	A_lyrata_scaffold_6	No definition line	80.8511	A_lyrata_scaffold_6	No definition line	73	E_salsugineum/T_halophila_scaffold_3	No definition line	38.4999	E_salsugineum/T_halophila_scaffold_3	No definition line
Contig21199	0		not available	not available		not available	not available		not available	not available		not available	not available		not available	not available
Contig21245	6	0.765579	B_rapa_A10	No definition line	85.7143	A_thaliana_4	No definition line	85.7143	A_thaliana_4	No definition line	103	B_rapa_A09	No definition line	38.4999	B_rapa_A10	No definition line
Contig21411	5	0.250692	E_salsugineum/T_halophila_scaffold_19	No definition line	90	B_rapa_A07	No definition line	90	B_rapa_A07	No definition line	117	E_salsugineum/T_halophila_scaffold_10	No definition line	39.9859	E_salsugineum/T_halophila_scaffold_19	No definition line
Contig21710	3	0.573701	E_salsugineum/T_halophila_scaffold_2	No definition line	86.8421	E_salsugineum/T_halophila_scaffold_9	No definition line	86.8421	E_salsugineum/T_halophila_scaffold_9	No definition line	47	A_lyrata_scaffold_7	No definition line	41.4719	E_salsugineum/T_halophila_scaffold_2	No definition line
Contig21824	0		not available	not available		not available	not available		not available	not available		not available	not available		not available	not available
Contig22028	0		not available	not available		not available	not available		not available	not available		not available	not available		not available	not available
Contig22114	5	0.659108	A_thaliana_1	No definition line	84.2105	A_thaliana_4	No definition line	84.2105	A_thaliana_4	No definition line	61	C_rubella_scaffold_7	No definition line	38.4999	A_thaliana_1	No definition line
Contig22118	3	0.68049	B_rapa_A03	No definition line	79.5918	C_rubella_scaffold_6	No definition line	79.5918	C_rubella_scaffold_6	No definition line	63	B_rapa_A03	No definition line	39.9859	B_rapa_A03	No definition line
Contig22249	1	0.588215	E_salsugineum/T_halophila_scaffold_10	No definition line	73.9726	E_salsugineum/T_halophila_scaffold_10	No definition line	73.9726	E_salsugineum/T_halophila_scaffold_10	No definition line	72	E_salsugineum/T_halophila_scaffold_10	No definition line	39.9859	E_salsugineum/T_halophila_scaffold_10	No definition line
Contig22581	9	0.332735	A_thaliana_1	No definition line	86.8421	A_thaliana_1	No definition line	86.8421	A_thaliana_1	No definition line	76	E_salsugineum/T_halophila_scaffold_5	No definition line	41.4719	A_thaliana_1	No definition line
Contig23042	1	2.30151	E_salsugineum/T_halophila_scaffold_4	No definition line	72.8395	E_salsugineum/T_halophila_scaffold_4	No definition line	72.8395	E_salsugineum/T_halophila_scaffold_4	No definition line	75	E_salsugineum/T_halophila_scaffold_4	No definition line	38.4999	E_salsugineum/T_halophila_scaffold_4	No definition line
Contig23067	3	8.35619	E_salsugineum/T_halophila_scaffold_9	No definition line	83.3333	E_salsugineum/T_halophila_scaffold_9	No definition line	83.3333	E_salsugineum/T_halophila_scaffold_9	No definition line	68	B_rapa_A10	No definition line	37.0139	E_salsugineum/T_halophila_scaffold_9	No definition line
Contig23368	0		not available	not available		not available	not available		not available	not available		not available	not available		not available	not available
Contig23615	0		not available	not available		not available	not available		not available	not available		not available	not available		not available	not available
Contig24016	1	5.3391	C_rubella_scaffold_1	No definition line	86.1111	C_rubella_scaffold_1	No definition line	86.1111	C_rubella_scaffold_1	No definition line	35	C_rubella_scaffold_1	No definition line	37.0139	C_rubella_scaffold_1	No definition line
Contig24435	2	8.32779	E_salsugineum/T_halophila_scaffold_13	No definition line	86.1111	E_salsugineum/T_halophila_scaffold_13	No definition line	86.1111	E_salsugineum/T_halophila_scaffold_13	No definition line	39	E_salsugineum/T_halophila_scaffold_6	No definition line	37.0139	E_salsugineum/T_halophila_scaffold_13	No definition line
Contig24513	2	4.1039	E_salsugineum/T_halophila_scaffold_9	No definition line	77.5862	E_salsugineum/T_halophila_scaffold_9	No definition line	77.5862	E_salsugineum/T_halophila_scaffold_9	No definition line	54	E_salsugineum/T_halophila_scaffold_9	No definition line	37.0139	E_salsugineum/T_halophila_scaffold_9	No definition line
Contig24516	3	2.12408	A_lyrata_scaffold_3	No definition line	75	A_lyrata_scaffold_3	No definition line	75	A_lyrata_scaffold_3	No definition line	89	B_rapa_Scaffold000104	2010-07-14	38.4999	A_lyrata_scaffold_3	No definition line
Contig24781	4	1.67298	A_thaliana_5	No definition line	96.1538	A_lyrata_scaffold_7	No definition line	96.1538	A_lyrata_scaffold_7	No definition line	100	A_thaliana_5	No definition line	38.4999	A_thaliana_5	No definition line
Contig24869	0		not available	not available		not available	not available		not available	not available		not available	not available		not available	not available
Contig24967	3	0.731164	B_rapa_A03	No definition line	90.9091	B_rapa_A03	No definition line	90.9091	B_rapa_A03	No definition line	78	C_rubella_scaffold_3	No definition line	39.9859	B_rapa_A03	No definition line
Contig25075	1	5.60892	C_rubella_scaffold_1	No definition line	85.7143	C_rubella_scaffold_1	No definition line	85.7143	C_rubella_scaffold_1	No definition line	34	C_rubella_scaffold_1	No definition line	35.528	C_rubella_scaffold_1	No definition line
Contig25234	1	0.993689	A_thaliana_1	No definition line	90.625	A_thaliana_1	No definition line	90.625	A_thaliana_1	No definition line	31	A_thaliana_1	No definition line	38.4999	A_thaliana_1	No definition line
Contig25446	0		not available	not available		not available	not available		not available	not available		not available	not available		not available	not available
Contig25746	1	1.31833	A_lyrata_scaffold_5	No definition line	80.7692	A_lyrata_scaffold_5	No definition line	80.7692	A_lyrata_scaffold_5	No definition line	49	A_lyrata_scaffold_5	No definition line	39.9859	A_lyrata_scaffold_5	No definition line
Contig25787	1	4.0897	B_rapa_A07	No definition line	88.2353	B_rapa_A07	No definition line	88.2353	B_rapa_A07	No definition line	34	B_rapa_A07	No definition line	37.0139	B_rapa_A07	No definition line
Contig25809	0		not available	not available		not available	not available		not available	not available		not available	not available		not available	not available
Contig25973	0		not available	not available		not available	not available		not available	not available		not available	not available		not available	not available
Contig25990	8	0.335749	C_rubella_scaffold_5	No definition line	87.1795	C_rubella_scaffold_5	No definition line	87.1795	C_rubella_scaffold_5	No definition line	102	E_salsugineum/T_halophila_scaffold_12	No definition line	39.9859	C_rubella_scaffold_5	No definition line
Contig26071	1	5.3391	A_thaliana_3	No definition line	86.4865	A_thaliana_3	No definition line	86.4865	A_thaliana_3	No definition line	37	A_thaliana_3	No definition line	37.0139	A_thaliana_3	No definition line
Contig26184	0		not available	not available		not available	not available		not available	not available		not available	not available		not available	not available
Contig26211	1	3.99688	A_thaliana_3	No definition line	88.5714	A_thaliana_3	No definition line	88.5714	A_thaliana_3	No definition line	34	A_thaliana_3	No definition line	38.4999	A_thaliana_3	No definition line
Contig26332	0		not available	not available		not available	not available		not available	not available		not available	not available		not available	not available
Contig26442	0		not available	not available		not available	not available		not available	not available		not available	not available		not available	not available
Contig26578	1	5.31057	E_salsugineum/T_halophila_scaffold_14	No definition line	80.4348	E_salsugineum/T_halophila_scaffold_14	No definition line	80.4348	E_salsugineum/T_halophila_scaffold_14	No definition line	45	E_salsugineum/T_halophila_scaffold_14	No definition line	35.528	E_salsugineum/T_halophila_scaffold_14	No definition line
Contig26600	2	1.86041	E_salsugineum/T_halophila_scaffold_14	No definition line	73.6842	E_salsugineum/T_halophila_scaffold_14	No definition line	73.6842	E_salsugineum/T_halophila_scaffold_14	No definition line	67	E_salsugineum/T_halophila_scaffold_14	No definition line	37.0139	E_salsugineum/T_halophila_scaffold_14	No definition line
Contig26634	1	6.38988	A_lyrata_scaffold_5	No definition line	82.9268	A_lyrata_scaffold_5	No definition line	82.9268	A_lyrata_scaffold_5	No definition line	40	A_lyrata_scaffold_5	No definition line	37.0139	A_lyrata_scaffold_5	No definition line
Contig26815	1	0.075547	E_salsugineum/T_halophila_scaffold_24	No definition line	76.9231	E_salsugineum/T_halophila_scaffold_24	No definition line	76.9231	E_salsugineum/T_halophila_scaffold_24	No definition line	62	E_salsugineum/T_halophila_scaffold_24	No definition line	42.9579	E_salsugineum/T_halophila_scaffold_24	No definition line
Contig26829	3	8.4329	E_salsugineum/T_halophila_scaffold_5	No definition line	92.5926	E_salsugineum/T_halophila_scaffold_3	No definition line	92.5926	E_salsugineum/T_halophila_scaffold_3	No definition line	40	E_salsugineum/T_halophila_scaffold_5	No definition line	35.528	E_salsugineum/T_halophila_scaffold_5	No definition line
Contig26840	0		not available	not available		not available	not available		not available	not available		not available	not available		not available	not available
Contig26858	2	6.76252	A_thaliana_5	No definition line	87.5	A_thaliana_5	No definition line	87.5	A_thaliana_5	No definition line	32	A_thaliana_5	No definition line	35.528	A_thaliana_5	No definition line
Contig26933	2	1.36626	B_rapa_A02	No definition line	90.3226	B_rapa_A03	No definition line	90.3226	B_rapa_A03	No definition line	42	B_rapa_A02	No definition line	38.4999	B_rapa_A02	No definition line
Contig27009	1	8.59201	E_salsugineum/T_halophila_scaffold_16	No definition line	78	E_salsugineum/T_halophila_scaffold_16	No definition line	78	E_salsugineum/T_halophila_scaffold_16	No definition line	47	E_salsugineum/T_halophila_scaffold_16	No definition line	35.528	E_salsugineum/T_halophila_scaffold_16	No definition line
Contig27597	6	0.765579	E_salsugineum/T_halophila_scaffold_14	No definition line	90	C_rubella_scaffold_1	No definition line	90	C_rubella_scaffold_1	No definition line	59	E_salsugineum/T_halophila_scaffold_14	No definition line	38.4999	E_salsugineum/T_halophila_scaffold_14	No definition line
Contig27933	5	3.18812	E_salsugineum/T_halophila_scaffold_6	No definition line	88.5714	E_salsugineum/T_halophila_scaffold_4	No definition line	88.5714	E_salsugineum/T_halophila_scaffold_4	No definition line	50	E_salsugineum/T_halophila_scaffold_6	No definition line	37.0139	E_salsugineum/T_halophila_scaffold_6	No definition line
Contig28011	0		not available	not available		not available	not available		not available	not available		not available	not available		not available	not available
Contig28054	0		not available	not available		not available	not available		not available	not available		not available	not available		not available	not available
Contig28083	1	7.21968	C_rubella_scaffold_6	No definition line	81.3953	C_rubella_scaffold_6	No definition line	81.3953	C_rubella_scaffold_6	No definition line	42	C_rubella_scaffold_6	No definition line	35.528	C_rubella_scaffold_6	No definition line
Contig28454	0		not available	not available		not available	not available		not available	not available		not available	not available		not available	not available
Contig28570	1	1.30289	B_rapa_A10	No definition line	86.4865	B_rapa_A10	No definition line	86.4865	B_rapa_A10	No definition line	35	B_rapa_A10	No definition line	38.4999	B_rapa_A10	No definition line
Contig28627	1	8.89035	C_rubella_scaffold_3	No definition line	79.1667	C_rubella_scaffold_3	No definition line	79.1667	C_rubella_scaffold_3	No definition line	48	C_rubella_scaffold_3	No definition line	35.528	C_rubella_scaffold_3	No definition line
Contig28850	1	2.26515	B_rapa_A10	No definition line	66.8919	B_rapa_A10	No definition line	66.8919	B_rapa_A10	No definition line	136	B_rapa_A10	No definition line	37.0139	B_rapa_A10	No definition line
Contig28883	0		not available	not available		not available	not available		not available	not available		not available	not available		not available	not available
Contig28906	3	9.54668	E_salsugineum/T_halophila_scaffold_1	No definition line	87.8788	B_rapa_A04	No definition line	87.8788	B_rapa_A04	No definition line	70	B_rapa_A01	No definition line	35.528	E_salsugineum/T_halophila_scaffold_1	No definition line
Contig29001	2	0.679388	A_lyrata_scaffold_3	No definition line	84.2105	A_lyrata_scaffold_1	No definition line	84.2105	A_lyrata_scaffold_1	No definition line	55	A_lyrata_scaffold_3	No definition line	38.4999	A_lyrata_scaffold_3	No definition line
Contig29207	2	0.83149	E_salsugineum/T_halophila_scaffold_7	No definition line	75.4386	B_rapa_A06	No definition line	75.4386	B_rapa_A06	No definition line	108	E_salsugineum/T_halophila_scaffold_7	No definition line	38.4999	E_salsugineum/T_halophila_scaffold_7	No definition line
Contig29259	3	0.835229	A_thaliana_3	No definition line	82.2222	E_salsugineum/T_halophila_scaffold_2	No definition line	82.2222	E_salsugineum/T_halophila_scaffold_2	No definition line	107	A_thaliana_3	No definition line	39.9859	A_thaliana_3	No definition line
Contig29396	1	0.168644	A_lyrata_scaffold_1	No definition line	93.5484	A_lyrata_scaffold_1	No definition line	93.5484	A_lyrata_scaffold_1	No definition line	31	A_lyrata_scaffold_1	No definition line	41.4719	A_lyrata_scaffold_1	No definition line
Contig29525	2	4.0187	E_salsugineum/T_halophila_scaffold_4	No definition line	92.8571	E_salsugineum/T_halophila_scaffold_4	No definition line	92.8571	E_salsugineum/T_halophila_scaffold_4	No definition line	49	A_lyrata_scaffold_7	No definition line	37.0139	E_salsugineum/T_halophila_scaffold_4	No definition line
Contig29526	1	0.81121	E_salsugineum/T_halophila_scaffold_16	No definition line	83.3333	E_salsugineum/T_halophila_scaffold_16	No definition line	83.3333	E_salsugineum/T_halophila_scaffold_16	No definition line	42	E_salsugineum/T_halophila_scaffold_16	No definition line	38.4999	E_salsugineum/T_halophila_scaffold_16	No definition line
Contig29539	0		not available	not available		not available	not available		not available	not available		not available	not available		not available	not available
Contig29541	2	1.55384	B_rapa_Scaffold000358	2010-07-14	77.3585	B_rapa_A06	No definition line	77.3585	B_rapa_A06	No definition line	75	B_rapa_Scaffold000358	2010-07-14	38.4999	B_rapa_Scaffold000358	2010-07-14
Contig29595	1	8.75376	E_salsugineum/T_halophila_scaffold_4	No definition line	78.1818	E_salsugineum/T_halophila_scaffold_4	No definition line	78.1818	E_salsugineum/T_halophila_scaffold_4	No definition line	52	E_salsugineum/T_halophila_scaffold_4	No definition line	37.0139	E_salsugineum/T_halophila_scaffold_4	No definition line
Contig29608	13	0.000541524	E_salsugineum/T_halophila_scaffold_12	No definition line	83.7838	B_rapa_A08	No definition line	83.7838	B_rapa_A08	No definition line	153	E_salsugineum/T_halophila_scaffold_9	No definition line	48.9018	E_salsugineum/T_halophila_scaffold_12	No definition line
Contig29771	2	4.1891	B_rapa_A09	No definition line	81.8182	B_rapa_A06	No definition line	81.8182	B_rapa_A06	No definition line	62	B_rapa_A09	No definition line	37.0139	B_rapa_A09	No definition line
Contig29817	1	3.9193	B_rapa_A05	No definition line	84.2105	B_rapa_A05	No definition line	84.2105	B_rapa_A05	No definition line	35	B_rapa_A05	No definition line	37.0139	B_rapa_A05	No definition line
Contig29939	4	0.561971	A_thaliana_5	No definition line	80.8511	B_rapa_A05	No definition line	80.8511	B_rapa_A05	No definition line	56	E_salsugineum/T_halophila_scaffold_5	No definition line	39.9859	A_thaliana_5	No definition line
Contig29991	2	2.34326	C_rubella_scaffold_3	No definition line	96.1538	C_rubella_scaffold_3	No definition line	96.1538	C_rubella_scaffold_3	No definition line	45	E_salsugineum/T_halophila_scaffold_2	No definition line	37.0139	C_rubella_scaffold_3	No definition line
Contig30102	2	5.42991	E_salsugineum/T_halophila_scaffold_1	No definition line	79.1667	B_rapa_A09	No definition line	79.1667	B_rapa_A09	No definition line	64	E_salsugineum/T_halophila_scaffold_1	No definition line	35.528	E_salsugineum/T_halophila_scaffold_1	No definition line
Contig30224	2	6.32495	A_thaliana_1	No definition line	84.2105	C_rubella_scaffold_2	No definition line	84.2105	C_rubella_scaffold_2	No definition line	51	A_thaliana_1	No definition line	35.528	A_thaliana_1	No definition line
Contig30225	2	3.79149	A_thaliana_1	No definition line	80	B_rapa_A09	No definition line	80	B_rapa_A09	No definition line	54	A_thaliana_1	No definition line	37.0139	A_thaliana_1	No definition line
Contig30247	0		not available	not available		not available	not available		not available	not available		not available	not available		not available	not available
Contig30250	1	0.783325	A_lyrata_scaffold_8	No definition line	79.2453	A_lyrata_scaffold_8	No definition line	79.2453	A_lyrata_scaffold_8	No definition line	52	A_lyrata_scaffold_8	No definition line	38.4999	A_lyrata_scaffold_8	No definition line
Contig30265	20	3.08161	A_lyrata_scaffold_1	No definition line	92.5926	B_rapa_A06	No definition line	92.5926	B_rapa_A06	No definition line	38	A_lyrata_scaffold_1	No definition line	37.0139	A_lyrata_scaffold_1	No definition line
Contig30293	1	7.65723	A_lyrata_scaffold_3	No definition line	75.8621	A_lyrata_scaffold_3	No definition line	75.8621	A_lyrata_scaffold_3	No definition line	48	A_lyrata_scaffold_3	No definition line	35.528	A_lyrata_scaffold_3	No definition line
Contig30370	0		not available	not available		not available	not available		not available	not available		not available	not available		not available	not available
Contig30397	0		not available	not available		not available	not available		not available	not available		not available	not available		not available	not available
Contig30581	0		not available	not available		not available	not available		not available	not available		not available	not available		not available	not available
Contig30601	2	0.50677	A_thaliana_4	No definition line	90.9091	A_thaliana_4	No definition line	90.9091	A_thaliana_4	No definition line	33	A_thaliana_4	No definition line	39.9859	A_thaliana_4	No definition line
Contig30671	0		not available	not available		not available	not available		not available	not available		not available	not available		not available	not available
Contig30796	0		not available	not available		not available	not available		not available	not available		not available	not available		not available	not available
Contig30844	1	0.528488	A_lyrata_scaffold_8	No definition line	78.9474	A_lyrata_scaffold_8	No definition line	78.9474	A_lyrata_scaffold_8	No definition line	54	A_lyrata_scaffold_8	No definition line	39.9859	A_lyrata_scaffold_8	No definition line
Contig30873	2	2.37166	A_thaliana_3	No definition line	85.7143	B_rapa_A07	No definition line	85.7143	B_rapa_A07	No definition line	45	A_thaliana_3	No definition line	37.0139	A_thaliana_3	No definition line
Contig30961	2	2.38587	A_thaliana_2	No definition line	88.5714	A_thaliana_2	No definition line	88.5714	A_thaliana_2	No definition line	50	B_rapa_A04	No definition line	37.0139	A_thaliana_2	No definition line
Contig30984	5	2.08763	A_thaliana_5	No definition line	92.8571	A_thaliana_2	No definition line	92.8571	A_thaliana_2	No definition line	36	A_lyrata_scaffold_3	No definition line	37.0139	A_thaliana_5	No definition line
Contig31023	0		not available	not available		not available	not available		not available	not available		not available	not available		not available	not available
Contig31141	2	8.29368	E_salsugineum/T_halophila_scaffold_3	No definition line	90	B_rapa_A05	No definition line	90	B_rapa_A05	No definition line	48	E_salsugineum/T_halophila_scaffold_3	No definition line	35.528	E_salsugineum/T_halophila_scaffold_3	No definition line
Contig31188	5	0.426248	B_rapa_A07	No definition line	82.2222	B_rapa_A09	No definition line	82.2222	B_rapa_A09	No definition line	62	B_rapa_A07	No definition line	39.9859	B_rapa_A07	No definition line
Contig31266	9	0.240736	C_rubella_scaffold_2	No definition line	85	B_rapa_Scaffold000141	2010-07-14	85	B_rapa_Scaffold000141	2010-07-14	72	A_thaliana_1	No definition line	39.9859	C_rubella_scaffold_2	No definition line
Contig31293	1	5.78793	A_lyrata_scaffold_7	No definition line	82.9268	A_lyrata_scaffold_7	No definition line	82.9268	A_lyrata_scaffold_7	No definition line	40	A_lyrata_scaffold_7	No definition line	35.528	A_lyrata_scaffold_7	No definition line
Contig31396	0		not available	not available		not available	not available		not available	not available		not available	not available		not available	not available
Contig31443	3	2.55617	E_salsugineum/T_halophila_scaffold_13	No definition line	85	E_salsugineum/T_halophila_scaffold_13	No definition line	85	E_salsugineum/T_halophila_scaffold_13	No definition line	53	B_rapa_A03	No definition line	37.0139	E_salsugineum/T_halophila_scaffold_13	No definition line
Contig31456	1	0.332129	B_rapa_A01	No definition line	88.5714	B_rapa_A01	No definition line	88.5714	B_rapa_A01	No definition line	35	B_rapa_A01	No definition line	39.9859	B_rapa_A01	No definition line
Contig31457	2	8.75112	C_rubella_scaffold_6	No definition line	77.551	C_rubella_scaffold_6	No definition line	77.551	C_rubella_scaffold_6	No definition line	68	C_rubella_scaffold_3	No definition line	35.528	C_rubella_scaffold_6	No definition line
Contig31790	1	3.74179	A_thaliana_5	No definition line	73.6111	A_thaliana_5	No definition line	73.6111	A_thaliana_5	No definition line	65	A_thaliana_5	No definition line	37.0139	A_thaliana_5	No definition line
Contig31804	2	5.1971	A_thaliana_2	No definition line	90.3226	A_thaliana_2	No definition line	90.3226	A_thaliana_2	No definition line	38	A_lyrata_scaffold_8	No definition line	37.0139	A_thaliana_2	No definition line
Contig31829	2	1.8036	E_salsugineum/T_halophila_scaffold_18	No definition line	84.2105	E_salsugineum/T_halophila_scaffold_10	No definition line	84.2105	E_salsugineum/T_halophila_scaffold_10	No definition line	77	E_salsugineum/T_halophila_scaffold_18	No definition line	37.0139	E_salsugineum/T_halophila_scaffold_18	No definition line
Contig31832	1	1.29022	B_rapa_A01	No definition line	86.4865	B_rapa_A01	No definition line	86.4865	B_rapa_A01	No definition line	35	B_rapa_A01	No definition line	38.4999	B_rapa_A01	No definition line
Contig31845	1	6.0266	E_salsugineum/T_halophila_scaffold_40	No definition line	79.1667	E_salsugineum/T_halophila_scaffold_40	No definition line	79.1667	E_salsugineum/T_halophila_scaffold_40	No definition line	47	E_salsugineum/T_halophila_scaffold_40	No definition line	35.528	E_salsugineum/T_halophila_scaffold_40	No definition line
Contig31862	1	5.96693	B_rapa_A02	No definition line	71.4286	B_rapa_A02	No definition line	71.4286	B_rapa_A02	No definition line	72	B_rapa_A02	No definition line	35.528	B_rapa_A02	No definition line
Contig31917	0		not available	not available		not available	not available		not available	not available		not available	not available		not available	not available
Contig31930	0		not available	not available		not available	not available		not available	not available		not available	not available		not available	not available
Contig32035	3	1.8391	E_salsugineum/T_halophila_scaffold_1	No definition line	90	E_salsugineum/T_halophila_scaffold_7	No definition line	90	E_salsugineum/T_halophila_scaffold_7	No definition line	46	E_salsugineum/T_halophila_scaffold_1	No definition line	37.0139	E_salsugineum/T_halophila_scaffold_1	No definition line
Contig32068	1	3.69966	A_lyrata_scaffold_7	No definition line	82.9268	A_lyrata_scaffold_7	No definition line	82.9268	A_lyrata_scaffold_7	No definition line	40	A_lyrata_scaffold_7	No definition line	35.528	A_lyrata_scaffold_7	No definition line
Contig32329	5	0.970875	C_rubella_scaffold_2	No definition line	90	A_thaliana_4	No definition line	90	A_thaliana_4	No definition line	59	C_rubella_scaffold_2	No definition line	38.4999	C_rubella_scaffold_2	No definition line
Contig32331	0		not available	not available		not available	not available		not available	not available		not available	not available		not available	not available
Contig32373	2	8.41301	E_salsugineum/T_halophila_scaffold_2	No definition line	77.3585	E_salsugineum/T_halophila_scaffold_2	No definition line	77.3585	E_salsugineum/T_halophila_scaffold_2	No definition line	55	B_rapa_A09	No definition line	35.528	E_salsugineum/T_halophila_scaffold_2	No definition line
Contig32400	7	0.704739	C_rubella_scaffold_5	No definition line	96.1538	C_rubella_scaffold_7	No definition line	96.1538	C_rubella_scaffold_7	No definition line	54	C_rubella_scaffold_5	No definition line	38.4999	C_rubella_scaffold_5	No definition line
Contig32443	1	5.52936	A_lyrata_scaffold_7	No definition line	87.5	A_lyrata_scaffold_7	No definition line	87.5	A_lyrata_scaffold_7	No definition line	32	A_lyrata_scaffold_7	No definition line	35.528	A_lyrata_scaffold_7	No definition line
Contig32475	2	0.894827	B_rapa_A08	No definition line	96.2963	B_rapa_A08	No definition line	96.2963	B_rapa_A08	No definition line	29	B_rapa_Scaffold039941	2010-07-14	38.4999	B_rapa_A08	No definition line
Contig32573	0		not available	not available		not available	not available		not available	not available		not available	not available		not available	not available
Contig32595	2	7.3589	E_salsugineum/T_halophila_scaffold_5	No definition line	77.3585	E_salsugineum/T_halophila_scaffold_5	No definition line	77.3585	E_salsugineum/T_halophila_scaffold_5	No definition line	51	E_salsugineum/T_halophila_scaffold_5	No definition line	35.528	E_salsugineum/T_halophila_scaffold_5	No definition line
Contig32691	0		not available	not available		not available	not available		not available	not available		not available	not available		not available	not available
Contig32703	2	5.052	B_rapa_A09	No definition line	76.2712	B_rapa_A01	No definition line	76.2712	B_rapa_A01	No definition line	115	B_rapa_A09	No definition line	35.528	B_rapa_A09	No definition line
Contig32719	3	5.31057	A_thaliana_1	No definition line	80	E_salsugineum/T_halophila_scaffold_5	No definition line	80	E_salsugineum/T_halophila_scaffold_5	No definition line	46	A_thaliana_1	No definition line	35.528	A_thaliana_1	No definition line
Contig32749	3	1.86041	E_salsugineum/T_halophila_scaffold_4	No definition line	86.4865	E_salsugineum/T_halophila_scaffold_4	No definition line	86.4865	E_salsugineum/T_halophila_scaffold_4	No definition line	64	C_rubella_scaffold_6	No definition line	37.0139	E_salsugineum/T_halophila_scaffold_4	No definition line
Contig32792	0		not available	not available		not available	not available		not available	not available		not available	not available		not available	not available
Contig32815	1	7.59757	A_thaliana_3	No definition line	85.7143	A_thaliana_3	No definition line	85.7143	A_thaliana_3	No definition line	35	A_thaliana_3	No definition line	35.528	A_thaliana_3	No definition line
Contig32840	3	1.98822	B_rapa_A05	No definition line	96.1538	B_rapa_A05	No definition line	96.1538	B_rapa_A05	No definition line	46	A_thaliana_5	No definition line	37.0139	B_rapa_A05	No definition line
Contig32852	1	1.94562	C_rubella_scaffold_1	No definition line	80.4348	C_rubella_scaffold_1	No definition line	80.4348	C_rubella_scaffold_1	No definition line	44	C_rubella_scaffold_1	No definition line	37.0139	C_rubella_scaffold_1	No definition line
Contig32853	1	3.72049	E_salsugineum/T_halophila_scaffold_12	No definition line	84.6154	E_salsugineum/T_halophila_scaffold_12	No definition line	84.6154	E_salsugineum/T_halophila_scaffold_12	No definition line	36	E_salsugineum/T_halophila_scaffold_12	No definition line	37.0139	E_salsugineum/T_halophila_scaffold_12	No definition line
Contig32887	7	2.49937	A_thaliana_4	No definition line	83.7209	B_rapa_A02	No definition line	83.7209	B_rapa_A02	No definition line	108	B_rapa_A03	No definition line	37.0139	A_thaliana_4	No definition line
Contig32911	3	0.666713	A_lyrata_scaffold_4	No definition line	100	A_lyrata_scaffold_4	No definition line	100	A_lyrata_scaffold_4	No definition line	36	B_rapa_A08	No definition line	38.4999	A_lyrata_scaffold_4	No definition line
Contig32917	1	5.76804	E_salsugineum/T_halophila_scaffold_13	No definition line	84.8485	E_salsugineum/T_halophila_scaffold_13	No definition line	84.8485	E_salsugineum/T_halophila_scaffold_13	No definition line	28	E_salsugineum/T_halophila_scaffold_13	No definition line	35.528	E_salsugineum/T_halophila_scaffold_13	No definition line
Contig32926	0		not available	not available		not available	not available		not available	not available		not available	not available		not available	not available
Contig32952	4	0.737694	A_thaliana_1	No definition line	96	B_rapa_A07	No definition line	96	B_rapa_A07	No definition line	49	A_thaliana_1	No definition line	38.4999	A_thaliana_1	No definition line
Contig32960	2	2.25805	E_salsugineum/T_halophila_scaffold_11	No definition line	78.4314	E_salsugineum/T_halophila_scaffold_11	No definition line	78.4314	E_salsugineum/T_halophila_scaffold_11	No definition line	49	B_rapa_A09	No definition line	37.0139	E_salsugineum/T_halophila_scaffold_11	No definition line
Contig32990	1	0.730089	B_rapa_A06	No definition line	75	B_rapa_A06	No definition line	75	B_rapa_A06	No definition line	60	B_rapa_A06	No definition line	38.4999	B_rapa_A06	No definition line
Contig33021	3	0.111146	B_rapa_A04	No definition line	90.3226	E_salsugineum/T_halophila_scaffold_5	No definition line	90.3226	E_salsugineum/T_halophila_scaffold_5	No definition line	67	B_rapa_A04	No definition line	41.4719	B_rapa_A04	No definition line
Contig33024	5	4.90074e-06	B_rapa_A05	No definition line	83.7838	A_lyrata_scaffold_8	No definition line	83.7838	A_lyrata_scaffold_8	No definition line	109	B_rapa_A05	No definition line	56.3316	B_rapa_A05	No definition line
Contig33067	0		not available	not available		not available	not available		not available	not available		not available	not available		not available	not available
Contig33069	0		not available	not available		not available	not available		not available	not available		not available	not available		not available	not available
Contig33090	0		not available	not available		not available	not available		not available	not available		not available	not available		not available	not available
Contig33238	4	7.12023	E_salsugineum/T_halophila_scaffold_16	No definition line	90	E_salsugineum/T_halophila_scaffold_16	No definition line	90	E_salsugineum/T_halophila_scaffold_16	No definition line	57	A_lyrata_scaffold_2	No definition line	35.528	E_salsugineum/T_halophila_scaffold_16	No definition line
Contig33244	4	5.50947	E_salsugineum/T_halophila_scaffold_20	No definition line	87.8788	E_salsugineum/T_halophila_scaffold_20	No definition line	87.8788	E_salsugineum/T_halophila_scaffold_20	No definition line	33	E_salsugineum/T_halophila_scaffold_20	No definition line	35.528	E_salsugineum/T_halophila_scaffold_20	No definition line
Contig33340	1	1.73267	A_thaliana_2	No definition line	71.4286	A_thaliana_2	No definition line	71.4286	A_thaliana_2	No definition line	78	A_thaliana_2	No definition line	37.0139	A_thaliana_2	No definition line
Contig33406	3	2.25805	A_lyrata_scaffold_2	No definition line	90.3226	A_lyrata_scaffold_2	No definition line	90.3226	A_lyrata_scaffold_2	No definition line	81	B_rapa_A01	No definition line	37.0139	A_lyrata_scaffold_2	No definition line
Contig33477	3	0.636293	B_rapa_Scaffold000553	2010-07-14	85	B_rapa_Scaffold000553	2010-07-14	85	B_rapa_Scaffold000553	2010-07-14	45	B_rapa_A06	No definition line	38.4999	B_rapa_Scaffold000553	2010-07-14
Contig33483	10	0.411768	C_rubella_scaffold_7	No definition line	92.8571	E_salsugineum/T_halophila_scaffold_7	No definition line	92.8571	E_salsugineum/T_halophila_scaffold_7	No definition line	64	E_salsugineum/T_halophila_scaffold_14	No definition line	39.9859	C_rubella_scaffold_7	No definition line
Contig33616	4	0.0823904	C_rubella_scaffold_7	No definition line	85.7143	E_salsugineum/T_halophila_scaffold_13	No definition line	85.7143	E_salsugineum/T_halophila_scaffold_13	No definition line	97	C_rubella_scaffold_7	No definition line	41.4719	C_rubella_scaffold_7	No definition line
Contig33635	3	0.00385184	E_salsugineum/T_halophila_scaffold_8	No definition line	82.9787	E_salsugineum/T_halophila_scaffold_6	No definition line	82.9787	E_salsugineum/T_halophila_scaffold_6	No definition line	59	E_salsugineum/T_halophila_scaffold_8	No definition line	45.9298	E_salsugineum/T_halophila_scaffold_8	No definition line
Contig33641	1	5.62881	A_lyrata_scaffold_7	No definition line	76.7857	A_lyrata_scaffold_7	No definition line	76.7857	A_lyrata_scaffold_7	No definition line	55	A_lyrata_scaffold_7	No definition line	35.528	A_lyrata_scaffold_7	No definition line
Contig33661	4	0.0888524	C_rubella_scaffold_2	No definition line	76.3889	C_rubella_scaffold_2	No definition line	76.3889	C_rubella_scaffold_2	No definition line	69	C_rubella_scaffold_15	No definition line	41.4719	C_rubella_scaffold_2	No definition line
Contig33692	0		not available	not available		not available	not available		not available	not available		not available	not available		not available	not available
Contig33709	2	0.0457915	E_salsugineum/T_halophila_scaffold_4	No definition line	75.3846	E_salsugineum/T_halophila_scaffold_23	No definition line	75.3846	E_salsugineum/T_halophila_scaffold_23	No definition line	83	E_salsugineum/T_halophila_scaffold_4	No definition line	42.9579	E_salsugineum/T_halophila_scaffold_4	No definition line
Contig33711	1	5.37024	A_thaliana_4	No definition line	73.8462	A_thaliana_4	No definition line	73.8462	A_thaliana_4	No definition line	63	A_thaliana_4	No definition line	35.528	A_thaliana_4	No definition line
Contig33715	2	6.00671	E_salsugineum/T_halophila_scaffold_17	No definition line	100	C_rubella_scaffold_8	No definition line	100	C_rubella_scaffold_8	No definition line	62	E_salsugineum/T_halophila_scaffold_17	No definition line	35.528	E_salsugineum/T_halophila_scaffold_17	No definition line
Contig33736	0		not available	not available		not available	not available		not available	not available		not available	not available		not available	not available
Contig33795	1	1.89591	A_lyrata_scaffold_2	No definition line	88.2353	A_lyrata_scaffold_2	No definition line	88.2353	A_lyrata_scaffold_2	No definition line	33	A_lyrata_scaffold_2	No definition line	37.0139	A_lyrata_scaffold_2	No definition line
Contig33819	1	0.337559	A_lyrata_scaffold_4	No definition line	72.449	A_lyrata_scaffold_4	No definition line	72.449	A_lyrata_scaffold_4	No definition line	91	A_lyrata_scaffold_4	No definition line	39.9859	A_lyrata_scaffold_4	No definition line
Contig33860	6	0.0316056	E_salsugineum/T_halophila_scaffold_3	No definition line	100	B_rapa_A10	No definition line	100	B_rapa_A10	No definition line	46	E_salsugineum/T_halophila_scaffold_3	No definition line	42.9579	E_salsugineum/T_halophila_scaffold_3	No definition line

## Sheet: Sheet1
BLAST-n parameters:
Match/Mismatch and Gap Costs = Match 2 Mismatch 3 Existence 2 Extension 2
Expectation value = 10.0
Word size = 10
Mask lower case = No
Filter low complexity = Yes
Maximum number of hits = 15
