# Supplementary material for: A draft genome of field pennycress (Thlaspi arvense) provides tools for the domestication of a new winter biofuel crop
Source: DNA Res. 2015 Jan 27;22(2):121–31. doi: 10.1093/dnares/dsu045 (PMC4401323; doi:10.1093/dnares/dsu045)
Supplement: Supplementary Data [file supp_dsu045_dsu045supp_Dataset5.xlsx]

## Sheet: A.thaliana BLASTp
Query	Number of hits	Lowest E-value	Accession (E-value)	Description (E-value)	Greatest identity %	Accession (identity %)	Description (identity %)	Greatest positive %	Accession (positive %)	Description (positive %)	Greatest hit length	Accession (hit length)	Description (hit length)	Greatest bit score	Accession (bit score)	Description (bit score)
Ta1.0_00001mRNA1	12	1.14705e-53	AT4G35785.1_Symbols:_RNA-binding_(RRM/RBD/RNP_motifs)_family_protein_	chr4:16953211-16955127 REVERSE LENGTH=238	93.5897	AT4G35785.3_Symbols:_RNA-binding_(RRM/RBD/RNP_motifs)_family_protein_	chr4:16953708-16955127 REVERSE LENGTH=207	98.1132	AT4G35785.1_Symbols:_RNA-binding_(RRM/RBD/RNP_motifs)_family_protein_	chr4:16953211-16955127 REVERSE LENGTH=238	106	AT4G35785.1_Symbols:_RNA-binding_(RRM/RBD/RNP_motifs)_family_protein_	chr4:16953211-16955127 REVERSE LENGTH=238	177.948	AT4G35785.1_Symbols:_RNA-binding_(RRM/RBD/RNP_motifs)_family_protein_	chr4:16953211-16955127 REVERSE LENGTH=238
Ta1.0_00002mRNA1	10	0	AT4G35790.2_Symbols:_ATPLDDELTA,_PLDDELTA_phospholipase_D_delta_	chr4:16955774-16959875 REVERSE LENGTH=857	90.5714	AT4G35790.3_Symbols:_ATPLDDELTA,_PLDDELTA_phospholipase_D_delta_	chr4:16956681-16959875 REVERSE LENGTH=693	95.1429	AT4G35790.3_Symbols:_ATPLDDELTA,_PLDDELTA_phospholipase_D_delta_	chr4:16956681-16959875 REVERSE LENGTH=693	868	AT4G35790.1_Symbols:_ATPLDDELTA,_PLDDELTA_phospholipase_D_delta_	chr4:16955774-16959875 REVERSE LENGTH=868	1637.08	AT4G35790.2_Symbols:_ATPLDDELTA,_PLDDELTA_phospholipase_D_delta_	chr4:16955774-16959875 REVERSE LENGTH=857
Ta1.0_00003mRNA1	25	0	AT4G35800.1_Symbols:_NRPB1,_RPB1,_RNA_POL_II_LSRNA_POL_II_LS,_RNA_POL_II_LS_RNA_polymerase_II_large_subunit_	chr4:16961115-16967892 REVERSE LENGTH=1839	98.9247	AT4G35800.1_Symbols:_NRPB1,_RPB1,_RNA_POL_II_LSRNA_POL_II_LS,_RNA_POL_II_LS_RNA_polymerase_II_large_subunit_	chr4:16961115-16967892 REVERSE LENGTH=1839	100	AT4G35800.1_Symbols:_NRPB1,_RPB1,_RNA_POL_II_LSRNA_POL_II_LS,_RNA_POL_II_LS_RNA_polymerase_II_large_subunit_	chr4:16961115-16967892 REVERSE LENGTH=1839	1536	AT4G35800.1_Symbols:_NRPB1,_RPB1,_RNA_POL_II_LSRNA_POL_II_LS,_RNA_POL_II_LS_RNA_polymerase_II_large_subunit_	chr4:16961115-16967892 REVERSE LENGTH=1839	3081.97	AT4G35800.1_Symbols:_NRPB1,_RPB1,_RNA_POL_II_LSRNA_POL_II_LS,_RNA_POL_II_LS_RNA_polymerase_II_large_subunit_	chr4:16961115-16967892 REVERSE LENGTH=1839
Ta1.0_00004mRNA1	10	1.52842e-166	AT4G35810.1_Symbols:_2-oxoglutarate_(2OG)_and_Fe(II)-dependent_oxygenase_superfamily_protein_	chr4:16968921-16970358 FORWARD LENGTH=290	82.8283	AT4G35810.1_Symbols:_2-oxoglutarate_(2OG)_and_Fe(II)-dependent_oxygenase_superfamily_protein_	chr4:16968921-16970358 FORWARD LENGTH=290	90.2357	AT4G35810.1_Symbols:_2-oxoglutarate_(2OG)_and_Fe(II)-dependent_oxygenase_superfamily_protein_	chr4:16968921-16970358 FORWARD LENGTH=290	291	AT2G17720.1_Symbols:_2-oxoglutarate_(2OG)_and_Fe(II)-dependent_oxygenase_superfamily_protein_	chr2:7697513-7699174 FORWARD LENGTH=291	468.774	AT4G35810.1_Symbols:_2-oxoglutarate_(2OG)_and_Fe(II)-dependent_oxygenase_superfamily_protein_	chr4:16968921-16970358 FORWARD LENGTH=290
Ta1.0_00005mRNA1	10	2.62405e-85	AT2G17720.1_Symbols:_2-oxoglutarate_(2OG)_and_Fe(II)-dependent_oxygenase_superfamily_protein_	chr2:7697513-7699174 FORWARD LENGTH=291	76.7296	AT4G35820.1_Symbols:_2-oxoglutarate_(2OG)_and_Fe(II)-dependent_oxygenase_superfamily_protein_	chr4:16971221-16972429 FORWARD LENGTH=272	83.6478	AT4G35820.1_Symbols:_2-oxoglutarate_(2OG)_and_Fe(II)-dependent_oxygenase_superfamily_protein_	chr4:16971221-16972429 FORWARD LENGTH=272	199	AT5G18900.1_Symbols:_2-oxoglutarate_(2OG)_and_Fe(II)-dependent_oxygenase_superfamily_protein_	chr5:6304409-6306166 REVERSE LENGTH=298	256.914	AT2G17720.1_Symbols:_2-oxoglutarate_(2OG)_and_Fe(II)-dependent_oxygenase_superfamily_protein_	chr2:7697513-7699174 FORWARD LENGTH=291
Ta1.0_00006mRNA1	10	0	AT4G35830.1_Symbols:_ACO1_aconitase_1_	chr4:16973007-16977949 REVERSE LENGTH=898	96.0699	AT4G35830.1_Symbols:_ACO1_aconitase_1_	chr4:16973007-16977949 REVERSE LENGTH=898	97.4891	AT4G35830.1_Symbols:_ACO1_aconitase_1_	chr4:16973007-16977949 REVERSE LENGTH=898	898	AT4G35830.1_Symbols:_ACO1_aconitase_1_	chr4:16973007-16977949 REVERSE LENGTH=898	1795.4	AT4G35830.1_Symbols:_ACO1_aconitase_1_	chr4:16973007-16977949 REVERSE LENGTH=898
Ta1.0_00007mRNA1	10	3.2956e-146	AT4G35840.1_Symbols:_RING/U-box_superfamily_protein_	chr4:16981083-16982266 FORWARD LENGTH=236	94.0678	AT4G35840.1_Symbols:_RING/U-box_superfamily_protein_	chr4:16981083-16982266 FORWARD LENGTH=236	97.0339	AT4G35840.1_Symbols:_RING/U-box_superfamily_protein_	chr4:16981083-16982266 FORWARD LENGTH=236	243	AT5G66070.2_Symbols:_RING/U-box_superfamily_protein_	chr5:26421923-26423033 FORWARD LENGTH=245	412.149	AT4G35840.1_Symbols:_RING/U-box_superfamily_protein_	chr4:16981083-16982266 FORWARD LENGTH=236
Ta1.0_00008mRNA1	58	0	AT4G35850.1_Symbols:_Pentatricopeptide_repeat_(PPR)_superfamily_protein_	chr4:16983638-16986681 FORWARD LENGTH=444	91.8919	AT4G35850.1_Symbols:_Pentatricopeptide_repeat_(PPR)_superfamily_protein_	chr4:16983638-16986681 FORWARD LENGTH=444	97.0721	AT4G35850.1_Symbols:_Pentatricopeptide_repeat_(PPR)_superfamily_protein_	chr4:16983638-16986681 FORWARD LENGTH=444	444	AT4G35850.1_Symbols:_Pentatricopeptide_repeat_(PPR)_superfamily_protein_	chr4:16983638-16986681 FORWARD LENGTH=444	858.981	AT4G35850.1_Symbols:_Pentatricopeptide_repeat_(PPR)_superfamily_protein_	chr4:16983638-16986681 FORWARD LENGTH=444
Ta1.0_00009mRNA1	10	2.27075e-150	AT4G35860.1_Symbols:_ATRABB1B,_ATGB2,_ATRAB2C,_GB2_GTP-binding_2_	chr4:16987118-16988839 REVERSE LENGTH=211	92.7602	AT4G35860.1_Symbols:_ATRABB1B,_ATGB2,_ATRAB2C,_GB2_GTP-binding_2_	chr4:16987118-16988839 REVERSE LENGTH=211	94.5701	AT4G35860.1_Symbols:_ATRABB1B,_ATGB2,_ATRAB2C,_GB2_GTP-binding_2_	chr4:16987118-16988839 REVERSE LENGTH=211	211	AT4G35860.1_Symbols:_ATRABB1B,_ATGB2,_ATRAB2C,_GB2_GTP-binding_2_	chr4:16987118-16988839 REVERSE LENGTH=211	421.009	AT4G35860.1_Symbols:_ATRABB1B,_ATGB2,_ATRAB2C,_GB2_GTP-binding_2_	chr4:16987118-16988839 REVERSE LENGTH=211
Ta1.0_00010mRNA1	13	0	AT4G35870.1_Symbols:_early-responsive_to_dehydration_stress_protein_(ERD4)_	chr4:16990332-16992785 FORWARD LENGTH=817	94.8592	AT4G35870.1_Symbols:_early-responsive_to_dehydration_stress_protein_(ERD4)_	chr4:16990332-16992785 FORWARD LENGTH=817	98.0416	AT4G35870.1_Symbols:_early-responsive_to_dehydration_stress_protein_(ERD4)_	chr4:16990332-16992785 FORWARD LENGTH=817	817	AT4G35870.1_Symbols:_early-responsive_to_dehydration_stress_protein_(ERD4)_	chr4:16990332-16992785 FORWARD LENGTH=817	1444.48	AT4G35870.1_Symbols:_early-responsive_to_dehydration_stress_protein_(ERD4)_	chr4:16990332-16992785 FORWARD LENGTH=817
Ta1.0_00011mRNA1	10	0	AT4G35880.1_Symbols:_Eukaryotic_aspartyl_protease_family_protein_	chr4:16993339-16995721 FORWARD LENGTH=524	89.013	AT4G35880.1_Symbols:_Eukaryotic_aspartyl_protease_family_protein_	chr4:16993339-16995721 FORWARD LENGTH=524	91.6201	AT4G35880.1_Symbols:_Eukaryotic_aspartyl_protease_family_protein_	chr4:16993339-16995721 FORWARD LENGTH=524	524	AT4G35880.1_Symbols:_Eukaryotic_aspartyl_protease_family_protein_	chr4:16993339-16995721 FORWARD LENGTH=524	907.131	AT4G35880.1_Symbols:_Eukaryotic_aspartyl_protease_family_protein_	chr4:16993339-16995721 FORWARD LENGTH=524
Ta1.0_00012mRNA1	13	0	AT4G35890.1_Symbols:_winged-helix_DNA-binding_transcription_factor_family_protein_	chr4:16997433-17000410 FORWARD LENGTH=523	67.4766	AT4G35890.1_Symbols:_winged-helix_DNA-binding_transcription_factor_family_protein_	chr4:16997433-17000410 FORWARD LENGTH=523	75.8879	AT4G35890.1_Symbols:_winged-helix_DNA-binding_transcription_factor_family_protein_	chr4:16997433-17000410 FORWARD LENGTH=523	523	AT4G35890.1_Symbols:_winged-helix_DNA-binding_transcription_factor_family_protein_	chr4:16997433-17000410 FORWARD LENGTH=523	541.962	AT4G35890.1_Symbols:_winged-helix_DNA-binding_transcription_factor_family_protein_	chr4:16997433-17000410 FORWARD LENGTH=523
Ta1.0_00013mRNA1	10	3.87371e-117	AT4G35900.1_Symbols:_FD,_FD-1,_atbzip14_Basic-leucine_zipper_(bZIP)_transcription_factor_family_protein_	chr4:17004746-17005952 FORWARD LENGTH=285	75.3472	AT4G35900.1_Symbols:_FD,_FD-1,_atbzip14_Basic-leucine_zipper_(bZIP)_transcription_factor_family_protein_	chr4:17004746-17005952 FORWARD LENGTH=285	82.2917	AT4G35900.1_Symbols:_FD,_FD-1,_atbzip14_Basic-leucine_zipper_(bZIP)_transcription_factor_family_protein_	chr4:17004746-17005952 FORWARD LENGTH=285	285	AT4G35900.1_Symbols:_FD,_FD-1,_atbzip14_Basic-leucine_zipper_(bZIP)_transcription_factor_family_protein_	chr4:17004746-17005952 FORWARD LENGTH=285	342.043	AT4G35900.1_Symbols:_FD,_FD-1,_atbzip14_Basic-leucine_zipper_(bZIP)_transcription_factor_family_protein_	chr4:17004746-17005952 FORWARD LENGTH=285
Ta1.0_00014mRNA1	4	3.23184e-26	AT4G35905.1_Symbols:_unknown_protein;_CONTAINS_InterPro_DOMAIN/s:_Protein_of_unknown_function_DUF343_(InterPro:IPR005651);_Has_30201_Blast_hits_to_17322_proteins_in_780_species:_Archae_-_12;_Bact	chr4:17007284-17008067 REVERSE LENGTH=77	90.3846	AT4G35905.1_Symbols:_unknown_protein;_CONTAINS_InterPro_DOMAIN/s:_Protein_of_unknown_function_DUF343_(InterPro:IPR005651);_Has_30201_Blast_hits_to_17322_proteins_in_780_species:_Archae_-_12;_Bact	chr4:17007284-17008067 REVERSE LENGTH=77	92.3077	AT4G35905.1_Symbols:_unknown_protein;_CONTAINS_InterPro_DOMAIN/s:_Protein_of_unknown_function_DUF343_(InterPro:IPR005651);_Has_30201_Blast_hits_to_17322_proteins_in_780_species:_Archae_-_12;_Bact	chr4:17007284-17008067 REVERSE LENGTH=77	70	AT3G44680.1_Symbols:_HDA9,_HDA09_histone_deacetylase_9_	chr3:16226769-16229752 REVERSE LENGTH=426	95.9005	AT4G35905.1_Symbols:_unknown_protein;_CONTAINS_InterPro_DOMAIN/s:_Protein_of_unknown_function_DUF343_(InterPro:IPR005651);_Has_30201_Blast_hits_to_17322_proteins_in_780_species:_Archae_-_12;_Bact	chr4:17007284-17008067 REVERSE LENGTH=77
Ta1.0_00015mRNA1	10	0	AT4G35920.2_Symbols:_MCA1_PLAC8_family_protein_	chr4:17012106-17014192 REVERSE LENGTH=421	83.4764	AT4G35920.2_Symbols:_MCA1_PLAC8_family_protein_	chr4:17012106-17014192 REVERSE LENGTH=421	87.7682	AT4G35920.2_Symbols:_MCA1_PLAC8_family_protein_	chr4:17012106-17014192 REVERSE LENGTH=421	421	AT4G35920.2_Symbols:_MCA1_PLAC8_family_protein_	chr4:17012106-17014192 REVERSE LENGTH=421	756.903	AT4G35920.2_Symbols:_MCA1_PLAC8_family_protein_	chr4:17012106-17014192 REVERSE LENGTH=421
Ta1.0_00016mRNA1	6	3.5777e-172	AT4G35930.1_Symbols:_F-box_family_protein_	chr4:17019482-17020744 FORWARD LENGTH=321	83.8095	AT4G35930.1_Symbols:_F-box_family_protein_	chr4:17019482-17020744 FORWARD LENGTH=321	87.3016	AT4G35930.1_Symbols:_F-box_family_protein_	chr4:17019482-17020744 FORWARD LENGTH=321	314	AT4G35930.1_Symbols:_F-box_family_protein_	chr4:17019482-17020744 FORWARD LENGTH=321	484.182	AT4G35930.1_Symbols:_F-box_family_protein_	chr4:17019482-17020744 FORWARD LENGTH=321
Ta1.0_00017mRNA1	7	7.12914e-66	AT4G35940.2_Symbols:_unknown_protein;_FUNCTIONS_IN:_molecular_function_unknown;_INVOLVED_IN:_biological_process_unknown;_LOCATED_IN:_cellular_component_unknown;_EXPRESSED_IN:_24_plant_structures;	chr4:17021672-17023593 FORWARD LENGTH=395	66.8293	AT4G35940.1_Symbols:_unknown_protein;_BEST_Arabidopsis_thaliana_protein_match_is:_unknown_protein_(TAIR:AT2G17787.1);_Has_45288_Blast_hits_to_24095_proteins_in_1140_species:_Archae_-_93;_Bacteria	chr4:17021672-17023593 FORWARD LENGTH=451	75.9036	AT4G35940.1_Symbols:_unknown_protein;_BEST_Arabidopsis_thaliana_protein_match_is:_unknown_protein_(TAIR:AT2G17787.1);_Has_45288_Blast_hits_to_24095_proteins_in_1140_species:_Archae_-_93;_Bacteria	chr4:17021672-17023593 FORWARD LENGTH=451	314	AT4G35940.2_Symbols:_unknown_protein;_FUNCTIONS_IN:_molecular_function_unknown;_INVOLVED_IN:_biological_process_unknown;_LOCATED_IN:_cellular_component_unknown;_EXPRESSED_IN:_24_plant_structures;	chr4:17021672-17023593 FORWARD LENGTH=395	216.083	AT4G35940.2_Symbols:_unknown_protein;_FUNCTIONS_IN:_molecular_function_unknown;_INVOLVED_IN:_biological_process_unknown;_LOCATED_IN:_cellular_component_unknown;_EXPRESSED_IN:_24_plant_structures;	chr4:17021672-17023593 FORWARD LENGTH=395
Ta1.0_00018mRNA1	10	5.55175e-130	AT2G17800.2_Symbols:_ARAC1,_ATGP2,_ATRAC1,_ROP3,_ATROP3_Arabidopsis_RAC-like_1_	chr2:7740313-7741942 FORWARD LENGTH=197	99.4924	AT2G17800.2_Symbols:_ARAC1,_ATGP2,_ATRAC1,_ROP3,_ATROP3_Arabidopsis_RAC-like_1_	chr2:7740313-7741942 FORWARD LENGTH=197	100	AT2G17800.2_Symbols:_ARAC1,_ATGP2,_ATRAC1,_ROP3,_ATROP3_Arabidopsis_RAC-like_1_	chr2:7740313-7741942 FORWARD LENGTH=197	197	AT2G17800.2_Symbols:_ARAC1,_ATGP2,_ATRAC1,_ROP3,_ATROP3_Arabidopsis_RAC-like_1_	chr2:7740313-7741942 FORWARD LENGTH=197	367.851	AT2G17800.2_Symbols:_ARAC1,_ATGP2,_ATRAC1,_ROP3,_ATROP3_Arabidopsis_RAC-like_1_	chr2:7740313-7741942 FORWARD LENGTH=197
Ta1.0_00019mRNA1	10	0	AT4G35970.1_Symbols:_APX5_ascorbate_peroxidase_5_	chr4:17028651-17030205 FORWARD LENGTH=279	86.532	AT4G35970.1_Symbols:_APX5_ascorbate_peroxidase_5_	chr4:17028651-17030205 FORWARD LENGTH=279	90.5724	AT4G35970.1_Symbols:_APX5_ascorbate_peroxidase_5_	chr4:17028651-17030205 FORWARD LENGTH=279	279	AT4G35970.1_Symbols:_APX5_ascorbate_peroxidase_5_	chr4:17028651-17030205 FORWARD LENGTH=279	522.702	AT4G35970.1_Symbols:_APX5_ascorbate_peroxidase_5_	chr4:17028651-17030205 FORWARD LENGTH=279
Ta1.0_00020mRNA1	6	3.763e-38	AT4G35980.1_Symbols:_unknown_protein;_FUNCTIONS_IN:_molecular_function_unknown;_INVOLVED_IN:_biological_process_unknown;_LOCATED_IN:_cellular_component_unknown;_EXPRESSED_IN:_24_plant_structures;	chr4:17030816-17031586 REVERSE LENGTH=87	87.3239	AT4G35980.1_Symbols:_unknown_protein;_FUNCTIONS_IN:_molecular_function_unknown;_INVOLVED_IN:_biological_process_unknown;_LOCATED_IN:_cellular_component_unknown;_EXPRESSED_IN:_24_plant_structures;	chr4:17030816-17031586 REVERSE LENGTH=87	92.9577	AT4G35980.1_Symbols:_unknown_protein;_FUNCTIONS_IN:_molecular_function_unknown;_INVOLVED_IN:_biological_process_unknown;_LOCATED_IN:_cellular_component_unknown;_EXPRESSED_IN:_24_plant_structures;	chr4:17030816-17031586 REVERSE LENGTH=87	70	AT4G35980.1_Symbols:_unknown_protein;_FUNCTIONS_IN:_molecular_function_unknown;_INVOLVED_IN:_biological_process_unknown;_LOCATED_IN:_cellular_component_unknown;_EXPRESSED_IN:_24_plant_structures;	chr4:17030816-17031586 REVERSE LENGTH=87	124.79	AT4G35980.1_Symbols:_unknown_protein;_FUNCTIONS_IN:_molecular_function_unknown;_INVOLVED_IN:_biological_process_unknown;_LOCATED_IN:_cellular_component_unknown;_EXPRESSED_IN:_24_plant_structures;	chr4:17030816-17031586 REVERSE LENGTH=87
Ta1.0_00021mRNA1	9	0	AT4G35985.1_Symbols:_Senescence/dehydration-associated_protein-related_	chr4:17032268-17033862 REVERSE LENGTH=448	70.4805	AT4G35985.1_Symbols:_Senescence/dehydration-associated_protein-related_	chr4:17032268-17033862 REVERSE LENGTH=448	84.2105	AT4G35985.1_Symbols:_Senescence/dehydration-associated_protein-related_	chr4:17032268-17033862 REVERSE LENGTH=448	447	AT3G51250.1_Symbols:_Senescence/dehydration-associated_protein-related_	chr3:19028227-19030442 FORWARD LENGTH=463	577.4	AT4G35985.1_Symbols:_Senescence/dehydration-associated_protein-related_	chr4:17032268-17033862 REVERSE LENGTH=448
Ta1.0_00022mRNA1	10	0	AT4G35987.1_Symbols:_S-adenosyl-L-methionine-dependent_methyltransferases_superfamily_protein_	chr4:17035121-17036823 FORWARD LENGTH=304	87.4587	AT4G35987.1_Symbols:_S-adenosyl-L-methionine-dependent_methyltransferases_superfamily_protein_	chr4:17035121-17036823 FORWARD LENGTH=304	93.3993	AT4G35987.1_Symbols:_S-adenosyl-L-methionine-dependent_methyltransferases_superfamily_protein_	chr4:17035121-17036823 FORWARD LENGTH=304	303	AT4G35987.1_Symbols:_S-adenosyl-L-methionine-dependent_methyltransferases_superfamily_protein_	chr4:17035121-17036823 FORWARD LENGTH=304	560.451	AT4G35987.1_Symbols:_S-adenosyl-L-methionine-dependent_methyltransferases_superfamily_protein_	chr4:17035121-17036823 FORWARD LENGTH=304
Ta1.0_00023mRNA1	20	1.09284e-168	AT4G36010.2_Symbols:_Pathogenesis-related_thaumatin_superfamily_protein_	chr4:17039472-17040976 REVERSE LENGTH=301	89.0728	AT4G36010.2_Symbols:_Pathogenesis-related_thaumatin_superfamily_protein_	chr4:17039472-17040976 REVERSE LENGTH=301	93.7086	AT4G36010.2_Symbols:_Pathogenesis-related_thaumatin_superfamily_protein_	chr4:17039472-17040976 REVERSE LENGTH=301	301	AT4G36010.2_Symbols:_Pathogenesis-related_thaumatin_superfamily_protein_	chr4:17039472-17040976 REVERSE LENGTH=301	485.337	AT4G36010.2_Symbols:_Pathogenesis-related_thaumatin_superfamily_protein_	chr4:17039472-17040976 REVERSE LENGTH=301
Ta1.0_00024mRNA1	32	8.95605e-75	AT4G36020.1_Symbols:_CSDP1_cold_shock_domain_protein_1_	chr4:17043443-17044342 REVERSE LENGTH=299	58.3643	AT4G36020.1_Symbols:_CSDP1_cold_shock_domain_protein_1_	chr4:17043443-17044342 REVERSE LENGTH=299	66.9291	AT2G17870.1_Symbols:_ATCSP3,_CSP3_cold_shock_domain_protein_3_	chr2:7764276-7765181 REVERSE LENGTH=301	267	AT4G36020.1_Symbols:_CSDP1_cold_shock_domain_protein_1_	chr4:17043443-17044342 REVERSE LENGTH=299	233.417	AT4G36020.1_Symbols:_CSDP1_cold_shock_domain_protein_1_	chr4:17043443-17044342 REVERSE LENGTH=299
Ta1.0_00025mRNA1	14	0	AT4G36030.1_Symbols:_ARO3_armadillo_repeat_only_3_	chr4:17045084-17047096 REVERSE LENGTH=670	91.0847	AT4G36030.1_Symbols:_ARO3_armadillo_repeat_only_3_	chr4:17045084-17047096 REVERSE LENGTH=670	95.8395	AT4G36030.1_Symbols:_ARO3_armadillo_repeat_only_3_	chr4:17045084-17047096 REVERSE LENGTH=670	670	AT4G36030.1_Symbols:_ARO3_armadillo_repeat_only_3_	chr4:17045084-17047096 REVERSE LENGTH=670	1178.31	AT4G36030.1_Symbols:_ARO3_armadillo_repeat_only_3_	chr4:17045084-17047096 REVERSE LENGTH=670
Ta1.0_00026mRNA1	10	4.33545e-73	AT4G36040.1_Symbols:_Chaperone_DnaJ-domain_superfamily_protein_	chr4:17049708-17050193 REVERSE LENGTH=161	95.4955	AT4G36040.1_Symbols:_Chaperone_DnaJ-domain_superfamily_protein_	chr4:17049708-17050193 REVERSE LENGTH=161	97.2973	AT4G36040.1_Symbols:_Chaperone_DnaJ-domain_superfamily_protein_	chr4:17049708-17050193 REVERSE LENGTH=161	110	AT4G36040.1_Symbols:_Chaperone_DnaJ-domain_superfamily_protein_	chr4:17049708-17050193 REVERSE LENGTH=161	218.394	AT4G36040.1_Symbols:_Chaperone_DnaJ-domain_superfamily_protein_	chr4:17049708-17050193 REVERSE LENGTH=161
Ta1.0_00027mRNA1	7	0	AT4G36050.2_Symbols:_endonuclease/exonuclease/phosphatase_family_protein_	chr4:17052323-17055044 REVERSE LENGTH=610	81.5534	AT4G36050.1_Symbols:_endonuclease/exonuclease/phosphatase_family_protein_	chr4:17052345-17054081 REVERSE LENGTH=408	87.1359	AT4G36050.1_Symbols:_endonuclease/exonuclease/phosphatase_family_protein_	chr4:17052345-17054081 REVERSE LENGTH=408	586	AT4G36050.2_Symbols:_endonuclease/exonuclease/phosphatase_family_protein_	chr4:17052323-17055044 REVERSE LENGTH=610	755.362	AT4G36050.2_Symbols:_endonuclease/exonuclease/phosphatase_family_protein_	chr4:17052323-17055044 REVERSE LENGTH=610
Ta1.0_00028mRNA1	10	6.90912e-77	AT4G36060.2_Symbols:_bHLH11_basic_helix-loop-helix_(bHLH)_DNA-binding_superfamily_protein_	chr4:17055521-17056567 FORWARD LENGTH=268	68.6992	AT4G36060.2_Symbols:_bHLH11_basic_helix-loop-helix_(bHLH)_DNA-binding_superfamily_protein_	chr4:17055521-17056567 FORWARD LENGTH=268	78.4553	AT4G36060.2_Symbols:_bHLH11_basic_helix-loop-helix_(bHLH)_DNA-binding_superfamily_protein_	chr4:17055521-17056567 FORWARD LENGTH=268	224	AT4G36060.2_Symbols:_bHLH11_basic_helix-loop-helix_(bHLH)_DNA-binding_superfamily_protein_	chr4:17055521-17056567 FORWARD LENGTH=268	236.884	AT4G36060.2_Symbols:_bHLH11_basic_helix-loop-helix_(bHLH)_DNA-binding_superfamily_protein_	chr4:17055521-17056567 FORWARD LENGTH=268
Ta1.0_00029mRNA1	10	0	AT4G36070.1_Symbols:_CPK18_calcium-dependent_protein_kinase_18_	chr4:17056907-17059595 REVERSE LENGTH=534	82.8523	AT4G36070.1_Symbols:_CPK18_calcium-dependent_protein_kinase_18_	chr4:17056907-17059595 REVERSE LENGTH=534	85.5688	AT4G36070.1_Symbols:_CPK18_calcium-dependent_protein_kinase_18_	chr4:17056907-17059595 REVERSE LENGTH=534	571	AT2G17890.1_Symbols:_CPK16_calcium-dependent_protein_kinase_16_	chr2:7769885-7772627 REVERSE LENGTH=571	950.273	AT4G36070.1_Symbols:_CPK18_calcium-dependent_protein_kinase_18_	chr4:17056907-17059595 REVERSE LENGTH=534
Ta1.0_00030mRNA1	8	0	AT4G36080.1_Symbols:_phosphotransferases,_alcohol_group_as_acceptor;binding;inositol_or_phosphatidylinositol_kinases_	chr4:17059996-17077628 REVERSE LENGTH=3834	91.4175	AT4G36080.1_Symbols:_phosphotransferases,_alcohol_group_as_acceptor;binding;inositol_or_phosphatidylinositol_kinases_	chr4:17059996-17077628 REVERSE LENGTH=3834	94.6907	AT4G36080.1_Symbols:_phosphotransferases,_alcohol_group_as_acceptor;binding;inositol_or_phosphatidylinositol_kinases_	chr4:17059996-17077628 REVERSE LENGTH=3834	3856	AT2G17930.1_Symbols:_Phosphatidylinositol_3-_and_4-kinase_family_protein_with_FAT_domain_	chr2:7784455-7802230 REVERSE LENGTH=3858	6882.35	AT4G36080.1_Symbols:_phosphotransferases,_alcohol_group_as_acceptor;binding;inositol_or_phosphatidylinositol_kinases_	chr4:17059996-17077628 REVERSE LENGTH=3834
Ta1.0_00031mRNA1	8	2.10262e-09	AT4G36090.2_Symbols:_oxidoreductase,_2OG-Fe(II)_oxygenase_family_protein_	chr4:17078376-17080185 REVERSE LENGTH=452	84	AT2G17970.1_Symbols:_2-oxoglutarate_(2OG)_and_Fe(II)-dependent_oxygenase_superfamily_protein_	chr2:7819116-7821276 REVERSE LENGTH=507	92	AT2G17970.1_Symbols:_2-oxoglutarate_(2OG)_and_Fe(II)-dependent_oxygenase_superfamily_protein_	chr2:7819116-7821276 REVERSE LENGTH=507	57	AT4G36090.2_Symbols:_oxidoreductase,_2OG-Fe(II)_oxygenase_family_protein_	chr4:17078376-17080185 REVERSE LENGTH=452	54.299	AT4G36090.2_Symbols:_oxidoreductase,_2OG-Fe(II)_oxygenase_family_protein_	chr4:17078376-17080185 REVERSE LENGTH=452
Ta1.0_00032mRNA1	19	1.61183e-58	AT4G36090.1_Symbols:_oxidoreductase,_2OG-Fe(II)_oxygenase_family_protein_	chr4:17079042-17080670 REVERSE LENGTH=385	92.5926	AT4G36090.1_Symbols:_oxidoreductase,_2OG-Fe(II)_oxygenase_family_protein_	chr4:17079042-17080670 REVERSE LENGTH=385	100	AT4G36090.1_Symbols:_oxidoreductase,_2OG-Fe(II)_oxygenase_family_protein_	chr4:17079042-17080670 REVERSE LENGTH=385	225	AT4G36090.1_Symbols:_oxidoreductase,_2OG-Fe(II)_oxygenase_family_protein_	chr4:17079042-17080670 REVERSE LENGTH=385	192.971	AT4G36090.3_Symbols:_oxidoreductase,_2OG-Fe(II)_oxygenase_family_protein_	chr4:17078376-17080670 REVERSE LENGTH=520
Ta1.0_00033mRNA1	10	4.57533e-68	AT4G36110.1_Symbols:_SAUR-like_auxin-responsive_protein_family_	chr4:17090031-17090345 FORWARD LENGTH=104	90.3846	AT4G36110.1_Symbols:_SAUR-like_auxin-responsive_protein_family_	chr4:17090031-17090345 FORWARD LENGTH=104	95.1923	AT4G36110.1_Symbols:_SAUR-like_auxin-responsive_protein_family_	chr4:17090031-17090345 FORWARD LENGTH=104	112	AT2G18010.1_Symbols:_SAUR-like_auxin-responsive_protein_family_	chr2:7833902-7834240 FORWARD LENGTH=112	202.986	AT4G36110.1_Symbols:_SAUR-like_auxin-responsive_protein_family_	chr4:17090031-17090345 FORWARD LENGTH=104
Ta1.0_00034mRNA1	14	0	AT4G36120.1_Symbols:_Plant_protein_of_unknown_function_(DUF869)_	chr4:17093213-17096573 REVERSE LENGTH=996	82.6667	AT2G24470.1_Symbols:_Plant_protein_of_unknown_function_(DUF869)_	chr2:10395828-10396622 REVERSE LENGTH=92	90.6667	AT2G24470.1_Symbols:_Plant_protein_of_unknown_function_(DUF869)_	chr2:10395828-10396622 REVERSE LENGTH=92	996	AT4G36120.1_Symbols:_Plant_protein_of_unknown_function_(DUF869)_	chr4:17093213-17096573 REVERSE LENGTH=996	1312.36	AT4G36120.1_Symbols:_Plant_protein_of_unknown_function_(DUF869)_	chr4:17093213-17096573 REVERSE LENGTH=996
Ta1.0_00035mRNA1	9	7.73322e-174	AT4G36130.1_Symbols:_Ribosomal_protein_L2_family_	chr4:17097613-17098656 FORWARD LENGTH=258	98.3193	AT4G36130.1_Symbols:_Ribosomal_protein_L2_family_	chr4:17097613-17098656 FORWARD LENGTH=258	100	AT4G36130.1_Symbols:_Ribosomal_protein_L2_family_	chr4:17097613-17098656 FORWARD LENGTH=258	239	AT3G51190.1_Symbols:_Ribosomal_protein_L2_family_	chr3:19016606-19017547 REVERSE LENGTH=260	484.182	AT4G36130.1_Symbols:_Ribosomal_protein_L2_family_	chr4:17097613-17098656 FORWARD LENGTH=258
Ta1.0_00036mRNA1	10	0	AT4G36870.2_Symbols:_BLH2,_SAW1_BEL1-like_homeodomain_2_	chr4:17369423-17373723 FORWARD LENGTH=739	79.703	AT4G36870.2_Symbols:_BLH2,_SAW1_BEL1-like_homeodomain_2_	chr4:17369423-17373723 FORWARD LENGTH=739	85.1485	AT4G36870.2_Symbols:_BLH2,_SAW1_BEL1-like_homeodomain_2_	chr4:17369423-17373723 FORWARD LENGTH=739	403	AT4G36870.2_Symbols:_BLH2,_SAW1_BEL1-like_homeodomain_2_	chr4:17369423-17373723 FORWARD LENGTH=739	548.895	AT4G36870.2_Symbols:_BLH2,_SAW1_BEL1-like_homeodomain_2_	chr4:17369423-17373723 FORWARD LENGTH=739
Ta1.0_00037mRNA1	33	1.97697e-100	AT4G36140.1_Symbols:_disease_resistance_protein_(TIR-NBS-LRR_class),_putative_	chr4:17098956-17104479 REVERSE LENGTH=1607	66.2162	AT4G36140.1_Symbols:_disease_resistance_protein_(TIR-NBS-LRR_class),_putative_	chr4:17098956-17104479 REVERSE LENGTH=1607	76.3514	AT4G36140.1_Symbols:_disease_resistance_protein_(TIR-NBS-LRR_class),_putative_	chr4:17098956-17104479 REVERSE LENGTH=1607	378	AT3G51560.1_Symbols:_Disease_resistance_protein_(TIR-NBS-LRR_class)_family_	chr3:19121808-19125913 REVERSE LENGTH=1253	337.806	AT4G36140.1_Symbols:_disease_resistance_protein_(TIR-NBS-LRR_class),_putative_	chr4:17098956-17104479 REVERSE LENGTH=1607
Ta1.0_00038mRNA1	10	0	AT4G36150.1_Symbols:_Disease_resistance_protein_(TIR-NBS-LRR_class)_family_	chr4:17104776-17108711 FORWARD LENGTH=1179	61.1926	AT4G36150.1_Symbols:_Disease_resistance_protein_(TIR-NBS-LRR_class)_family_	chr4:17104776-17108711 FORWARD LENGTH=1179	70.9677	AT4G36150.1_Symbols:_Disease_resistance_protein_(TIR-NBS-LRR_class)_family_	chr4:17104776-17108711 FORWARD LENGTH=1179	1036	AT5G44870.1_Symbols:_LAZ5_Disease_resistance_protein_(TIR-NBS-LRR_class)_family_	chr5:18114666-18118608 FORWARD LENGTH=1170	1115.14	AT4G36150.1_Symbols:_Disease_resistance_protein_(TIR-NBS-LRR_class)_family_	chr4:17104776-17108711 FORWARD LENGTH=1179
Ta1.0_00039mRNA1	10	0	AT4G36160.1_Symbols:_ANAC076,_VND2,_NAC076_NAC_domain_containing_protein_76_	chr4:17110877-17112891 REVERSE LENGTH=377	86.8571	AT4G36160.1_Symbols:_ANAC076,_VND2,_NAC076_NAC_domain_containing_protein_76_	chr4:17110877-17112891 REVERSE LENGTH=377	89.7143	AT4G36160.1_Symbols:_ANAC076,_VND2,_NAC076_NAC_domain_containing_protein_76_	chr4:17110877-17112891 REVERSE LENGTH=377	350	AT4G36160.1_Symbols:_ANAC076,_VND2,_NAC076_NAC_domain_containing_protein_76_	chr4:17110877-17112891 REVERSE LENGTH=377	594.734	AT4G36160.1_Symbols:_ANAC076,_VND2,_NAC076_NAC_domain_containing_protein_76_	chr4:17110877-17112891 REVERSE LENGTH=377
Ta1.0_00040mRNA1	5	3.40772e-83	AT5G67610.1_Symbols:_Uncharacterized_conserved_protein_(DUF2215)_	chr5:26961224-26963614 REVERSE LENGTH=486	50.8982	AT5G67610.2_Symbols:_Uncharacterized_conserved_protein_(DUF2215)_	chr5:26961224-26963614 REVERSE LENGTH=498	64.6707	AT5G67610.2_Symbols:_Uncharacterized_conserved_protein_(DUF2215)_	chr5:26961224-26963614 REVERSE LENGTH=498	351	AT5G67610.1_Symbols:_Uncharacterized_conserved_protein_(DUF2215)_	chr5:26961224-26963614 REVERSE LENGTH=486	266.544	AT5G67610.1_Symbols:_Uncharacterized_conserved_protein_(DUF2215)_	chr5:26961224-26963614 REVERSE LENGTH=486
Ta1.0_00041mRNA1	13	0	AT4G36180.1_Symbols:_Leucine-rich_receptor-like_protein_kinase_family_protein_	chr4:17120209-17123698 REVERSE LENGTH=1136	90.4459	AT4G36180.1_Symbols:_Leucine-rich_receptor-like_protein_kinase_family_protein_	chr4:17120209-17123698 REVERSE LENGTH=1136	94.9045	AT4G36180.1_Symbols:_Leucine-rich_receptor-like_protein_kinase_family_protein_	chr4:17120209-17123698 REVERSE LENGTH=1136	1070	AT1G17230.1_Symbols:_Leucine-rich_receptor-like_protein_kinase_family_protein_	chr1:5891375-5894855 FORWARD LENGTH=1101	1474.14	AT4G36180.1_Symbols:_Leucine-rich_receptor-like_protein_kinase_family_protein_	chr4:17120209-17123698 REVERSE LENGTH=1136
Ta1.0_00042mRNA1	10	0	AT4G36195.3_Symbols:_Serine_carboxypeptidase_S28_family_protein_	chr4:17127202-17129787 FORWARD LENGTH=488	86.6267	AT4G36195.3_Symbols:_Serine_carboxypeptidase_S28_family_protein_	chr4:17127202-17129787 FORWARD LENGTH=488	92.8144	AT4G36195.3_Symbols:_Serine_carboxypeptidase_S28_family_protein_	chr4:17127202-17129787 FORWARD LENGTH=488	489	AT2G18080.1_Symbols:_EDA2_Serine_carboxypeptidase_S28_family_protein_	chr2:7857198-7859715 FORWARD LENGTH=489	910.983	AT4G36195.3_Symbols:_Serine_carboxypeptidase_S28_family_protein_	chr4:17127202-17129787 FORWARD LENGTH=488
Ta1.0_00043mRNA1	5	0	AT4G36210.3_Symbols:_Protein_of_unknown_function_(DUF726)_	chr4:17130354-17134302 FORWARD LENGTH=672	90.9091	AT4G36210.1_Symbols:_Protein_of_unknown_function_(DUF726)_	chr4:17130951-17134302 FORWARD LENGTH=550	95.6364	AT4G36210.1_Symbols:_Protein_of_unknown_function_(DUF726)_	chr4:17130951-17134302 FORWARD LENGTH=550	672	AT4G36210.3_Symbols:_Protein_of_unknown_function_(DUF726)_	chr4:17130354-17134302 FORWARD LENGTH=672	956.822	AT4G36210.3_Symbols:_Protein_of_unknown_function_(DUF726)_	chr4:17130354-17134302 FORWARD LENGTH=672
Ta1.0_00044mRNA1	10	0	AT4G36220.1_Symbols:_FAH1,_CYP84A1_ferulic_acid_5-hydroxylase_1_	chr4:17137584-17139619 REVERSE LENGTH=520	90.0188	AT4G36220.1_Symbols:_FAH1,_CYP84A1_ferulic_acid_5-hydroxylase_1_	chr4:17137584-17139619 REVERSE LENGTH=520	93.4087	AT4G36220.1_Symbols:_FAH1,_CYP84A1_ferulic_acid_5-hydroxylase_1_	chr4:17137584-17139619 REVERSE LENGTH=520	520	AT4G36220.1_Symbols:_FAH1,_CYP84A1_ferulic_acid_5-hydroxylase_1_	chr4:17137584-17139619 REVERSE LENGTH=520	912.138	AT4G36220.1_Symbols:_FAH1,_CYP84A1_ferulic_acid_5-hydroxylase_1_	chr4:17137584-17139619 REVERSE LENGTH=520
Ta1.0_00045mRNA1	10	3.22547e-121	AT4G36240.1_Symbols:_GATA7_GATA_transcription_factor_7_	chr4:17147376-17148211 REVERSE LENGTH=238	73.5772	AT4G36240.1_Symbols:_GATA7_GATA_transcription_factor_7_	chr4:17147376-17148211 REVERSE LENGTH=238	81.7073	AT4G36240.1_Symbols:_GATA7_GATA_transcription_factor_7_	chr4:17147376-17148211 REVERSE LENGTH=238	274	AT5G25830.1_Symbols:_GATA12_GATA_transcription_factor_12_	chr5:9004398-9005502 REVERSE LENGTH=331	349.362	AT4G36240.1_Symbols:_GATA7_GATA_transcription_factor_7_	chr4:17147376-17148211 REVERSE LENGTH=238
Ta1.0_00046mRNA1	10	0	AT4G36250.1_Symbols:_ALDH3F1_aldehyde_dehydrogenase_3F1_	chr4:17151029-17153381 FORWARD LENGTH=484	88.6364	AT4G36250.1_Symbols:_ALDH3F1_aldehyde_dehydrogenase_3F1_	chr4:17151029-17153381 FORWARD LENGTH=484	96.0744	AT4G36250.1_Symbols:_ALDH3F1_aldehyde_dehydrogenase_3F1_	chr4:17151029-17153381 FORWARD LENGTH=484	484	AT4G36250.1_Symbols:_ALDH3F1_aldehyde_dehydrogenase_3F1_	chr4:17151029-17153381 FORWARD LENGTH=484	913.294	AT4G36250.1_Symbols:_ALDH3F1_aldehyde_dehydrogenase_3F1_	chr4:17151029-17153381 FORWARD LENGTH=484
Ta1.0_00047mRNA1	10	1.47525e-120	AT4G36260.1_Symbols:_STY2,_SRS2_Lateral_root_primordium_(LRP)_protein-related_	chr4:17155705-17157006 REVERSE LENGTH=322	79.9392	AT4G36260.1_Symbols:_STY2,_SRS2_Lateral_root_primordium_(LRP)_protein-related_	chr4:17155705-17157006 REVERSE LENGTH=322	84.1945	AT4G36260.1_Symbols:_STY2,_SRS2_Lateral_root_primordium_(LRP)_protein-related_	chr4:17155705-17157006 REVERSE LENGTH=322	322	AT4G36260.1_Symbols:_STY2,_SRS2_Lateral_root_primordium_(LRP)_protein-related_	chr4:17155705-17157006 REVERSE LENGTH=322	353.984	AT4G36260.1_Symbols:_STY2,_SRS2_Lateral_root_primordium_(LRP)_protein-related_	chr4:17155705-17157006 REVERSE LENGTH=322
Ta1.0_00048mRNA1	13	0	AT4G36280.1_Symbols:_Histidine_kinase-,_DNA_gyrase_B-,_and_HSP90-like_ATPase_family_protein_	chr4:17165513-17169277 REVERSE LENGTH=626	69.7479	AT4G36280.1_Symbols:_Histidine_kinase-,_DNA_gyrase_B-,_and_HSP90-like_ATPase_family_protein_	chr4:17165513-17169277 REVERSE LENGTH=626	83.3333	AT4G36290.1_Symbols:_CRT1_compromised_recognition_of_TCV_1_	chr4:17169669-17173187 REVERSE LENGTH=635	606	AT4G36280.1_Symbols:_Histidine_kinase-,_DNA_gyrase_B-,_and_HSP90-like_ATPase_family_protein_	chr4:17165513-17169277 REVERSE LENGTH=626	902.894	AT4G36280.1_Symbols:_Histidine_kinase-,_DNA_gyrase_B-,_and_HSP90-like_ATPase_family_protein_	chr4:17165513-17169277 REVERSE LENGTH=626
Ta1.0_00049mRNA1	10	0	AT4G36290.1_Symbols:_CRT1_compromised_recognition_of_TCV_1_	chr4:17169669-17173187 REVERSE LENGTH=635	78.4038	AT4G36290.1_Symbols:_CRT1_compromised_recognition_of_TCV_1_	chr4:17169669-17173187 REVERSE LENGTH=635	85.2113	AT4G36290.1_Symbols:_CRT1_compromised_recognition_of_TCV_1_	chr4:17169669-17173187 REVERSE LENGTH=635	449	AT5G50780.1_Symbols:_Histidine_kinase-,_DNA_gyrase_B-,_and_HSP90-like_ATPase_family_protein_	chr5:20650269-20654948 FORWARD LENGTH=819	638.262	AT4G36290.1_Symbols:_CRT1_compromised_recognition_of_TCV_1_	chr4:17169669-17173187 REVERSE LENGTH=635
Ta1.0_00050mRNA1	10	0	AT1G56360.1_Symbols:_PAP6,_ATPAP6_purple_acid_phosphatase_6_	chr1:21098603-21100842 REVERSE LENGTH=466	86.6091	AT1G56360.1_Symbols:_PAP6,_ATPAP6_purple_acid_phosphatase_6_	chr1:21098603-21100842 REVERSE LENGTH=466	93.3045	AT1G56360.1_Symbols:_PAP6,_ATPAP6_purple_acid_phosphatase_6_	chr1:21098603-21100842 REVERSE LENGTH=466	463	AT1G56360.1_Symbols:_PAP6,_ATPAP6_purple_acid_phosphatase_6_	chr1:21098603-21100842 REVERSE LENGTH=466	855.514	AT1G56360.1_Symbols:_PAP6,_ATPAP6_purple_acid_phosphatase_6_	chr1:21098603-21100842 REVERSE LENGTH=466
Ta1.0_00051mRNA1	11	0	AT1G74310.1_Symbols:_ATHSP101,_HSP101,_HOT1_heat_shock_protein_101_	chr1:27936715-27939862 REVERSE LENGTH=911	79.646	AT4G14670.1_Symbols:_CLPB2_casein_lytic_proteinase_B2_	chr4:8410054-8412557 FORWARD LENGTH=623	90.708	AT4G14670.1_Symbols:_CLPB2_casein_lytic_proteinase_B2_	chr4:8410054-8412557 FORWARD LENGTH=623	458	AT1G74310.1_Symbols:_ATHSP101,_HSP101,_HOT1_heat_shock_protein_101_	chr1:27936715-27939862 REVERSE LENGTH=911	740.725	AT1G74310.1_Symbols:_ATHSP101,_HSP101,_HOT1_heat_shock_protein_101_	chr1:27936715-27939862 REVERSE LENGTH=911
Ta1.0_00052mRNA1	10	0	AT4G36360.1_Symbols:_BGAL3_beta-galactosidase_3_	chr4:17176840-17181143 REVERSE LENGTH=856	95.7796	AT4G36360.1_Symbols:_BGAL3_beta-galactosidase_3_	chr4:17176840-17181143 REVERSE LENGTH=856	98.2415	AT4G36360.1_Symbols:_BGAL3_beta-galactosidase_3_	chr4:17176840-17181143 REVERSE LENGTH=856	853	AT4G36360.1_Symbols:_BGAL3_beta-galactosidase_3_	chr4:17176840-17181143 REVERSE LENGTH=856	1666.36	AT4G36360.1_Symbols:_BGAL3_beta-galactosidase_3_	chr4:17176840-17181143 REVERSE LENGTH=856
Ta1.0_00053mRNA1	10	0	AT4G36380.1_Symbols:_ROT3_Cytochrome_P450_superfamily_protein_	chr4:17187973-17192202 REVERSE LENGTH=524	82.2669	AT4G36380.1_Symbols:_ROT3_Cytochrome_P450_superfamily_protein_	chr4:17187973-17192202 REVERSE LENGTH=524	86.8373	AT4G36380.1_Symbols:_ROT3_Cytochrome_P450_superfamily_protein_	chr4:17187973-17192202 REVERSE LENGTH=524	519	AT4G36380.1_Symbols:_ROT3_Cytochrome_P450_superfamily_protein_	chr4:17187973-17192202 REVERSE LENGTH=524	869.381	AT4G36380.1_Symbols:_ROT3_Cytochrome_P450_superfamily_protein_	chr4:17187973-17192202 REVERSE LENGTH=524
Ta1.0_00054mRNA1	9	0	AT4G36390.1_Symbols:_Methylthiotransferase_	chr4:17194746-17197054 REVERSE LENGTH=640	86.6873	AT4G36390.1_Symbols:_Methylthiotransferase_	chr4:17194746-17197054 REVERSE LENGTH=640	91.6409	AT4G36390.1_Symbols:_Methylthiotransferase_	chr4:17194746-17197054 REVERSE LENGTH=640	626	AT4G36390.1_Symbols:_Methylthiotransferase_	chr4:17194746-17197054 REVERSE LENGTH=640	1073.15	AT4G36390.1_Symbols:_Methylthiotransferase_	chr4:17194746-17197054 REVERSE LENGTH=640
Ta1.0_00055mRNA1	10	0	AT4G36400.2_Symbols:_FAD-linked_oxidases_family_protein_	chr4:17197265-17200472 FORWARD LENGTH=559	85.5888	AT4G36400.2_Symbols:_FAD-linked_oxidases_family_protein_	chr4:17197265-17200472 FORWARD LENGTH=559	92.2671	AT4G36400.2_Symbols:_FAD-linked_oxidases_family_protein_	chr4:17197265-17200472 FORWARD LENGTH=559	558	AT4G36400.2_Symbols:_FAD-linked_oxidases_family_protein_	chr4:17197265-17200472 FORWARD LENGTH=559	986.097	AT4G36400.2_Symbols:_FAD-linked_oxidases_family_protein_	chr4:17197265-17200472 FORWARD LENGTH=559
Ta1.0_00056mRNA1	10	1.23171e-99	AT4G36410.1_Symbols:_UBC17_ubiquitin-conjugating_enzyme_17_	chr4:17201969-17202890 FORWARD LENGTH=161	93.7888	AT4G36410.1_Symbols:_UBC17_ubiquitin-conjugating_enzyme_17_	chr4:17201969-17202890 FORWARD LENGTH=161	96.8944	AT4G36410.1_Symbols:_UBC17_ubiquitin-conjugating_enzyme_17_	chr4:17201969-17202890 FORWARD LENGTH=161	161	AT4G36410.1_Symbols:_UBC17_ubiquitin-conjugating_enzyme_17_	chr4:17201969-17202890 FORWARD LENGTH=161	287.73	AT4G36410.1_Symbols:_UBC17_ubiquitin-conjugating_enzyme_17_	chr4:17201969-17202890 FORWARD LENGTH=161
Ta1.0_00057mRNA1	3	2.20457e-159	AT4G36440.1_Symbols:_unknown_protein;_FUNCTIONS_IN:_molecular_function_unknown;_INVOLVED_IN:_biological_process_unknown;_LOCATED_IN:_endomembrane_system;_EXPRESSED_IN:_24_plant_structures;_EXPRES	chr4:17207213-17209873 REVERSE LENGTH=394	82.5455	AT4G36440.1_Symbols:_unknown_protein;_FUNCTIONS_IN:_molecular_function_unknown;_INVOLVED_IN:_biological_process_unknown;_LOCATED_IN:_endomembrane_system;_EXPRESSED_IN:_24_plant_structures;_EXPRES	chr4:17207213-17209873 REVERSE LENGTH=394	85.4545	AT4G36440.1_Symbols:_unknown_protein;_FUNCTIONS_IN:_molecular_function_unknown;_INVOLVED_IN:_biological_process_unknown;_LOCATED_IN:_endomembrane_system;_EXPRESSED_IN:_24_plant_structures;_EXPRES	chr4:17207213-17209873 REVERSE LENGTH=394	263	AT4G36440.1_Symbols:_unknown_protein;_FUNCTIONS_IN:_molecular_function_unknown;_INVOLVED_IN:_biological_process_unknown;_LOCATED_IN:_endomembrane_system;_EXPRESSED_IN:_24_plant_structures;_EXPRES	chr4:17207213-17209873 REVERSE LENGTH=394	464.151	AT4G36440.1_Symbols:_unknown_protein;_FUNCTIONS_IN:_molecular_function_unknown;_INVOLVED_IN:_biological_process_unknown;_LOCATED_IN:_endomembrane_system;_EXPRESSED_IN:_24_plant_structures;_EXPRES	chr4:17207213-17209873 REVERSE LENGTH=394
Ta1.0_00058mRNA1	3	1.24831e-32	AT4G36440.1_Symbols:_unknown_protein;_FUNCTIONS_IN:_molecular_function_unknown;_INVOLVED_IN:_biological_process_unknown;_LOCATED_IN:_endomembrane_system;_EXPRESSED_IN:_24_plant_structures;_EXPRES	chr4:17207213-17209873 REVERSE LENGTH=394	90.9091	AT4G36440.1_Symbols:_unknown_protein;_FUNCTIONS_IN:_molecular_function_unknown;_INVOLVED_IN:_biological_process_unknown;_LOCATED_IN:_endomembrane_system;_EXPRESSED_IN:_24_plant_structures;_EXPRES	chr4:17207213-17209873 REVERSE LENGTH=394	93.9394	AT4G36440.1_Symbols:_unknown_protein;_FUNCTIONS_IN:_molecular_function_unknown;_INVOLVED_IN:_biological_process_unknown;_LOCATED_IN:_endomembrane_system;_EXPRESSED_IN:_24_plant_structures;_EXPRES	chr4:17207213-17209873 REVERSE LENGTH=394	66	AT4G36440.1_Symbols:_unknown_protein;_FUNCTIONS_IN:_molecular_function_unknown;_INVOLVED_IN:_biological_process_unknown;_LOCATED_IN:_endomembrane_system;_EXPRESSED_IN:_24_plant_structures;_EXPRES	chr4:17207213-17209873 REVERSE LENGTH=394	117.857	AT4G36440.1_Symbols:_unknown_protein;_FUNCTIONS_IN:_molecular_function_unknown;_INVOLVED_IN:_biological_process_unknown;_LOCATED_IN:_endomembrane_system;_EXPRESSED_IN:_24_plant_structures;_EXPRES	chr4:17207213-17209873 REVERSE LENGTH=394
Ta1.0_00059mRNA1	10	0	AT4G36430.1_Symbols:_Peroxidase_superfamily_protein_	chr4:17204648-17205917 REVERSE LENGTH=331	94.822	AT4G36430.1_Symbols:_Peroxidase_superfamily_protein_	chr4:17204648-17205917 REVERSE LENGTH=331	98.0583	AT4G36430.1_Symbols:_Peroxidase_superfamily_protein_	chr4:17204648-17205917 REVERSE LENGTH=331	312	AT2G18150.1_Symbols:_Peroxidase_superfamily_protein_	chr2:7892298-7893586 REVERSE LENGTH=338	610.142	AT4G36430.1_Symbols:_Peroxidase_superfamily_protein_	chr4:17204648-17205917 REVERSE LENGTH=331
Ta1.0_00060mRNA1	10	0	AT4G36490.1_Symbols:_ATSFH12,_SFH12_SEC14-like_12_	chr4:17222099-17224808 FORWARD LENGTH=543	88.8889	AT4G36490.1_Symbols:_ATSFH12,_SFH12_SEC14-like_12_	chr4:17222099-17224808 FORWARD LENGTH=543	91.8871	AT4G36490.1_Symbols:_ATSFH12,_SFH12_SEC14-like_12_	chr4:17222099-17224808 FORWARD LENGTH=543	576	AT2G21520.2_Symbols:_Sec14p-like_phosphatidylinositol_transfer_family_protein_	chr2:9215956-9218953 FORWARD LENGTH=637	1010.36	AT4G36490.1_Symbols:_ATSFH12,_SFH12_SEC14-like_12_	chr4:17222099-17224808 FORWARD LENGTH=543
Ta1.0_00061mRNA1	10	0	AT4G36480.2_Symbols:_ATLCB1,_LCB1,_EMB2779,_FBR11_long-chain_base1_	chr4:17218598-17221124 FORWARD LENGTH=482	93.5685	AT4G36480.2_Symbols:_ATLCB1,_LCB1,_EMB2779,_FBR11_long-chain_base1_	chr4:17218598-17221124 FORWARD LENGTH=482	97.0954	AT4G36480.2_Symbols:_ATLCB1,_LCB1,_EMB2779,_FBR11_long-chain_base1_	chr4:17218598-17221124 FORWARD LENGTH=482	482	AT4G36480.2_Symbols:_ATLCB1,_LCB1,_EMB2779,_FBR11_long-chain_base1_	chr4:17218598-17221124 FORWARD LENGTH=482	904.049	AT4G36480.2_Symbols:_ATLCB1,_LCB1,_EMB2779,_FBR11_long-chain_base1_	chr4:17218598-17221124 FORWARD LENGTH=482
Ta1.0_00062mRNA1	10	0	AT4G36470.1_Symbols:_S-adenosyl-L-methionine-dependent_methyltransferases_superfamily_protein_	chr4:17215128-17216475 REVERSE LENGTH=371	82.5269	AT4G36470.1_Symbols:_S-adenosyl-L-methionine-dependent_methyltransferases_superfamily_protein_	chr4:17215128-17216475 REVERSE LENGTH=371	90.3226	AT4G36470.1_Symbols:_S-adenosyl-L-methionine-dependent_methyltransferases_superfamily_protein_	chr4:17215128-17216475 REVERSE LENGTH=371	383	AT1G19640.1_Symbols:_JMT_jasmonic_acid_carboxyl_methyltransferase_	chr1:6789166-6791708 REVERSE LENGTH=389	635.95	AT4G36470.1_Symbols:_S-adenosyl-L-methionine-dependent_methyltransferases_superfamily_protein_	chr4:17215128-17216475 REVERSE LENGTH=371
Ta1.0_00063mRNA1	8	8.7816e-63	AT4G36500.1_Symbols:_unknown_protein;_FUNCTIONS_IN:_molecular_function_unknown;_INVOLVED_IN:_biological_process_unknown;_LOCATED_IN:_mitochondrion;_EXPRESSED_IN:_22_plant_structures;_EXPRESSED_DU	chr4:17226139-17226507 REVERSE LENGTH=122	91.8033	AT4G36500.1_Symbols:_unknown_protein;_FUNCTIONS_IN:_molecular_function_unknown;_INVOLVED_IN:_biological_process_unknown;_LOCATED_IN:_mitochondrion;_EXPRESSED_IN:_22_plant_structures;_EXPRESSED_DU	chr4:17226139-17226507 REVERSE LENGTH=122	94.2623	AT4G36500.1_Symbols:_unknown_protein;_FUNCTIONS_IN:_molecular_function_unknown;_INVOLVED_IN:_biological_process_unknown;_LOCATED_IN:_mitochondrion;_EXPRESSED_IN:_22_plant_structures;_EXPRESSED_DU	chr4:17226139-17226507 REVERSE LENGTH=122	124	AT2G18210.1_Symbols:_unknown_protein;_BEST_Arabidopsis_thaliana_protein_match_is:_unknown_protein_(TAIR:AT4G36500.1);_Has_50_Blast_hits_to_50_proteins_in_7_species:_Archae_-_0;_Bacteria_-_0;_Meta	chr2:7925392-7925766 REVERSE LENGTH=124	191.045	AT4G36500.1_Symbols:_unknown_protein;_FUNCTIONS_IN:_molecular_function_unknown;_INVOLVED_IN:_biological_process_unknown;_LOCATED_IN:_mitochondrion;_EXPRESSED_IN:_22_plant_structures;_EXPRESSED_DU	chr4:17226139-17226507 REVERSE LENGTH=122
Ta1.0_00064mRNA1	11	0	AT4G36520.1_Symbols:_Chaperone_DnaJ-domain_superfamily_protein_	chr4:17230589-17235435 REVERSE LENGTH=1422	69.7987	AT1G75310.1_Symbols:_AUL1_auxin-like_1_protein_	chr1:28261004-28266124 FORWARD LENGTH=1448	84.5638	AT1G75310.1_Symbols:_AUL1_auxin-like_1_protein_	chr1:28261004-28266124 FORWARD LENGTH=1448	1422	AT4G36520.1_Symbols:_Chaperone_DnaJ-domain_superfamily_protein_	chr4:17230589-17235435 REVERSE LENGTH=1422	1362.05	AT4G36520.1_Symbols:_Chaperone_DnaJ-domain_superfamily_protein_	chr4:17230589-17235435 REVERSE LENGTH=1422
Ta1.0_00065mRNA1	11	8.64454e-50	AT5G63220.1_Symbols:_unknown_protein;_CONTAINS_InterPro_DOMAIN/s:_Uncharacterised_protein_family_UPF0363_(InterPro:IPR007317);_Has_304_Blast_hits_to_301_proteins_in_161_species:_Archae_-_0;_Bacte	chr5:25353256-25355410 REVERSE LENGTH=324	51.1962	AT5G63220.1_Symbols:_unknown_protein;_CONTAINS_InterPro_DOMAIN/s:_Uncharacterised_protein_family_UPF0363_(InterPro:IPR007317);_Has_304_Blast_hits_to_301_proteins_in_161_species:_Archae_-_0;_Bacte	chr5:25353256-25355410 REVERSE LENGTH=324	59.375	AT1G80060.1_Symbols:_Ubiquitin-like_superfamily_protein_	chr1:30116302-30117524 REVERSE LENGTH=243	149	AT5G63220.1_Symbols:_unknown_protein;_CONTAINS_InterPro_DOMAIN/s:_Uncharacterised_protein_family_UPF0363_(InterPro:IPR007317);_Has_304_Blast_hits_to_301_proteins_in_161_species:_Archae_-_0;_Bacte	chr5:25353256-25355410 REVERSE LENGTH=324	169.859	AT5G63220.1_Symbols:_unknown_protein;_CONTAINS_InterPro_DOMAIN/s:_Uncharacterised_protein_family_UPF0363_(InterPro:IPR007317);_Has_304_Blast_hits_to_301_proteins_in_161_species:_Archae_-_0;_Bacte	chr5:25353256-25355410 REVERSE LENGTH=324
Ta1.0_00066mRNA1	10	0	AT4G36530.2_Symbols:_alpha/beta-Hydrolases_superfamily_protein_	chr4:17240120-17241770 REVERSE LENGTH=378	94.8052	AT4G36530.1_Symbols:_alpha/beta-Hydrolases_superfamily_protein_	chr4:17240120-17241518 REVERSE LENGTH=321	97.4026	AT4G36530.1_Symbols:_alpha/beta-Hydrolases_superfamily_protein_	chr4:17240120-17241518 REVERSE LENGTH=321	377	AT4G36530.2_Symbols:_alpha/beta-Hydrolases_superfamily_protein_	chr4:17240120-17241770 REVERSE LENGTH=378	650.203	AT4G36530.2_Symbols:_alpha/beta-Hydrolases_superfamily_protein_	chr4:17240120-17241770 REVERSE LENGTH=378
Ta1.0_00067mRNA1	10	0	AT4G36540.2_Symbols:_BEE2_BR_enhanced_expression_2_	chr4:17243699-17244965 FORWARD LENGTH=302	89.404	AT4G36540.2_Symbols:_BEE2_BR_enhanced_expression_2_	chr4:17243699-17244965 FORWARD LENGTH=302	93.0464	AT4G36540.2_Symbols:_BEE2_BR_enhanced_expression_2_	chr4:17243699-17244965 FORWARD LENGTH=302	314	AT2G18300.2_Symbols:_basic_helix-loop-helix_(bHLH)_DNA-binding_superfamily_protein_	chr2:7953022-7954446 REVERSE LENGTH=337	512.686	AT4G36540.2_Symbols:_BEE2_BR_enhanced_expression_2_	chr4:17243699-17244965 FORWARD LENGTH=302
Ta1.0_00068mRNA1	15	0	AT4G36550.1_Symbols:_ARM_repeat_superfamily_protein_	chr4:17245400-17247926 REVERSE LENGTH=718	73.9427	AT4G36550.1_Symbols:_ARM_repeat_superfamily_protein_	chr4:17245400-17247926 REVERSE LENGTH=718	82.2647	AT4G36550.1_Symbols:_ARM_repeat_superfamily_protein_	chr4:17245400-17247926 REVERSE LENGTH=718	704	AT4G36550.1_Symbols:_ARM_repeat_superfamily_protein_	chr4:17245400-17247926 REVERSE LENGTH=718	944.495	AT4G36550.1_Symbols:_ARM_repeat_superfamily_protein_	chr4:17245400-17247926 REVERSE LENGTH=718
Ta1.0_00069mRNA1	10	2.5501e-31	AT4G39250.1_Symbols:_ATRL1,_RSM2,_RL1_RAD-like_1_	chr4:18271457-18271857 REVERSE LENGTH=100	97.7273	AT4G36570.1_Symbols:_ATRL3,_RL3_RAD-like_3_	chr4:17254660-17254836 FORWARD LENGTH=58	97.7273	AT4G36570.1_Symbols:_ATRL3,_RL3_RAD-like_3_	chr4:17254660-17254836 FORWARD LENGTH=58	67	AT4G39250.1_Symbols:_ATRL1,_RSM2,_RL1_RAD-like_1_	chr4:18271457-18271857 REVERSE LENGTH=100	108.227	AT4G39250.1_Symbols:_ATRL1,_RSM2,_RL1_RAD-like_1_	chr4:18271457-18271857 REVERSE LENGTH=100
Ta1.0_00070mRNA1	12	0	AT4G36580.1_Symbols:_AAA-type_ATPase_family_protein_	chr4:17257958-17260661 FORWARD LENGTH=632	90.7986	AT4G36580.1_Symbols:_AAA-type_ATPase_family_protein_	chr4:17257958-17260661 FORWARD LENGTH=632	94.6181	AT4G36580.1_Symbols:_AAA-type_ATPase_family_protein_	chr4:17257958-17260661 FORWARD LENGTH=632	613	AT2G18330.1_Symbols:_AAA-type_ATPase_family_protein_	chr2:7965829-7968915 FORWARD LENGTH=636	994.956	AT4G36580.1_Symbols:_AAA-type_ATPase_family_protein_	chr4:17257958-17260661 FORWARD LENGTH=632
Ta1.0_00071mRNA1	10	5.02941e-88	AT4G36590.1_Symbols:_MADS-box_transcription_factor_family_protein_	chr4:17261146-17262189 REVERSE LENGTH=248	61.4754	AT4G36590.1_Symbols:_MADS-box_transcription_factor_family_protein_	chr4:17261146-17262189 REVERSE LENGTH=248	76.6667	AT1G72350.1_Symbols:_MADS-box_transcription_factor_family_protein_	chr1:27239273-27239947 REVERSE LENGTH=224	244	AT5G60440.1_Symbols:_AGL62_AGAMOUS-like_62_	chr5:24306329-24307520 FORWARD LENGTH=299	265.774	AT4G36590.1_Symbols:_MADS-box_transcription_factor_family_protein_	chr4:17261146-17262189 REVERSE LENGTH=248
Ta1.0_00072mRNA1	36	5.10846e-110	AT4G36600.1_Symbols:_Late_embryogenesis_abundant_(LEA)_protein_	chr4:17263666-17264968 FORWARD LENGTH=353	61.7722	AT4G36600.1_Symbols:_Late_embryogenesis_abundant_(LEA)_protein_	chr4:17263666-17264968 FORWARD LENGTH=353	70.3797	AT4G36600.1_Symbols:_Late_embryogenesis_abundant_(LEA)_protein_	chr4:17263666-17264968 FORWARD LENGTH=353	398	AT2G18340.1_Symbols:_late_embryogenesis_abundant_domain-containing_protein_/_LEA_domain-containing_protein_	chr2:7969400-7971025 FORWARD LENGTH=456	331.643	AT4G36600.1_Symbols:_Late_embryogenesis_abundant_(LEA)_protein_	chr4:17263666-17264968 FORWARD LENGTH=353
Ta1.0_00073mRNA1	10	3.21458e-125	AT2G18360.1_Symbols:_alpha/beta-Hydrolases_superfamily_protein_	chr2:7976848-7979221 REVERSE LENGTH=313	58.1169	AT4G36610.1_Symbols:_alpha/beta-Hydrolases_superfamily_protein_	chr4:17265545-17267274 REVERSE LENGTH=317	75.3247	AT4G36610.1_Symbols:_alpha/beta-Hydrolases_superfamily_protein_	chr4:17265545-17267274 REVERSE LENGTH=317	320	AT5G38520.1_Symbols:_alpha/beta-Hydrolases_superfamily_protein_	chr5:15421605-15423234 FORWARD LENGTH=362	364.385	AT2G18360.1_Symbols:_alpha/beta-Hydrolases_superfamily_protein_	chr2:7976848-7979221 REVERSE LENGTH=313
Ta1.0_00074mRNA1	10	0	AT4G36610.1_Symbols:_alpha/beta-Hydrolases_superfamily_protein_	chr4:17265545-17267274 REVERSE LENGTH=317	89.1374	AT4G36610.1_Symbols:_alpha/beta-Hydrolases_superfamily_protein_	chr4:17265545-17267274 REVERSE LENGTH=317	93.9297	AT4G36610.1_Symbols:_alpha/beta-Hydrolases_superfamily_protein_	chr4:17265545-17267274 REVERSE LENGTH=317	313	AT4G36610.1_Symbols:_alpha/beta-Hydrolases_superfamily_protein_	chr4:17265545-17267274 REVERSE LENGTH=317	555.444	AT4G36610.1_Symbols:_alpha/beta-Hydrolases_superfamily_protein_	chr4:17265545-17267274 REVERSE LENGTH=317
Ta1.0_00075mRNA1	10	1.28489e-87	AT4G36620.1_Symbols:_GATA19_GATA_transcription_factor_19_	chr4:17268906-17269662 REVERSE LENGTH=211	80.0926	AT4G36620.1_Symbols:_GATA19_GATA_transcription_factor_19_	chr4:17268906-17269662 REVERSE LENGTH=211	88.8889	AT4G26150.1_Symbols:_CGA1,_GATA22,_GNL_cytokinin-responsive_gata_factor_1_	chr4:13253210-13254659 FORWARD LENGTH=352	254	AT3G50870.1_Symbols:_MNP,_HAN,_GATA18_GATA_type_zinc_finger_transcription_factor_family_protein_	chr3:18911112-18912369 FORWARD LENGTH=295	261.536	AT4G36620.1_Symbols:_GATA19_GATA_transcription_factor_19_	chr4:17268906-17269662 REVERSE LENGTH=211
Ta1.0_00076mRNA1	5	0	AT1G63810.1_Symbols:_CONTAINS_InterPro_DOMAIN/s:_Nrap_protein_(InterPro:IPR005554);_Has_396_Blast_hits_to_382_proteins_in_182_species:_Archae_-_3;_Bacteria_-_2;_Metazoa_-_142;_Fungi_-_146;_Plants	chr1:23669690-23675542 REVERSE LENGTH=1053	81.7664	AT1G63810.1_Symbols:_CONTAINS_InterPro_DOMAIN/s:_Nrap_protein_(InterPro:IPR005554);_Has_396_Blast_hits_to_382_proteins_in_182_species:_Archae_-_3;_Bacteria_-_2;_Metazoa_-_142;_Fungi_-_146;_Plants	chr1:23669690-23675542 REVERSE LENGTH=1053	86.7996	AT1G63810.1_Symbols:_CONTAINS_InterPro_DOMAIN/s:_Nrap_protein_(InterPro:IPR005554);_Has_396_Blast_hits_to_382_proteins_in_182_species:_Archae_-_3;_Bacteria_-_2;_Metazoa_-_142;_Fungi_-_146;_Plants	chr1:23669690-23675542 REVERSE LENGTH=1053	1053	AT1G63810.1_Symbols:_CONTAINS_InterPro_DOMAIN/s:_Nrap_protein_(InterPro:IPR005554);_Has_396_Blast_hits_to_382_proteins_in_182_species:_Archae_-_3;_Bacteria_-_2;_Metazoa_-_142;_Fungi_-_146;_Plants	chr1:23669690-23675542 REVERSE LENGTH=1053	1736.08	AT1G63810.1_Symbols:_CONTAINS_InterPro_DOMAIN/s:_Nrap_protein_(InterPro:IPR005554);_Has_396_Blast_hits_to_382_proteins_in_182_species:_Archae_-_3;_Bacteria_-_2;_Metazoa_-_142;_Fungi_-_146;_Plants	chr1:23669690-23675542 REVERSE LENGTH=1053
Ta1.0_00077mRNA1	5	0	AT4G36630.1_Symbols:_EMB2754_Vacuolar_sorting_protein_39_	chr4:17272088-17276524 REVERSE LENGTH=1000	88.7338	AT4G36630.1_Symbols:_EMB2754_Vacuolar_sorting_protein_39_	chr4:17272088-17276524 REVERSE LENGTH=1000	92.0239	AT4G36630.1_Symbols:_EMB2754_Vacuolar_sorting_protein_39_	chr4:17272088-17276524 REVERSE LENGTH=1000	1000	AT4G36630.1_Symbols:_EMB2754_Vacuolar_sorting_protein_39_	chr4:17272088-17276524 REVERSE LENGTH=1000	1701.03	AT4G36630.1_Symbols:_EMB2754_Vacuolar_sorting_protein_39_	chr4:17272088-17276524 REVERSE LENGTH=1000
Ta1.0_00078mRNA1	10	0	AT4G36640.1_Symbols:_Sec14p-like_phosphatidylinositol_transfer_family_protein_	chr4:17277187-17278447 REVERSE LENGTH=294	85.0427	AT4G36640.2_Symbols:_Sec14p-like_phosphatidylinositol_transfer_family_protein_	chr4:17277187-17278181 REVERSE LENGTH=234	92.8571	AT4G36640.1_Symbols:_Sec14p-like_phosphatidylinositol_transfer_family_protein_	chr4:17277187-17278447 REVERSE LENGTH=294	294	AT4G36640.1_Symbols:_Sec14p-like_phosphatidylinositol_transfer_family_protein_	chr4:17277187-17278447 REVERSE LENGTH=294	533.487	AT4G36640.1_Symbols:_Sec14p-like_phosphatidylinositol_transfer_family_protein_	chr4:17277187-17278447 REVERSE LENGTH=294
Ta1.0_00079mRNA1	7	2.83954e-42	AT5G24860.1_Symbols:_FPF1,_ATFPF1_flowering_promoting_factor_1_	chr5:8541822-8542154 FORWARD LENGTH=110	62.037	AT5G24860.1_Symbols:_FPF1,_ATFPF1_flowering_promoting_factor_1_	chr5:8541822-8542154 FORWARD LENGTH=110	75.9259	AT5G24860.1_Symbols:_FPF1,_ATFPF1_flowering_promoting_factor_1_	chr5:8541822-8542154 FORWARD LENGTH=110	124	AT4G31380.1_Symbols:_FLP1_FPF1-like_protein_1_	chr4:15229837-15230382 FORWARD LENGTH=181	137.887	AT5G24860.1_Symbols:_FPF1,_ATFPF1_flowering_promoting_factor_1_	chr5:8541822-8542154 FORWARD LENGTH=110
Ta1.0_00080mRNA1	12	3.53053e-71	AT3G50690.1_Symbols:_Leucine-rich_repeat_(LRR)_family_protein_	chr3:18835271-18837097 REVERSE LENGTH=447	77.6224	AT3G50690.1_Symbols:_Leucine-rich_repeat_(LRR)_family_protein_	chr3:18835271-18837097 REVERSE LENGTH=447	86.7133	AT3G50690.1_Symbols:_Leucine-rich_repeat_(LRR)_family_protein_	chr3:18835271-18837097 REVERSE LENGTH=447	143	AT3G50690.1_Symbols:_Leucine-rich_repeat_(LRR)_family_protein_	chr3:18835271-18837097 REVERSE LENGTH=447	230.72	AT3G50690.1_Symbols:_Leucine-rich_repeat_(LRR)_family_protein_	chr3:18835271-18837097 REVERSE LENGTH=447
Ta1.0_00081mRNA1	10	0	AT4G36650.1_Symbols:_ATPBRP,_PBRP_plant-specific_TFIIB-related_protein_	chr4:17283283-17285527 REVERSE LENGTH=503	96.3455	AT4G36650.2_Symbols:_ATPBRP,_PBRP_plant-specific_TFIIB-related_protein_	chr4:17283600-17285527 REVERSE LENGTH=369	97.6744	AT4G36650.2_Symbols:_ATPBRP,_PBRP_plant-specific_TFIIB-related_protein_	chr4:17283600-17285527 REVERSE LENGTH=369	503	AT4G36650.1_Symbols:_ATPBRP,_PBRP_plant-specific_TFIIB-related_protein_	chr4:17283283-17285527 REVERSE LENGTH=503	834.713	AT4G36650.1_Symbols:_ATPBRP,_PBRP_plant-specific_TFIIB-related_protein_	chr4:17283283-17285527 REVERSE LENGTH=503
Ta1.0_00082mRNA1	10	2.94397e-89	AT4G36660.1_Symbols:_Protein_of_unknown_function_(DUF1195)_	chr4:17285953-17287281 REVERSE LENGTH=179	74.0741	AT4G36660.1_Symbols:_Protein_of_unknown_function_(DUF1195)_	chr4:17285953-17287281 REVERSE LENGTH=179	80.9524	AT4G36660.1_Symbols:_Protein_of_unknown_function_(DUF1195)_	chr4:17285953-17287281 REVERSE LENGTH=179	179	AT4G36660.1_Symbols:_Protein_of_unknown_function_(DUF1195)_	chr4:17285953-17287281 REVERSE LENGTH=179	263.462	AT4G36660.1_Symbols:_Protein_of_unknown_function_(DUF1195)_	chr4:17285953-17287281 REVERSE LENGTH=179
Ta1.0_00083mRNA1	10	0	AT4G36670.1_Symbols:_Major_facilitator_superfamily_protein_	chr4:17287680-17289483 REVERSE LENGTH=493	92.936	AT4G36670.1_Symbols:_Major_facilitator_superfamily_protein_	chr4:17287680-17289483 REVERSE LENGTH=493	96.2472	AT4G36670.1_Symbols:_Major_facilitator_superfamily_protein_	chr4:17287680-17289483 REVERSE LENGTH=493	453	AT3G18830.1_Symbols:_ATPLT5,_PMT5,_ATPMT5_polyol/monosaccharide_transporter_5_	chr3:6489000-6491209 REVERSE LENGTH=539	815.453	AT4G36670.1_Symbols:_Major_facilitator_superfamily_protein_	chr4:17287680-17289483 REVERSE LENGTH=493
Ta1.0_00084mRNA1	17	0	AT4G36680.1_Symbols:_Tetratricopeptide_repeat_(TPR)-like_superfamily_protein_	chr4:17292479-17293717 REVERSE LENGTH=412	85.6436	AT4G36680.1_Symbols:_Tetratricopeptide_repeat_(TPR)-like_superfamily_protein_	chr4:17292479-17293717 REVERSE LENGTH=412	90.8416	AT4G36680.1_Symbols:_Tetratricopeptide_repeat_(TPR)-like_superfamily_protein_	chr4:17292479-17293717 REVERSE LENGTH=412	400	AT4G36680.1_Symbols:_Tetratricopeptide_repeat_(TPR)-like_superfamily_protein_	chr4:17292479-17293717 REVERSE LENGTH=412	694.886	AT4G36680.1_Symbols:_Tetratricopeptide_repeat_(TPR)-like_superfamily_protein_	chr4:17292479-17293717 REVERSE LENGTH=412
Ta1.0_00085mRNA1	15	0	AT4G36690.4_Symbols:_ATU2AF65A_U2_snRNP_auxilliary_factor,_large_subunit,_splicing_factor_	chr4:17294139-17297609 REVERSE LENGTH=551	92.3077	AT4G36690.2_Symbols:_ATU2AF65A_U2_snRNP_auxilliary_factor,_large_subunit,_splicing_factor_	chr4:17294591-17297609 REVERSE LENGTH=542	94.6746	AT4G36690.2_Symbols:_ATU2AF65A_U2_snRNP_auxilliary_factor,_large_subunit,_splicing_factor_	chr4:17294591-17297609 REVERSE LENGTH=542	403	AT4G36690.4_Symbols:_ATU2AF65A_U2_snRNP_auxilliary_factor,_large_subunit,_splicing_factor_	chr4:17294139-17297609 REVERSE LENGTH=551	679.093	AT4G36690.4_Symbols:_ATU2AF65A_U2_snRNP_auxilliary_factor,_large_subunit,_splicing_factor_	chr4:17294139-17297609 REVERSE LENGTH=551
Ta1.0_00086mRNA1	10	0	AT4G36700.1_Symbols:_RmlC-like_cupins_superfamily_protein_	chr4:17298443-17300337 REVERSE LENGTH=522	73.4021	AT4G36700.1_Symbols:_RmlC-like_cupins_superfamily_protein_	chr4:17298443-17300337 REVERSE LENGTH=522	81.6495	AT4G36700.1_Symbols:_RmlC-like_cupins_superfamily_protein_	chr4:17298443-17300337 REVERSE LENGTH=522	441	AT4G36700.1_Symbols:_RmlC-like_cupins_superfamily_protein_	chr4:17298443-17300337 REVERSE LENGTH=522	621.698	AT4G36700.1_Symbols:_RmlC-like_cupins_superfamily_protein_	chr4:17298443-17300337 REVERSE LENGTH=522
Ta1.0_00087mRNA1	10	0	AT4G36710.1_Symbols:_GRAS_family_transcription_factor_	chr4:17306060-17307520 FORWARD LENGTH=486	92.1909	AT4G36710.1_Symbols:_GRAS_family_transcription_factor_	chr4:17306060-17307520 FORWARD LENGTH=486	94.7939	AT4G36710.1_Symbols:_GRAS_family_transcription_factor_	chr4:17306060-17307520 FORWARD LENGTH=486	461	AT4G36710.1_Symbols:_GRAS_family_transcription_factor_	chr4:17306060-17307520 FORWARD LENGTH=486	813.527	AT4G36710.1_Symbols:_GRAS_family_transcription_factor_	chr4:17306060-17307520 FORWARD LENGTH=486
Ta1.0_00088mRNA1	10	7.51854e-68	AT4G36720.1_Symbols:_HVA22K_HVA22-like_protein_K_	chr4:17307769-17309668 FORWARD LENGTH=200	69.7368	AT4G36720.1_Symbols:_HVA22K_HVA22-like_protein_K_	chr4:17307769-17309668 FORWARD LENGTH=200	76.9737	AT4G36720.1_Symbols:_HVA22K_HVA22-like_protein_K_	chr4:17307769-17309668 FORWARD LENGTH=200	142	AT4G36720.1_Symbols:_HVA22K_HVA22-like_protein_K_	chr4:17307769-17309668 FORWARD LENGTH=200	209.92	AT4G36720.1_Symbols:_HVA22K_HVA22-like_protein_K_	chr4:17307769-17309668 FORWARD LENGTH=200
Ta1.0_00089mRNA1	15	3.26617e-161	AT4G36730.1_Symbols:_GBF1_G-box_binding_factor_1_	chr4:17309850-17311752 REVERSE LENGTH=315	87.9747	AT4G36730.1_Symbols:_GBF1_G-box_binding_factor_1_	chr4:17309850-17311752 REVERSE LENGTH=315	92.4051	AT4G36730.1_Symbols:_GBF1_G-box_binding_factor_1_	chr4:17309850-17311752 REVERSE LENGTH=315	315	AT4G36730.1_Symbols:_GBF1_G-box_binding_factor_1_	chr4:17309850-17311752 REVERSE LENGTH=315	456.833	AT4G36730.1_Symbols:_GBF1_G-box_binding_factor_1_	chr4:17309850-17311752 REVERSE LENGTH=315
Ta1.0_00090mRNA1	10	2.39017e-103	AT4G36740.1_Symbols:_HB-5,_ATHB40,_HB40_homeobox_protein_40_	chr4:17314649-17316314 REVERSE LENGTH=216	87.037	AT4G36740.1_Symbols:_HB-5,_ATHB40,_HB40_homeobox_protein_40_	chr4:17314649-17316314 REVERSE LENGTH=216	93.0556	AT4G36740.1_Symbols:_HB-5,_ATHB40,_HB40_homeobox_protein_40_	chr4:17314649-17316314 REVERSE LENGTH=216	218	AT2G18550.1_Symbols:_HB-2,_ATHB21,_HB21_homeobox_protein_21_	chr2:8049663-8051213 REVERSE LENGTH=220	301.597	AT4G36740.1_Symbols:_HB-5,_ATHB40,_HB40_homeobox_protein_40_	chr4:17314649-17316314 REVERSE LENGTH=216
Ta1.0_00091mRNA1	6	6.93503e-128	AT4G36750.1_Symbols:_Quinone_reductase_family_protein_	chr4:17324642-17326215 FORWARD LENGTH=273	86.1818	AT4G36750.1_Symbols:_Quinone_reductase_family_protein_	chr4:17324642-17326215 FORWARD LENGTH=273	89.4545	AT4G36750.1_Symbols:_Quinone_reductase_family_protein_	chr4:17324642-17326215 FORWARD LENGTH=273	273	AT4G36750.1_Symbols:_Quinone_reductase_family_protein_	chr4:17324642-17326215 FORWARD LENGTH=273	368.622	AT4G36750.1_Symbols:_Quinone_reductase_family_protein_	chr4:17324642-17326215 FORWARD LENGTH=273
Ta1.0_00092mRNA1	5	0	AT4G36760.1_Symbols:_ATAPP1,_APP1_aminopeptidase_P1_	chr4:17326688-17329979 FORWARD LENGTH=645	91.5888	AT4G36760.1_Symbols:_ATAPP1,_APP1_aminopeptidase_P1_	chr4:17326688-17329979 FORWARD LENGTH=645	96.2617	AT4G36760.1_Symbols:_ATAPP1,_APP1_aminopeptidase_P1_	chr4:17326688-17329979 FORWARD LENGTH=645	641	AT4G36760.1_Symbols:_ATAPP1,_APP1_aminopeptidase_P1_	chr4:17326688-17329979 FORWARD LENGTH=645	1237.25	AT4G36760.1_Symbols:_ATAPP1,_APP1_aminopeptidase_P1_	chr4:17326688-17329979 FORWARD LENGTH=645
Ta1.0_00093mRNA1	10	5.28075e-93	AT4G36780.1_Symbols:_BEH2_BES1/BZR1_homolog_2_	chr4:17332989-17334212 REVERSE LENGTH=265	97.9592	AT4G36780.1_Symbols:_BEH2_BES1/BZR1_homolog_2_	chr4:17332989-17334212 REVERSE LENGTH=265	99.4898	AT4G36780.1_Symbols:_BEH2_BES1/BZR1_homolog_2_	chr4:17332989-17334212 REVERSE LENGTH=265	313	AT1G75080.2_Symbols:_BZR1_Brassinosteroid_signalling_positive_regulator_(BZR1)_family_protein_	chr1:28185709-28187063 FORWARD LENGTH=336	281.182	AT4G36780.1_Symbols:_BEH2_BES1/BZR1_homolog_2_	chr4:17332989-17334212 REVERSE LENGTH=265
Ta1.0_00094mRNA1	10	0	AT4G36790.1_Symbols:_Major_facilitator_superfamily_protein_	chr4:17336360-17338304 FORWARD LENGTH=489	88.7295	AT4G36790.1_Symbols:_Major_facilitator_superfamily_protein_	chr4:17336360-17338304 FORWARD LENGTH=489	93.0328	AT4G36790.1_Symbols:_Major_facilitator_superfamily_protein_	chr4:17336360-17338304 FORWARD LENGTH=489	487	AT4G36790.1_Symbols:_Major_facilitator_superfamily_protein_	chr4:17336360-17338304 FORWARD LENGTH=489	806.594	AT4G36790.1_Symbols:_Major_facilitator_superfamily_protein_	chr4:17336360-17338304 FORWARD LENGTH=489
Ta1.0_00095mRNA1	10	8.67642e-111	AT4G36800.2_Symbols:_RCE1_RUB1_conjugating_enzyme_1_	chr4:17341237-17342148 REVERSE LENGTH=184	84.7826	AT4G36800.2_Symbols:_RCE1_RUB1_conjugating_enzyme_1_	chr4:17341237-17342148 REVERSE LENGTH=184	87.5	AT4G36800.2_Symbols:_RCE1_RUB1_conjugating_enzyme_1_	chr4:17341237-17342148 REVERSE LENGTH=184	185	AT2G18600.1_Symbols:_Ubiquitin-conjugating_enzyme_family_protein_	chr2:8073337-8074565 REVERSE LENGTH=185	317.775	AT4G36800.2_Symbols:_RCE1_RUB1_conjugating_enzyme_1_	chr4:17341237-17342148 REVERSE LENGTH=184
Ta1.0_00096mRNA1	10	0	AT4G36810.1_Symbols:_GGPS1_geranylgeranyl_pyrophosphate_synthase_1_	chr4:17343513-17344628 FORWARD LENGTH=371	88.7701	AT4G36810.1_Symbols:_GGPS1_geranylgeranyl_pyrophosphate_synthase_1_	chr4:17343513-17344628 FORWARD LENGTH=371	92.246	AT4G36810.1_Symbols:_GGPS1_geranylgeranyl_pyrophosphate_synthase_1_	chr4:17343513-17344628 FORWARD LENGTH=371	371	AT4G36810.1_Symbols:_GGPS1_geranylgeranyl_pyrophosphate_synthase_1_	chr4:17343513-17344628 FORWARD LENGTH=371	620.542	AT4G36810.1_Symbols:_GGPS1_geranylgeranyl_pyrophosphate_synthase_1_	chr4:17343513-17344628 FORWARD LENGTH=371
Ta1.0_00097mRNA1	10	0	AT4G36820.1_Symbols:_Protein_of_unknown_function_(DUF607)_	chr4:17346889-17347994 FORWARD LENGTH=338	77.7126	AT4G36820.1_Symbols:_Protein_of_unknown_function_(DUF607)_	chr4:17346889-17347994 FORWARD LENGTH=338	86.8035	AT4G36820.1_Symbols:_Protein_of_unknown_function_(DUF607)_	chr4:17346889-17347994 FORWARD LENGTH=338	334	AT2G23790.1_Symbols:_Protein_of_unknown_function_(DUF607)_	chr2:10125692-10127455 REVERSE LENGTH=336	540.036	AT4G36820.1_Symbols:_Protein_of_unknown_function_(DUF607)_	chr4:17346889-17347994 FORWARD LENGTH=338
Ta1.0_00098mRNA1	5	2.63393e-167	AT4G36830.1_Symbols:_HOS3-1_GNS1/SUR4_membrane_protein_family_	chr4:17349511-17350380 FORWARD LENGTH=289	92.029	AT4G36830.1_Symbols:_HOS3-1_GNS1/SUR4_membrane_protein_family_	chr4:17349511-17350380 FORWARD LENGTH=289	93.8406	AT4G36830.1_Symbols:_HOS3-1_GNS1/SUR4_membrane_protein_family_	chr4:17349511-17350380 FORWARD LENGTH=289	276	AT4G36830.1_Symbols:_HOS3-1_GNS1/SUR4_membrane_protein_family_	chr4:17349511-17350380 FORWARD LENGTH=289	469.929	AT4G36830.1_Symbols:_HOS3-1_GNS1/SUR4_membrane_protein_family_	chr4:17349511-17350380 FORWARD LENGTH=289
Ta1.0_00099mRNA1	7	0	AT4G36850.1_Symbols:_PQ-loop_repeat_family_protein_/_transmembrane_family_protein_	chr4:17353415-17355822 REVERSE LENGTH=392	87.9747	AT4G36850.1_Symbols:_PQ-loop_repeat_family_protein_/_transmembrane_family_protein_	chr4:17353415-17355822 REVERSE LENGTH=392	91.7722	AT4G36850.1_Symbols:_PQ-loop_repeat_family_protein_/_transmembrane_family_protein_	chr4:17353415-17355822 REVERSE LENGTH=392	316	AT4G36850.1_Symbols:_PQ-loop_repeat_family_protein_/_transmembrane_family_protein_	chr4:17353415-17355822 REVERSE LENGTH=392	559.681	AT4G36850.1_Symbols:_PQ-loop_repeat_family_protein_/_transmembrane_family_protein_	chr4:17353415-17355822 REVERSE LENGTH=392
Ta1.0_00100mRNA1	10	0	AT4G36860.1_Symbols:_LIM_domain-containing_protein_	chr4:17358580-17361189 REVERSE LENGTH=553	93.1655	AT4G36860.1_Symbols:_LIM_domain-containing_protein_	chr4:17358580-17361189 REVERSE LENGTH=553	96.223	AT4G36860.1_Symbols:_LIM_domain-containing_protein_	chr4:17358580-17361189 REVERSE LENGTH=553	553	AT4G36860.1_Symbols:_LIM_domain-containing_protein_	chr4:17358580-17361189 REVERSE LENGTH=553	927.932	AT4G36860.1_Symbols:_LIM_domain-containing_protein_	chr4:17358580-17361189 REVERSE LENGTH=553
Ta1.0_00101mRNA1	10	0	AT4G36870.2_Symbols:_BLH2,_SAW1_BEL1-like_homeodomain_2_	chr4:17369423-17373723 FORWARD LENGTH=739	81.3208	AT4G36870.2_Symbols:_BLH2,_SAW1_BEL1-like_homeodomain_2_	chr4:17369423-17373723 FORWARD LENGTH=739	86.2264	AT4G36870.2_Symbols:_BLH2,_SAW1_BEL1-like_homeodomain_2_	chr4:17369423-17373723 FORWARD LENGTH=739	524	AT4G36870.2_Symbols:_BLH2,_SAW1_BEL1-like_homeodomain_2_	chr4:17369423-17373723 FORWARD LENGTH=739	608.986	AT4G36870.2_Symbols:_BLH2,_SAW1_BEL1-like_homeodomain_2_	chr4:17369423-17373723 FORWARD LENGTH=739
Ta1.0_00102mRNA1	5	7.91248e-34	AT4G36870.2_Symbols:_BLH2,_SAW1_BEL1-like_homeodomain_2_	chr4:17369423-17373723 FORWARD LENGTH=739	73.6842	AT2G23760.3_Symbols:_BLH4,_SAW2_BEL1-like_homeodomain_4_	chr2:10107951-10112736 REVERSE LENGTH=627	79.2553	AT4G36870.2_Symbols:_BLH2,_SAW1_BEL1-like_homeodomain_2_	chr4:17369423-17373723 FORWARD LENGTH=739	180	AT4G36870.2_Symbols:_BLH2,_SAW1_BEL1-like_homeodomain_2_	chr4:17369423-17373723 FORWARD LENGTH=739	127.872	AT4G36870.2_Symbols:_BLH2,_SAW1_BEL1-like_homeodomain_2_	chr4:17369423-17373723 FORWARD LENGTH=739
Ta1.0_00103mRNA1	8	0	AT4G35910.1_Symbols:_Adenine_nucleotide_alpha_hydrolases-like_superfamily_protein_	chr4:17008817-17011014 REVERSE LENGTH=458	84.4156	AT4G35910.1_Symbols:_Adenine_nucleotide_alpha_hydrolases-like_superfamily_protein_	chr4:17008817-17011014 REVERSE LENGTH=458	91.342	AT4G35910.1_Symbols:_Adenine_nucleotide_alpha_hydrolases-like_superfamily_protein_	chr4:17008817-17011014 REVERSE LENGTH=458	458	AT4G35910.1_Symbols:_Adenine_nucleotide_alpha_hydrolases-like_superfamily_protein_	chr4:17008817-17011014 REVERSE LENGTH=458	775.778	AT4G35910.1_Symbols:_Adenine_nucleotide_alpha_hydrolases-like_superfamily_protein_	chr4:17008817-17011014 REVERSE LENGTH=458
Ta1.0_00104mRNA1	10	1.54573e-75	AT4G37240.1_Symbols:_unknown_protein;_FUNCTIONS_IN:_molecular_function_unknown;_INVOLVED_IN:_N-terminal_protein_myristoylation;_LOCATED_IN:_cellular_component_unknown;_EXPRESSED_IN:_22_plant_stru	chr4:17524546-17525052 FORWARD LENGTH=168	89.1089	AT2G23690.1_Symbols:_unknown_protein;_FUNCTIONS_IN:_molecular_function_unknown;_INVOLVED_IN:_N-terminal_protein_myristoylation;_LOCATED_IN:_cellular_component_unknown;_EXPRESSED_IN:_7_plant_struc	chr2:10072297-10072788 FORWARD LENGTH=163	92.0792	AT2G23690.1_Symbols:_unknown_protein;_FUNCTIONS_IN:_molecular_function_unknown;_INVOLVED_IN:_N-terminal_protein_myristoylation;_LOCATED_IN:_cellular_component_unknown;_EXPRESSED_IN:_7_plant_struc	chr2:10072297-10072788 FORWARD LENGTH=163	168	AT4G37240.1_Symbols:_unknown_protein;_FUNCTIONS_IN:_molecular_function_unknown;_INVOLVED_IN:_N-terminal_protein_myristoylation;_LOCATED_IN:_cellular_component_unknown;_EXPRESSED_IN:_22_plant_stru	chr4:17524546-17525052 FORWARD LENGTH=168	227.254	AT4G37240.1_Symbols:_unknown_protein;_FUNCTIONS_IN:_molecular_function_unknown;_INVOLVED_IN:_N-terminal_protein_myristoylation;_LOCATED_IN:_cellular_component_unknown;_EXPRESSED_IN:_22_plant_stru	chr4:17524546-17525052 FORWARD LENGTH=168
Ta1.0_00105mRNA1	10	7.61895e-51	AT5G49000.2_Symbols:_Galactose_oxidase/kelch_repeat_superfamily_protein_	chr5:19864527-19865645 FORWARD LENGTH=372	46.6368	AT4G39560.2_Symbols:_Galactose_oxidase/kelch_repeat_superfamily_protein_	chr4:18382940-18383740 REVERSE LENGTH=266	57.8475	AT4G39560.2_Symbols:_Galactose_oxidase/kelch_repeat_superfamily_protein_	chr4:18382940-18383740 REVERSE LENGTH=266	350	AT4G39550.1_Symbols:_Galactose_oxidase/kelch_repeat_superfamily_protein_	chr4:18380681-18381859 REVERSE LENGTH=392	179.104	AT5G49000.2_Symbols:_Galactose_oxidase/kelch_repeat_superfamily_protein_	chr5:19864527-19865645 FORWARD LENGTH=372
Ta1.0_00106mRNA1	5	1.30851e-171	AT3G50820.1_Symbols:_PSBO2,_PSBO-2,_OEC33_photosystem_II_subunit_O-2_	chr3:18891008-18892311 REVERSE LENGTH=331	73.8739	AT3G50820.1_Symbols:_PSBO2,_PSBO-2,_OEC33_photosystem_II_subunit_O-2_	chr3:18891008-18892311 REVERSE LENGTH=331	82.2823	AT3G50820.1_Symbols:_PSBO2,_PSBO-2,_OEC33_photosystem_II_subunit_O-2_	chr3:18891008-18892311 REVERSE LENGTH=331	332	AT5G66570.1_Symbols:_PSBO-1,_OEE1,_OEE33,_OE33,_PSBO1,_MSP-1_PS_II_oxygen-evolving_complex_1_	chr5:26568744-26570124 FORWARD LENGTH=332	483.797	AT3G50820.1_Symbols:_PSBO2,_PSBO-2,_OEC33_photosystem_II_subunit_O-2_	chr3:18891008-18892311 REVERSE LENGTH=331
Ta1.0_00107mRNA1	10	2.68467e-114	AT4G37220.1_Symbols:_Cold_acclimation_protein_WCOR413_family_	chr4:17515106-17515969 FORWARD LENGTH=202	85.7143	AT4G37220.1_Symbols:_Cold_acclimation_protein_WCOR413_family_	chr4:17515106-17515969 FORWARD LENGTH=202	93.5961	AT4G37220.1_Symbols:_Cold_acclimation_protein_WCOR413_family_	chr4:17515106-17515969 FORWARD LENGTH=202	202	AT4G37220.1_Symbols:_Cold_acclimation_protein_WCOR413_family_	chr4:17515106-17515969 FORWARD LENGTH=202	328.561	AT4G37220.1_Symbols:_Cold_acclimation_protein_WCOR413_family_	chr4:17515106-17515969 FORWARD LENGTH=202
Ta1.0_00108mRNA1	7	0	AT4G37210.1_Symbols:_Tetratricopeptide_repeat_(TPR)-like_superfamily_protein_	chr4:17512376-17514421 FORWARD LENGTH=492	75.9104	AT4G37210.2_Symbols:_Tetratricopeptide_repeat_(TPR)-like_superfamily_protein_	chr4:17512376-17514072 FORWARD LENGTH=377	82.0728	AT4G37210.2_Symbols:_Tetratricopeptide_repeat_(TPR)-like_superfamily_protein_	chr4:17512376-17514072 FORWARD LENGTH=377	472	AT4G37210.1_Symbols:_Tetratricopeptide_repeat_(TPR)-like_superfamily_protein_	chr4:17512376-17514421 FORWARD LENGTH=492	563.533	AT4G37210.1_Symbols:_Tetratricopeptide_repeat_(TPR)-like_superfamily_protein_	chr4:17512376-17514421 FORWARD LENGTH=492
Ta1.0_00109mRNA1	10	1.50907e-143	AT4G37200.1_Symbols:_HCF164_Thioredoxin_superfamily_protein_	chr4:17509836-17511230 REVERSE LENGTH=261	86.59	AT4G37200.1_Symbols:_HCF164_Thioredoxin_superfamily_protein_	chr4:17509836-17511230 REVERSE LENGTH=261	91.1877	AT4G37200.1_Symbols:_HCF164_Thioredoxin_superfamily_protein_	chr4:17509836-17511230 REVERSE LENGTH=261	261	AT4G37200.1_Symbols:_HCF164_Thioredoxin_superfamily_protein_	chr4:17509836-17511230 REVERSE LENGTH=261	407.527	AT4G37200.1_Symbols:_HCF164_Thioredoxin_superfamily_protein_	chr4:17509836-17511230 REVERSE LENGTH=261
Ta1.0_00110mRNA1	10	0	AT4G37190.1_Symbols:_LOCATED_IN:_cytosol,_plasma_membrane;_EXPRESSED_IN:_20_plant_structures;_EXPRESSED_DURING:_13_growth_stages;_CONTAINS_InterPro_DOMAIN/s:_Beta_tubulin,_autoregulation_binding_	chr4:17507155-17509512 FORWARD LENGTH=562	83.4171	AT4G37190.1_Symbols:_LOCATED_IN:_cytosol,_plasma_membrane;_EXPRESSED_IN:_20_plant_structures;_EXPRESSED_DURING:_13_growth_stages;_CONTAINS_InterPro_DOMAIN/s:_Beta_tubulin,_autoregulation_binding_	chr4:17507155-17509512 FORWARD LENGTH=562	86.5997	AT4G37190.1_Symbols:_LOCATED_IN:_cytosol,_plasma_membrane;_EXPRESSED_IN:_20_plant_structures;_EXPRESSED_DURING:_13_growth_stages;_CONTAINS_InterPro_DOMAIN/s:_Beta_tubulin,_autoregulation_binding_	chr4:17507155-17509512 FORWARD LENGTH=562	562	AT4G37190.1_Symbols:_LOCATED_IN:_cytosol,_plasma_membrane;_EXPRESSED_IN:_20_plant_structures;_EXPRESSED_DURING:_13_growth_stages;_CONTAINS_InterPro_DOMAIN/s:_Beta_tubulin,_autoregulation_binding_	chr4:17507155-17509512 FORWARD LENGTH=562	907.516	AT4G37190.1_Symbols:_LOCATED_IN:_cytosol,_plasma_membrane;_EXPRESSED_IN:_20_plant_structures;_EXPRESSED_DURING:_13_growth_stages;_CONTAINS_InterPro_DOMAIN/s:_Beta_tubulin,_autoregulation_binding_	chr4:17507155-17509512 FORWARD LENGTH=562
Ta1.0_00111mRNA1	13	0	AT4G37180.1_Symbols:_Homeodomain-like_superfamily_protein_	chr4:17504648-17506107 FORWARD LENGTH=356	84.3137	AT4G37180.1_Symbols:_Homeodomain-like_superfamily_protein_	chr4:17504648-17506107 FORWARD LENGTH=356	92.5926	AT3G25790.1_Symbols:_myb-like_transcription_factor_family_protein_	chr3:9413196-9414951 FORWARD LENGTH=357	363	AT4G37180.2_Symbols:_Homeodomain-like_superfamily_protein_	chr4:17504648-17506107 FORWARD LENGTH=363	521.161	AT4G37180.1_Symbols:_Homeodomain-like_superfamily_protein_	chr4:17504648-17506107 FORWARD LENGTH=356
Ta1.0_00112mRNA1	33	0	AT4G37170.1_Symbols:_Pentatricopeptide_repeat_(PPR)_superfamily_protein_	chr4:17498580-17500655 REVERSE LENGTH=691	88.2353	AT4G37170.1_Symbols:_Pentatricopeptide_repeat_(PPR)_superfamily_protein_	chr4:17498580-17500655 REVERSE LENGTH=691	93.0283	AT4G37170.1_Symbols:_Pentatricopeptide_repeat_(PPR)_superfamily_protein_	chr4:17498580-17500655 REVERSE LENGTH=691	519	AT2G22070.1_Symbols:_pentatricopeptide_(PPR)_repeat-containing_protein_	chr2:9383602-9385962 FORWARD LENGTH=786	852.047	AT4G37170.1_Symbols:_Pentatricopeptide_repeat_(PPR)_superfamily_protein_	chr4:17498580-17500655 REVERSE LENGTH=691
Ta1.0_00113mRNA1	10	0	AT4G37160.1_Symbols:_sks15_SKU5_similar_15_	chr4:17494820-17497124 REVERSE LENGTH=541	92.7911	AT4G37160.1_Symbols:_sks15_SKU5_similar_15_	chr4:17494820-17497124 REVERSE LENGTH=541	95.7486	AT4G37160.1_Symbols:_sks15_SKU5_similar_15_	chr4:17494820-17497124 REVERSE LENGTH=541	540	AT4G37160.1_Symbols:_sks15_SKU5_similar_15_	chr4:17494820-17497124 REVERSE LENGTH=541	990.719	AT4G37160.1_Symbols:_sks15_SKU5_similar_15_	chr4:17494820-17497124 REVERSE LENGTH=541
Ta1.0_00114mRNA1	10	1.74715e-152	AT4G37150.1_Symbols:_ATMES9,_MES9_methyl_esterase_9_	chr4:17492985-17494057 REVERSE LENGTH=256	80.0781	AT4G37150.1_Symbols:_ATMES9,_MES9_methyl_esterase_9_	chr4:17492985-17494057 REVERSE LENGTH=256	89.0625	AT4G37150.1_Symbols:_ATMES9,_MES9_methyl_esterase_9_	chr4:17492985-17494057 REVERSE LENGTH=256	257	AT2G23580.1_Symbols:_ATMES4,_MES4,_ABE4_methyl_esterase_4_	chr2:10033360-10034310 REVERSE LENGTH=263	429.869	AT4G37150.1_Symbols:_ATMES9,_MES9_methyl_esterase_9_	chr4:17492985-17494057 REVERSE LENGTH=256
Ta1.0_00115mRNA1	10	3.70266e-153	AT4G37150.1_Symbols:_ATMES9,_MES9_methyl_esterase_9_	chr4:17492985-17494057 REVERSE LENGTH=256	80.0781	AT4G37150.1_Symbols:_ATMES9,_MES9_methyl_esterase_9_	chr4:17492985-17494057 REVERSE LENGTH=256	87.8906	AT4G37150.1_Symbols:_ATMES9,_MES9_methyl_esterase_9_	chr4:17492985-17494057 REVERSE LENGTH=256	257	AT2G23580.1_Symbols:_ATMES4,_MES4,_ABE4_methyl_esterase_4_	chr2:10033360-10034310 REVERSE LENGTH=263	431.409	AT4G37150.1_Symbols:_ATMES9,_MES9_methyl_esterase_9_	chr4:17492985-17494057 REVERSE LENGTH=256
Ta1.0_00116mRNA1	9	0	AT4G37130.1_Symbols:_hydroxyproline-rich_glycoprotein_family_protein_	chr4:17489567-17491773 FORWARD LENGTH=513	75.43	AT4G37130.1_Symbols:_hydroxyproline-rich_glycoprotein_family_protein_	chr4:17489567-17491773 FORWARD LENGTH=513	78.3784	AT4G37130.1_Symbols:_hydroxyproline-rich_glycoprotein_family_protein_	chr4:17489567-17491773 FORWARD LENGTH=513	374	AT4G37130.1_Symbols:_hydroxyproline-rich_glycoprotein_family_protein_	chr4:17489567-17491773 FORWARD LENGTH=513	574.318	AT4G37130.1_Symbols:_hydroxyproline-rich_glycoprotein_family_protein_	chr4:17489567-17491773 FORWARD LENGTH=513
Ta1.0_00117mRNA1	11	0	AT4G37110.1_Symbols:_Zinc-finger_domain_of_monoamine-oxidase_A_repressor_R1_	chr4:17484343-17486197 REVERSE LENGTH=417	66.2844	AT4G37110.1_Symbols:_Zinc-finger_domain_of_monoamine-oxidase_A_repressor_R1_	chr4:17484343-17486197 REVERSE LENGTH=417	75	AT4G37110.1_Symbols:_Zinc-finger_domain_of_monoamine-oxidase_A_repressor_R1_	chr4:17484343-17486197 REVERSE LENGTH=417	417	AT4G37110.1_Symbols:_Zinc-finger_domain_of_monoamine-oxidase_A_repressor_R1_	chr4:17484343-17486197 REVERSE LENGTH=417	517.694	AT4G37110.1_Symbols:_Zinc-finger_domain_of_monoamine-oxidase_A_repressor_R1_	chr4:17484343-17486197 REVERSE LENGTH=417
Ta1.0_00118mRNA1	8	0	AT4G37100.1_Symbols:_Pyridoxal_phosphate_(PLP)-dependent_transferases_superfamily_protein_	chr4:17479173-17481863 REVERSE LENGTH=896	92.6802	AT4G37100.1_Symbols:_Pyridoxal_phosphate_(PLP)-dependent_transferases_superfamily_protein_	chr4:17479173-17481863 REVERSE LENGTH=896	96.509	AT4G37100.1_Symbols:_Pyridoxal_phosphate_(PLP)-dependent_transferases_superfamily_protein_	chr4:17479173-17481863 REVERSE LENGTH=896	885	AT2G23520.1_Symbols:_Pyridoxal_phosphate_(PLP)-dependent_transferases_superfamily_protein_	chr2:10014256-10016943 REVERSE LENGTH=895	1496.49	AT4G37100.1_Symbols:_Pyridoxal_phosphate_(PLP)-dependent_transferases_superfamily_protein_	chr4:17479173-17481863 REVERSE LENGTH=896
Ta1.0_00119mRNA1	2	2.94598e-68	AT4G37090.1_Symbols:_unknown_protein;_FUNCTIONS_IN:_molecular_function_unknown;_INVOLVED_IN:_biological_process_unknown;_LOCATED_IN:_cellular_component_unknown;_EXPRESSED_IN:_23_plant_structures;	chr4:17477338-17478559 FORWARD LENGTH=186	71.8391	AT4G37090.1_Symbols:_unknown_protein;_FUNCTIONS_IN:_molecular_function_unknown;_INVOLVED_IN:_biological_process_unknown;_LOCATED_IN:_cellular_component_unknown;_EXPRESSED_IN:_23_plant_structures;	chr4:17477338-17478559 FORWARD LENGTH=186	82.1839	AT4G37090.1_Symbols:_unknown_protein;_FUNCTIONS_IN:_molecular_function_unknown;_INVOLVED_IN:_biological_process_unknown;_LOCATED_IN:_cellular_component_unknown;_EXPRESSED_IN:_23_plant_structures;	chr4:17477338-17478559 FORWARD LENGTH=186	174	AT4G37090.1_Symbols:_unknown_protein;_FUNCTIONS_IN:_molecular_function_unknown;_INVOLVED_IN:_biological_process_unknown;_LOCATED_IN:_cellular_component_unknown;_EXPRESSED_IN:_23_plant_structures;	chr4:17477338-17478559 FORWARD LENGTH=186	209.92	AT4G37090.1_Symbols:_unknown_protein;_FUNCTIONS_IN:_molecular_function_unknown;_INVOLVED_IN:_biological_process_unknown;_LOCATED_IN:_cellular_component_unknown;_EXPRESSED_IN:_23_plant_structures;	chr4:17477338-17478559 FORWARD LENGTH=186
Ta1.0_00120mRNA1	13	0	AT4G37080.1_Symbols:_Protein_of_unknown_function,_DUF547_	chr4:17474205-17476716 FORWARD LENGTH=597	90.6667	AT4G37080.1_Symbols:_Protein_of_unknown_function,_DUF547_	chr4:17474205-17476716 FORWARD LENGTH=597	94.6667	AT4G37080.1_Symbols:_Protein_of_unknown_function,_DUF547_	chr4:17474205-17476716 FORWARD LENGTH=597	597	AT4G37080.1_Symbols:_Protein_of_unknown_function,_DUF547_	chr4:17474205-17476716 FORWARD LENGTH=597	986.867	AT4G37080.1_Symbols:_Protein_of_unknown_function,_DUF547_	chr4:17474205-17476716 FORWARD LENGTH=597
Ta1.0_00121mRNA1	30	0	AT4G37050.1_Symbols:_PLP4,_PLA_V,_AtPLAIVC_PATATIN-like_protein_4_	chr4:17457261-17459642 REVERSE LENGTH=428	87.1391	AT4G37070.2_Symbols:_PLP1,_PLA_IVA,_AtPLAIVA_Acyl_transferase/acyl_hydrolase/lysophospholipase_superfamily_protein_	chr4:17464916-17467058 REVERSE LENGTH=414	95.2756	AT4G37070.2_Symbols:_PLP1,_PLA_IVA,_AtPLAIVA_Acyl_transferase/acyl_hydrolase/lysophospholipase_superfamily_protein_	chr4:17464916-17467058 REVERSE LENGTH=414	427	AT4G37050.1_Symbols:_PLP4,_PLA_V,_AtPLAIVC_PATATIN-like_protein_4_	chr4:17457261-17459642 REVERSE LENGTH=428	694.501	AT4G37050.1_Symbols:_PLP4,_PLA_V,_AtPLAIVC_PATATIN-like_protein_4_	chr4:17457261-17459642 REVERSE LENGTH=428
Ta1.0_00122mRNA1	10	0	AT4G37040.1_Symbols:_MAP1D_methionine_aminopeptidase_1D_	chr4:17455175-17457085 FORWARD LENGTH=350	92.2857	AT4G37040.1_Symbols:_MAP1D_methionine_aminopeptidase_1D_	chr4:17455175-17457085 FORWARD LENGTH=350	96.8571	AT4G37040.1_Symbols:_MAP1D_methionine_aminopeptidase_1D_	chr4:17455175-17457085 FORWARD LENGTH=350	350	AT4G37040.1_Symbols:_MAP1D_methionine_aminopeptidase_1D_	chr4:17455175-17457085 FORWARD LENGTH=350	679.478	AT4G37040.1_Symbols:_MAP1D_methionine_aminopeptidase_1D_	chr4:17455175-17457085 FORWARD LENGTH=350
Ta1.0_00123mRNA1	10	1.72643e-125	AT2G14710.1_Symbols:_F-box_family_protein_	chr2:6298936-6300024 FORWARD LENGTH=362	54.9598	AT3G16580.1_Symbols:_F-box_and_associated_interaction_domains-containing_protein_	chr3:5647577-5648725 REVERSE LENGTH=382	66.0428	AT2G14710.1_Symbols:_F-box_family_protein_	chr2:6298936-6300024 FORWARD LENGTH=362	371	AT1G51290.1_Symbols:_F-box_and_associated_interaction_domains-containing_protein_	chr1:19012173-19013306 FORWARD LENGTH=377	369.777	AT2G14710.1_Symbols:_F-box_family_protein_	chr2:6298936-6300024 FORWARD LENGTH=362
Ta1.0_00124mRNA1	10	6.98661e-69	AT2G21950.1_Symbols:_SKIP6_SKP1_interacting_partner_6_	chr2:9353526-9354644 REVERSE LENGTH=372	38.5749	AT2G21950.1_Symbols:_SKIP6_SKP1_interacting_partner_6_	chr2:9353526-9354644 REVERSE LENGTH=372	52.5799	AT2G21950.1_Symbols:_SKIP6_SKP1_interacting_partner_6_	chr2:9353526-9354644 REVERSE LENGTH=372	375	AT1G60570.1_Symbols:_Galactose_oxidase/kelch_repeat_superfamily_protein_	chr1:22311836-22312981 FORWARD LENGTH=381	225.713	AT2G21950.1_Symbols:_SKIP6_SKP1_interacting_partner_6_	chr2:9353526-9354644 REVERSE LENGTH=372
Ta1.0_00125mRNA1	8	0	AT4G37030.1_Symbols:_unknown_protein;_FUNCTIONS_IN:_molecular_function_unknown;_INVOLVED_IN:_biological_process_unknown;_LOCATED_IN:_endomembrane_system;_BEST_Arabidopsis_thaliana_protein_match_i	chr4:17452150-17454629 FORWARD LENGTH=569	90.9735	AT4G37030.1_Symbols:_unknown_protein;_FUNCTIONS_IN:_molecular_function_unknown;_INVOLVED_IN:_biological_process_unknown;_LOCATED_IN:_endomembrane_system;_BEST_Arabidopsis_thaliana_protein_match_i	chr4:17452150-17454629 FORWARD LENGTH=569	94.6903	AT4G37030.1_Symbols:_unknown_protein;_FUNCTIONS_IN:_molecular_function_unknown;_INVOLVED_IN:_biological_process_unknown;_LOCATED_IN:_endomembrane_system;_BEST_Arabidopsis_thaliana_protein_match_i	chr4:17452150-17454629 FORWARD LENGTH=569	565	AT4G37030.1_Symbols:_unknown_protein;_FUNCTIONS_IN:_molecular_function_unknown;_INVOLVED_IN:_biological_process_unknown;_LOCATED_IN:_endomembrane_system;_BEST_Arabidopsis_thaliana_protein_match_i	chr4:17452150-17454629 FORWARD LENGTH=569	1063.14	AT4G37030.1_Symbols:_unknown_protein;_FUNCTIONS_IN:_molecular_function_unknown;_INVOLVED_IN:_biological_process_unknown;_LOCATED_IN:_endomembrane_system;_BEST_Arabidopsis_thaliana_protein_match_i	chr4:17452150-17454629 FORWARD LENGTH=569
Ta1.0_00126mRNA1	10	7.8419e-89	AT4G37020.1_Symbols:_BEST_Arabidopsis_thaliana_protein_match_is:_eukaryotic_initiation_factor_4A-III_(TAIR:AT3G19760.1);_Has_30201_Blast_hits_to_17322_proteins_in_780_species:_Archae_-_12;_Bacter	chr4:17445778-17447135 FORWARD LENGTH=212	85.9155	AT4G37020.1_Symbols:_BEST_Arabidopsis_thaliana_protein_match_is:_eukaryotic_initiation_factor_4A-III_(TAIR:AT3G19760.1);_Has_30201_Blast_hits_to_17322_proteins_in_780_species:_Archae_-_12;_Bacter	chr4:17445778-17447135 FORWARD LENGTH=212	89.6714	AT4G37020.1_Symbols:_BEST_Arabidopsis_thaliana_protein_match_is:_eukaryotic_initiation_factor_4A-III_(TAIR:AT3G19760.1);_Has_30201_Blast_hits_to_17322_proteins_in_780_species:_Archae_-_12;_Bacter	chr4:17445778-17447135 FORWARD LENGTH=212	207	AT4G37020.1_Symbols:_BEST_Arabidopsis_thaliana_protein_match_is:_eukaryotic_initiation_factor_4A-III_(TAIR:AT3G19760.1);_Has_30201_Blast_hits_to_17322_proteins_in_780_species:_Archae_-_12;_Bacter	chr4:17445778-17447135 FORWARD LENGTH=212	268.085	AT4G37020.1_Symbols:_BEST_Arabidopsis_thaliana_protein_match_is:_eukaryotic_initiation_factor_4A-III_(TAIR:AT3G19760.1);_Has_30201_Blast_hits_to_17322_proteins_in_780_species:_Archae_-_12;_Bacter	chr4:17445778-17447135 FORWARD LENGTH=212
Ta1.0_00127mRNA1	24	9.81801e-109	AT4G37010.2_Symbols:_CEN2_centrin_2_	chr4:17444315-17445380 FORWARD LENGTH=171	89.0173	AT4G37010.1_Symbols:_CEN2_centrin_2_	chr4:17444421-17445380 FORWARD LENGTH=167	93.1818	AT4G37010.2_Symbols:_CEN2_centrin_2_	chr4:17444315-17445380 FORWARD LENGTH=171	170	AT4G37010.2_Symbols:_CEN2_centrin_2_	chr4:17444315-17445380 FORWARD LENGTH=171	312.383	AT4G37010.2_Symbols:_CEN2_centrin_2_	chr4:17444315-17445380 FORWARD LENGTH=171
Ta1.0_00128mRNA1	4	2.4598e-170	AT4G37000.1_Symbols:_ACD2,_ATRCCR_accelerated_cell_death_2_(ACD2)_	chr4:17442627-17443762 FORWARD LENGTH=319	85.4037	AT4G37000.1_Symbols:_ACD2,_ATRCCR_accelerated_cell_death_2_(ACD2)_	chr4:17442627-17443762 FORWARD LENGTH=319	90.6832	AT4G37000.1_Symbols:_ACD2,_ATRCCR_accelerated_cell_death_2_(ACD2)_	chr4:17442627-17443762 FORWARD LENGTH=319	319	AT4G37000.1_Symbols:_ACD2,_ATRCCR_accelerated_cell_death_2_(ACD2)_	chr4:17442627-17443762 FORWARD LENGTH=319	480.33	AT4G37000.1_Symbols:_ACD2,_ATRCCR_accelerated_cell_death_2_(ACD2)_	chr4:17442627-17443762 FORWARD LENGTH=319
Ta1.0_00129mRNA1	10	6.84222e-139	AT4G36990.1_Symbols:_HSF4,_HSFB1,_AT-HSFB1,_ATHSF4_heat_shock_factor_4_	chr4:17440660-17441706 FORWARD LENGTH=284	84.7751	AT4G36990.1_Symbols:_HSF4,_HSFB1,_AT-HSFB1,_ATHSF4_heat_shock_factor_4_	chr4:17440660-17441706 FORWARD LENGTH=284	89.899	AT4G11660.1_Symbols:_AT-HSFB2B,_HSFB2B_winged-helix_DNA-binding_transcription_factor_family_protein_	chr4:7043006-7044227 FORWARD LENGTH=377	284	AT4G36990.1_Symbols:_HSF4,_HSFB1,_AT-HSFB1,_ATHSF4_heat_shock_factor_4_	chr4:17440660-17441706 FORWARD LENGTH=284	397.512	AT4G36990.1_Symbols:_HSF4,_HSFB1,_AT-HSFB1,_ATHSF4_heat_shock_factor_4_	chr4:17440660-17441706 FORWARD LENGTH=284
Ta1.0_00130mRNA1	11	5.12594e-76	AT4G36980.2_Symbols:_FUNCTIONS_IN:_molecular_function_unknown;_INVOLVED_IN:_biological_process_unknown;_EXPRESSED_IN:_23_plant_structures;_EXPRESSED_DURING:_13_growth_stages;_CONTAINS_InterPro_DO	chr4:17434283-17437012 REVERSE LENGTH=507	95.3125	AT4G36980.2_Symbols:_FUNCTIONS_IN:_molecular_function_unknown;_INVOLVED_IN:_biological_process_unknown;_EXPRESSED_IN:_23_plant_structures;_EXPRESSED_DURING:_13_growth_stages;_CONTAINS_InterPro_DO	chr4:17434283-17437012 REVERSE LENGTH=507	99.2188	AT4G36980.2_Symbols:_FUNCTIONS_IN:_molecular_function_unknown;_INVOLVED_IN:_biological_process_unknown;_EXPRESSED_IN:_23_plant_structures;_EXPRESSED_DURING:_13_growth_stages;_CONTAINS_InterPro_DO	chr4:17434283-17437012 REVERSE LENGTH=507	208	AT4G36980.2_Symbols:_FUNCTIONS_IN:_molecular_function_unknown;_INVOLVED_IN:_biological_process_unknown;_EXPRESSED_IN:_23_plant_structures;_EXPRESSED_DURING:_13_growth_stages;_CONTAINS_InterPro_DO	chr4:17434283-17437012 REVERSE LENGTH=507	251.521	AT4G36980.2_Symbols:_FUNCTIONS_IN:_molecular_function_unknown;_INVOLVED_IN:_biological_process_unknown;_EXPRESSED_IN:_23_plant_structures;_EXPRESSED_DURING:_13_growth_stages;_CONTAINS_InterPro_DO	chr4:17434283-17437012 REVERSE LENGTH=507
Ta1.0_00131mRNA1	16	2.2939e-103	AT4G36970.1_Symbols:_Remorin_family_protein_	chr4:17429826-17431459 REVERSE LENGTH=427	94.6903	AT4G36970.1_Symbols:_Remorin_family_protein_	chr4:17429826-17431459 REVERSE LENGTH=427	97.3451	AT4G36970.1_Symbols:_Remorin_family_protein_	chr4:17429826-17431459 REVERSE LENGTH=427	243	AT4G36970.1_Symbols:_Remorin_family_protein_	chr4:17429826-17431459 REVERSE LENGTH=427	315.079	AT4G36970.1_Symbols:_Remorin_family_protein_	chr4:17429826-17431459 REVERSE LENGTH=427
Ta1.0_00132mRNA1	34	0	AT4G36960.2_Symbols:_RNA-binding_(RRM/RBD/RNP_motifs)_family_protein_	chr4:17427349-17429589 FORWARD LENGTH=379	95	AT4G36960.2_Symbols:_RNA-binding_(RRM/RBD/RNP_motifs)_family_protein_	chr4:17427349-17429589 FORWARD LENGTH=379	97.1053	AT4G36960.2_Symbols:_RNA-binding_(RRM/RBD/RNP_motifs)_family_protein_	chr4:17427349-17429589 FORWARD LENGTH=379	379	AT4G36960.2_Symbols:_RNA-binding_(RRM/RBD/RNP_motifs)_family_protein_	chr4:17427349-17429589 FORWARD LENGTH=379	628.632	AT4G36960.2_Symbols:_RNA-binding_(RRM/RBD/RNP_motifs)_family_protein_	chr4:17427349-17429589 FORWARD LENGTH=379
Ta1.0_00133mRNA1	10	0	AT4G36950.1_Symbols:_MAPKKK21_mitogen-activated_protein_kinase_kinase_kinase_21_	chr4:17422834-17423844 REVERSE LENGTH=336	80.4533	AT4G36950.1_Symbols:_MAPKKK21_mitogen-activated_protein_kinase_kinase_kinase_21_	chr4:17422834-17423844 REVERSE LENGTH=336	87.2521	AT4G36950.1_Symbols:_MAPKKK21_mitogen-activated_protein_kinase_kinase_kinase_21_	chr4:17422834-17423844 REVERSE LENGTH=336	344	AT5G67080.1_Symbols:_MAPKKK19_mitogen-activated_protein_kinase_kinase_kinase_19_	chr5:26772726-26773760 FORWARD LENGTH=344	551.206	AT4G36950.1_Symbols:_MAPKKK21_mitogen-activated_protein_kinase_kinase_kinase_21_	chr4:17422834-17423844 REVERSE LENGTH=336
Ta1.0_00134mRNA1	10	0	AT4G36945.1_Symbols:_PLC-like_phosphodiesterases_superfamily_protein_	chr4:17420098-17422047 REVERSE LENGTH=408	86.1386	AT4G36945.1_Symbols:_PLC-like_phosphodiesterases_superfamily_protein_	chr4:17420098-17422047 REVERSE LENGTH=408	92.3267	AT4G36945.1_Symbols:_PLC-like_phosphodiesterases_superfamily_protein_	chr4:17420098-17422047 REVERSE LENGTH=408	403	AT4G36945.1_Symbols:_PLC-like_phosphodiesterases_superfamily_protein_	chr4:17420098-17422047 REVERSE LENGTH=408	692.189	AT4G36945.1_Symbols:_PLC-like_phosphodiesterases_superfamily_protein_	chr4:17420098-17422047 REVERSE LENGTH=408
Ta1.0_00135mRNA1	31	7.43154e-92	AT3G44630.1_Symbols:_Disease_resistance_protein_(TIR-NBS-LRR_class)_family_	chr3:16196292-16200423 FORWARD LENGTH=1214	63.1068	AT5G38340.1_Symbols:_Disease_resistance_protein_(TIR-NBS-LRR_class)_family_	chr5:15320507-15324061 FORWARD LENGTH=1059	76.3441	AT3G44480.1_Symbols:_RPP1,_cog1_Disease_resistance_protein_(TIR-NBS-LRR_class)_family_	chr3:16090878-16096041 REVERSE LENGTH=1194	561	AT3G44630.1_Symbols:_Disease_resistance_protein_(TIR-NBS-LRR_class)_family_	chr3:16196292-16200423 FORWARD LENGTH=1214	313.538	AT3G44630.1_Symbols:_Disease_resistance_protein_(TIR-NBS-LRR_class)_family_	chr3:16196292-16200423 FORWARD LENGTH=1214
Ta1.0_00136mRNA1	6	0	AT4G36940.1_Symbols:_NAPRT1_nicotinate_phosphoribosyltransferase_1_	chr4:17416938-17419883 FORWARD LENGTH=559	91.9499	AT4G36940.1_Symbols:_NAPRT1_nicotinate_phosphoribosyltransferase_1_	chr4:17416938-17419883 FORWARD LENGTH=559	94.4544	AT4G36940.1_Symbols:_NAPRT1_nicotinate_phosphoribosyltransferase_1_	chr4:17416938-17419883 FORWARD LENGTH=559	559	AT4G36940.1_Symbols:_NAPRT1_nicotinate_phosphoribosyltransferase_1_	chr4:17416938-17419883 FORWARD LENGTH=559	1056.2	AT4G36940.1_Symbols:_NAPRT1_nicotinate_phosphoribosyltransferase_1_	chr4:17416938-17419883 FORWARD LENGTH=559
Ta1.0_00137mRNA1	10	3.09118e-149	AT4G36930.1_Symbols:_SPT_basic_helix-loop-helix_(bHLH)_DNA-binding_superfamily_protein_	chr4:17414167-17415945 FORWARD LENGTH=373	79.7101	AT5G67110.1_Symbols:_ALC_basic_helix-loop-helix_(bHLH)_DNA-binding_superfamily_protein_	chr5:26785332-26786338 REVERSE LENGTH=210	89.8551	AT5G67110.1_Symbols:_ALC_basic_helix-loop-helix_(bHLH)_DNA-binding_superfamily_protein_	chr5:26785332-26786338 REVERSE LENGTH=210	358	AT4G36930.1_Symbols:_SPT_basic_helix-loop-helix_(bHLH)_DNA-binding_superfamily_protein_	chr4:17414167-17415945 FORWARD LENGTH=373	430.639	AT4G36930.1_Symbols:_SPT_basic_helix-loop-helix_(bHLH)_DNA-binding_superfamily_protein_	chr4:17414167-17415945 FORWARD LENGTH=373
Ta1.0_00138mRNA1	10	0	AT4G36920.2_Symbols:_AP2_Integrase-type_DNA-binding_superfamily_protein_	chr4:17400998-17403140 FORWARD LENGTH=432	90.8467	AT4G36920.2_Symbols:_AP2_Integrase-type_DNA-binding_superfamily_protein_	chr4:17400998-17403140 FORWARD LENGTH=432	92.4485	AT4G36920.2_Symbols:_AP2_Integrase-type_DNA-binding_superfamily_protein_	chr4:17400998-17403140 FORWARD LENGTH=432	432	AT4G36920.2_Symbols:_AP2_Integrase-type_DNA-binding_superfamily_protein_	chr4:17400998-17403140 FORWARD LENGTH=432	711.835	AT4G36920.2_Symbols:_AP2_Integrase-type_DNA-binding_superfamily_protein_	chr4:17400998-17403140 FORWARD LENGTH=432
Ta1.0_00139mRNA1	15	2.15686e-134	AT4G36910.1_Symbols:_LEJ2,_CDCP2_Cystathionine_beta-synthase_(CBS)_family_protein_	chr4:17391016-17393218 REVERSE LENGTH=236	86.9198	AT4G36910.1_Symbols:_LEJ2,_CDCP2_Cystathionine_beta-synthase_(CBS)_family_protein_	chr4:17391016-17393218 REVERSE LENGTH=236	89.4515	AT4G36910.1_Symbols:_LEJ2,_CDCP2_Cystathionine_beta-synthase_(CBS)_family_protein_	chr4:17391016-17393218 REVERSE LENGTH=236	235	AT4G36910.1_Symbols:_LEJ2,_CDCP2_Cystathionine_beta-synthase_(CBS)_family_protein_	chr4:17391016-17393218 REVERSE LENGTH=236	382.104	AT4G36910.1_Symbols:_LEJ2,_CDCP2_Cystathionine_beta-synthase_(CBS)_family_protein_	chr4:17391016-17393218 REVERSE LENGTH=236
Ta1.0_00140mRNA1	10	1.44674e-40	AT4G36900.1_Symbols:_RAP2.10,_DEAR4_related_to_AP2_10_	chr4:17389015-17389605 FORWARD LENGTH=196	100	AT4G36900.1_Symbols:_RAP2.10,_DEAR4_related_to_AP2_10_	chr4:17389015-17389605 FORWARD LENGTH=196	100	AT4G36900.1_Symbols:_RAP2.10,_DEAR4_related_to_AP2_10_	chr4:17389015-17389605 FORWARD LENGTH=196	64	AT2G23340.1_Symbols:_DEAR3_DREB_and_EAR_motif_protein_3_	chr2:9938186-9938716 FORWARD LENGTH=176	136.732	AT4G36900.1_Symbols:_RAP2.10,_DEAR4_related_to_AP2_10_	chr4:17389015-17389605 FORWARD LENGTH=196
Ta1.0_00141mRNA1	5	0	AT4G36890.1_Symbols:_IRX14_Nucleotide-diphospho-sugar_transferases_superfamily_protein_	chr4:17379631-17381627 REVERSE LENGTH=525	81.4208	AT4G36890.1_Symbols:_IRX14_Nucleotide-diphospho-sugar_transferases_superfamily_protein_	chr4:17379631-17381627 REVERSE LENGTH=525	86.5209	AT4G36890.1_Symbols:_IRX14_Nucleotide-diphospho-sugar_transferases_superfamily_protein_	chr4:17379631-17381627 REVERSE LENGTH=525	525	AT4G36890.1_Symbols:_IRX14_Nucleotide-diphospho-sugar_transferases_superfamily_protein_	chr4:17379631-17381627 REVERSE LENGTH=525	744.577	AT4G36890.1_Symbols:_IRX14_Nucleotide-diphospho-sugar_transferases_superfamily_protein_	chr4:17379631-17381627 REVERSE LENGTH=525
Ta1.0_00142mRNA1	10	0	AT4G36880.1_Symbols:_CP1_cysteine_proteinase1_	chr4:17374692-17376180 REVERSE LENGTH=376	88.9205	AT4G36880.1_Symbols:_CP1_cysteine_proteinase1_	chr4:17374692-17376180 REVERSE LENGTH=376	94.6023	AT4G36880.1_Symbols:_CP1_cysteine_proteinase1_	chr4:17374692-17376180 REVERSE LENGTH=376	351	AT4G36880.1_Symbols:_CP1_cysteine_proteinase1_	chr4:17374692-17376180 REVERSE LENGTH=376	642.114	AT4G36880.1_Symbols:_CP1_cysteine_proteinase1_	chr4:17374692-17376180 REVERSE LENGTH=376
Ta1.0_00143mRNA1	7	1.14829e-107	AT2G23310.1_Symbols:_ATRER1C1_Rer1_family_protein_	chr2:9917643-9918913 FORWARD LENGTH=212	85	AT2G23310.1_Symbols:_ATRER1C1_Rer1_family_protein_	chr2:9917643-9918913 FORWARD LENGTH=212	91.1111	AT2G23310.1_Symbols:_ATRER1C1_Rer1_family_protein_	chr2:9917643-9918913 FORWARD LENGTH=212	180	AT2G23310.1_Symbols:_ATRER1C1_Rer1_family_protein_	chr2:9917643-9918913 FORWARD LENGTH=212	311.997	AT2G23310.1_Symbols:_ATRER1C1_Rer1_family_protein_	chr2:9917643-9918913 FORWARD LENGTH=212
Ta1.0_00144mRNA1	10	0	AT4G37250.1_Symbols:_Leucine-rich_repeat_protein_kinase_family_protein_	chr4:17527789-17530191 REVERSE LENGTH=768	86.1601	AT4G37250.1_Symbols:_Leucine-rich_repeat_protein_kinase_family_protein_	chr4:17527789-17530191 REVERSE LENGTH=768	91.9946	AT4G37250.1_Symbols:_Leucine-rich_repeat_protein_kinase_family_protein_	chr4:17527789-17530191 REVERSE LENGTH=768	730	AT4G37250.1_Symbols:_Leucine-rich_repeat_protein_kinase_family_protein_	chr4:17527789-17530191 REVERSE LENGTH=768	1155.2	AT4G37250.1_Symbols:_Leucine-rich_repeat_protein_kinase_family_protein_	chr4:17527789-17530191 REVERSE LENGTH=768
Ta1.0_00145mRNA1	10	6.16531e-157	AT4G21990.1_Symbols:_APR3,_PRH-26,_PRH26,_ATAPR3_APS_reductase_3_	chr4:11657284-11658973 REVERSE LENGTH=458	81.2261	AT4G21990.2_Symbols:_APR3_APS_reductase_3_	chr4:11657591-11659147 REVERSE LENGTH=340	85.0575	AT4G21990.2_Symbols:_APR3_APS_reductase_3_	chr4:11657591-11659147 REVERSE LENGTH=340	373	AT4G04610.1_Symbols:_APR1,_APR,_PRH19,_ATAPR1_APS_reductase_1_	chr4:2325069-2326718 FORWARD LENGTH=465	454.521	AT4G21990.1_Symbols:_APR3,_PRH-26,_PRH26,_ATAPR3_APS_reductase_3_	chr4:11657284-11658973 REVERSE LENGTH=458
Ta1.0_00146mRNA1	10	1.47459e-164	AT4G37260.1_Symbols:_MYB73,_ATMYB73_myb_domain_protein_73_	chr4:17540602-17541564 FORWARD LENGTH=320	85.8025	AT4G37260.1_Symbols:_MYB73,_ATMYB73_myb_domain_protein_73_	chr4:17540602-17541564 FORWARD LENGTH=320	88.2716	AT4G37260.1_Symbols:_MYB73,_ATMYB73_myb_domain_protein_73_	chr4:17540602-17541564 FORWARD LENGTH=320	312	AT4G37260.1_Symbols:_MYB73,_ATMYB73_myb_domain_protein_73_	chr4:17540602-17541564 FORWARD LENGTH=320	465.692	AT4G37260.1_Symbols:_MYB73,_ATMYB73_myb_domain_protein_73_	chr4:17540602-17541564 FORWARD LENGTH=320
Ta1.0_00147mRNA1	10	0	AT4G37270.1_Symbols:_HMA1,_ATHMA1_heavy_metal_atpase_1_	chr4:17541987-17546352 REVERSE LENGTH=819	87.1006	AT4G37270.1_Symbols:_HMA1,_ATHMA1_heavy_metal_atpase_1_	chr4:17541987-17546352 REVERSE LENGTH=819	90.0592	AT4G37270.1_Symbols:_HMA1,_ATHMA1_heavy_metal_atpase_1_	chr4:17541987-17546352 REVERSE LENGTH=819	808	AT4G37270.1_Symbols:_HMA1,_ATHMA1_heavy_metal_atpase_1_	chr4:17541987-17546352 REVERSE LENGTH=819	1322.76	AT4G37270.1_Symbols:_HMA1,_ATHMA1_heavy_metal_atpase_1_	chr4:17541987-17546352 REVERSE LENGTH=819
Ta1.0_00148mRNA1	7	7.22448e-172	AT4G37280.1_Symbols:_MRG_family_protein_	chr4:17546748-17549362 REVERSE LENGTH=320	79.1667	AT4G37280.1_Symbols:_MRG_family_protein_	chr4:17546748-17549362 REVERSE LENGTH=320	86.859	AT4G37280.1_Symbols:_MRG_family_protein_	chr4:17546748-17549362 REVERSE LENGTH=320	312	AT4G37280.1_Symbols:_MRG_family_protein_	chr4:17546748-17549362 REVERSE LENGTH=320	483.797	AT4G37280.1_Symbols:_MRG_family_protein_	chr4:17546748-17549362 REVERSE LENGTH=320
Ta1.0_00149mRNA1	2	6.32965e-28	AT4G37290.1_Symbols:_unknown_protein;_FUNCTIONS_IN:_molecular_function_unknown;_INVOLVED_IN:_response_to_karrikin;_LOCATED_IN:_endomembrane_system;_EXPRESSED_IN:_cotyledon,_hypocotyl,_leaf;_EXPRE	chr4:17549929-17550183 REVERSE LENGTH=84	69.0476	AT2G23270.1_Symbols:_unknown_protein;_FUNCTIONS_IN:_molecular_function_unknown;_INVOLVED_IN:_biological_process_unknown;_LOCATED_IN:_endomembrane_system;_EXPRESSED_IN:_stem,_sperm_cell,_root,_sta	chr2:9903311-9903571 FORWARD LENGTH=86	79.7619	AT2G23270.1_Symbols:_unknown_protein;_FUNCTIONS_IN:_molecular_function_unknown;_INVOLVED_IN:_biological_process_unknown;_LOCATED_IN:_endomembrane_system;_EXPRESSED_IN:_stem,_sperm_cell,_root,_sta	chr2:9903311-9903571 FORWARD LENGTH=86	84	AT2G23270.1_Symbols:_unknown_protein;_FUNCTIONS_IN:_molecular_function_unknown;_INVOLVED_IN:_biological_process_unknown;_LOCATED_IN:_endomembrane_system;_EXPRESSED_IN:_stem,_sperm_cell,_root,_sta	chr2:9903311-9903571 FORWARD LENGTH=86	98.9821	AT4G37290.1_Symbols:_unknown_protein;_FUNCTIONS_IN:_molecular_function_unknown;_INVOLVED_IN:_response_to_karrikin;_LOCATED_IN:_endomembrane_system;_EXPRESSED_IN:_cotyledon,_hypocotyl,_leaf;_EXPRE	chr4:17549929-17550183 REVERSE LENGTH=84
Ta1.0_00150mRNA1	6	2.27581e-50	AT4G37295.1_Symbols:_unknown_protein;_FUNCTIONS_IN:_molecular_function_unknown;_INVOLVED_IN:_biological_process_unknown;_LOCATED_IN:_endomembrane_system;_EXPRESSED_IN:_stem,_root,_leaf;_EXPRESSED	chr4:17553628-17553888 FORWARD LENGTH=86	89.5349	AT4G37295.1_Symbols:_unknown_protein;_FUNCTIONS_IN:_molecular_function_unknown;_INVOLVED_IN:_biological_process_unknown;_LOCATED_IN:_endomembrane_system;_EXPRESSED_IN:_stem,_root,_leaf;_EXPRESSED	chr4:17553628-17553888 FORWARD LENGTH=86	94.186	AT4G37295.1_Symbols:_unknown_protein;_FUNCTIONS_IN:_molecular_function_unknown;_INVOLVED_IN:_biological_process_unknown;_LOCATED_IN:_endomembrane_system;_EXPRESSED_IN:_stem,_root,_leaf;_EXPRESSED	chr4:17553628-17553888 FORWARD LENGTH=86	86	AT4G37295.1_Symbols:_unknown_protein;_FUNCTIONS_IN:_molecular_function_unknown;_INVOLVED_IN:_biological_process_unknown;_LOCATED_IN:_endomembrane_system;_EXPRESSED_IN:_stem,_root,_leaf;_EXPRESSED	chr4:17553628-17553888 FORWARD LENGTH=86	156.762	AT4G37295.1_Symbols:_unknown_protein;_FUNCTIONS_IN:_molecular_function_unknown;_INVOLVED_IN:_biological_process_unknown;_LOCATED_IN:_endomembrane_system;_EXPRESSED_IN:_stem,_root,_leaf;_EXPRESSED	chr4:17553628-17553888 FORWARD LENGTH=86
Ta1.0_00151mRNA1	2	7.30595e-106	AT4G37300.1_Symbols:_MEE59_maternal_effect_embryo_arrest_59_	chr4:17554805-17555498 FORWARD LENGTH=173	85.5491	AT4G37300.1_Symbols:_MEE59_maternal_effect_embryo_arrest_59_	chr4:17554805-17555498 FORWARD LENGTH=173	90.7514	AT4G37300.1_Symbols:_MEE59_maternal_effect_embryo_arrest_59_	chr4:17554805-17555498 FORWARD LENGTH=173	173	AT4G37300.1_Symbols:_MEE59_maternal_effect_embryo_arrest_59_	chr4:17554805-17555498 FORWARD LENGTH=173	304.679	AT4G37300.1_Symbols:_MEE59_maternal_effect_embryo_arrest_59_	chr4:17554805-17555498 FORWARD LENGTH=173
Ta1.0_00152mRNA1	30	4.23261e-171	AT4G37310.1_Symbols:_CYP81H1_cytochrome_P450,_family_81,_subfamily_H,_polypeptide_1_	chr4:17556152-17558833 REVERSE LENGTH=518	87.1287	AT4G37320.1_Symbols:_CYP81D5_cytochrome_P450,_family_81,_subfamily_D,_polypeptide_5_	chr4:17559742-17561690 REVERSE LENGTH=495	91.0891	AT4G37320.1_Symbols:_CYP81D5_cytochrome_P450,_family_81,_subfamily_D,_polypeptide_5_	chr4:17559742-17561690 REVERSE LENGTH=495	322	AT4G37310.1_Symbols:_CYP81H1_cytochrome_P450,_family_81,_subfamily_H,_polypeptide_1_	chr4:17556152-17558833 REVERSE LENGTH=518	502.286	AT4G37310.1_Symbols:_CYP81H1_cytochrome_P450,_family_81,_subfamily_H,_polypeptide_1_	chr4:17556152-17558833 REVERSE LENGTH=518
Ta1.0_00153mRNA1	20	2.64595e-148	AT4G37320.1_Symbols:_CYP81D5_cytochrome_P450,_family_81,_subfamily_D,_polypeptide_5_	chr4:17559742-17561690 REVERSE LENGTH=495	78.9855	AT4G37320.1_Symbols:_CYP81D5_cytochrome_P450,_family_81,_subfamily_D,_polypeptide_5_	chr4:17559742-17561690 REVERSE LENGTH=495	88.4058	AT4G37320.1_Symbols:_CYP81D5_cytochrome_P450,_family_81,_subfamily_D,_polypeptide_5_	chr4:17559742-17561690 REVERSE LENGTH=495	283	AT4G37430.1_Symbols:_CYP91A2,_CYP81F1_cytochrome_P450,_family_91,_subfamily_A,_polypeptide_2_	chr4:17597242-17598829 FORWARD LENGTH=500	432.18	AT4G37320.1_Symbols:_CYP81D5_cytochrome_P450,_family_81,_subfamily_D,_polypeptide_5_	chr4:17559742-17561690 REVERSE LENGTH=495
Ta1.0_00154mRNA1	40	0	AT4G37370.1_Symbols:_CYP81D8_cytochrome_P450,_family_81,_subfamily_D,_polypeptide_8_	chr4:17569971-17571678 REVERSE LENGTH=497	89.7177	AT4G37370.1_Symbols:_CYP81D8_cytochrome_P450,_family_81,_subfamily_D,_polypeptide_8_	chr4:17569971-17571678 REVERSE LENGTH=497	95.7661	AT4G37370.1_Symbols:_CYP81D8_cytochrome_P450,_family_81,_subfamily_D,_polypeptide_8_	chr4:17569971-17571678 REVERSE LENGTH=497	498	AT4G37340.1_Symbols:_CYP81D3_cytochrome_P450,_family_81,_subfamily_D,_polypeptide_3_	chr4:17564953-17566706 REVERSE LENGTH=500	931.398	AT4G37370.1_Symbols:_CYP81D8_cytochrome_P450,_family_81,_subfamily_D,_polypeptide_8_	chr4:17569971-17571678 REVERSE LENGTH=497
Ta1.0_00155mRNA1	10	0	AT4G37390.1_Symbols:_YDK1,_GH3.2,_BRU6,_GH3-2,_AUR3_Auxin-responsive_GH3_family_protein_	chr4:17579722-17581768 FORWARD LENGTH=603	93.6982	AT4G37390.1_Symbols:_YDK1,_GH3.2,_BRU6,_GH3-2,_AUR3_Auxin-responsive_GH3_family_protein_	chr4:17579722-17581768 FORWARD LENGTH=603	96.6833	AT4G37390.1_Symbols:_YDK1,_GH3.2,_BRU6,_GH3-2,_AUR3_Auxin-responsive_GH3_family_protein_	chr4:17579722-17581768 FORWARD LENGTH=603	603	AT4G37390.1_Symbols:_YDK1,_GH3.2,_BRU6,_GH3-2,_AUR3_Auxin-responsive_GH3_family_protein_	chr4:17579722-17581768 FORWARD LENGTH=603	1169.07	AT4G37390.1_Symbols:_YDK1,_GH3.2,_BRU6,_GH3-2,_AUR3_Auxin-responsive_GH3_family_protein_	chr4:17579722-17581768 FORWARD LENGTH=603
Ta1.0_00156mRNA1	45	0	AT4G37430.1_Symbols:_CYP91A2,_CYP81F1_cytochrome_P450,_family_91,_subfamily_A,_polypeptide_2_	chr4:17597242-17598829 FORWARD LENGTH=500	91.7808	AT4G37430.1_Symbols:_CYP91A2,_CYP81F1_cytochrome_P450,_family_91,_subfamily_A,_polypeptide_2_	chr4:17597242-17598829 FORWARD LENGTH=500	97.2603	AT4G37430.1_Symbols:_CYP91A2,_CYP81F1_cytochrome_P450,_family_91,_subfamily_A,_polypeptide_2_	chr4:17597242-17598829 FORWARD LENGTH=500	499	AT4G37430.1_Symbols:_CYP91A2,_CYP81F1_cytochrome_P450,_family_91,_subfamily_A,_polypeptide_2_	chr4:17597242-17598829 FORWARD LENGTH=500	822.772	AT4G37430.1_Symbols:_CYP91A2,_CYP81F1_cytochrome_P450,_family_91,_subfamily_A,_polypeptide_2_	chr4:17597242-17598829 FORWARD LENGTH=500
Ta1.0_00157mRNA1	10	1.97891e-17	AT2G03710.1_Symbols:_SEP4,_AGL3_K-box_region_and_MADS-box_transcription_factor_family_protein_	chr2:1129622-1131628 FORWARD LENGTH=258	61.5385	AT1G77950.2_Symbols:_AGL67_AGAMOUS-like_67_	chr1:29307029-29309667 FORWARD LENGTH=252	84.6154	AT1G77980.1_Symbols:_AGL66_AGAMOUS-like_66_	chr1:29315212-29317067 REVERSE LENGTH=332	201	AT1G22130.1_Symbols:_AGL104_AGAMOUS-like_104_	chr1:7812387-7814259 REVERSE LENGTH=335	77.411	AT2G03710.1_Symbols:_SEP4,_AGL3_K-box_region_and_MADS-box_transcription_factor_family_protein_	chr2:1129622-1131628 FORWARD LENGTH=258
Ta1.0_00158mRNA1	14	1.41788e-154	AT2G23140.1_Symbols:_RING/U-box_superfamily_protein_with_ARM_repeat_domain_	chr2:9845696-9849105 REVERSE LENGTH=829	74.0413	AT2G23140.1_Symbols:_RING/U-box_superfamily_protein_with_ARM_repeat_domain_	chr2:9845696-9849105 REVERSE LENGTH=829	80.826	AT2G23140.1_Symbols:_RING/U-box_superfamily_protein_with_ARM_repeat_domain_	chr2:9845696-9849105 REVERSE LENGTH=829	339	AT2G23140.1_Symbols:_RING/U-box_superfamily_protein_with_ARM_repeat_domain_	chr2:9845696-9849105 REVERSE LENGTH=829	457.988	AT2G23140.1_Symbols:_RING/U-box_superfamily_protein_with_ARM_repeat_domain_	chr2:9845696-9849105 REVERSE LENGTH=829
Ta1.0_00159mRNA1	9	0	AT4G37440.1_Symbols:_unknown_protein;_BEST_Arabidopsis_thaliana_protein_match_is:_unknown_protein_(TAIR:AT3G50040.1);_Has_220_Blast_hits_to_205_proteins_in_55_species:_Archae_-_0;_Bacteria_-_15;_	chr4:17601647-17603846 FORWARD LENGTH=471	65	AT4G37440.1_Symbols:_unknown_protein;_BEST_Arabidopsis_thaliana_protein_match_is:_unknown_protein_(TAIR:AT3G50040.1);_Has_220_Blast_hits_to_205_proteins_in_55_species:_Archae_-_0;_Bacteria_-_15;_	chr4:17601647-17603846 FORWARD LENGTH=471	76.7391	AT4G37440.1_Symbols:_unknown_protein;_BEST_Arabidopsis_thaliana_protein_match_is:_unknown_protein_(TAIR:AT3G50040.1);_Has_220_Blast_hits_to_205_proteins_in_55_species:_Archae_-_0;_Bacteria_-_15;_	chr4:17601647-17603846 FORWARD LENGTH=471	429	AT4G37440.1_Symbols:_unknown_protein;_BEST_Arabidopsis_thaliana_protein_match_is:_unknown_protein_(TAIR:AT3G50040.1);_Has_220_Blast_hits_to_205_proteins_in_55_species:_Archae_-_0;_Bacteria_-_15;_	chr4:17601647-17603846 FORWARD LENGTH=471	541.191	AT4G37440.1_Symbols:_unknown_protein;_BEST_Arabidopsis_thaliana_protein_match_is:_unknown_protein_(TAIR:AT3G50040.1);_Has_220_Blast_hits_to_205_proteins_in_55_species:_Archae_-_0;_Bacteria_-_15;_	chr4:17601647-17603846 FORWARD LENGTH=471
Ta1.0_00160mRNA1	3	4.60625e-101	AT4G37445.1_Symbols:_BEST_Arabidopsis_thaliana_protein_match_is:_Calcium-binding_EF_hand_family_protein_(TAIR:AT1G64850.1);_Has_30201_Blast_hits_to_17322_proteins_in_780_species:_Archae_-_12;_Bac	chr4:17604144-17604918 REVERSE LENGTH=161	91.9255	AT4G37445.1_Symbols:_BEST_Arabidopsis_thaliana_protein_match_is:_Calcium-binding_EF_hand_family_protein_(TAIR:AT1G64850.1);_Has_30201_Blast_hits_to_17322_proteins_in_780_species:_Archae_-_12;_Bac	chr4:17604144-17604918 REVERSE LENGTH=161	95.6522	AT4G37445.1_Symbols:_BEST_Arabidopsis_thaliana_protein_match_is:_Calcium-binding_EF_hand_family_protein_(TAIR:AT1G64850.1);_Has_30201_Blast_hits_to_17322_proteins_in_780_species:_Archae_-_12;_Bac	chr4:17604144-17604918 REVERSE LENGTH=161	161	AT4G37445.1_Symbols:_BEST_Arabidopsis_thaliana_protein_match_is:_Calcium-binding_EF_hand_family_protein_(TAIR:AT1G64850.1);_Has_30201_Blast_hits_to_17322_proteins_in_780_species:_Archae_-_12;_Bac	chr4:17604144-17604918 REVERSE LENGTH=161	291.582	AT4G37445.1_Symbols:_BEST_Arabidopsis_thaliana_protein_match_is:_Calcium-binding_EF_hand_family_protein_(TAIR:AT1G64850.1);_Has_30201_Blast_hits_to_17322_proteins_in_780_species:_Archae_-_12;_Bac	chr4:17604144-17604918 REVERSE LENGTH=161
Ta1.0_00161mRNA1	3	6.06081e-08	AT4G37450.1_Symbols:_AGP18,_ATAGP18_arabinogalactan_protein_18_	chr4:17605926-17606734 REVERSE LENGTH=209	90.9091	AT4G37450.1_Symbols:_AGP18,_ATAGP18_arabinogalactan_protein_18_	chr4:17605926-17606734 REVERSE LENGTH=209	95.4545	AT4G37450.1_Symbols:_AGP18,_ATAGP18_arabinogalactan_protein_18_	chr4:17605926-17606734 REVERSE LENGTH=209	22	AT4G37450.1_Symbols:_AGP18,_ATAGP18_arabinogalactan_protein_18_	chr4:17605926-17606734 REVERSE LENGTH=209	50.8322	AT4G37450.1_Symbols:_AGP18,_ATAGP18_arabinogalactan_protein_18_	chr4:17605926-17606734 REVERSE LENGTH=209
Ta1.0_00162mRNA1	23	0	AT4G37460.1_Symbols:_SRFR1_Tetratricopeptide_repeat_(TPR)-like_superfamily_protein_	chr4:17608623-17615534 REVERSE LENGTH=1052	79.4359	AT4G37460.1_Symbols:_SRFR1_Tetratricopeptide_repeat_(TPR)-like_superfamily_protein_	chr4:17608623-17615534 REVERSE LENGTH=1052	85.4413	AT4G37460.1_Symbols:_SRFR1_Tetratricopeptide_repeat_(TPR)-like_superfamily_protein_	chr4:17608623-17615534 REVERSE LENGTH=1052	1049	AT4G37460.1_Symbols:_SRFR1_Tetratricopeptide_repeat_(TPR)-like_superfamily_protein_	chr4:17608623-17615534 REVERSE LENGTH=1052	1618.21	AT4G37460.1_Symbols:_SRFR1_Tetratricopeptide_repeat_(TPR)-like_superfamily_protein_	chr4:17608623-17615534 REVERSE LENGTH=1052
Ta1.0_00163mRNA1	10	0	AT4G37470.1_Symbols:_alpha/beta-Hydrolases_superfamily_protein_	chr4:17617045-17618363 REVERSE LENGTH=270	91.5129	AT4G37470.1_Symbols:_alpha/beta-Hydrolases_superfamily_protein_	chr4:17617045-17618363 REVERSE LENGTH=270	97.048	AT4G37470.1_Symbols:_alpha/beta-Hydrolases_superfamily_protein_	chr4:17617045-17618363 REVERSE LENGTH=270	272	AT5G19850.1_Symbols:_alpha/beta-Hydrolases_superfamily_protein_	chr5:6709976-6711662 REVERSE LENGTH=359	518.464	AT4G37470.1_Symbols:_alpha/beta-Hydrolases_superfamily_protein_	chr4:17617045-17618363 REVERSE LENGTH=270
Ta1.0_00164mRNA1	10	0	AT4G37480.1_Symbols:_Chaperone_DnaJ-domain_superfamily_protein_	chr4:17619261-17621596 FORWARD LENGTH=531	86.4662	AT4G37480.1_Symbols:_Chaperone_DnaJ-domain_superfamily_protein_	chr4:17619261-17621596 FORWARD LENGTH=531	93.4211	AT4G37480.1_Symbols:_Chaperone_DnaJ-domain_superfamily_protein_	chr4:17619261-17621596 FORWARD LENGTH=531	531	AT4G37480.1_Symbols:_Chaperone_DnaJ-domain_superfamily_protein_	chr4:17619261-17621596 FORWARD LENGTH=531	919.457	AT4G37480.1_Symbols:_Chaperone_DnaJ-domain_superfamily_protein_	chr4:17619261-17621596 FORWARD LENGTH=531
Ta1.0_00165mRNA1	10	0	AT4G37490.1_Symbols:_CYC1,_CYCB1;1,_CYCB1_CYCLIN_B1;1_	chr4:17622129-17624208 REVERSE LENGTH=428	81.2636	AT4G37490.1_Symbols:_CYC1,_CYCB1;1,_CYCB1_CYCLIN_B1;1_	chr4:17622129-17624208 REVERSE LENGTH=428	85.6209	AT4G37490.1_Symbols:_CYC1,_CYCB1;1,_CYCB1_CYCLIN_B1;1_	chr4:17622129-17624208 REVERSE LENGTH=428	436	AT5G06150.1_Symbols:_CYC1BAT,_CYCB1;2_Cyclin_family_protein_	chr5:1859542-1861570 REVERSE LENGTH=445	643.654	AT4G37490.1_Symbols:_CYC1,_CYCB1;1,_CYCB1_CYCLIN_B1;1_	chr4:17622129-17624208 REVERSE LENGTH=428
Ta1.0_00166mRNA1	14	0	AT4G37510.1_Symbols:_Ribonuclease_III_family_protein_	chr4:17626259-17628854 REVERSE LENGTH=537	100	AT2G48121.2_Symbols:_LOCATED_IN:_mitochondrion;_BEST_Arabidopsis_thaliana_protein_match_is:_Ribonuclease_III_family_protein_(TAIR:AT4G37510.1)._	chr2:19682096-19682329 FORWARD LENGTH=77	100	AT2G48121.2_Symbols:_LOCATED_IN:_mitochondrion;_BEST_Arabidopsis_thaliana_protein_match_is:_Ribonuclease_III_family_protein_(TAIR:AT4G37510.1)._	chr2:19682096-19682329 FORWARD LENGTH=77	500	AT4G37510.1_Symbols:_Ribonuclease_III_family_protein_	chr4:17626259-17628854 REVERSE LENGTH=537	957.592	AT4G37510.1_Symbols:_Ribonuclease_III_family_protein_	chr4:17626259-17628854 REVERSE LENGTH=537
Ta1.0_00167mRNA1	20	0	AT4G37520.1_Symbols:_Peroxidase_superfamily_protein_	chr4:17631704-17633060 FORWARD LENGTH=329	91.8367	AT4G37520.1_Symbols:_Peroxidase_superfamily_protein_	chr4:17631704-17633060 FORWARD LENGTH=329	96.2585	AT4G37520.1_Symbols:_Peroxidase_superfamily_protein_	chr4:17631704-17633060 FORWARD LENGTH=329	323	AT5G67400.1_Symbols:_RHS19_root_hair_specific_19_	chr5:26894896-26896300 FORWARD LENGTH=329	567	AT4G37520.1_Symbols:_Peroxidase_superfamily_protein_	chr4:17631704-17633060 FORWARD LENGTH=329
Ta1.0_00168mRNA1	6	1.35815e-63	AT4G37540.1_Symbols:_LBD39_LOB_domain-containing_protein_39_	chr4:17639649-17640509 REVERSE LENGTH=240	66.6667	AT1G68510.1_Symbols:_LBD42_LOB_domain-containing_protein_42_	chr1:25707033-25708004 FORWARD LENGTH=233	84.7826	AT1G67100.1_Symbols:_LBD40_LOB_domain-containing_protein_40_	chr1:25053801-25054659 FORWARD LENGTH=233	192	AT4G37540.1_Symbols:_LBD39_LOB_domain-containing_protein_39_	chr4:17639649-17640509 REVERSE LENGTH=240	202.216	AT4G37540.1_Symbols:_LBD39_LOB_domain-containing_protein_39_	chr4:17639649-17640509 REVERSE LENGTH=240
Ta1.0_00169mRNA1	13	0	AT4G37560.1_Symbols:_Acetamidase/Formamidase_family_protein_	chr4:17646489-17648457 FORWARD LENGTH=452	91.8142	AT4G37560.1_Symbols:_Acetamidase/Formamidase_family_protein_	chr4:17646489-17648457 FORWARD LENGTH=452	95.7965	AT4G37560.1_Symbols:_Acetamidase/Formamidase_family_protein_	chr4:17646489-17648457 FORWARD LENGTH=452	452	AT4G37560.1_Symbols:_Acetamidase/Formamidase_family_protein_	chr4:17646489-17648457 FORWARD LENGTH=452	867.84	AT4G37560.1_Symbols:_Acetamidase/Formamidase_family_protein_	chr4:17646489-17648457 FORWARD LENGTH=452
Ta1.0_00170mRNA1	10	0	AT4G37580.1_Symbols:_HLS1,_COP3,_UNS2_Acyl-CoA_N-acyltransferases_(NAT)_superfamily_protein_	chr4:17658932-17660564 FORWARD LENGTH=403	93.3526	AT4G37580.1_Symbols:_HLS1,_COP3,_UNS2_Acyl-CoA_N-acyltransferases_(NAT)_superfamily_protein_	chr4:17658932-17660564 FORWARD LENGTH=403	96.2428	AT4G37580.1_Symbols:_HLS1,_COP3,_UNS2_Acyl-CoA_N-acyltransferases_(NAT)_superfamily_protein_	chr4:17658932-17660564 FORWARD LENGTH=403	349	AT2G23060.2_Symbols:_Acyl-CoA_N-acyltransferases_(NAT)_superfamily_protein_	chr2:9812839-9814199 REVERSE LENGTH=358	615.92	AT4G37580.1_Symbols:_HLS1,_COP3,_UNS2_Acyl-CoA_N-acyltransferases_(NAT)_superfamily_protein_	chr4:17658932-17660564 FORWARD LENGTH=403
Ta1.0_00171mRNA1	10	0	AT4G37590.1_Symbols:_NPY5_Phototropic-responsive_NPH3_family_protein_	chr4:17663080-17665299 REVERSE LENGTH=580	87.6588	AT4G37590.1_Symbols:_NPY5_Phototropic-responsive_NPH3_family_protein_	chr4:17663080-17665299 REVERSE LENGTH=580	92.3775	AT4G37590.1_Symbols:_NPY5_Phototropic-responsive_NPH3_family_protein_	chr4:17663080-17665299 REVERSE LENGTH=580	549	AT2G14820.1_Symbols:_NPY2_Phototropic-responsive_NPH3_family_protein_	chr2:6358864-6361300 FORWARD LENGTH=634	931.784	AT4G37590.1_Symbols:_NPY5_Phototropic-responsive_NPH3_family_protein_	chr4:17663080-17665299 REVERSE LENGTH=580
Ta1.0_00172mRNA1	5	1.80116e-21	AT4G37608.1_Symbols:_unknown_protein;_FUNCTIONS_IN:_molecular_function_unknown;_INVOLVED_IN:_biological_process_unknown;_LOCATED_IN:_cellular_component_unknown;_Has_22_Blast_hits_to_22_proteins_i	chr4:17669825-17670429 FORWARD LENGTH=87	67.7419	AT2G23040.1_Symbols:_unknown_protein;_Has_8_Blast_hits_to_8_proteins_in_3_species:_Archae_-_0;_Bacteria_-_0;_Metazoa_-_0;_Fungi_-_0;_Plants_-_8;_Viruses_-_0;_Other_Eukaryotes_-_0_(source:_NCBI_BL	chr2:9807893-9809209 REVERSE LENGTH=91	80.6452	AT2G23040.1_Symbols:_unknown_protein;_Has_8_Blast_hits_to_8_proteins_in_3_species:_Archae_-_0;_Bacteria_-_0;_Metazoa_-_0;_Fungi_-_0;_Plants_-_8;_Viruses_-_0;_Other_Eukaryotes_-_0_(source:_NCBI_BL	chr2:9807893-9809209 REVERSE LENGTH=91	73	AT4G37608.1_Symbols:_unknown_protein;_FUNCTIONS_IN:_molecular_function_unknown;_INVOLVED_IN:_biological_process_unknown;_LOCATED_IN:_cellular_component_unknown;_Has_22_Blast_hits_to_22_proteins_i	chr4:17669825-17670429 FORWARD LENGTH=87	84.7297	AT4G37608.1_Symbols:_unknown_protein;_FUNCTIONS_IN:_molecular_function_unknown;_INVOLVED_IN:_biological_process_unknown;_LOCATED_IN:_cellular_component_unknown;_Has_22_Blast_hits_to_22_proteins_i	chr4:17669825-17670429 FORWARD LENGTH=87
Ta1.0_00173mRNA1	10	0	AT4G37610.1_Symbols:_BT5_BTB_and_TAZ_domain_protein_5_	chr4:17670606-17671992 REVERSE LENGTH=368	85.1064	AT4G37610.1_Symbols:_BT5_BTB_and_TAZ_domain_protein_5_	chr4:17670606-17671992 REVERSE LENGTH=368	90.9574	AT4G37610.1_Symbols:_BT5_BTB_and_TAZ_domain_protein_5_	chr4:17670606-17671992 REVERSE LENGTH=368	368	AT4G37610.1_Symbols:_BT5_BTB_and_TAZ_domain_protein_5_	chr4:17670606-17671992 REVERSE LENGTH=368	624.394	AT4G37610.1_Symbols:_BT5_BTB_and_TAZ_domain_protein_5_	chr4:17670606-17671992 REVERSE LENGTH=368
Ta1.0_00174mRNA1	10	2.36486e-148	AT4G37630.2_Symbols:_CYCD5;1_cyclin_d5;1_	chr4:17679497-17680788 FORWARD LENGTH=321	81.9728	AT4G37630.2_Symbols:_CYCD5;1_cyclin_d5;1_	chr4:17679497-17680788 FORWARD LENGTH=321	90.1361	AT4G37630.2_Symbols:_CYCD5;1_cyclin_d5;1_	chr4:17679497-17680788 FORWARD LENGTH=321	290	AT4G37630.1_Symbols:_CYCD5;1_cyclin_d5;1_	chr4:17679497-17680788 FORWARD LENGTH=323	424.861	AT4G37630.2_Symbols:_CYCD5;1_cyclin_d5;1_	chr4:17679497-17680788 FORWARD LENGTH=321
Ta1.0_00175mRNA1	11	0	AT4G37640.1_Symbols:_ACA2_calcium_ATPase_2_	chr4:17683225-17686808 REVERSE LENGTH=1014	97.2359	AT4G37640.1_Symbols:_ACA2_calcium_ATPase_2_	chr4:17683225-17686808 REVERSE LENGTH=1014	99.0128	AT4G37640.1_Symbols:_ACA2_calcium_ATPase_2_	chr4:17683225-17686808 REVERSE LENGTH=1014	1023	AT4G29900.1_Symbols:_ACA10,_CIF1,_ATACA10_autoinhibited_Ca(2+)-ATPase_10_	chr4:14611225-14618775 REVERSE LENGTH=1069	1980.68	AT4G37640.1_Symbols:_ACA2_calcium_ATPase_2_	chr4:17683225-17686808 REVERSE LENGTH=1014
Ta1.0_00176mRNA1	6	5.9285e-77	AT3G49910.1_Symbols:_Translation_protein_SH3-like_family_protein_	chr3:18504311-18504751 FORWARD LENGTH=146	84.2466	AT3G49910.1_Symbols:_Translation_protein_SH3-like_family_protein_	chr3:18504311-18504751 FORWARD LENGTH=146	95.2055	AT3G49910.1_Symbols:_Translation_protein_SH3-like_family_protein_	chr3:18504311-18504751 FORWARD LENGTH=146	146	AT3G49910.1_Symbols:_Translation_protein_SH3-like_family_protein_	chr3:18504311-18504751 FORWARD LENGTH=146	229.18	AT3G49910.1_Symbols:_Translation_protein_SH3-like_family_protein_	chr3:18504311-18504751 FORWARD LENGTH=146
Ta1.0_00177mRNA1	10	0	AT4G37650.1_Symbols:_SHR,_SGR7_GRAS_family_transcription_factor_	chr4:17691871-17693466 FORWARD LENGTH=531	89.5131	AT4G37650.1_Symbols:_SHR,_SGR7_GRAS_family_transcription_factor_	chr4:17691871-17693466 FORWARD LENGTH=531	93.4457	AT4G37650.1_Symbols:_SHR,_SGR7_GRAS_family_transcription_factor_	chr4:17691871-17693466 FORWARD LENGTH=531	531	AT4G37650.1_Symbols:_SHR,_SGR7_GRAS_family_transcription_factor_	chr4:17691871-17693466 FORWARD LENGTH=531	846.655	AT4G37650.1_Symbols:_SHR,_SGR7_GRAS_family_transcription_factor_	chr4:17691871-17693466 FORWARD LENGTH=531
Ta1.0_00178mRNA1	10	0	AT4G37670.2_Symbols:_NAGS2_N-acetyl-l-glutamate_synthase_2_	chr4:17696179-17698836 REVERSE LENGTH=613	89.3578	AT4G37670.1_Symbols:_NAGS2_N-acetyl-l-glutamate_synthase_2_	chr4:17696472-17698836 REVERSE LENGTH=543	93.3549	AT4G37670.2_Symbols:_NAGS2_N-acetyl-l-glutamate_synthase_2_	chr4:17696179-17698836 REVERSE LENGTH=613	613	AT4G37670.2_Symbols:_NAGS2_N-acetyl-l-glutamate_synthase_2_	chr4:17696179-17698836 REVERSE LENGTH=613	1119.38	AT4G37670.2_Symbols:_NAGS2_N-acetyl-l-glutamate_synthase_2_	chr4:17696179-17698836 REVERSE LENGTH=613
Ta1.0_00179mRNA1	11	0	AT4G37680.2_Symbols:_HHP4_heptahelical_protein_4_	chr4:17701231-17702568 FORWARD LENGTH=385	96.7742	AT2G40710.1_Symbols:_Haemolysin-III_related_integral_membrane_protein_	chr2:16981087-16981368 REVERSE LENGTH=93	98.1912	AT4G37680.2_Symbols:_HHP4_heptahelical_protein_4_	chr4:17701231-17702568 FORWARD LENGTH=385	385	AT4G37680.2_Symbols:_HHP4_heptahelical_protein_4_	chr4:17701231-17702568 FORWARD LENGTH=385	744.962	AT4G37680.2_Symbols:_HHP4_heptahelical_protein_4_	chr4:17701231-17702568 FORWARD LENGTH=385
Ta1.0_00180mRNA1	20	2.74252e-130	AT4G11770.1_Symbols:_Galactose_oxidase/kelch_repeat_superfamily_protein_	chr4:7082279-7083469 REVERSE LENGTH=396	57.1429	AT4G11770.1_Symbols:_Galactose_oxidase/kelch_repeat_superfamily_protein_	chr4:7082279-7083469 REVERSE LENGTH=396	69.7201	AT4G11770.1_Symbols:_Galactose_oxidase/kelch_repeat_superfamily_protein_	chr4:7082279-7083469 REVERSE LENGTH=396	386	AT4G11770.1_Symbols:_Galactose_oxidase/kelch_repeat_superfamily_protein_	chr4:7082279-7083469 REVERSE LENGTH=396	397.897	AT4G11770.1_Symbols:_Galactose_oxidase/kelch_repeat_superfamily_protein_	chr4:7082279-7083469 REVERSE LENGTH=396
Ta1.0_00181mRNA1	20	0	AT4G37430.1_Symbols:_CYP91A2,_CYP81F1_cytochrome_P450,_family_91,_subfamily_A,_polypeptide_2_	chr4:17597242-17598829 FORWARD LENGTH=500	71.2274	AT4G37430.1_Symbols:_CYP91A2,_CYP81F1_cytochrome_P450,_family_91,_subfamily_A,_polypeptide_2_	chr4:17597242-17598829 FORWARD LENGTH=500	84.5638	AT4G37430.1_Symbols:_CYP91A2,_CYP81F1_cytochrome_P450,_family_91,_subfamily_A,_polypeptide_2_	chr4:17597242-17598829 FORWARD LENGTH=500	496	AT4G37430.1_Symbols:_CYP91A2,_CYP81F1_cytochrome_P450,_family_91,_subfamily_A,_polypeptide_2_	chr4:17597242-17598829 FORWARD LENGTH=500	709.138	AT4G37430.1_Symbols:_CYP91A2,_CYP81F1_cytochrome_P450,_family_91,_subfamily_A,_polypeptide_2_	chr4:17597242-17598829 FORWARD LENGTH=500
Ta1.0_00182mRNA1	10	0	AT4G37690.1_Symbols:_Galactosyl_transferase_GMA12/MNN10_family_protein_	chr4:17708303-17709601 FORWARD LENGTH=432	91.25	AT4G38310.1_Symbols:_Galactosyl_transferase_GMA12/MNN10_family_protein_	chr4:17948482-17948844 FORWARD LENGTH=120	93.75	AT4G38310.1_Symbols:_Galactosyl_transferase_GMA12/MNN10_family_protein_	chr4:17948482-17948844 FORWARD LENGTH=120	337	AT2G22900.1_Symbols:_Galactosyl_transferase_GMA12/MNN10_family_protein_	chr2:9744359-9746193 REVERSE LENGTH=449	561.222	AT4G37690.1_Symbols:_Galactosyl_transferase_GMA12/MNN10_family_protein_	chr4:17708303-17709601 FORWARD LENGTH=432
Ta1.0_00183mRNA1	10	5.75256e-49	AT4G37710.1_Symbols:_VQ_motif-containing_protein_	chr4:17718234-17718605 FORWARD LENGTH=123	76.6129	AT4G37710.1_Symbols:_VQ_motif-containing_protein_	chr4:17718234-17718605 FORWARD LENGTH=123	83.3333	AT1G80450.1_Symbols:_VQ_motif-containing_protein_	chr1:30244155-30244688 REVERSE LENGTH=177	123	AT4G37710.1_Symbols:_VQ_motif-containing_protein_	chr4:17718234-17718605 FORWARD LENGTH=123	155.606	AT4G37710.1_Symbols:_VQ_motif-containing_protein_	chr4:17718234-17718605 FORWARD LENGTH=123
Ta1.0_00184mRNA1	11	1.77366e-37	AT4G37720.1_Symbols:_ATPSK6,_PSK6_phytosulfokine_6_precursor_	chr4:17718961-17719318 REVERSE LENGTH=87	80.2326	AT4G37720.1_Symbols:_ATPSK6,_PSK6_phytosulfokine_6_precursor_	chr4:17718961-17719318 REVERSE LENGTH=87	88.3721	AT4G37720.1_Symbols:_ATPSK6,_PSK6_phytosulfokine_6_precursor_	chr4:17718961-17719318 REVERSE LENGTH=87	86	AT4G37720.1_Symbols:_ATPSK6,_PSK6_phytosulfokine_6_precursor_	chr4:17718961-17719318 REVERSE LENGTH=87	124.02	AT4G37720.1_Symbols:_ATPSK6,_PSK6_phytosulfokine_6_precursor_	chr4:17718961-17719318 REVERSE LENGTH=87
Ta1.0_00185mRNA1	11	1.9154e-118	AT4G37730.1_Symbols:_AtbZIP7,_bZIP7_basic_leucine-zipper_7_	chr4:17723800-17724717 FORWARD LENGTH=305	82.716	AT4G37730.1_Symbols:_AtbZIP7,_bZIP7_basic_leucine-zipper_7_	chr4:17723800-17724717 FORWARD LENGTH=305	89.7119	AT4G37730.1_Symbols:_AtbZIP7,_bZIP7_basic_leucine-zipper_7_	chr4:17723800-17724717 FORWARD LENGTH=305	243	AT4G37730.1_Symbols:_AtbZIP7,_bZIP7_basic_leucine-zipper_7_	chr4:17723800-17724717 FORWARD LENGTH=305	344.739	AT4G37730.1_Symbols:_AtbZIP7,_bZIP7_basic_leucine-zipper_7_	chr4:17723800-17724717 FORWARD LENGTH=305
Ta1.0_00186mRNA1	11	0	AT4G37740.1_Symbols:_AtGRF2,_GRF2_growth-regulating_factor_2_	chr4:17725533-17727609 REVERSE LENGTH=535	79.0826	AT4G37740.1_Symbols:_AtGRF2,_GRF2_growth-regulating_factor_2_	chr4:17725533-17727609 REVERSE LENGTH=535	86.6055	AT4G37740.1_Symbols:_AtGRF2,_GRF2_growth-regulating_factor_2_	chr4:17725533-17727609 REVERSE LENGTH=535	535	AT4G37740.1_Symbols:_AtGRF2,_GRF2_growth-regulating_factor_2_	chr4:17725533-17727609 REVERSE LENGTH=535	684.1	AT4G37740.1_Symbols:_AtGRF2,_GRF2_growth-regulating_factor_2_	chr4:17725533-17727609 REVERSE LENGTH=535
Ta1.0_00187mRNA1	10	0	AT4G37750.1_Symbols:_ANT,_DRG,_CKC,_CKC1_Integrase-type_DNA-binding_superfamily_protein_	chr4:17739782-17742189 FORWARD LENGTH=555	88.4547	AT4G37750.1_Symbols:_ANT,_DRG,_CKC,_CKC1_Integrase-type_DNA-binding_superfamily_protein_	chr4:17739782-17742189 FORWARD LENGTH=555	91.6519	AT4G37750.1_Symbols:_ANT,_DRG,_CKC,_CKC1_Integrase-type_DNA-binding_superfamily_protein_	chr4:17739782-17742189 FORWARD LENGTH=555	555	AT4G37750.1_Symbols:_ANT,_DRG,_CKC,_CKC1_Integrase-type_DNA-binding_superfamily_protein_	chr4:17739782-17742189 FORWARD LENGTH=555	810.831	AT4G37750.1_Symbols:_ANT,_DRG,_CKC,_CKC1_Integrase-type_DNA-binding_superfamily_protein_	chr4:17739782-17742189 FORWARD LENGTH=555
Ta1.0_00188mRNA1	10	0	AT4G37760.1_Symbols:_SQE3_squalene_epoxidase_3_	chr4:17744085-17746426 FORWARD LENGTH=525	91.6828	AT4G37760.1_Symbols:_SQE3_squalene_epoxidase_3_	chr4:17744085-17746426 FORWARD LENGTH=525	94.1973	AT4G37760.1_Symbols:_SQE3_squalene_epoxidase_3_	chr4:17744085-17746426 FORWARD LENGTH=525	514	AT4G37760.1_Symbols:_SQE3_squalene_epoxidase_3_	chr4:17744085-17746426 FORWARD LENGTH=525	900.968	AT4G37760.1_Symbols:_SQE3_squalene_epoxidase_3_	chr4:17744085-17746426 FORWARD LENGTH=525
Ta1.0_00189mRNA1	10	0	AT4G37770.1_Symbols:_ACS8_1-amino-cyclopropane-1-carboxylate_synthase_8_	chr4:17752222-17753925 FORWARD LENGTH=469	91.0448	AT4G37770.1_Symbols:_ACS8_1-amino-cyclopropane-1-carboxylate_synthase_8_	chr4:17752222-17753925 FORWARD LENGTH=469	96.162	AT4G37770.1_Symbols:_ACS8_1-amino-cyclopropane-1-carboxylate_synthase_8_	chr4:17752222-17753925 FORWARD LENGTH=469	474	AT2G22810.1_Symbols:_ACS4,_ACC4,_ATACS4_1-aminocyclopropane-1-carboxylate_synthase_4_	chr2:9717791-9719472 REVERSE LENGTH=474	900.197	AT4G37770.1_Symbols:_ACS8_1-amino-cyclopropane-1-carboxylate_synthase_8_	chr4:17752222-17753925 FORWARD LENGTH=469
Ta1.0_00190mRNA1	10	7.40913e-151	AT4G37780.1_Symbols:_MYB87,_ATMYB87_myb_domain_protein_87_	chr4:17758404-17759526 REVERSE LENGTH=305	81.1024	AT3G49690.1_Symbols:_RAX3,_MYB84,_ATMYB84_myb_domain_protein_84_	chr3:18427941-18429100 FORWARD LENGTH=310	90.5512	AT3G49690.1_Symbols:_RAX3,_MYB84,_ATMYB84_myb_domain_protein_84_	chr3:18427941-18429100 FORWARD LENGTH=310	305	AT4G37780.1_Symbols:_MYB87,_ATMYB87_myb_domain_protein_87_	chr4:17758404-17759526 REVERSE LENGTH=305	429.483	AT4G37780.1_Symbols:_MYB87,_ATMYB87_myb_domain_protein_87_	chr4:17758404-17759526 REVERSE LENGTH=305
Ta1.0_00191mRNA1	10	2.06007e-145	AT4G37790.1_Symbols:_HAT22_Homeobox-leucine_zipper_protein_family_	chr4:17768241-17769272 FORWARD LENGTH=278	87.0175	AT4G37790.1_Symbols:_HAT22_Homeobox-leucine_zipper_protein_family_	chr4:17768241-17769272 FORWARD LENGTH=278	89.4309	AT4G16780.1_Symbols:_ATHB-2,_HAT4,_ATHB2,_HB-2_homeobox_protein_2_	chr4:9449291-9450604 FORWARD LENGTH=284	278	AT4G37790.1_Symbols:_HAT22_Homeobox-leucine_zipper_protein_family_	chr4:17768241-17769272 FORWARD LENGTH=278	413.69	AT4G37790.1_Symbols:_HAT22_Homeobox-leucine_zipper_protein_family_	chr4:17768241-17769272 FORWARD LENGTH=278
Ta1.0_00192mRNA1	10	0	AT4G37800.1_Symbols:_XTH7_xyloglucan_endotransglucosylase/hydrolase_7_	chr4:17775703-17777372 REVERSE LENGTH=293	91.8089	AT4G37800.1_Symbols:_XTH7_xyloglucan_endotransglucosylase/hydrolase_7_	chr4:17775703-17777372 REVERSE LENGTH=293	96.2457	AT4G37800.1_Symbols:_XTH7_xyloglucan_endotransglucosylase/hydrolase_7_	chr4:17775703-17777372 REVERSE LENGTH=293	293	AT4G37800.1_Symbols:_XTH7_xyloglucan_endotransglucosylase/hydrolase_7_	chr4:17775703-17777372 REVERSE LENGTH=293	571.237	AT4G37800.1_Symbols:_XTH7_xyloglucan_endotransglucosylase/hydrolase_7_	chr4:17775703-17777372 REVERSE LENGTH=293
Ta1.0_00193mRNA1	10	3.69411e-49	AT4G37810.1_Symbols:_unknown_protein;_FUNCTIONS_IN:_molecular_function_unknown;_INVOLVED_IN:_biological_process_unknown;_LOCATED_IN:_endomembrane_system;_BEST_Arabidopsis_thaliana_protein_match_i	chr4:17780970-17781544 FORWARD LENGTH=128	80.5825	AT4G37810.1_Symbols:_unknown_protein;_FUNCTIONS_IN:_molecular_function_unknown;_INVOLVED_IN:_biological_process_unknown;_LOCATED_IN:_endomembrane_system;_BEST_Arabidopsis_thaliana_protein_match_i	chr4:17780970-17781544 FORWARD LENGTH=128	86.4078	AT4G37810.1_Symbols:_unknown_protein;_FUNCTIONS_IN:_molecular_function_unknown;_INVOLVED_IN:_biological_process_unknown;_LOCATED_IN:_endomembrane_system;_BEST_Arabidopsis_thaliana_protein_match_i	chr4:17780970-17781544 FORWARD LENGTH=128	102	AT4G37810.1_Symbols:_unknown_protein;_FUNCTIONS_IN:_molecular_function_unknown;_INVOLVED_IN:_biological_process_unknown;_LOCATED_IN:_endomembrane_system;_BEST_Arabidopsis_thaliana_protein_match_i	chr4:17780970-17781544 FORWARD LENGTH=128	157.147	AT4G37810.1_Symbols:_unknown_protein;_FUNCTIONS_IN:_molecular_function_unknown;_INVOLVED_IN:_biological_process_unknown;_LOCATED_IN:_endomembrane_system;_BEST_Arabidopsis_thaliana_protein_match_i	chr4:17780970-17781544 FORWARD LENGTH=128
Ta1.0_00194mRNA1	5	4.06303e-45	AT4G37830.1_Symbols:_cytochrome_c_oxidase-related_	chr4:17787672-17788762 REVERSE LENGTH=102	90.9091	AT4G37830.1_Symbols:_cytochrome_c_oxidase-related_	chr4:17787672-17788762 REVERSE LENGTH=102	95.4545	AT4G37830.1_Symbols:_cytochrome_c_oxidase-related_	chr4:17787672-17788762 REVERSE LENGTH=102	88	AT4G37830.1_Symbols:_cytochrome_c_oxidase-related_	chr4:17787672-17788762 REVERSE LENGTH=102	144.05	AT4G37830.1_Symbols:_cytochrome_c_oxidase-related_	chr4:17787672-17788762 REVERSE LENGTH=102
Ta1.0_00195mRNA1	8	0	AT4G37840.1_Symbols:_HKL3_hexokinase-like_3_	chr4:17790147-17792198 REVERSE LENGTH=493	80.1193	AT4G37840.1_Symbols:_HKL3_hexokinase-like_3_	chr4:17790147-17792198 REVERSE LENGTH=493	85.2883	AT4G37840.1_Symbols:_HKL3_hexokinase-like_3_	chr4:17790147-17792198 REVERSE LENGTH=493	467	AT4G37840.1_Symbols:_HKL3_hexokinase-like_3_	chr4:17790147-17792198 REVERSE LENGTH=493	704.901	AT4G37840.1_Symbols:_HKL3_hexokinase-like_3_	chr4:17790147-17792198 REVERSE LENGTH=493
Ta1.0_00196mRNA1	10	2.56703e-144	AT4G37850.1_Symbols:_basic_helix-loop-helix_(bHLH)_DNA-binding_superfamily_protein_	chr4:17796362-17797647 REVERSE LENGTH=328	71.3864	AT4G37850.1_Symbols:_basic_helix-loop-helix_(bHLH)_DNA-binding_superfamily_protein_	chr4:17796362-17797647 REVERSE LENGTH=328	79.646	AT4G37850.1_Symbols:_basic_helix-loop-helix_(bHLH)_DNA-binding_superfamily_protein_	chr4:17796362-17797647 REVERSE LENGTH=328	328	AT4G37850.1_Symbols:_basic_helix-loop-helix_(bHLH)_DNA-binding_superfamily_protein_	chr4:17796362-17797647 REVERSE LENGTH=328	415.231	AT4G37850.1_Symbols:_basic_helix-loop-helix_(bHLH)_DNA-binding_superfamily_protein_	chr4:17796362-17797647 REVERSE LENGTH=328
Ta1.0_00197mRNA1	9	1.27006e-86	AT4G37860.1_Symbols:_SPT2_chromatin_protein_	chr4:17800589-17801907 REVERSE LENGTH=354	59.0909	AT2G22720.3_Symbols:_SPT2_chromatin_protein_	chr2:9658182-9660532 FORWARD LENGTH=569	71.9697	AT2G22720.3_Symbols:_SPT2_chromatin_protein_	chr2:9658182-9660532 FORWARD LENGTH=569	315	AT4G37860.1_Symbols:_SPT2_chromatin_protein_	chr4:17800589-17801907 REVERSE LENGTH=354	268.085	AT4G37860.1_Symbols:_SPT2_chromatin_protein_	chr4:17800589-17801907 REVERSE LENGTH=354
Ta1.0_00198mRNA1	5	0	AT4G37870.1_Symbols:_PCK1,_PEPCK_phosphoenolpyruvate_carboxykinase_1_	chr4:17802974-17806332 REVERSE LENGTH=671	97.4125	AT4G37870.1_Symbols:_PCK1,_PEPCK_phosphoenolpyruvate_carboxykinase_1_	chr4:17802974-17806332 REVERSE LENGTH=671	98.6301	AT4G37870.1_Symbols:_PCK1,_PEPCK_phosphoenolpyruvate_carboxykinase_1_	chr4:17802974-17806332 REVERSE LENGTH=671	657	AT4G37870.1_Symbols:_PCK1,_PEPCK_phosphoenolpyruvate_carboxykinase_1_	chr4:17802974-17806332 REVERSE LENGTH=671	1224.54	AT4G37870.1_Symbols:_PCK1,_PEPCK_phosphoenolpyruvate_carboxykinase_1_	chr4:17802974-17806332 REVERSE LENGTH=671
Ta1.0_00199mRNA1	5	1.97295e-48	AT4G00585.1_Symbols:_unknown_protein;_Has_47_Blast_hits_to_47_proteins_in_22_species:_Archae_-_0;_Bacteria_-_0;_Metazoa_-_3;_Fungi_-_7;_Plants_-_33;_Viruses_-_0;_Other_Eukaryotes_-_4_(source:_NCB	chr4:251157-252284 REVERSE LENGTH=88	93.3333	AT4G00585.1_Symbols:_unknown_protein;_Has_47_Blast_hits_to_47_proteins_in_22_species:_Archae_-_0;_Bacteria_-_0;_Metazoa_-_3;_Fungi_-_7;_Plants_-_33;_Viruses_-_0;_Other_Eukaryotes_-_4_(source:_NCB	chr4:251157-252284 REVERSE LENGTH=88	96	AT4G00585.1_Symbols:_unknown_protein;_Has_47_Blast_hits_to_47_proteins_in_22_species:_Archae_-_0;_Bacteria_-_0;_Metazoa_-_3;_Fungi_-_7;_Plants_-_33;_Viruses_-_0;_Other_Eukaryotes_-_4_(source:_NCB	chr4:251157-252284 REVERSE LENGTH=88	75	AT4G00585.1_Symbols:_unknown_protein;_Has_47_Blast_hits_to_47_proteins_in_22_species:_Archae_-_0;_Bacteria_-_0;_Metazoa_-_3;_Fungi_-_7;_Plants_-_33;_Viruses_-_0;_Other_Eukaryotes_-_4_(source:_NCB	chr4:251157-252284 REVERSE LENGTH=88	151.754	AT4G00585.1_Symbols:_unknown_protein;_Has_47_Blast_hits_to_47_proteins_in_22_species:_Archae_-_0;_Bacteria_-_0;_Metazoa_-_3;_Fungi_-_7;_Plants_-_33;_Viruses_-_0;_Other_Eukaryotes_-_4_(source:_NCB	chr4:251157-252284 REVERSE LENGTH=88
Ta1.0_00200mRNA1	10	0	AT4G37880.1_Symbols:_LisH/CRA/RING-U-box_domains-containing_protein_	chr4:17810183-17811349 FORWARD LENGTH=388	84.8329	AT4G37880.1_Symbols:_LisH/CRA/RING-U-box_domains-containing_protein_	chr4:17810183-17811349 FORWARD LENGTH=388	92.8021	AT4G37880.1_Symbols:_LisH/CRA/RING-U-box_domains-containing_protein_	chr4:17810183-17811349 FORWARD LENGTH=388	388	AT4G37880.1_Symbols:_LisH/CRA/RING-U-box_domains-containing_protein_	chr4:17810183-17811349 FORWARD LENGTH=388	685.641	AT4G37880.1_Symbols:_LisH/CRA/RING-U-box_domains-containing_protein_	chr4:17810183-17811349 FORWARD LENGTH=388
Ta1.0_00201mRNA1	10	3.45231e-55	AT5G49000.2_Symbols:_Galactose_oxidase/kelch_repeat_superfamily_protein_	chr5:19864527-19865645 FORWARD LENGTH=372	38.5965	AT4G39550.1_Symbols:_Galactose_oxidase/kelch_repeat_superfamily_protein_	chr4:18380681-18381859 REVERSE LENGTH=392	53.4413	AT4G36840.1_Symbols:_Galactose_oxidase/kelch_repeat_superfamily_protein_	chr4:17352166-17352882 FORWARD LENGTH=238	350	AT4G39550.1_Symbols:_Galactose_oxidase/kelch_repeat_superfamily_protein_	chr4:18380681-18381859 REVERSE LENGTH=392	190.66	AT5G49000.2_Symbols:_Galactose_oxidase/kelch_repeat_superfamily_protein_	chr5:19864527-19865645 FORWARD LENGTH=372
Ta1.0_00202mRNA1	12	0	AT4G37900.1_Symbols:_Protein_of_unknown_function_(duplicated_DUF1399)_	chr4:17821737-17824445 REVERSE LENGTH=787	84.3707	AT4G37900.1_Symbols:_Protein_of_unknown_function_(duplicated_DUF1399)_	chr4:17821737-17824445 REVERSE LENGTH=787	89.7649	AT4G37900.1_Symbols:_Protein_of_unknown_function_(duplicated_DUF1399)_	chr4:17821737-17824445 REVERSE LENGTH=787	757	AT2G22660.2_Symbols:_Protein_of_unknown_function_(duplicated_DUF1399)_	chr2:9627737-9630840 FORWARD LENGTH=819	1237.25	AT4G37900.1_Symbols:_Protein_of_unknown_function_(duplicated_DUF1399)_	chr4:17821737-17824445 REVERSE LENGTH=787
Ta1.0_00203mRNA1	10	0	AT4G37910.1_Symbols:_mtHsc70-1_mitochondrial_heat_shock_protein_70-1_	chr4:17825368-17828099 REVERSE LENGTH=682	93.4018	AT4G37910.1_Symbols:_mtHsc70-1_mitochondrial_heat_shock_protein_70-1_	chr4:17825368-17828099 REVERSE LENGTH=682	97.2141	AT4G37910.1_Symbols:_mtHsc70-1_mitochondrial_heat_shock_protein_70-1_	chr4:17825368-17828099 REVERSE LENGTH=682	682	AT4G37910.1_Symbols:_mtHsc70-1_mitochondrial_heat_shock_protein_70-1_	chr4:17825368-17828099 REVERSE LENGTH=682	1218.76	AT4G37910.1_Symbols:_mtHsc70-1_mitochondrial_heat_shock_protein_70-1_	chr4:17825368-17828099 REVERSE LENGTH=682
Ta1.0_00204mRNA1	10	0	AT4G37920.1_Symbols:_unknown_protein;_FUNCTIONS_IN:_molecular_function_unknown;_INVOLVED_IN:_biological_process_unknown;_LOCATED_IN:_chloroplast_thylakoid_membrane,_chloroplast,_chloroplast_envel	chr4:17828538-17830317 REVERSE LENGTH=427	89.9297	AT4G37920.1_Symbols:_unknown_protein;_FUNCTIONS_IN:_molecular_function_unknown;_INVOLVED_IN:_biological_process_unknown;_LOCATED_IN:_chloroplast_thylakoid_membrane,_chloroplast,_chloroplast_envel	chr4:17828538-17830317 REVERSE LENGTH=427	94.8478	AT4G37920.1_Symbols:_unknown_protein;_FUNCTIONS_IN:_molecular_function_unknown;_INVOLVED_IN:_biological_process_unknown;_LOCATED_IN:_chloroplast_thylakoid_membrane,_chloroplast,_chloroplast_envel	chr4:17828538-17830317 REVERSE LENGTH=427	427	AT4G37920.1_Symbols:_unknown_protein;_FUNCTIONS_IN:_molecular_function_unknown;_INVOLVED_IN:_biological_process_unknown;_LOCATED_IN:_chloroplast_thylakoid_membrane,_chloroplast,_chloroplast_envel	chr4:17828538-17830317 REVERSE LENGTH=427	767.303	AT4G37920.1_Symbols:_unknown_protein;_FUNCTIONS_IN:_molecular_function_unknown;_INVOLVED_IN:_biological_process_unknown;_LOCATED_IN:_chloroplast_thylakoid_membrane,_chloroplast,_chloroplast_envel	chr4:17828538-17830317 REVERSE LENGTH=427
Ta1.0_00205mRNA1	5	3.54514e-124	AT4G37925.1_Symbols:_NDH-M_subunit_NDH-M_of_NAD(P)H:plastoquinone_dehydrogenase_complex_	chr4:17830748-17831485 REVERSE LENGTH=217	87.6147	AT4G37925.1_Symbols:_NDH-M_subunit_NDH-M_of_NAD(P)H:plastoquinone_dehydrogenase_complex_	chr4:17830748-17831485 REVERSE LENGTH=217	93.1193	AT4G37925.1_Symbols:_NDH-M_subunit_NDH-M_of_NAD(P)H:plastoquinone_dehydrogenase_complex_	chr4:17830748-17831485 REVERSE LENGTH=217	215	AT4G37925.1_Symbols:_NDH-M_subunit_NDH-M_of_NAD(P)H:plastoquinone_dehydrogenase_complex_	chr4:17830748-17831485 REVERSE LENGTH=217	354.755	AT4G37925.1_Symbols:_NDH-M_subunit_NDH-M_of_NAD(P)H:plastoquinone_dehydrogenase_complex_	chr4:17830748-17831485 REVERSE LENGTH=217
Ta1.0_00206mRNA1	10	0	AT4G37930.1_Symbols:_SHM1,_STM,_SHMT1_serine_transhydroxymethyltransferase_1_	chr4:17831891-17834742 REVERSE LENGTH=517	98.2592	AT4G37930.1_Symbols:_SHM1,_STM,_SHMT1_serine_transhydroxymethyltransferase_1_	chr4:17831891-17834742 REVERSE LENGTH=517	99.2263	AT4G37930.1_Symbols:_SHM1,_STM,_SHMT1_serine_transhydroxymethyltransferase_1_	chr4:17831891-17834742 REVERSE LENGTH=517	532	AT5G26780.2_Symbols:_SHM2_serine_hydroxymethyltransferase_2_	chr5:9418299-9421725 FORWARD LENGTH=533	1059.28	AT4G37930.1_Symbols:_SHM1,_STM,_SHMT1_serine_transhydroxymethyltransferase_1_	chr4:17831891-17834742 REVERSE LENGTH=517
Ta1.0_00207mRNA1	10	2.1963e-136	AT4G37940.1_Symbols:_AGL21_AGAMOUS-like_21_	chr4:17835695-17838621 REVERSE LENGTH=228	83.7302	AT4G37940.1_Symbols:_AGL21_AGAMOUS-like_21_	chr4:17835695-17838621 REVERSE LENGTH=228	88.0952	AT4G37940.1_Symbols:_AGL21_AGAMOUS-like_21_	chr4:17835695-17838621 REVERSE LENGTH=228	230	AT3G57230.1_Symbols:_AGL16_AGAMOUS-like_16_	chr3:21177710-21180671 FORWARD LENGTH=240	387.497	AT4G37940.1_Symbols:_AGL21_AGAMOUS-like_21_	chr4:17835695-17838621 REVERSE LENGTH=228
Ta1.0_00208mRNA1	12	0	AT4G37950.1_Symbols:_Rhamnogalacturonate_lyase_family_protein_	chr4:17844792-17849156 FORWARD LENGTH=678	77.7614	AT4G37950.1_Symbols:_Rhamnogalacturonate_lyase_family_protein_	chr4:17844792-17849156 FORWARD LENGTH=678	86.0088	AT4G37950.1_Symbols:_Rhamnogalacturonate_lyase_family_protein_	chr4:17844792-17849156 FORWARD LENGTH=678	675	AT4G37950.1_Symbols:_Rhamnogalacturonate_lyase_family_protein_	chr4:17844792-17849156 FORWARD LENGTH=678	1051.58	AT4G37950.1_Symbols:_Rhamnogalacturonate_lyase_family_protein_	chr4:17844792-17849156 FORWARD LENGTH=678
Ta1.0_00209mRNA1	50	0	AT4G37970.1_Symbols:_ATCAD6,_CAD6_cinnamyl_alcohol_dehydrogenase_6_	chr4:17849672-17852145 FORWARD LENGTH=363	89.7143	AT4G37990.1_Symbols:_ELI3-2,_ELI3,_ATCAD8,_CAD-B2_elicitor-activated_gene_3-2_	chr4:17855964-17857388 FORWARD LENGTH=359	94.7522	AT4G37970.1_Symbols:_ATCAD6,_CAD6_cinnamyl_alcohol_dehydrogenase_6_	chr4:17849672-17852145 FORWARD LENGTH=363	361	AT4G37970.1_Symbols:_ATCAD6,_CAD6_cinnamyl_alcohol_dehydrogenase_6_	chr4:17849672-17852145 FORWARD LENGTH=363	588.186	AT4G37970.1_Symbols:_ATCAD6,_CAD6_cinnamyl_alcohol_dehydrogenase_6_	chr4:17849672-17852145 FORWARD LENGTH=363
Ta1.0_00210mRNA1	11	1.72392e-100	AT4G38000.1_Symbols:_DOF4.7_DNA_binding_with_one_finger_4.7_	chr4:17858436-17859176 FORWARD LENGTH=246	78.1818	AT1G07640.1_Symbols:_OBP2_Dof-type_zinc_finger_DNA-binding_family_protein_	chr1:2354707-2355534 REVERSE LENGTH=275	87.2727	AT1G07640.1_Symbols:_OBP2_Dof-type_zinc_finger_DNA-binding_family_protein_	chr1:2354707-2355534 REVERSE LENGTH=275	241	AT4G38000.1_Symbols:_DOF4.7_DNA_binding_with_one_finger_4.7_	chr4:17858436-17859176 FORWARD LENGTH=246	296.975	AT4G38000.1_Symbols:_DOF4.7_DNA_binding_with_one_finger_4.7_	chr4:17858436-17859176 FORWARD LENGTH=246
Ta1.0_00211mRNA1	12	0	AT4G38010.1_Symbols:_Pentatricopeptide_repeat_(PPR-like)_superfamily_protein_	chr4:17859582-17861261 REVERSE LENGTH=559	85.1449	AT4G38010.1_Symbols:_Pentatricopeptide_repeat_(PPR-like)_superfamily_protein_	chr4:17859582-17861261 REVERSE LENGTH=559	92.7536	AT4G38010.1_Symbols:_Pentatricopeptide_repeat_(PPR-like)_superfamily_protein_	chr4:17859582-17861261 REVERSE LENGTH=559	584	AT2G29760.1_Symbols:_OTP81_Tetratricopeptide_repeat_(TPR)-like_superfamily_protein_	chr2:12712884-12715100 FORWARD LENGTH=738	959.518	AT4G38010.1_Symbols:_Pentatricopeptide_repeat_(PPR-like)_superfamily_protein_	chr4:17859582-17861261 REVERSE LENGTH=559
Ta1.0_00212mRNA1	10	0	AT4G38020.1_Symbols:_tRNA/rRNA_methyltransferase_(SpoU)_family_protein_	chr4:17861568-17863010 FORWARD LENGTH=352	86	AT4G38020.1_Symbols:_tRNA/rRNA_methyltransferase_(SpoU)_family_protein_	chr4:17861568-17863010 FORWARD LENGTH=352	92.5714	AT4G38020.1_Symbols:_tRNA/rRNA_methyltransferase_(SpoU)_family_protein_	chr4:17861568-17863010 FORWARD LENGTH=352	349	AT4G38020.1_Symbols:_tRNA/rRNA_methyltransferase_(SpoU)_family_protein_	chr4:17861568-17863010 FORWARD LENGTH=352	598.201	AT4G38020.1_Symbols:_tRNA/rRNA_methyltransferase_(SpoU)_family_protein_	chr4:17861568-17863010 FORWARD LENGTH=352
Ta1.0_00213mRNA1	11	0	AT4G38030.1_Symbols:_Rhamnogalacturonate_lyase_family_protein_	chr4:17863206-17866730 REVERSE LENGTH=667	85.7143	AT1G65210.1_Symbols:_Galactose-binding_protein_	chr1:24224812-24225815 FORWARD LENGTH=248	90.6593	AT1G65210.1_Symbols:_Galactose-binding_protein_	chr1:24224812-24225815 FORWARD LENGTH=248	662	AT4G38030.1_Symbols:_Rhamnogalacturonate_lyase_family_protein_	chr4:17863206-17866730 REVERSE LENGTH=667	1116.68	AT4G38030.1_Symbols:_Rhamnogalacturonate_lyase_family_protein_	chr4:17863206-17866730 REVERSE LENGTH=667
Ta1.0_00214mRNA1	10	0	AT4G38040.1_Symbols:_Exostosin_family_protein_	chr4:17867501-17869131 FORWARD LENGTH=425	90.6542	AT4G38040.1_Symbols:_Exostosin_family_protein_	chr4:17867501-17869131 FORWARD LENGTH=425	93.6916	AT4G38040.1_Symbols:_Exostosin_family_protein_	chr4:17867501-17869131 FORWARD LENGTH=425	425	AT4G38040.1_Symbols:_Exostosin_family_protein_	chr4:17867501-17869131 FORWARD LENGTH=425	766.918	AT4G38040.1_Symbols:_Exostosin_family_protein_	chr4:17867501-17869131 FORWARD LENGTH=425
Ta1.0_00215mRNA1	10	0	AT4G38050.1_Symbols:_Xanthine/uracil_permease_family_protein_	chr4:17869529-17872461 REVERSE LENGTH=709	78.9973	AT4G38050.1_Symbols:_Xanthine/uracil_permease_family_protein_	chr4:17869529-17872461 REVERSE LENGTH=709	84.4173	AT4G38050.1_Symbols:_Xanthine/uracil_permease_family_protein_	chr4:17869529-17872461 REVERSE LENGTH=709	680	AT4G38050.1_Symbols:_Xanthine/uracil_permease_family_protein_	chr4:17869529-17872461 REVERSE LENGTH=709	1100.5	AT4G38050.1_Symbols:_Xanthine/uracil_permease_family_protein_	chr4:17869529-17872461 REVERSE LENGTH=709
Ta1.0_00216mRNA1	3	6.88699e-50	AT4G38060.2_Symbols:_unknown_protein;_BEST_Arabidopsis_thaliana_protein_match_is:_unknown_protein_(TAIR:AT5G65480.1);_Has_35333_Blast_hits_to_34131_proteins_in_2444_species:_Archae_-_798;_Bacteri	chr4:17873709-17874379 REVERSE LENGTH=136	76.5957	AT4G38060.2_Symbols:_unknown_protein;_BEST_Arabidopsis_thaliana_protein_match_is:_unknown_protein_(TAIR:AT5G65480.1);_Has_35333_Blast_hits_to_34131_proteins_in_2444_species:_Archae_-_798;_Bacteri	chr4:17873709-17874379 REVERSE LENGTH=136	79.4326	AT4G38060.2_Symbols:_unknown_protein;_BEST_Arabidopsis_thaliana_protein_match_is:_unknown_protein_(TAIR:AT5G65480.1);_Has_35333_Blast_hits_to_34131_proteins_in_2444_species:_Archae_-_798;_Bacteri	chr4:17873709-17874379 REVERSE LENGTH=136	136	AT4G38060.2_Symbols:_unknown_protein;_BEST_Arabidopsis_thaliana_protein_match_is:_unknown_protein_(TAIR:AT5G65480.1);_Has_35333_Blast_hits_to_34131_proteins_in_2444_species:_Archae_-_798;_Bacteri	chr4:17873709-17874379 REVERSE LENGTH=136	159.458	AT4G38060.2_Symbols:_unknown_protein;_BEST_Arabidopsis_thaliana_protein_match_is:_unknown_protein_(TAIR:AT5G65480.1);_Has_35333_Blast_hits_to_34131_proteins_in_2444_species:_Archae_-_798;_Bacteri	chr4:17873709-17874379 REVERSE LENGTH=136
Ta1.0_00217mRNA1	3	0	AT4G38070.1_Symbols:_basic_helix-loop-helix_(bHLH)_DNA-binding_superfamily_protein_	chr4:17876535-17882569 FORWARD LENGTH=1513	77.5203	AT4G38070.1_Symbols:_basic_helix-loop-helix_(bHLH)_DNA-binding_superfamily_protein_	chr4:17876535-17882569 FORWARD LENGTH=1513	88.876	AT4G38070.1_Symbols:_basic_helix-loop-helix_(bHLH)_DNA-binding_superfamily_protein_	chr4:17876535-17882569 FORWARD LENGTH=1513	857	AT4G38070.1_Symbols:_basic_helix-loop-helix_(bHLH)_DNA-binding_superfamily_protein_	chr4:17876535-17882569 FORWARD LENGTH=1513	1229.16	AT4G38070.1_Symbols:_basic_helix-loop-helix_(bHLH)_DNA-binding_superfamily_protein_	chr4:17876535-17882569 FORWARD LENGTH=1513
Ta1.0_00218mRNA1	5	2.68874e-134	AT4G38090.1_Symbols:_Ribosomal_protein_S5_domain_2-like_superfamily_protein_	chr4:17883757-17884702 REVERSE LENGTH=234	80.6723	AT4G38090.1_Symbols:_Ribosomal_protein_S5_domain_2-like_superfamily_protein_	chr4:17883757-17884702 REVERSE LENGTH=234	87.8151	AT4G38090.1_Symbols:_Ribosomal_protein_S5_domain_2-like_superfamily_protein_	chr4:17883757-17884702 REVERSE LENGTH=234	234	AT4G38090.1_Symbols:_Ribosomal_protein_S5_domain_2-like_superfamily_protein_	chr4:17883757-17884702 REVERSE LENGTH=234	382.104	AT4G38090.1_Symbols:_Ribosomal_protein_S5_domain_2-like_superfamily_protein_	chr4:17883757-17884702 REVERSE LENGTH=234
Ta1.0_00219mRNA1	10	5.34813e-98	AT4G38100.1_Symbols:_unknown_protein;_LOCATED_IN:_chloroplast_thylakoid_membrane;_EXPRESSED_IN:_23_plant_structures;_EXPRESSED_DURING:_13_growth_stages;_BEST_Arabidopsis_thaliana_protein_match_is	chr4:17887033-17888177 REVERSE LENGTH=193	77.7202	AT4G38100.1_Symbols:_unknown_protein;_LOCATED_IN:_chloroplast_thylakoid_membrane;_EXPRESSED_IN:_23_plant_structures;_EXPRESSED_DURING:_13_growth_stages;_BEST_Arabidopsis_thaliana_protein_match_is	chr4:17887033-17888177 REVERSE LENGTH=193	84.9741	AT4G38100.1_Symbols:_unknown_protein;_LOCATED_IN:_chloroplast_thylakoid_membrane;_EXPRESSED_IN:_23_plant_structures;_EXPRESSED_DURING:_13_growth_stages;_BEST_Arabidopsis_thaliana_protein_match_is	chr4:17887033-17888177 REVERSE LENGTH=193	193	AT4G38100.1_Symbols:_unknown_protein;_LOCATED_IN:_chloroplast_thylakoid_membrane;_EXPRESSED_IN:_23_plant_structures;_EXPRESSED_DURING:_13_growth_stages;_BEST_Arabidopsis_thaliana_protein_match_is	chr4:17887033-17888177 REVERSE LENGTH=193	286.189	AT4G38100.1_Symbols:_unknown_protein;_LOCATED_IN:_chloroplast_thylakoid_membrane;_EXPRESSED_IN:_23_plant_structures;_EXPRESSED_DURING:_13_growth_stages;_BEST_Arabidopsis_thaliana_protein_match_is	chr4:17887033-17888177 REVERSE LENGTH=193
Ta1.0_00220mRNA1	10	2.53747e-11	AT4G39600.1_Symbols:_Galactose_oxidase/kelch_repeat_superfamily_protein_	chr4:18389436-18390539 REVERSE LENGTH=367	51.8519	AT2G22030.1_Symbols:_Galactose_oxidase/kelch_repeat_superfamily_protein_	chr2:9372530-9373681 FORWARD LENGTH=383	68.9655	AT4G39560.2_Symbols:_Galactose_oxidase/kelch_repeat_superfamily_protein_	chr4:18382940-18383740 REVERSE LENGTH=266	76	AT4G05620.1_Symbols:_Galactose_oxidase/kelch_repeat_superfamily_protein_	chr4:2985051-2985449 REVERSE LENGTH=132	59.3066	AT4G39600.1_Symbols:_Galactose_oxidase/kelch_repeat_superfamily_protein_	chr4:18389436-18390539 REVERSE LENGTH=367
Ta1.0_00221mRNA1	10	1.3584e-38	AT4G36840.1_Symbols:_Galactose_oxidase/kelch_repeat_superfamily_protein_	chr4:17352166-17352882 FORWARD LENGTH=238	42.4107	AT4G36840.1_Symbols:_Galactose_oxidase/kelch_repeat_superfamily_protein_	chr4:17352166-17352882 FORWARD LENGTH=238	52.6786	AT4G36840.1_Symbols:_Galactose_oxidase/kelch_repeat_superfamily_protein_	chr4:17352166-17352882 FORWARD LENGTH=238	265	AT5G39560.1_Symbols:_Galactose_oxidase/kelch_repeat_superfamily_protein_	chr5:15841885-15843096 REVERSE LENGTH=403	137.887	AT4G36840.1_Symbols:_Galactose_oxidase/kelch_repeat_superfamily_protein_	chr4:17352166-17352882 FORWARD LENGTH=238
Ta1.0_00222mRNA1	10	0	AT2G22480.1_Symbols:_PFK5_phosphofructokinase_5_	chr2:9545670-9548414 FORWARD LENGTH=537	84.2593	AT2G22480.1_Symbols:_PFK5_phosphofructokinase_5_	chr2:9545670-9548414 FORWARD LENGTH=537	89.8148	AT2G22480.1_Symbols:_PFK5_phosphofructokinase_5_	chr2:9545670-9548414 FORWARD LENGTH=537	537	AT2G22480.1_Symbols:_PFK5_phosphofructokinase_5_	chr2:9545670-9548414 FORWARD LENGTH=537	892.878	AT2G22480.1_Symbols:_PFK5_phosphofructokinase_5_	chr2:9545670-9548414 FORWARD LENGTH=537
Ta1.0_00223mRNA1	10	7.87847e-132	AT2G22475.1_Symbols:_GEM_GRAM_domain_family_protein_	chr2:9541523-9544778 FORWARD LENGTH=299	67.9612	AT2G22475.1_Symbols:_GEM_GRAM_domain_family_protein_	chr2:9541523-9544778 FORWARD LENGTH=299	81.768	AT1G28200.1_Symbols:_FIP1_FH_interacting_protein_1_	chr1:9850395-9852300 REVERSE LENGTH=259	299	AT2G22475.1_Symbols:_GEM_GRAM_domain_family_protein_	chr2:9541523-9544778 FORWARD LENGTH=299	385.185	AT2G22475.1_Symbols:_GEM_GRAM_domain_family_protein_	chr2:9541523-9544778 FORWARD LENGTH=299
Ta1.0_00224mRNA1	7	9.44445e-09	AT4G40090.1_Symbols:_AGP3_arabinogalactan_protein_3_	chr4:18581085-18581504 REVERSE LENGTH=139	100	AT4G40090.1_Symbols:_AGP3_arabinogalactan_protein_3_	chr4:18581085-18581504 REVERSE LENGTH=139	100	AT4G40090.1_Symbols:_AGP3_arabinogalactan_protein_3_	chr4:18581085-18581504 REVERSE LENGTH=139	32	AT4G40090.1_Symbols:_AGP3_arabinogalactan_protein_3_	chr4:18581085-18581504 REVERSE LENGTH=139	50.8322	AT4G40090.1_Symbols:_AGP3_arabinogalactan_protein_3_	chr4:18581085-18581504 REVERSE LENGTH=139
Ta1.0_00225mRNA1	10	0	AT4G40080.1_Symbols:_ENTH/ANTH/VHS_superfamily_protein_	chr4:18579371-18580542 FORWARD LENGTH=365	87.1935	AT4G40080.1_Symbols:_ENTH/ANTH/VHS_superfamily_protein_	chr4:18579371-18580542 FORWARD LENGTH=365	94.8229	AT4G40080.1_Symbols:_ENTH/ANTH/VHS_superfamily_protein_	chr4:18579371-18580542 FORWARD LENGTH=365	365	AT4G40080.1_Symbols:_ENTH/ANTH/VHS_superfamily_protein_	chr4:18579371-18580542 FORWARD LENGTH=365	636.336	AT4G40080.1_Symbols:_ENTH/ANTH/VHS_superfamily_protein_	chr4:18579371-18580542 FORWARD LENGTH=365
Ta1.0_00226mRNA1	10	2.73857e-132	AT4G40070.1_Symbols:_RING/U-box_superfamily_protein_	chr4:18576533-18577504 FORWARD LENGTH=323	74.4898	AT4G40070.1_Symbols:_RING/U-box_superfamily_protein_	chr4:18576533-18577504 FORWARD LENGTH=323	78.5714	AT4G40070.1_Symbols:_RING/U-box_superfamily_protein_	chr4:18576533-18577504 FORWARD LENGTH=323	286	AT4G40070.1_Symbols:_RING/U-box_superfamily_protein_	chr4:18576533-18577504 FORWARD LENGTH=323	382.489	AT4G40070.1_Symbols:_RING/U-box_superfamily_protein_	chr4:18576533-18577504 FORWARD LENGTH=323
Ta1.0_00227mRNA1	10	1.90167e-158	AT4G40060.1_Symbols:_ATHB16,_ATHB-16,_HB16_homeobox_protein_16_	chr4:18571682-18572774 REVERSE LENGTH=294	85.5738	AT4G40060.1_Symbols:_ATHB16,_ATHB-16,_HB16_homeobox_protein_16_	chr4:18571682-18572774 REVERSE LENGTH=294	91.1475	AT4G40060.1_Symbols:_ATHB16,_ATHB-16,_HB16_homeobox_protein_16_	chr4:18571682-18572774 REVERSE LENGTH=294	310	AT5G65310.1_Symbols:_ATHB5,_ATHB-5,_HB5_homeobox_protein_5_	chr5:26102457-26104217 REVERSE LENGTH=312	448.358	AT4G40060.1_Symbols:_ATHB16,_ATHB-16,_HB16_homeobox_protein_16_	chr4:18571682-18572774 REVERSE LENGTH=294
Ta1.0_00228mRNA1	3	0	AT4G40050.1_Symbols:_Protein_of_unknown_function_(DUF3550/UPF0682)_	chr4:18561206-18563727 REVERSE LENGTH=599	86.4297	AT4G40050.1_Symbols:_Protein_of_unknown_function_(DUF3550/UPF0682)_	chr4:18561206-18563727 REVERSE LENGTH=599	91.9225	AT4G40050.1_Symbols:_Protein_of_unknown_function_(DUF3550/UPF0682)_	chr4:18561206-18563727 REVERSE LENGTH=599	599	AT4G40050.1_Symbols:_Protein_of_unknown_function_(DUF3550/UPF0682)_	chr4:18561206-18563727 REVERSE LENGTH=599	1076.62	AT4G40050.1_Symbols:_Protein_of_unknown_function_(DUF3550/UPF0682)_	chr4:18561206-18563727 REVERSE LENGTH=599
Ta1.0_00229mRNA1	11	3.05456e-46	AT5G49000.2_Symbols:_Galactose_oxidase/kelch_repeat_superfamily_protein_	chr5:19864527-19865645 FORWARD LENGTH=372	57.8947	AT3G24610.1_Symbols:_Galactose_oxidase/kelch_repeat_superfamily_protein_	chr3:8975366-8978102 REVERSE LENGTH=445	67.1053	AT3G24610.1_Symbols:_Galactose_oxidase/kelch_repeat_superfamily_protein_	chr3:8975366-8978102 REVERSE LENGTH=445	370	AT4G39590.1_Symbols:_Galactose_oxidase/kelch_repeat_superfamily_protein_	chr4:18387515-18388723 REVERSE LENGTH=402	166.007	AT5G49000.2_Symbols:_Galactose_oxidase/kelch_repeat_superfamily_protein_	chr5:19864527-19865645 FORWARD LENGTH=372
Ta1.0_00230mRNA1	5	2.69299e-76	AT4G40045.1_Symbols:_unknown_protein;_Has_30201_Blast_hits_to_17322_proteins_in_780_species:_Archae_-_12;_Bacteria_-_1396;_Metazoa_-_17338;_Fungi_-_3422;_Plants_-_5037;_Viruses_-_0;_Other_Eukaryo	chr4:18559926-18560348 REVERSE LENGTH=140	83.6879	AT4G40045.1_Symbols:_unknown_protein;_Has_30201_Blast_hits_to_17322_proteins_in_780_species:_Archae_-_12;_Bacteria_-_1396;_Metazoa_-_17338;_Fungi_-_3422;_Plants_-_5037;_Viruses_-_0;_Other_Eukaryo	chr4:18559926-18560348 REVERSE LENGTH=140	90.7801	AT4G40045.1_Symbols:_unknown_protein;_Has_30201_Blast_hits_to_17322_proteins_in_780_species:_Archae_-_12;_Bacteria_-_1396;_Metazoa_-_17338;_Fungi_-_3422;_Plants_-_5037;_Viruses_-_0;_Other_Eukaryo	chr4:18559926-18560348 REVERSE LENGTH=140	140	AT4G40045.1_Symbols:_unknown_protein;_Has_30201_Blast_hits_to_17322_proteins_in_780_species:_Archae_-_12;_Bacteria_-_1396;_Metazoa_-_17338;_Fungi_-_3422;_Plants_-_5037;_Viruses_-_0;_Other_Eukaryo	chr4:18559926-18560348 REVERSE LENGTH=140	226.868	AT4G40045.1_Symbols:_unknown_protein;_Has_30201_Blast_hits_to_17322_proteins_in_780_species:_Archae_-_12;_Bacteria_-_1396;_Metazoa_-_17338;_Fungi_-_3422;_Plants_-_5037;_Viruses_-_0;_Other_Eukaryo	chr4:18559926-18560348 REVERSE LENGTH=140
Ta1.0_00231mRNA1	5	1.17135e-28	AT2G22425.2_Symbols:_Microsomal_signal_peptidase_12_kDa_subunit_(SPC12)_	chr2:9515079-9515357 FORWARD LENGTH=92	91.7808	AT4G40042.1_Symbols:_Microsomal_signal_peptidase_12_kDa_subunit_(SPC12)_	chr4:18559289-18559570 FORWARD LENGTH=93	95.8904	AT4G40042.1_Symbols:_Microsomal_signal_peptidase_12_kDa_subunit_(SPC12)_	chr4:18559289-18559570 FORWARD LENGTH=93	73	AT2G22425.2_Symbols:_Microsomal_signal_peptidase_12_kDa_subunit_(SPC12)_	chr2:9515079-9515357 FORWARD LENGTH=92	101.679	AT2G22425.2_Symbols:_Microsomal_signal_peptidase_12_kDa_subunit_(SPC12)_	chr2:9515079-9515357 FORWARD LENGTH=92
Ta1.0_00232mRNA1	20	1.12183e-76	AT5G10980.1_Symbols:_Histone_superfamily_protein_	chr5:3472591-3473349 REVERSE LENGTH=136	100	AT5G10980.1_Symbols:_Histone_superfamily_protein_	chr5:3472591-3473349 REVERSE LENGTH=136	100	AT5G10980.1_Symbols:_Histone_superfamily_protein_	chr5:3472591-3473349 REVERSE LENGTH=136	115	AT5G10980.1_Symbols:_Histone_superfamily_protein_	chr5:3472591-3473349 REVERSE LENGTH=136	230.72	AT4G40030.2_Symbols:_Histone_superfamily_protein_	chr4:18555840-18556827 REVERSE LENGTH=164
Ta1.0_00233mRNA1	8	5.08532e-161	AT4G40020.1_Symbols:_Myosin_heavy_chain-related_protein_	chr4:18553453-18555300 REVERSE LENGTH=615	81.6794	AT4G40020.1_Symbols:_Myosin_heavy_chain-related_protein_	chr4:18553453-18555300 REVERSE LENGTH=615	91.3486	AT4G40020.1_Symbols:_Myosin_heavy_chain-related_protein_	chr4:18553453-18555300 REVERSE LENGTH=615	386	AT4G40020.1_Symbols:_Myosin_heavy_chain-related_protein_	chr4:18553453-18555300 REVERSE LENGTH=615	479.559	AT4G40020.1_Symbols:_Myosin_heavy_chain-related_protein_	chr4:18553453-18555300 REVERSE LENGTH=615
Ta1.0_00234mRNA1	14	0	AT4G40000.1_Symbols:_S-adenosyl-L-methionine-dependent_methyltransferases_superfamily_protein_	chr4:18543989-18547443 REVERSE LENGTH=783	81.7942	AT4G40000.1_Symbols:_S-adenosyl-L-methionine-dependent_methyltransferases_superfamily_protein_	chr4:18543989-18547443 REVERSE LENGTH=783	88.9182	AT4G40000.1_Symbols:_S-adenosyl-L-methionine-dependent_methyltransferases_superfamily_protein_	chr4:18543989-18547443 REVERSE LENGTH=783	774	AT2G22400.1_Symbols:_S-adenosyl-L-methionine-dependent_methyltransferases_superfamily_protein_	chr2:9504823-9508788 REVERSE LENGTH=808	1258.43	AT4G40000.1_Symbols:_S-adenosyl-L-methionine-dependent_methyltransferases_superfamily_protein_	chr4:18543989-18547443 REVERSE LENGTH=783
Ta1.0_00235mRNA1	15	3.46161e-129	AT4G40010.1_Symbols:_SNRK2-7,_SNRK2.7,_SRK2F_SNF1-related_protein_kinase_2.7_	chr4:18548704-18551056 REVERSE LENGTH=350	91.0377	AT4G40010.1_Symbols:_SNRK2-7,_SNRK2.7,_SRK2F_SNF1-related_protein_kinase_2.7_	chr4:18548704-18551056 REVERSE LENGTH=350	92.4528	AT4G40010.1_Symbols:_SNRK2-7,_SNRK2.7,_SRK2F_SNF1-related_protein_kinase_2.7_	chr4:18548704-18551056 REVERSE LENGTH=350	297	AT5G66880.1_Symbols:_SNRK2-3,_SNRK2.3,_SRK2I_sucrose_nonfermenting_1(SNF1)-related_protein_kinase_2.3_	chr5:26710697-26712732 FORWARD LENGTH=361	374.015	AT4G40010.1_Symbols:_SNRK2-7,_SNRK2.7,_SRK2F_SNF1-related_protein_kinase_2.7_	chr4:18548704-18551056 REVERSE LENGTH=350
Ta1.0_00236mRNA1	10	6.07618e-15	AT2G22420.1_Symbols:_Peroxidase_superfamily_protein_	chr2:9513341-9514484 FORWARD LENGTH=329	68.3333	AT2G22420.1_Symbols:_Peroxidase_superfamily_protein_	chr2:9513341-9514484 FORWARD LENGTH=329	81.6667	AT2G22420.1_Symbols:_Peroxidase_superfamily_protein_	chr2:9513341-9514484 FORWARD LENGTH=329	66	AT1G71695.1_Symbols:_Peroxidase_superfamily_protein_	chr1:26964359-26966557 FORWARD LENGTH=358	69.3218	AT2G22420.1_Symbols:_Peroxidase_superfamily_protein_	chr2:9513341-9514484 FORWARD LENGTH=329
Ta1.0_00237mRNA1	10	6.47936e-33	AT2G22420.1_Symbols:_Peroxidase_superfamily_protein_	chr2:9513341-9514484 FORWARD LENGTH=329	65.5556	AT2G22420.1_Symbols:_Peroxidase_superfamily_protein_	chr2:9513341-9514484 FORWARD LENGTH=329	82.2222	AT2G22420.1_Symbols:_Peroxidase_superfamily_protein_	chr2:9513341-9514484 FORWARD LENGTH=329	90	AT2G22420.1_Symbols:_Peroxidase_superfamily_protein_	chr2:9513341-9514484 FORWARD LENGTH=329	118.242	AT2G22420.1_Symbols:_Peroxidase_superfamily_protein_	chr2:9513341-9514484 FORWARD LENGTH=329
Ta1.0_00238mRNA1	4	0	AT4G39980.1_Symbols:_DHS1_3-deoxy-D-arabino-heptulosonate_7-phosphate_synthase_1_	chr4:18539654-18541832 FORWARD LENGTH=525	94.3907	AT4G39980.1_Symbols:_DHS1_3-deoxy-D-arabino-heptulosonate_7-phosphate_synthase_1_	chr4:18539654-18541832 FORWARD LENGTH=525	95.7447	AT4G39980.1_Symbols:_DHS1_3-deoxy-D-arabino-heptulosonate_7-phosphate_synthase_1_	chr4:18539654-18541832 FORWARD LENGTH=525	511	AT4G39980.1_Symbols:_DHS1_3-deoxy-D-arabino-heptulosonate_7-phosphate_synthase_1_	chr4:18539654-18541832 FORWARD LENGTH=525	978.778	AT4G39980.1_Symbols:_DHS1_3-deoxy-D-arabino-heptulosonate_7-phosphate_synthase_1_	chr4:18539654-18541832 FORWARD LENGTH=525
Ta1.0_00239mRNA1	10	0	AT4G39960.1_Symbols:_Molecular_chaperone_Hsp40/DnaJ_family_protein_	chr4:18534194-18536320 FORWARD LENGTH=447	96.4206	AT4G39960.1_Symbols:_Molecular_chaperone_Hsp40/DnaJ_family_protein_	chr4:18534194-18536320 FORWARD LENGTH=447	97.9866	AT4G39960.1_Symbols:_Molecular_chaperone_Hsp40/DnaJ_family_protein_	chr4:18534194-18536320 FORWARD LENGTH=447	447	AT4G39960.1_Symbols:_Molecular_chaperone_Hsp40/DnaJ_family_protein_	chr4:18534194-18536320 FORWARD LENGTH=447	775.778	AT4G39960.1_Symbols:_Molecular_chaperone_Hsp40/DnaJ_family_protein_	chr4:18534194-18536320 FORWARD LENGTH=447
Ta1.0_00240mRNA1	10	0	AT4G39955.1_Symbols:_alpha/beta-Hydrolases_superfamily_protein_	chr4:18530573-18532088 FORWARD LENGTH=328	89.8148	AT4G39955.1_Symbols:_alpha/beta-Hydrolases_superfamily_protein_	chr4:18530573-18532088 FORWARD LENGTH=328	95.3704	AT4G39955.1_Symbols:_alpha/beta-Hydrolases_superfamily_protein_	chr4:18530573-18532088 FORWARD LENGTH=328	324	AT4G39955.1_Symbols:_alpha/beta-Hydrolases_superfamily_protein_	chr4:18530573-18532088 FORWARD LENGTH=328	621.698	AT4G39955.1_Symbols:_alpha/beta-Hydrolases_superfamily_protein_	chr4:18530573-18532088 FORWARD LENGTH=328
Ta1.0_00241mRNA1	10	6.89504e-17	AT1G09245.1_Symbols:_Plant_self-incompatibility_protein_S1_family_	chr1:2986948-2987367 REVERSE LENGTH=139	37.3984	AT1G09245.1_Symbols:_Plant_self-incompatibility_protein_S1_family_	chr1:2986948-2987367 REVERSE LENGTH=139	53.6585	AT1G09245.1_Symbols:_Plant_self-incompatibility_protein_S1_family_	chr1:2986948-2987367 REVERSE LENGTH=139	129	AT1G51250.1_Symbols:_Plant_self-incompatibility_protein_S1_family_	chr1:19001733-19002152 REVERSE LENGTH=139	73.559	AT1G09245.1_Symbols:_Plant_self-incompatibility_protein_S1_family_	chr1:2986948-2987367 REVERSE LENGTH=139
Ta1.0_00242mRNA1	22	0	AT4G39952.1_Symbols:_Pentatricopeptide_repeat_(PPR)_superfamily_protein_	chr4:18527680-18530007 FORWARD LENGTH=775	83.7179	AT4G39952.1_Symbols:_Pentatricopeptide_repeat_(PPR)_superfamily_protein_	chr4:18527680-18530007 FORWARD LENGTH=775	90.8974	AT4G39952.1_Symbols:_Pentatricopeptide_repeat_(PPR)_superfamily_protein_	chr4:18527680-18530007 FORWARD LENGTH=775	775	AT4G39952.1_Symbols:_Pentatricopeptide_repeat_(PPR)_superfamily_protein_	chr4:18527680-18530007 FORWARD LENGTH=775	1328.92	AT4G39952.1_Symbols:_Pentatricopeptide_repeat_(PPR)_superfamily_protein_	chr4:18527680-18530007 FORWARD LENGTH=775
Ta1.0_00243mRNA1	10	0	AT4G39950.1_Symbols:_CYP79B2_cytochrome_P450,_family_79,_subfamily_B,_polypeptide_2_	chr4:18525311-18527284 FORWARD LENGTH=541	94.6396	AT4G39950.1_Symbols:_CYP79B2_cytochrome_P450,_family_79,_subfamily_B,_polypeptide_2_	chr4:18525311-18527284 FORWARD LENGTH=541	97.7819	AT4G39950.1_Symbols:_CYP79B2_cytochrome_P450,_family_79,_subfamily_B,_polypeptide_2_	chr4:18525311-18527284 FORWARD LENGTH=541	543	AT2G22330.1_Symbols:_CYP79B3_cytochrome_P450,_family_79,_subfamily_B,_polypeptide_3_	chr2:9488601-9490983 FORWARD LENGTH=543	1036.94	AT4G39950.1_Symbols:_CYP79B2_cytochrome_P450,_family_79,_subfamily_B,_polypeptide_2_	chr4:18525311-18527284 FORWARD LENGTH=541
Ta1.0_00244mRNA1	10	0	AT4G39940.1_Symbols:_AKN2,_APK2_APS-kinase_2_	chr4:18519787-18521276 FORWARD LENGTH=293	88.7372	AT4G39940.1_Symbols:_AKN2,_APK2_APS-kinase_2_	chr4:18519787-18521276 FORWARD LENGTH=293	92.8328	AT4G39940.1_Symbols:_AKN2,_APK2_APS-kinase_2_	chr4:18519787-18521276 FORWARD LENGTH=293	293	AT4G39940.1_Symbols:_AKN2,_APK2_APS-kinase_2_	chr4:18519787-18521276 FORWARD LENGTH=293	531.946	AT4G39940.1_Symbols:_AKN2,_APK2_APS-kinase_2_	chr4:18519787-18521276 FORWARD LENGTH=293
Ta1.0_00245mRNA1	10	5.2655e-25	AT4G39917.1_Symbols:_LCR45_low-molecular-weight_cysteine-rich_45_	chr4:18515213-18515602 FORWARD LENGTH=82	58.9041	AT4G39917.1_Symbols:_LCR45_low-molecular-weight_cysteine-rich_45_	chr4:18515213-18515602 FORWARD LENGTH=82	71.2329	AT4G39917.1_Symbols:_LCR45_low-molecular-weight_cysteine-rich_45_	chr4:18515213-18515602 FORWARD LENGTH=82	79	AT5G48953.1_Symbols:_LCR86_low-molecular-weight_cysteine-rich_86_	chr5:19847711-19848250 REVERSE LENGTH=85	91.6633	AT4G39917.1_Symbols:_LCR45_low-molecular-weight_cysteine-rich_45_	chr4:18515213-18515602 FORWARD LENGTH=82
Ta1.0_00246mRNA1	6	1.0998e-175	AT4G39920.1_Symbols:_POR,_TFC_C_C-CAP/cofactor_C-like_domain-containing_protein_	chr4:18515882-18516919 FORWARD LENGTH=345	82.6087	AT4G39920.1_Symbols:_POR,_TFC_C_C-CAP/cofactor_C-like_domain-containing_protein_	chr4:18515882-18516919 FORWARD LENGTH=345	88.6957	AT4G39920.1_Symbols:_POR,_TFC_C_C-CAP/cofactor_C-like_domain-containing_protein_	chr4:18515882-18516919 FORWARD LENGTH=345	345	AT4G39920.1_Symbols:_POR,_TFC_C_C-CAP/cofactor_C-like_domain-containing_protein_	chr4:18515882-18516919 FORWARD LENGTH=345	495.738	AT4G39920.1_Symbols:_POR,_TFC_C_C-CAP/cofactor_C-like_domain-containing_protein_	chr4:18515882-18516919 FORWARD LENGTH=345
Ta1.0_00247mRNA1	10	8.09515e-25	AT4G39917.1_Symbols:_LCR45_low-molecular-weight_cysteine-rich_45_	chr4:18515213-18515602 FORWARD LENGTH=82	56.6265	AT4G39917.1_Symbols:_LCR45_low-molecular-weight_cysteine-rich_45_	chr4:18515213-18515602 FORWARD LENGTH=82	77.2727	AT2G31957.1_Symbols:_LCR75,_LCR79_low-molecular-weight_cysteine-rich_75_	chr2:13587709-13588187 FORWARD LENGTH=82	82	AT4G39917.1_Symbols:_LCR45_low-molecular-weight_cysteine-rich_45_	chr4:18515213-18515602 FORWARD LENGTH=82	90.8929	AT4G39917.1_Symbols:_LCR45_low-molecular-weight_cysteine-rich_45_	chr4:18515213-18515602 FORWARD LENGTH=82
Ta1.0_00248mRNA1	10	0	AT4G39910.1_Symbols:_ATUBP3,_UBP3_ubiquitin-specific_protease_3_	chr4:18511858-18514139 REVERSE LENGTH=371	98.6523	AT4G39910.1_Symbols:_ATUBP3,_UBP3_ubiquitin-specific_protease_3_	chr4:18511858-18514139 REVERSE LENGTH=371	99.1914	AT4G39910.1_Symbols:_ATUBP3,_UBP3_ubiquitin-specific_protease_3_	chr4:18511858-18514139 REVERSE LENGTH=371	377	AT2G22310.2_Symbols:_UBP4_ubiquitin-specific_protease_4_	chr2:9476733-9478825 REVERSE LENGTH=379	713.375	AT4G39910.1_Symbols:_ATUBP3,_UBP3_ubiquitin-specific_protease_3_	chr4:18511858-18514139 REVERSE LENGTH=371
Ta1.0_00249mRNA1	10	2.30694e-154	AT4G39900.1_Symbols:_unknown_protein;_Has_30201_Blast_hits_to_17322_proteins_in_780_species:_Archae_-_12;_Bacteria_-_1396;_Metazoa_-_17338;_Fungi_-_3422;_Plants_-_5037;_Viruses_-_0;_Other_Eukaryo	chr4:18508569-18510289 REVERSE LENGTH=245	89.8734	AT4G39900.1_Symbols:_unknown_protein;_Has_30201_Blast_hits_to_17322_proteins_in_780_species:_Archae_-_12;_Bacteria_-_1396;_Metazoa_-_17338;_Fungi_-_3422;_Plants_-_5037;_Viruses_-_0;_Other_Eukaryo	chr4:18508569-18510289 REVERSE LENGTH=245	92.4051	AT4G39900.1_Symbols:_unknown_protein;_Has_30201_Blast_hits_to_17322_proteins_in_780_species:_Archae_-_12;_Bacteria_-_1396;_Metazoa_-_17338;_Fungi_-_3422;_Plants_-_5037;_Viruses_-_0;_Other_Eukaryo	chr4:18508569-18510289 REVERSE LENGTH=245	232	AT4G39900.1_Symbols:_unknown_protein;_Has_30201_Blast_hits_to_17322_proteins_in_780_species:_Archae_-_12;_Bacteria_-_1396;_Metazoa_-_17338;_Fungi_-_3422;_Plants_-_5037;_Viruses_-_0;_Other_Eukaryo	chr4:18508569-18510289 REVERSE LENGTH=245	433.721	AT4G39900.1_Symbols:_unknown_protein;_Has_30201_Blast_hits_to_17322_proteins_in_780_species:_Archae_-_12;_Bacteria_-_1396;_Metazoa_-_17338;_Fungi_-_3422;_Plants_-_5037;_Viruses_-_0;_Other_Eukaryo	chr4:18508569-18510289 REVERSE LENGTH=245
Ta1.0_00250mRNA1	10	1.02875e-133	AT4G39890.1_Symbols:_AtRABH1c,_RABH1c_RAB_GTPase_homolog_H1C_	chr4:18506112-18507459 FORWARD LENGTH=214	89.7196	AT4G39890.1_Symbols:_AtRABH1c,_RABH1c_RAB_GTPase_homolog_H1C_	chr4:18506112-18507459 FORWARD LENGTH=214	94.8598	AT4G39890.1_Symbols:_AtRABH1c,_RABH1c_RAB_GTPase_homolog_H1C_	chr4:18506112-18507459 FORWARD LENGTH=214	214	AT4G39890.1_Symbols:_AtRABH1c,_RABH1c_RAB_GTPase_homolog_H1C_	chr4:18506112-18507459 FORWARD LENGTH=214	378.637	AT4G39890.1_Symbols:_AtRABH1c,_RABH1c_RAB_GTPase_homolog_H1C_	chr4:18506112-18507459 FORWARD LENGTH=214
Ta1.0_00251mRNA1	6	6.26318e-97	AT4G39880.1_Symbols:_Ribosomal_protein_L23/L15e_family_protein_	chr4:18504601-18505137 FORWARD LENGTH=178	91.0112	AT4G39880.1_Symbols:_Ribosomal_protein_L23/L15e_family_protein_	chr4:18504601-18505137 FORWARD LENGTH=178	94.9438	AT4G39880.1_Symbols:_Ribosomal_protein_L23/L15e_family_protein_	chr4:18504601-18505137 FORWARD LENGTH=178	178	AT4G39880.1_Symbols:_Ribosomal_protein_L23/L15e_family_protein_	chr4:18504601-18505137 FORWARD LENGTH=178	283.108	AT4G39880.1_Symbols:_Ribosomal_protein_L23/L15e_family_protein_	chr4:18504601-18505137 FORWARD LENGTH=178
Ta1.0_00252mRNA1	7	6.95551e-148	AT4G39870.2_Symbols:_TLD-domain_containing_nucleolar_protein_	chr4:18502234-18504275 FORWARD LENGTH=394	89.7059	AT4G39870.2_Symbols:_TLD-domain_containing_nucleolar_protein_	chr4:18502234-18504275 FORWARD LENGTH=394	89.7059	AT4G39870.2_Symbols:_TLD-domain_containing_nucleolar_protein_	chr4:18502234-18504275 FORWARD LENGTH=394	280	AT4G39870.2_Symbols:_TLD-domain_containing_nucleolar_protein_	chr4:18502234-18504275 FORWARD LENGTH=394	429.483	AT4G39870.2_Symbols:_TLD-domain_containing_nucleolar_protein_	chr4:18502234-18504275 FORWARD LENGTH=394
Ta1.0_00253mRNA1	10	0	AT4G39860.1_Symbols:_unknown_protein;_BEST_Arabidopsis_thaliana_protein_match_is:_unknown_protein_(TAIR:AT2G22270.1);_Has_152_Blast_hits_to_146_proteins_in_19_species:_Archae_-_0;_Bacteria_-_0;_M	chr4:18499909-18501472 FORWARD LENGTH=299	91.6388	AT4G39860.1_Symbols:_unknown_protein;_BEST_Arabidopsis_thaliana_protein_match_is:_unknown_protein_(TAIR:AT2G22270.1);_Has_152_Blast_hits_to_146_proteins_in_19_species:_Archae_-_0;_Bacteria_-_0;_M	chr4:18499909-18501472 FORWARD LENGTH=299	95.3177	AT4G39860.1_Symbols:_unknown_protein;_BEST_Arabidopsis_thaliana_protein_match_is:_unknown_protein_(TAIR:AT2G22270.1);_Has_152_Blast_hits_to_146_proteins_in_19_species:_Archae_-_0;_Bacteria_-_0;_M	chr4:18499909-18501472 FORWARD LENGTH=299	325	AT2G22270.1_Symbols:_unknown_protein;_BEST_Arabidopsis_thaliana_protein_match_is:_unknown_protein_(TAIR:AT4G39860.2);_Has_247_Blast_hits_to_231_proteins_in_42_species:_Archae_-_0;_Bacteria_-_17;_	chr2:9463765-9465282 FORWARD LENGTH=328	543.502	AT4G39860.1_Symbols:_unknown_protein;_BEST_Arabidopsis_thaliana_protein_match_is:_unknown_protein_(TAIR:AT2G22270.1);_Has_152_Blast_hits_to_146_proteins_in_19_species:_Archae_-_0;_Bacteria_-_0;_M	chr4:18499909-18501472 FORWARD LENGTH=299
Ta1.0_00254mRNA1	35	0	AT4G39850.1_Symbols:_PXA1,_PED3,_CTS,_ACN2,_AtABCD1_peroxisomal_ABC_transporter_1_	chr4:18489220-18496762 FORWARD LENGTH=1337	86.3993	AT4G39850.1_Symbols:_PXA1,_PED3,_CTS,_ACN2,_AtABCD1_peroxisomal_ABC_transporter_1_	chr4:18489220-18496762 FORWARD LENGTH=1337	89.3636	AT4G39850.1_Symbols:_PXA1,_PED3,_CTS,_ACN2,_AtABCD1_peroxisomal_ABC_transporter_1_	chr4:18489220-18496762 FORWARD LENGTH=1337	1161	AT4G39850.3_Symbols:_PXA1_peroxisomal_ABC_transporter_1_	chr4:18489220-18496762 FORWARD LENGTH=1352	1964.5	AT4G39850.1_Symbols:_PXA1,_PED3,_CTS,_ACN2,_AtABCD1_peroxisomal_ABC_transporter_1_	chr4:18489220-18496762 FORWARD LENGTH=1337
Ta1.0_00255mRNA1	3	2.50657e-151	AT4G39840.1_Symbols:_unknown_protein;_FUNCTIONS_IN:_molecular_function_unknown;_INVOLVED_IN:_biological_process_unknown;_LOCATED_IN:_endomembrane_system;_EXPRESSED_IN:_23_plant_structures;_EXPRES	chr4:18485268-18486623 FORWARD LENGTH=451	97.1774	AT4G39840.1_Symbols:_unknown_protein;_FUNCTIONS_IN:_molecular_function_unknown;_INVOLVED_IN:_biological_process_unknown;_LOCATED_IN:_endomembrane_system;_EXPRESSED_IN:_23_plant_structures;_EXPRES	chr4:18485268-18486623 FORWARD LENGTH=451	100	AT4G39840.1_Symbols:_unknown_protein;_FUNCTIONS_IN:_molecular_function_unknown;_INVOLVED_IN:_biological_process_unknown;_LOCATED_IN:_endomembrane_system;_EXPRESSED_IN:_23_plant_structures;_EXPRES	chr4:18485268-18486623 FORWARD LENGTH=451	248	AT4G39840.1_Symbols:_unknown_protein;_FUNCTIONS_IN:_molecular_function_unknown;_INVOLVED_IN:_biological_process_unknown;_LOCATED_IN:_endomembrane_system;_EXPRESSED_IN:_23_plant_structures;_EXPRES	chr4:18485268-18486623 FORWARD LENGTH=451	442.58	AT4G39840.1_Symbols:_unknown_protein;_FUNCTIONS_IN:_molecular_function_unknown;_INVOLVED_IN:_biological_process_unknown;_LOCATED_IN:_endomembrane_system;_EXPRESSED_IN:_23_plant_structures;_EXPRES	chr4:18485268-18486623 FORWARD LENGTH=451
Ta1.0_00256mRNA1	10	4.37252e-26	AT4G19330.1_Symbols:_Galactose_oxidase/kelch_repeat_superfamily_protein_	chr4:10554982-10558675 FORWARD LENGTH=537	44.1176	AT4G19330.1_Symbols:_Galactose_oxidase/kelch_repeat_superfamily_protein_	chr4:10554982-10558675 FORWARD LENGTH=537	58.8235	AT4G19330.1_Symbols:_Galactose_oxidase/kelch_repeat_superfamily_protein_	chr4:10554982-10558675 FORWARD LENGTH=537	196	AT4G39590.1_Symbols:_Galactose_oxidase/kelch_repeat_superfamily_protein_	chr4:18387515-18388723 REVERSE LENGTH=402	107.842	AT4G19330.1_Symbols:_Galactose_oxidase/kelch_repeat_superfamily_protein_	chr4:10554982-10558675 FORWARD LENGTH=537
Ta1.0_00257mRNA1	15	0	AT4G39820.1_Symbols:_Tetratricopeptide_repeat_(TPR)-like_superfamily_protein_	chr4:18476698-18477924 REVERSE LENGTH=408	86.5248	AT4G39820.1_Symbols:_Tetratricopeptide_repeat_(TPR)-like_superfamily_protein_	chr4:18476698-18477924 REVERSE LENGTH=408	92.1986	AT4G39820.1_Symbols:_Tetratricopeptide_repeat_(TPR)-like_superfamily_protein_	chr4:18476698-18477924 REVERSE LENGTH=408	408	AT4G39820.1_Symbols:_Tetratricopeptide_repeat_(TPR)-like_superfamily_protein_	chr4:18476698-18477924 REVERSE LENGTH=408	750.74	AT4G39820.1_Symbols:_Tetratricopeptide_repeat_(TPR)-like_superfamily_protein_	chr4:18476698-18477924 REVERSE LENGTH=408
Ta1.0_00258mRNA1	10	3.82547e-160	AT4G39810.1_Symbols:_Polynucleotidyl_transferase,_ribonuclease_H-like_superfamily_protein_	chr4:18474608-18475735 REVERSE LENGTH=255	89.4531	AT4G39810.1_Symbols:_Polynucleotidyl_transferase,_ribonuclease_H-like_superfamily_protein_	chr4:18474608-18475735 REVERSE LENGTH=255	94.1406	AT4G39810.1_Symbols:_Polynucleotidyl_transferase,_ribonuclease_H-like_superfamily_protein_	chr4:18474608-18475735 REVERSE LENGTH=255	255	AT4G39810.1_Symbols:_Polynucleotidyl_transferase,_ribonuclease_H-like_superfamily_protein_	chr4:18474608-18475735 REVERSE LENGTH=255	449.129	AT4G39810.1_Symbols:_Polynucleotidyl_transferase,_ribonuclease_H-like_superfamily_protein_	chr4:18474608-18475735 REVERSE LENGTH=255
Ta1.0_00259mRNA1	13	1.34243e-14	AT1G73490.2_Symbols:_RNA-binding_(RRM/RBD/RNP_motifs)_family_protein_	chr1:27633496-27634867 REVERSE LENGTH=260	44.9275	AT1G48920.1_Symbols:_ATNUC-L1,_PARL1,_NUC-L1_nucleolin_like_1_	chr1:18098186-18101422 FORWARD LENGTH=557	58.5366	AT3G18610.1_Symbols:_PARLL1,_ATNUC-L2,_NUC-L2_nucleolin_like_2_	chr3:6404270-6407822 REVERSE LENGTH=636	129	AT5G51730.1_Symbols:_RNA-binding_(RRM/RBD/RNP_motifs)_family_protein_	chr5:21011418-21013365 FORWARD LENGTH=317	68.9366	AT1G73490.2_Symbols:_RNA-binding_(RRM/RBD/RNP_motifs)_family_protein_	chr1:27633496-27634867 REVERSE LENGTH=260
Ta1.0_00260mRNA1	10	4.14007e-62	AT4G39795.1_Symbols:_Protein_of_unknown_function_(DUF581)_	chr4:18466621-18467325 FORWARD LENGTH=126	77.8626	AT4G39795.1_Symbols:_Protein_of_unknown_function_(DUF581)_	chr4:18466621-18467325 FORWARD LENGTH=126	83.2061	AT4G39795.1_Symbols:_Protein_of_unknown_function_(DUF581)_	chr4:18466621-18467325 FORWARD LENGTH=126	134	AT1G22160.1_Symbols:_Protein_of_unknown_function_(DUF581)_	chr1:7823238-7823774 FORWARD LENGTH=147	189.889	AT4G39795.1_Symbols:_Protein_of_unknown_function_(DUF581)_	chr4:18466621-18467325 FORWARD LENGTH=126
Ta1.0_00261mRNA1	22	0	AT4G39790.1_Symbols:_Protein_of_unknown_function_(DUF630_and_DUF632)_	chr4:18462316-18464584 REVERSE LENGTH=657	85.1128	AT4G39790.1_Symbols:_Protein_of_unknown_function_(DUF630_and_DUF632)_	chr4:18462316-18464584 REVERSE LENGTH=657	89.4737	AT4G39790.1_Symbols:_Protein_of_unknown_function_(DUF630_and_DUF632)_	chr4:18462316-18464584 REVERSE LENGTH=657	656	AT4G39790.1_Symbols:_Protein_of_unknown_function_(DUF630_and_DUF632)_	chr4:18462316-18464584 REVERSE LENGTH=657	1039.25	AT4G39790.1_Symbols:_Protein_of_unknown_function_(DUF630_and_DUF632)_	chr4:18462316-18464584 REVERSE LENGTH=657
Ta1.0_00262mRNA1	10	8.66248e-153	AT4G39780.1_Symbols:_Integrase-type_DNA-binding_superfamily_protein_	chr4:18458216-18459034 REVERSE LENGTH=272	83.2727	AT4G39780.1_Symbols:_Integrase-type_DNA-binding_superfamily_protein_	chr4:18458216-18459034 REVERSE LENGTH=272	86.9091	AT4G39780.1_Symbols:_Integrase-type_DNA-binding_superfamily_protein_	chr4:18458216-18459034 REVERSE LENGTH=272	330	AT1G78080.1_Symbols:_RAP2.4_related_to_AP2_4_	chr1:29364790-29365794 FORWARD LENGTH=334	431.795	AT4G39780.1_Symbols:_Integrase-type_DNA-binding_superfamily_protein_	chr4:18458216-18459034 REVERSE LENGTH=272
Ta1.0_00263mRNA1	10	0	AT4G39770.1_Symbols:_TPPH_Haloacid_dehalogenase-like_hydrolase_(HAD)_superfamily_protein_	chr4:18449138-18451218 REVERSE LENGTH=349	89.9713	AT4G39770.1_Symbols:_TPPH_Haloacid_dehalogenase-like_hydrolase_(HAD)_superfamily_protein_	chr4:18449138-18451218 REVERSE LENGTH=349	94.8424	AT4G39770.1_Symbols:_TPPH_Haloacid_dehalogenase-like_hydrolase_(HAD)_superfamily_protein_	chr4:18449138-18451218 REVERSE LENGTH=349	354	AT2G22190.1_Symbols:_TPPE_Haloacid_dehalogenase-like_hydrolase_(HAD)_superfamily_protein_	chr2:9433897-9436482 REVERSE LENGTH=354	659.833	AT4G39770.1_Symbols:_TPPH_Haloacid_dehalogenase-like_hydrolase_(HAD)_superfamily_protein_	chr4:18449138-18451218 REVERSE LENGTH=349
Ta1.0_00264mRNA1	24	1.15761e-134	AT4G39756.1_Symbols:_Galactose_oxidase/kelch_repeat_superfamily_protein_	chr4:18441756-18442880 FORWARD LENGTH=374	71.3115	AT4G39756.1_Symbols:_Galactose_oxidase/kelch_repeat_superfamily_protein_	chr4:18441756-18442880 FORWARD LENGTH=374	79.918	AT4G39756.1_Symbols:_Galactose_oxidase/kelch_repeat_superfamily_protein_	chr4:18441756-18442880 FORWARD LENGTH=374	396	AT4G19870.2_Symbols:_Galactose_oxidase/kelch_repeat_superfamily_protein_	chr4:10783054-10784256 REVERSE LENGTH=400	404.831	AT4G39756.1_Symbols:_Galactose_oxidase/kelch_repeat_superfamily_protein_	chr4:18441756-18442880 FORWARD LENGTH=374
Ta1.0_00265mRNA1	10	5.78703e-64	AT4G39745.1_Symbols:_hydroxyproline-rich_glycoprotein_family_protein_	chr4:18437806-18438665 FORWARD LENGTH=253	60.8365	AT4G39745.1_Symbols:_hydroxyproline-rich_glycoprotein_family_protein_	chr4:18437806-18438665 FORWARD LENGTH=253	66.5399	AT4G39745.1_Symbols:_hydroxyproline-rich_glycoprotein_family_protein_	chr4:18437806-18438665 FORWARD LENGTH=253	276	AT2G22180.1_Symbols:_hydroxyproline-rich_glycoprotein_family_protein_	chr2:9428969-9429844 FORWARD LENGTH=291	204.912	AT4G39745.1_Symbols:_hydroxyproline-rich_glycoprotein_family_protein_	chr4:18437806-18438665 FORWARD LENGTH=253
Ta1.0_00266mRNA1	2	1.79372e-148	AT4G39740.1_Symbols:_Thioredoxin_superfamily_protein_	chr4:18435586-18437095 REVERSE LENGTH=276	79.2115	AT4G39740.1_Symbols:_Thioredoxin_superfamily_protein_	chr4:18435586-18437095 REVERSE LENGTH=276	84.5878	AT4G39740.1_Symbols:_Thioredoxin_superfamily_protein_	chr4:18435586-18437095 REVERSE LENGTH=276	276	AT4G39740.1_Symbols:_Thioredoxin_superfamily_protein_	chr4:18435586-18437095 REVERSE LENGTH=276	421.394	AT4G39740.1_Symbols:_Thioredoxin_superfamily_protein_	chr4:18435586-18437095 REVERSE LENGTH=276
Ta1.0_00267mRNA1	10	4.08405e-111	AT4G39730.1_Symbols:_Lipase/lipooxygenase,_PLAT/LH2_family_protein_	chr4:18432950-18433581 FORWARD LENGTH=181	85.6354	AT4G39730.1_Symbols:_Lipase/lipooxygenase,_PLAT/LH2_family_protein_	chr4:18432950-18433581 FORWARD LENGTH=181	94.4785	AT2G22170.1_Symbols:_Lipase/lipooxygenase,_PLAT/LH2_family_protein_	chr2:9427010-9427742 REVERSE LENGTH=183	181	AT4G39730.1_Symbols:_Lipase/lipooxygenase,_PLAT/LH2_family_protein_	chr4:18432950-18433581 FORWARD LENGTH=181	318.546	AT4G39730.1_Symbols:_Lipase/lipooxygenase,_PLAT/LH2_family_protein_	chr4:18432950-18433581 FORWARD LENGTH=181
Ta1.0_00268mRNA1	10	5.72678e-126	AT4G39720.1_Symbols:_VQ_motif-containing_protein_	chr4:18429992-18430864 REVERSE LENGTH=290	80.8824	AT4G39720.1_Symbols:_VQ_motif-containing_protein_	chr4:18429992-18430864 REVERSE LENGTH=290	88.2353	AT4G39720.1_Symbols:_VQ_motif-containing_protein_	chr4:18429992-18430864 REVERSE LENGTH=290	268	AT4G39720.1_Symbols:_VQ_motif-containing_protein_	chr4:18429992-18430864 REVERSE LENGTH=290	365.155	AT4G39720.1_Symbols:_VQ_motif-containing_protein_	chr4:18429992-18430864 REVERSE LENGTH=290
Ta1.0_00269mRNA1	10	2.24768e-128	AT4G39710.1_Symbols:_FKBP16-2_FK506-binding_protein_16-2_	chr4:18427249-18428325 REVERSE LENGTH=217	91.0314	AT4G39710.1_Symbols:_FKBP16-2_FK506-binding_protein_16-2_	chr4:18427249-18428325 REVERSE LENGTH=217	93.722	AT4G39710.1_Symbols:_FKBP16-2_FK506-binding_protein_16-2_	chr4:18427249-18428325 REVERSE LENGTH=217	217	AT4G39710.1_Symbols:_FKBP16-2_FK506-binding_protein_16-2_	chr4:18427249-18428325 REVERSE LENGTH=217	365.54	AT4G39710.1_Symbols:_FKBP16-2_FK506-binding_protein_16-2_	chr4:18427249-18428325 REVERSE LENGTH=217
Ta1.0_00270mRNA1	4	0	AT4G39690.1_Symbols:_FUNCTIONS_IN:_molecular_function_unknown;_INVOLVED_IN:_biological_process_unknown;_LOCATED_IN:_mitochondrion;_EXPRESSED_IN:_26_plant_structures;_EXPRESSED_DURING:_14_growth_s	chr4:18417755-18421633 FORWARD LENGTH=650	71.2538	AT4G39690.1_Symbols:_FUNCTIONS_IN:_molecular_function_unknown;_INVOLVED_IN:_biological_process_unknown;_LOCATED_IN:_mitochondrion;_EXPRESSED_IN:_26_plant_structures;_EXPRESSED_DURING:_14_growth_s	chr4:18417755-18421633 FORWARD LENGTH=650	79.9694	AT4G39690.1_Symbols:_FUNCTIONS_IN:_molecular_function_unknown;_INVOLVED_IN:_biological_process_unknown;_LOCATED_IN:_mitochondrion;_EXPRESSED_IN:_26_plant_structures;_EXPRESSED_DURING:_14_growth_s	chr4:18417755-18421633 FORWARD LENGTH=650	646	AT4G39690.1_Symbols:_FUNCTIONS_IN:_molecular_function_unknown;_INVOLVED_IN:_biological_process_unknown;_LOCATED_IN:_mitochondrion;_EXPRESSED_IN:_26_plant_structures;_EXPRESSED_DURING:_14_growth_s	chr4:18417755-18421633 FORWARD LENGTH=650	774.622	AT4G39690.1_Symbols:_FUNCTIONS_IN:_molecular_function_unknown;_INVOLVED_IN:_biological_process_unknown;_LOCATED_IN:_mitochondrion;_EXPRESSED_IN:_26_plant_structures;_EXPRESSED_DURING:_14_growth_s	chr4:18417755-18421633 FORWARD LENGTH=650
Ta1.0_00271mRNA1	2	0	AT4G39680.2_Symbols:_SAP_domain-containing_protein_	chr4:18414604-18416938 REVERSE LENGTH=633	69.9102	AT4G39680.2_Symbols:_SAP_domain-containing_protein_	chr4:18414604-18416938 REVERSE LENGTH=633	74.4012	AT4G39680.2_Symbols:_SAP_domain-containing_protein_	chr4:18414604-18416938 REVERSE LENGTH=633	631	AT4G39680.2_Symbols:_SAP_domain-containing_protein_	chr4:18414604-18416938 REVERSE LENGTH=633	656.751	AT4G39680.2_Symbols:_SAP_domain-containing_protein_	chr4:18414604-18416938 REVERSE LENGTH=633
Ta1.0_00272mRNA1	10	6.81688e-139	AT4G39670.1_Symbols:_Glycolipid_transfer_protein_(GLTP)_family_protein_	chr4:18410172-18410861 FORWARD LENGTH=229	88.3178	AT4G39670.1_Symbols:_Glycolipid_transfer_protein_(GLTP)_family_protein_	chr4:18410172-18410861 FORWARD LENGTH=229	94.3925	AT4G39670.1_Symbols:_Glycolipid_transfer_protein_(GLTP)_family_protein_	chr4:18410172-18410861 FORWARD LENGTH=229	213	AT4G39670.1_Symbols:_Glycolipid_transfer_protein_(GLTP)_family_protein_	chr4:18410172-18410861 FORWARD LENGTH=229	392.889	AT4G39670.1_Symbols:_Glycolipid_transfer_protein_(GLTP)_family_protein_	chr4:18410172-18410861 FORWARD LENGTH=229
Ta1.0_00273mRNA1	10	0	AT4G39660.1_Symbols:_AGT2_alanine:glyoxylate_aminotransferase_2_	chr4:18406797-18409262 FORWARD LENGTH=476	91.9255	AT4G39660.1_Symbols:_AGT2_alanine:glyoxylate_aminotransferase_2_	chr4:18406797-18409262 FORWARD LENGTH=476	94.617	AT4G39660.1_Symbols:_AGT2_alanine:glyoxylate_aminotransferase_2_	chr4:18406797-18409262 FORWARD LENGTH=476	476	AT4G39660.1_Symbols:_AGT2_alanine:glyoxylate_aminotransferase_2_	chr4:18406797-18409262 FORWARD LENGTH=476	908.286	AT4G39660.1_Symbols:_AGT2_alanine:glyoxylate_aminotransferase_2_	chr4:18406797-18409262 FORWARD LENGTH=476
Ta1.0_00274mRNA1	12	0	AT4G39640.2_Symbols:_GGT1_gamma-glutamyl_transpeptidase_1_	chr4:18400608-18402861 FORWARD LENGTH=572	87.9781	AT1G69820.1_Symbols:_GGT3,_GGT4_gamma-glutamyl_transpeptidase_3_	chr1:26283312-26284134 REVERSE LENGTH=191	93.4426	AT1G69820.1_Symbols:_GGT3,_GGT4_gamma-glutamyl_transpeptidase_3_	chr1:26283312-26284134 REVERSE LENGTH=191	569	AT4G39650.1_Symbols:_GGT2_gamma-glutamyl_transpeptidase_2_	chr4:18403602-18405914 FORWARD LENGTH=578	915.22	AT4G39640.2_Symbols:_GGT1_gamma-glutamyl_transpeptidase_1_	chr4:18400608-18402861 FORWARD LENGTH=572
Ta1.0_00275mRNA1	39	0	AT4G39620.1_Symbols:_EMB2453,_ATPPR5_Tetratricopeptide_repeat_(TPR)-like_superfamily_protein_	chr4:18395294-18397578 FORWARD LENGTH=563	91.9662	AT4G39620.1_Symbols:_EMB2453,_ATPPR5_Tetratricopeptide_repeat_(TPR)-like_superfamily_protein_	chr4:18395294-18397578 FORWARD LENGTH=563	96.4059	AT4G39620.1_Symbols:_EMB2453,_ATPPR5_Tetratricopeptide_repeat_(TPR)-like_superfamily_protein_	chr4:18395294-18397578 FORWARD LENGTH=563	473	AT4G39620.1_Symbols:_EMB2453,_ATPPR5_Tetratricopeptide_repeat_(TPR)-like_superfamily_protein_	chr4:18395294-18397578 FORWARD LENGTH=563	919.072	AT4G39620.1_Symbols:_EMB2453,_ATPPR5_Tetratricopeptide_repeat_(TPR)-like_superfamily_protein_	chr4:18395294-18397578 FORWARD LENGTH=563
Ta1.0_00276mRNA1	10	5.12444e-147	AT4G39610.1_Symbols:_Protein_of_unknown_function,_DUF617_	chr4:18393808-18394602 REVERSE LENGTH=264	92.6724	AT4G39610.1_Symbols:_Protein_of_unknown_function,_DUF617_	chr4:18393808-18394602 REVERSE LENGTH=264	95.6897	AT4G39610.1_Symbols:_Protein_of_unknown_function,_DUF617_	chr4:18393808-18394602 REVERSE LENGTH=264	229	AT4G39610.1_Symbols:_Protein_of_unknown_function,_DUF617_	chr4:18393808-18394602 REVERSE LENGTH=264	416.387	AT4G39610.1_Symbols:_Protein_of_unknown_function,_DUF617_	chr4:18393808-18394602 REVERSE LENGTH=264
Ta1.0_00277mRNA1	8	0.00119235	AT1G36622.1_Symbols:_unknown_protein;_LOCATED_IN:_endomembrane_system;_BEST_Arabidopsis_thaliana_protein_match_is:_unknown_protein_(TAIR:AT1G36640.1);_Has_12_Blast_hits_to_12_proteins_in_2_specie	chr1:13836417-13836925 REVERSE LENGTH=74	44.4444	AT1G36640.1_Symbols:_unknown_protein;_FUNCTIONS_IN:_molecular_function_unknown;_INVOLVED_IN:_biological_process_unknown;_LOCATED_IN:_endomembrane_system;_EXPRESSED_IN:_sperm_cell,_root;_BEST_Arab	chr1:13853176-13853583 REVERSE LENGTH=75	60.6061	AT5G07630.1_Symbols:_lipid_transporters_	chr5:2410703-2414523 FORWARD LENGTH=611	54	AT2G01630.1_Symbols:_O-Glycosyl_hydrolases_family_17_protein_	chr2:279541-281955 REVERSE LENGTH=501	34.2686	AT1G36622.1_Symbols:_unknown_protein;_LOCATED_IN:_endomembrane_system;_BEST_Arabidopsis_thaliana_protein_match_is:_unknown_protein_(TAIR:AT1G36640.1);_Has_12_Blast_hits_to_12_proteins_in_2_specie	chr1:13836417-13836925 REVERSE LENGTH=74
Ta1.0_00278mRNA1	40	0	AT4G39580.1_Symbols:_Galactose_oxidase/kelch_repeat_superfamily_protein_	chr4:18385684-18386811 REVERSE LENGTH=375	81.383	AT4G39580.1_Symbols:_Galactose_oxidase/kelch_repeat_superfamily_protein_	chr4:18385684-18386811 REVERSE LENGTH=375	88.8298	AT4G39580.1_Symbols:_Galactose_oxidase/kelch_repeat_superfamily_protein_	chr4:18385684-18386811 REVERSE LENGTH=375	396	AT4G39590.1_Symbols:_Galactose_oxidase/kelch_repeat_superfamily_protein_	chr4:18387515-18388723 REVERSE LENGTH=402	592.808	AT4G39580.1_Symbols:_Galactose_oxidase/kelch_repeat_superfamily_protein_	chr4:18385684-18386811 REVERSE LENGTH=375
Ta1.0_00279mRNA1	10	2.86062e-160	AT4G39540.2_Symbols:_SK2,_ATSK2_shikimate_kinase_2_	chr4:18378561-18380253 FORWARD LENGTH=300	75.7962	AT4G39540.3_Symbols:_SK2_shikimate_kinase_2_	chr4:18378561-18380253 FORWARD LENGTH=308	82.1656	AT4G39540.3_Symbols:_SK2_shikimate_kinase_2_	chr4:18378561-18380253 FORWARD LENGTH=308	308	AT4G39540.3_Symbols:_SK2_shikimate_kinase_2_	chr4:18378561-18380253 FORWARD LENGTH=308	453.751	AT4G39540.3_Symbols:_SK2_shikimate_kinase_2_	chr4:18378561-18380253 FORWARD LENGTH=308
Ta1.0_00280mRNA1	35	0	AT4G39530.1_Symbols:_Tetratricopeptide_repeat_(TPR)-like_superfamily_protein_	chr4:18374736-18377240 REVERSE LENGTH=834	84.994	AT4G39530.1_Symbols:_Tetratricopeptide_repeat_(TPR)-like_superfamily_protein_	chr4:18374736-18377240 REVERSE LENGTH=834	91.5966	AT4G39530.1_Symbols:_Tetratricopeptide_repeat_(TPR)-like_superfamily_protein_	chr4:18374736-18377240 REVERSE LENGTH=834	847	AT3G02330.1_Symbols:_Pentatricopeptide_repeat_(PPR)_superfamily_protein_	chr3:473881-476592 REVERSE LENGTH=903	1427.54	AT4G39530.1_Symbols:_Tetratricopeptide_repeat_(TPR)-like_superfamily_protein_	chr4:18374736-18377240 REVERSE LENGTH=834
Ta1.0_00281mRNA1	10	0	AT4G39520.1_Symbols:_GTP-binding_protein-related_	chr4:18371329-18374000 REVERSE LENGTH=369	84.5528	AT4G39520.1_Symbols:_GTP-binding_protein-related_	chr4:18371329-18374000 REVERSE LENGTH=369	85.9079	AT4G39520.1_Symbols:_GTP-binding_protein-related_	chr4:18371329-18374000 REVERSE LENGTH=369	369	AT4G39520.1_Symbols:_GTP-binding_protein-related_	chr4:18371329-18374000 REVERSE LENGTH=369	526.168	AT4G39520.1_Symbols:_GTP-binding_protein-related_	chr4:18371329-18374000 REVERSE LENGTH=369
Ta1.0_00282mRNA1	10	0	AT1G47620.1_Symbols:_CYP96A8_cytochrome_P450,_family_96,_subfamily_A,_polypeptide_8_	chr1:17508116-17509678 REVERSE LENGTH=520	66.9456	AT4G39500.1_Symbols:_CYP96A11_cytochrome_P450,_family_96,_subfamily_A,_polypeptide_11_	chr4:18366950-18368359 REVERSE LENGTH=469	80.6452	AT1G47620.1_Symbols:_CYP96A8_cytochrome_P450,_family_96,_subfamily_A,_polypeptide_8_	chr1:17508116-17509678 REVERSE LENGTH=520	518	AT1G47620.1_Symbols:_CYP96A8_cytochrome_P450,_family_96,_subfamily_A,_polypeptide_8_	chr1:17508116-17509678 REVERSE LENGTH=520	726.087	AT1G47620.1_Symbols:_CYP96A8_cytochrome_P450,_family_96,_subfamily_A,_polypeptide_8_	chr1:17508116-17509678 REVERSE LENGTH=520
Ta1.0_00283mRNA1	20	0	AT4G39490.1_Symbols:_CYP96A10_cytochrome_P450,_family_96,_subfamily_A,_polypeptide_10_	chr4:18365229-18366788 FORWARD LENGTH=519	86.4271	AT4G39490.1_Symbols:_CYP96A10_cytochrome_P450,_family_96,_subfamily_A,_polypeptide_10_	chr4:18365229-18366788 FORWARD LENGTH=519	91.2176	AT4G39490.1_Symbols:_CYP96A10_cytochrome_P450,_family_96,_subfamily_A,_polypeptide_10_	chr4:18365229-18366788 FORWARD LENGTH=519	516	AT4G39490.1_Symbols:_CYP96A10_cytochrome_P450,_family_96,_subfamily_A,_polypeptide_10_	chr4:18365229-18366788 FORWARD LENGTH=519	902.508	AT4G39490.1_Symbols:_CYP96A10_cytochrome_P450,_family_96,_subfamily_A,_polypeptide_10_	chr4:18365229-18366788 FORWARD LENGTH=519
Ta1.0_00284mRNA1	11	0	AT4G39470.1_Symbols:_Tetratricopeptide_repeat_(TPR)-like_superfamily_protein_	chr4:18359735-18361165 REVERSE LENGTH=341	82.8488	AT4G39470.1_Symbols:_Tetratricopeptide_repeat_(TPR)-like_superfamily_protein_	chr4:18359735-18361165 REVERSE LENGTH=341	87.5	AT4G39470.1_Symbols:_Tetratricopeptide_repeat_(TPR)-like_superfamily_protein_	chr4:18359735-18361165 REVERSE LENGTH=341	341	AT4G39470.1_Symbols:_Tetratricopeptide_repeat_(TPR)-like_superfamily_protein_	chr4:18359735-18361165 REVERSE LENGTH=341	580.867	AT4G39470.1_Symbols:_Tetratricopeptide_repeat_(TPR)-like_superfamily_protein_	chr4:18359735-18361165 REVERSE LENGTH=341
Ta1.0_00285mRNA1	14	6.30693e-179	AT4G39460.2_Symbols:_SAMC1_S-adenosylmethionine_carrier_1_	chr4:18356093-18358596 REVERSE LENGTH=325	77.628	AT4G39460.2_Symbols:_SAMC1_S-adenosylmethionine_carrier_1_	chr4:18356093-18358596 REVERSE LENGTH=325	80.0539	AT4G39460.2_Symbols:_SAMC1_S-adenosylmethionine_carrier_1_	chr4:18356093-18358596 REVERSE LENGTH=325	336	AT1G34065.1_Symbols:_SAMC2_S-adenosylmethionine_carrier_2_	chr1:12398717-12401036 REVERSE LENGTH=345	504.982	AT4G39460.2_Symbols:_SAMC1_S-adenosylmethionine_carrier_1_	chr4:18356093-18358596 REVERSE LENGTH=325
Ta1.0_00286mRNA1	6	0	AT4G39420.2_Symbols:_unknown_protein;_INVOLVED_IN:_biological_process_unknown;_LOCATED_IN:_cellular_component_unknown;_EXPRESSED_IN:_leaf;_EXPRESSED_DURING:_LP.04_four_leaves_visible,_LP.02_two_l	chr4:18339731-18354701 FORWARD LENGTH=3184	83.5953	AT4G39420.1_Symbols:_unknown_protein;_Has_46_Blast_hits_to_40_proteins_in_10_species:_Archae_-_0;_Bacteria_-_0;_Metazoa_-_0;_Fungi_-_0;_Plants_-_44;_Viruses_-_0;_Other_Eukaryotes_-_2_(source:_NCB	chr4:18339731-18354701 FORWARD LENGTH=2513	87.4615	AT4G39420.2_Symbols:_unknown_protein;_INVOLVED_IN:_biological_process_unknown;_LOCATED_IN:_cellular_component_unknown;_EXPRESSED_IN:_leaf;_EXPRESSED_DURING:_LP.04_four_leaves_visible,_LP.02_two_l	chr4:18339731-18354701 FORWARD LENGTH=3184	3184	AT4G39420.2_Symbols:_unknown_protein;_INVOLVED_IN:_biological_process_unknown;_LOCATED_IN:_cellular_component_unknown;_EXPRESSED_IN:_leaf;_EXPRESSED_DURING:_LP.04_four_leaves_visible,_LP.02_two_l	chr4:18339731-18354701 FORWARD LENGTH=3184	4957.12	AT4G39420.2_Symbols:_unknown_protein;_INVOLVED_IN:_biological_process_unknown;_LOCATED_IN:_cellular_component_unknown;_EXPRESSED_IN:_leaf;_EXPRESSED_DURING:_LP.04_four_leaves_visible,_LP.02_two_l	chr4:18339731-18354701 FORWARD LENGTH=3184
Ta1.0_00287mRNA1	11	1.11231e-32	AT4G39410.1_Symbols:_WRKY13,_ATWRKY13_WRKY_DNA-binding_protein_13_	chr4:18332937-18334789 REVERSE LENGTH=304	100	AT4G39410.1_Symbols:_WRKY13,_ATWRKY13_WRKY_DNA-binding_protein_13_	chr4:18332937-18334789 REVERSE LENGTH=304	100	AT4G39410.1_Symbols:_WRKY13,_ATWRKY13_WRKY_DNA-binding_protein_13_	chr4:18332937-18334789 REVERSE LENGTH=304	117	AT4G39410.1_Symbols:_WRKY13,_ATWRKY13_WRKY_DNA-binding_protein_13_	chr4:18332937-18334789 REVERSE LENGTH=304	121.324	AT4G39410.1_Symbols:_WRKY13,_ATWRKY13_WRKY_DNA-binding_protein_13_	chr4:18332937-18334789 REVERSE LENGTH=304
Ta1.0_00288mRNA1	18	0	AT4G39400.1_Symbols:_BRI1,_CBB2,_DWF2,_BIN1,_ATBRI1_Leucine-rich_receptor-like_protein_kinase_family_protein_	chr4:18324826-18328416 FORWARD LENGTH=1196	92.4399	AT4G39400.1_Symbols:_BRI1,_CBB2,_DWF2,_BIN1,_ATBRI1_Leucine-rich_receptor-like_protein_kinase_family_protein_	chr4:18324826-18328416 FORWARD LENGTH=1196	95.7045	AT4G39400.1_Symbols:_BRI1,_CBB2,_DWF2,_BIN1,_ATBRI1_Leucine-rich_receptor-like_protein_kinase_family_protein_	chr4:18324826-18328416 FORWARD LENGTH=1196	1164	AT4G39400.1_Symbols:_BRI1,_CBB2,_DWF2,_BIN1,_ATBRI1_Leucine-rich_receptor-like_protein_kinase_family_protein_	chr4:18324826-18328416 FORWARD LENGTH=1196	2066.2	AT4G39400.1_Symbols:_BRI1,_CBB2,_DWF2,_BIN1,_ATBRI1_Leucine-rich_receptor-like_protein_kinase_family_protein_	chr4:18324826-18328416 FORWARD LENGTH=1196
Ta1.0_00289mRNA1	10	0	AT4G39390.2_Symbols:_ATNST-KT1,_NST-K1_nucleotide_sugar_transporter-KT_1_	chr4:18316278-18317854 FORWARD LENGTH=337	85.3591	AT4G39390.2_Symbols:_ATNST-KT1,_NST-K1_nucleotide_sugar_transporter-KT_1_	chr4:18316278-18317854 FORWARD LENGTH=337	86.4641	AT4G39390.2_Symbols:_ATNST-KT1,_NST-K1_nucleotide_sugar_transporter-KT_1_	chr4:18316278-18317854 FORWARD LENGTH=337	334	AT4G09810.1_Symbols:_Nucleotide-sugar_transporter_family_protein_	chr4:6175415-6176892 REVERSE LENGTH=335	555.829	AT4G39390.2_Symbols:_ATNST-KT1,_NST-K1_nucleotide_sugar_transporter-KT_1_	chr4:18316278-18317854 FORWARD LENGTH=337
Ta1.0_00290mRNA1	10	0	AT4G39380.1_Symbols:_BEST_Arabidopsis_thaliana_protein_match_is:_TSL-kinase_interacting_protein_1_(TAIR:AT2G36960.3);_Has_80_Blast_hits_to_74_proteins_in_15_species:_Archae_-_0;_Bacteria_-_0;_Met	chr4:18309628-18311874 REVERSE LENGTH=518	66.1626	AT4G39380.1_Symbols:_BEST_Arabidopsis_thaliana_protein_match_is:_TSL-kinase_interacting_protein_1_(TAIR:AT2G36960.3);_Has_80_Blast_hits_to_74_proteins_in_15_species:_Archae_-_0;_Bacteria_-_0;_Met	chr4:18309628-18311874 REVERSE LENGTH=518	74.4802	AT4G39380.1_Symbols:_BEST_Arabidopsis_thaliana_protein_match_is:_TSL-kinase_interacting_protein_1_(TAIR:AT2G36960.3);_Has_80_Blast_hits_to_74_proteins_in_15_species:_Archae_-_0;_Bacteria_-_0;_Met	chr4:18309628-18311874 REVERSE LENGTH=518	534	AT4G39380.2_Symbols:_FUNCTIONS_IN:_molecular_function_unknown;_INVOLVED_IN:_biological_process_unknown;_LOCATED_IN:_cellular_component_unknown;_EXPRESSED_IN:_14_plant_structures;_EXPRESSED_DURING	chr4:18309628-18311874 REVERSE LENGTH=534	589.341	AT4G39380.1_Symbols:_BEST_Arabidopsis_thaliana_protein_match_is:_TSL-kinase_interacting_protein_1_(TAIR:AT2G36960.3);_Has_80_Blast_hits_to_74_proteins_in_15_species:_Archae_-_0;_Bacteria_-_0;_Met	chr4:18309628-18311874 REVERSE LENGTH=518
Ta1.0_00291mRNA1	12	0	AT4G39370.1_Symbols:_UBP27_ubiquitin-specific_protease_27_	chr4:18306392-18308625 FORWARD LENGTH=494	78.3439	AT4G39370.2_Symbols:_UBP27_ubiquitin-specific_protease_27_	chr4:18306392-18307931 FORWARD LENGTH=361	85.9873	AT4G39370.2_Symbols:_UBP27_ubiquitin-specific_protease_27_	chr4:18306392-18307931 FORWARD LENGTH=361	505	AT4G39370.3_Symbols:_UBP27_ubiquitin-specific_protease_27_	chr4:18306392-18308625 FORWARD LENGTH=505	619.772	AT4G39370.1_Symbols:_UBP27_ubiquitin-specific_protease_27_	chr4:18306392-18308625 FORWARD LENGTH=494
Ta1.0_00292mRNA1	8	0	AT2G21790.1_Symbols:_R1,_RNR1,_CLS8,_ATRNR1_ribonucleotide_reductase_1_	chr2:9293529-9297580 FORWARD LENGTH=816	91.299	AT2G21790.1_Symbols:_R1,_RNR1,_CLS8,_ATRNR1_ribonucleotide_reductase_1_	chr2:9293529-9297580 FORWARD LENGTH=816	96.3235	AT2G21790.1_Symbols:_R1,_RNR1,_CLS8,_ATRNR1_ribonucleotide_reductase_1_	chr2:9293529-9297580 FORWARD LENGTH=816	816	AT2G21790.1_Symbols:_R1,_RNR1,_CLS8,_ATRNR1_ribonucleotide_reductase_1_	chr2:9293529-9297580 FORWARD LENGTH=816	1553.11	AT2G21790.1_Symbols:_R1,_RNR1,_CLS8,_ATRNR1_ribonucleotide_reductase_1_	chr2:9293529-9297580 FORWARD LENGTH=816
Ta1.0_00293mRNA1	2	3.84035e-26	AT4G39360.1_Symbols:_unknown_protein;_BEST_Arabidopsis_thaliana_protein_match_is:_unknown_protein_(TAIR:AT2G21780.1);_Has_13_Blast_hits_to_13_proteins_in_2_species:_Archae_-_0;_Bacteria_-_0;_Meta	chr4:18303031-18303435 FORWARD LENGTH=134	58.0153	AT4G39360.1_Symbols:_unknown_protein;_BEST_Arabidopsis_thaliana_protein_match_is:_unknown_protein_(TAIR:AT2G21780.1);_Has_13_Blast_hits_to_13_proteins_in_2_species:_Archae_-_0;_Bacteria_-_0;_Meta	chr4:18303031-18303435 FORWARD LENGTH=134	74.0458	AT4G39360.1_Symbols:_unknown_protein;_BEST_Arabidopsis_thaliana_protein_match_is:_unknown_protein_(TAIR:AT2G21780.1);_Has_13_Blast_hits_to_13_proteins_in_2_species:_Archae_-_0;_Bacteria_-_0;_Meta	chr4:18303031-18303435 FORWARD LENGTH=134	130	AT4G39360.1_Symbols:_unknown_protein;_BEST_Arabidopsis_thaliana_protein_match_is:_unknown_protein_(TAIR:AT2G21780.1);_Has_13_Blast_hits_to_13_proteins_in_2_species:_Archae_-_0;_Bacteria_-_0;_Meta	chr4:18303031-18303435 FORWARD LENGTH=134	97.4413	AT4G39360.1_Symbols:_unknown_protein;_BEST_Arabidopsis_thaliana_protein_match_is:_unknown_protein_(TAIR:AT2G21780.1);_Has_13_Blast_hits_to_13_proteins_in_2_species:_Archae_-_0;_Bacteria_-_0;_Meta	chr4:18303031-18303435 FORWARD LENGTH=134
Ta1.0_00294mRNA1	12	0	AT4G39350.1_Symbols:_CESA2,_ATH-A,_ATCESA2_cellulose_synthase_A2_	chr4:18297078-18301890 FORWARD LENGTH=1084	95.6881	AT4G39350.1_Symbols:_CESA2,_ATH-A,_ATCESA2_cellulose_synthase_A2_	chr4:18297078-18301890 FORWARD LENGTH=1084	98.0734	AT4G39350.1_Symbols:_CESA2,_ATH-A,_ATCESA2_cellulose_synthase_A2_	chr4:18297078-18301890 FORWARD LENGTH=1084	1086	AT2G21770.1_Symbols:_CESA9,_CESA09_cellulose_synthase_A9_	chr2:9284837-9289495 FORWARD LENGTH=1088	1940.24	AT4G39350.1_Symbols:_CESA2,_ATH-A,_ATCESA2_cellulose_synthase_A2_	chr4:18297078-18301890 FORWARD LENGTH=1084
Ta1.0_00295mRNA1	5	1.36304	AT3G16950.2_Symbols:_LPD1,_ptlpd1_lipoamide_dehydrogenase_1_	chr3:5786508-5790383 REVERSE LENGTH=623	40	AT3G55250.1_Symbols:_unknown_protein;_FUNCTIONS_IN:_molecular_function_unknown;_INVOLVED_IN:_biological_process_unknown;_LOCATED_IN:_mitochondrion,_chloroplast,_nucleus;_EXPRESSED_IN:_23_plant_st	chr3:20479302-20480324 FORWARD LENGTH=277	72	AT3G18230.1_Symbols:_Octicosapeptide/Phox/Bem1p_family_protein_	chr3:6251495-6253971 FORWARD LENGTH=666	61	AT1G20720.1_Symbols:_RAD3-like_DNA-binding_helicase_protein_	chr1:7185658-7192794 REVERSE LENGTH=1175	26.9498	AT3G16950.2_Symbols:_LPD1,_ptlpd1_lipoamide_dehydrogenase_1_	chr3:5786508-5790383 REVERSE LENGTH=623
Ta1.0_00296mRNA1	10	0	AT4G39330.1_Symbols:_ATCAD9,_CAD9_cinnamyl_alcohol_dehydrogenase_9_	chr4:18291268-18292772 FORWARD LENGTH=360	92.2222	AT4G39330.1_Symbols:_ATCAD9,_CAD9_cinnamyl_alcohol_dehydrogenase_9_	chr4:18291268-18292772 FORWARD LENGTH=360	96.6667	AT4G39330.1_Symbols:_ATCAD9,_CAD9_cinnamyl_alcohol_dehydrogenase_9_	chr4:18291268-18292772 FORWARD LENGTH=360	360	AT4G39330.1_Symbols:_ATCAD9,_CAD9_cinnamyl_alcohol_dehydrogenase_9_	chr4:18291268-18292772 FORWARD LENGTH=360	658.677	AT4G39330.1_Symbols:_ATCAD9,_CAD9_cinnamyl_alcohol_dehydrogenase_9_	chr4:18291268-18292772 FORWARD LENGTH=360
Ta1.0_00297mRNA1	3	3.77866e-47	AT4G39320.1_Symbols:_microtubule-associated_protein-related_	chr4:18289102-18289702 FORWARD LENGTH=166	71.4286	AT5G64690.1_Symbols:_neurofilament_triplet_H_protein-related_	chr5:25862969-25864521 FORWARD LENGTH=344	92.8571	AT5G64690.1_Symbols:_neurofilament_triplet_H_protein-related_	chr5:25862969-25864521 FORWARD LENGTH=344	166	AT4G39320.1_Symbols:_microtubule-associated_protein-related_	chr4:18289102-18289702 FORWARD LENGTH=166	152.91	AT4G39320.1_Symbols:_microtubule-associated_protein-related_	chr4:18289102-18289702 FORWARD LENGTH=166
Ta1.0_00298mRNA1	10	6.55704e-13	AT4G39300.1_Symbols:_unknown_protein;_FUNCTIONS_IN:_molecular_function_unknown;_INVOLVED_IN:_biological_process_unknown;_LOCATED_IN:_chloroplast;_EXPRESSED_IN:_22_plant_structures;_EXPRESSED_DURI	chr4:18286835-18287823 FORWARD LENGTH=96	96.6667	AT4G39300.1_Symbols:_unknown_protein;_FUNCTIONS_IN:_molecular_function_unknown;_INVOLVED_IN:_biological_process_unknown;_LOCATED_IN:_chloroplast;_EXPRESSED_IN:_22_plant_structures;_EXPRESSED_DURI	chr4:18286835-18287823 FORWARD LENGTH=96	96.6667	AT4G39300.1_Symbols:_unknown_protein;_FUNCTIONS_IN:_molecular_function_unknown;_INVOLVED_IN:_biological_process_unknown;_LOCATED_IN:_chloroplast;_EXPRESSED_IN:_22_plant_structures;_EXPRESSED_DURI	chr4:18286835-18287823 FORWARD LENGTH=96	36	AT1G55205.2_Symbols:_unknown_protein;_FUNCTIONS_IN:_molecular_function_unknown;_INVOLVED_IN:_biological_process_unknown;_LOCATED_IN:_chloroplast;_BEST_Arabidopsis_thaliana_protein_match_is:_unkno	chr1:20594584-20595094 FORWARD LENGTH=103	59.6918	AT4G39300.1_Symbols:_unknown_protein;_FUNCTIONS_IN:_molecular_function_unknown;_INVOLVED_IN:_biological_process_unknown;_LOCATED_IN:_chloroplast;_EXPRESSED_IN:_22_plant_structures;_EXPRESSED_DURI	chr4:18286835-18287823 FORWARD LENGTH=96
Ta1.0_00299mRNA1	13	1.51615e-07	AT1G73490.2_Symbols:_RNA-binding_(RRM/RBD/RNP_motifs)_family_protein_	chr1:27633496-27634867 REVERSE LENGTH=260	61.2903	AT3G18610.1_Symbols:_PARLL1,_ATNUC-L2,_NUC-L2_nucleolin_like_2_	chr3:6404270-6407822 REVERSE LENGTH=636	79.3103	AT1G48920.1_Symbols:_ATNUC-L1,_PARL1,_NUC-L1_nucleolin_like_1_	chr1:18098186-18101422 FORWARD LENGTH=557	61	AT1G73490.2_Symbols:_RNA-binding_(RRM/RBD/RNP_motifs)_family_protein_	chr1:27633496-27634867 REVERSE LENGTH=260	47.7506	AT1G73490.2_Symbols:_RNA-binding_(RRM/RBD/RNP_motifs)_family_protein_	chr1:27633496-27634867 REVERSE LENGTH=260
Ta1.0_00300mRNA1	10	0	AT4G39280.1_Symbols:_phenylalanyl-tRNA_synthetase,_putative_/_phenylalanine--tRNA_ligase,_putative_	chr4:18281641-18284831 REVERSE LENGTH=485	87.0103	AT4G39280.1_Symbols:_phenylalanyl-tRNA_synthetase,_putative_/_phenylalanine--tRNA_ligase,_putative_	chr4:18281641-18284831 REVERSE LENGTH=485	90.3093	AT4G39280.1_Symbols:_phenylalanyl-tRNA_synthetase,_putative_/_phenylalanine--tRNA_ligase,_putative_	chr4:18281641-18284831 REVERSE LENGTH=485	485	AT4G39280.1_Symbols:_phenylalanyl-tRNA_synthetase,_putative_/_phenylalanine--tRNA_ligase,_putative_	chr4:18281641-18284831 REVERSE LENGTH=485	866.3	AT4G39280.1_Symbols:_phenylalanyl-tRNA_synthetase,_putative_/_phenylalanine--tRNA_ligase,_putative_	chr4:18281641-18284831 REVERSE LENGTH=485
Ta1.0_00301mRNA1	10	0	AT4G39270.1_Symbols:_Leucine-rich_repeat_protein_kinase_family_protein_	chr4:18276874-18279710 FORWARD LENGTH=864	82.7338	AT4G39270.1_Symbols:_Leucine-rich_repeat_protein_kinase_family_protein_	chr4:18276874-18279710 FORWARD LENGTH=864	89.3285	AT4G39270.1_Symbols:_Leucine-rich_repeat_protein_kinase_family_protein_	chr4:18276874-18279710 FORWARD LENGTH=864	823	AT4G39270.1_Symbols:_Leucine-rich_repeat_protein_kinase_family_protein_	chr4:18276874-18279710 FORWARD LENGTH=864	1160.59	AT4G39270.1_Symbols:_Leucine-rich_repeat_protein_kinase_family_protein_	chr4:18276874-18279710 FORWARD LENGTH=864
Ta1.0_00302mRNA1	10	9.56539e-129	AT4G39240.1_Symbols:_Galactose_oxidase/kelch_repeat_superfamily_protein_	chr4:18269599-18270726 REVERSE LENGTH=375	54.7337	AT4G39240.1_Symbols:_Galactose_oxidase/kelch_repeat_superfamily_protein_	chr4:18269599-18270726 REVERSE LENGTH=375	74.2972	AT3G27910.1_Symbols:_Galactose_oxidase/kelch_repeat_superfamily_protein_	chr3:10357232-10358116 REVERSE LENGTH=294	357	AT4G39590.1_Symbols:_Galactose_oxidase/kelch_repeat_superfamily_protein_	chr4:18387515-18388723 REVERSE LENGTH=402	377.867	AT4G39240.1_Symbols:_Galactose_oxidase/kelch_repeat_superfamily_protein_	chr4:18269599-18270726 REVERSE LENGTH=375
Ta1.0_00303mRNA1	10	9.17768e-48	AT4G39260.3_Symbols:_CCR1,_ATGRP8,_GR-RBP8,_GRP8_cold,_circadian_rhythm,_and_RNA_binding_1_	chr4:18274166-18274958 REVERSE LENGTH=92	90.2439	AT4G39260.3_Symbols:_CCR1,_ATGRP8,_GR-RBP8,_GRP8_cold,_circadian_rhythm,_and_RNA_binding_1_	chr4:18274166-18274958 REVERSE LENGTH=92	95.5224	AT4G39260.4_Symbols:_CCR1,_ATGRP8,_GR-RBP8,_GRP8_cold,_circadian_rhythm,_and_RNA_binding_1_	chr4:18274166-18274958 REVERSE LENGTH=105	84	AT3G26420.1_Symbols:_ATRZ-1A_RNA-binding_(RRM/RBD/RNP_motifs)_family_protein_with_retrovirus_zinc_finger-like_domain_	chr3:9671953-9673055 FORWARD LENGTH=245	153.68	AT4G39260.2_Symbols:_CCR1,_ATGRP8,_GR-RBP8,_GRP8_cold,_circadian_rhythm,_and_RNA_binding_1_	chr4:18274166-18274958 REVERSE LENGTH=126
Ta1.0_00304mRNA1	10	3.88581e-52	AT4G39250.1_Symbols:_ATRL1,_RSM2,_RL1_RAD-like_1_	chr4:18271457-18271857 REVERSE LENGTH=100	90.8046	AT4G39250.1_Symbols:_ATRL1,_RSM2,_RL1_RAD-like_1_	chr4:18271457-18271857 REVERSE LENGTH=100	91.954	AT4G39250.1_Symbols:_ATRL1,_RSM2,_RL1_RAD-like_1_	chr4:18271457-18271857 REVERSE LENGTH=100	88	AT2G21650.1_Symbols:_MEE3,_ATRL2,_RSM1_Homeodomain-like_superfamily_protein_	chr2:9259654-9260419 FORWARD LENGTH=101	162.155	AT4G39250.1_Symbols:_ATRL1,_RSM2,_RL1_RAD-like_1_	chr4:18271457-18271857 REVERSE LENGTH=100
Ta1.0_00305mRNA1	10	4.79154e-177	AT4G39240.1_Symbols:_Galactose_oxidase/kelch_repeat_superfamily_protein_	chr4:18269599-18270726 REVERSE LENGTH=375	71.8663	AT4G39240.1_Symbols:_Galactose_oxidase/kelch_repeat_superfamily_protein_	chr4:18269599-18270726 REVERSE LENGTH=375	83.5655	AT4G39240.1_Symbols:_Galactose_oxidase/kelch_repeat_superfamily_protein_	chr4:18269599-18270726 REVERSE LENGTH=375	372	AT4G14905.2_Symbols:_Galactose_oxidase/kelch_repeat_superfamily_protein_	chr4:8526879-8527997 REVERSE LENGTH=372	501.516	AT4G39240.1_Symbols:_Galactose_oxidase/kelch_repeat_superfamily_protein_	chr4:18269599-18270726 REVERSE LENGTH=375
Ta1.0_00306mRNA1	6	4.24829e-35	AT4G39235.1_Symbols:_unknown_protein;_BEST_Arabidopsis_thaliana_protein_match_is:_unknown_protein_(TAIR:AT3G05570.1);_Has_30201_Blast_hits_to_17322_proteins_in_780_species:_Archae_-_12;_Bacteria_	chr4:18268514-18269034 FORWARD LENGTH=86	82.3529	AT4G39235.1_Symbols:_unknown_protein;_BEST_Arabidopsis_thaliana_protein_match_is:_unknown_protein_(TAIR:AT3G05570.1);_Has_30201_Blast_hits_to_17322_proteins_in_780_species:_Archae_-_12;_Bacteria_	chr4:18268514-18269034 FORWARD LENGTH=86	91.7647	AT4G39235.1_Symbols:_unknown_protein;_BEST_Arabidopsis_thaliana_protein_match_is:_unknown_protein_(TAIR:AT3G05570.1);_Has_30201_Blast_hits_to_17322_proteins_in_780_species:_Archae_-_12;_Bacteria_	chr4:18268514-18269034 FORWARD LENGTH=86	89	AT3G05570.1_Symbols:_unknown_protein;_BEST_Arabidopsis_thaliana_protein_match_is:_unknown_protein_(TAIR:AT4G39235.1);_Has_73_Blast_hits_to_73_proteins_in_11_species:_Archae_-_0;_Bacteria_-_0;_Met	chr3:1616265-1616636 REVERSE LENGTH=90	119.013	AT4G39235.1_Symbols:_unknown_protein;_BEST_Arabidopsis_thaliana_protein_match_is:_unknown_protein_(TAIR:AT3G05570.1);_Has_30201_Blast_hits_to_17322_proteins_in_780_species:_Archae_-_12;_Bacteria_	chr4:18268514-18269034 FORWARD LENGTH=86
Ta1.0_00307mRNA1	10	0	AT4G39230.1_Symbols:_NmrA-like_negative_transcriptional_regulator_family_protein_	chr4:18266024-18267604 REVERSE LENGTH=308	90.9091	AT4G39230.1_Symbols:_NmrA-like_negative_transcriptional_regulator_family_protein_	chr4:18266024-18267604 REVERSE LENGTH=308	95.4545	AT4G39230.1_Symbols:_NmrA-like_negative_transcriptional_regulator_family_protein_	chr4:18266024-18267604 REVERSE LENGTH=308	317	AT1G75300.1_Symbols:_NmrA-like_negative_transcriptional_regulator_family_protein_	chr1:28255552-28256927 FORWARD LENGTH=322	583.563	AT4G39230.1_Symbols:_NmrA-like_negative_transcriptional_regulator_family_protein_	chr4:18266024-18267604 REVERSE LENGTH=308
Ta1.0_00308mRNA1	7	3.89214e-45	AT4G39220.1_Symbols:_ATRER1A_Rer1_family_protein_	chr4:18264280-18265531 FORWARD LENGTH=191	97.1831	AT4G39220.1_Symbols:_ATRER1A_Rer1_family_protein_	chr4:18264280-18265531 FORWARD LENGTH=191	100	AT4G39220.1_Symbols:_ATRER1A_Rer1_family_protein_	chr4:18264280-18265531 FORWARD LENGTH=191	76	AT2G21600.1_Symbols:_ATRER1B,_RER1B_endoplasmatic_reticulum_retrieval_protein_1B_	chr2:9243550-9244579 FORWARD LENGTH=195	145.976	AT4G39220.1_Symbols:_ATRER1A_Rer1_family_protein_	chr4:18264280-18265531 FORWARD LENGTH=191
Ta1.0_00309mRNA1	7	3.62973e-62	AT4G39220.1_Symbols:_ATRER1A_Rer1_family_protein_	chr4:18264280-18265531 FORWARD LENGTH=191	97.4576	AT4G39220.1_Symbols:_ATRER1A_Rer1_family_protein_	chr4:18264280-18265531 FORWARD LENGTH=191	98.3051	AT4G39220.1_Symbols:_ATRER1A_Rer1_family_protein_	chr4:18264280-18265531 FORWARD LENGTH=191	118	AT4G39220.1_Symbols:_ATRER1A_Rer1_family_protein_	chr4:18264280-18265531 FORWARD LENGTH=191	191.815	AT4G39220.1_Symbols:_ATRER1A_Rer1_family_protein_	chr4:18264280-18265531 FORWARD LENGTH=191
Ta1.0_00310mRNA1	10	0	AT4G39210.1_Symbols:_APL3_Glucose-1-phosphate_adenylyltransferase_family_protein_	chr4:18260332-18263181 FORWARD LENGTH=521	87.156	AT4G39210.1_Symbols:_APL3_Glucose-1-phosphate_adenylyltransferase_family_protein_	chr4:18260332-18263181 FORWARD LENGTH=521	91.1927	AT4G39210.1_Symbols:_APL3_Glucose-1-phosphate_adenylyltransferase_family_protein_	chr4:18260332-18263181 FORWARD LENGTH=521	523	AT2G21590.2_Symbols:_APL4_Glucose-1-phosphate_adenylyltransferase_family_protein_	chr2:9239362-9242150 FORWARD LENGTH=523	967.607	AT4G39210.1_Symbols:_APL3_Glucose-1-phosphate_adenylyltransferase_family_protein_	chr4:18260332-18263181 FORWARD LENGTH=521
Ta1.0_00311mRNA1	7	4.64049e-124	AT4G39190.1_Symbols:_unknown_protein;_BEST_Arabidopsis_thaliana_protein_match_is:_unknown_protein_(TAIR:AT2G21560.1);_Has_5536_Blast_hits_to_3562_proteins_in_401_species:_Archae_-_12;_Bacteria_-_	chr4:18252032-18252865 REVERSE LENGTH=277	70.8185	AT4G39190.1_Symbols:_unknown_protein;_BEST_Arabidopsis_thaliana_protein_match_is:_unknown_protein_(TAIR:AT2G21560.1);_Has_5536_Blast_hits_to_3562_proteins_in_401_species:_Archae_-_12;_Bacteria_-_	chr4:18252032-18252865 REVERSE LENGTH=277	86.121	AT4G39190.1_Symbols:_unknown_protein;_BEST_Arabidopsis_thaliana_protein_match_is:_unknown_protein_(TAIR:AT2G21560.1);_Has_5536_Blast_hits_to_3562_proteins_in_401_species:_Archae_-_12;_Bacteria_-_	chr4:18252032-18252865 REVERSE LENGTH=277	277	AT4G39190.1_Symbols:_unknown_protein;_BEST_Arabidopsis_thaliana_protein_match_is:_unknown_protein_(TAIR:AT2G21560.1);_Has_5536_Blast_hits_to_3562_proteins_in_401_species:_Archae_-_12;_Bacteria_-_	chr4:18252032-18252865 REVERSE LENGTH=277	359.377	AT4G39190.1_Symbols:_unknown_protein;_BEST_Arabidopsis_thaliana_protein_match_is:_unknown_protein_(TAIR:AT2G21560.1);_Has_5536_Blast_hits_to_3562_proteins_in_401_species:_Archae_-_12;_Bacteria_-_	chr4:18252032-18252865 REVERSE LENGTH=277
Ta1.0_00312mRNA1	13	0	AT4G39180.2_Symbols:_SEC14_Sec14p-like_phosphatidylinositol_transfer_family_protein_	chr4:18244006-18246673 REVERSE LENGTH=553	75.0449	AT4G39180.2_Symbols:_SEC14_Sec14p-like_phosphatidylinositol_transfer_family_protein_	chr4:18244006-18246673 REVERSE LENGTH=553	88.0435	AT2G21520.2_Symbols:_Sec14p-like_phosphatidylinositol_transfer_family_protein_	chr2:9215956-9218953 FORWARD LENGTH=637	554	AT4G39180.1_Symbols:_SEC14,_ATSEC14_Sec14p-like_phosphatidylinositol_transfer_family_protein_	chr4:18244006-18246673 REVERSE LENGTH=554	797.349	AT4G39180.2_Symbols:_SEC14_Sec14p-like_phosphatidylinositol_transfer_family_protein_	chr4:18244006-18246673 REVERSE LENGTH=553
Ta1.0_00313mRNA1	10	0	AT4G39170.1_Symbols:_Sec14p-like_phosphatidylinositol_transfer_family_protein_	chr4:18240887-18243621 FORWARD LENGTH=614	89.4563	AT4G39170.1_Symbols:_Sec14p-like_phosphatidylinositol_transfer_family_protein_	chr4:18240887-18243621 FORWARD LENGTH=614	93.9044	AT4G39170.1_Symbols:_Sec14p-like_phosphatidylinositol_transfer_family_protein_	chr4:18240887-18243621 FORWARD LENGTH=614	623	AT2G21520.2_Symbols:_Sec14p-like_phosphatidylinositol_transfer_family_protein_	chr2:9215956-9218953 FORWARD LENGTH=637	1067.37	AT4G39170.1_Symbols:_Sec14p-like_phosphatidylinositol_transfer_family_protein_	chr4:18240887-18243621 FORWARD LENGTH=614
Ta1.0_00314mRNA1	3	0	AT4G39160.1_Symbols:_Homeodomain-like_superfamily_protein_	chr4:18236828-18239744 FORWARD LENGTH=601	63.6213	AT4G39160.1_Symbols:_Homeodomain-like_superfamily_protein_	chr4:18236828-18239744 FORWARD LENGTH=601	73.588	AT4G39160.1_Symbols:_Homeodomain-like_superfamily_protein_	chr4:18236828-18239744 FORWARD LENGTH=601	566	AT4G39160.1_Symbols:_Homeodomain-like_superfamily_protein_	chr4:18236828-18239744 FORWARD LENGTH=601	648.277	AT4G39160.1_Symbols:_Homeodomain-like_superfamily_protein_	chr4:18236828-18239744 FORWARD LENGTH=601
Ta1.0_00315mRNA1	10	0	AT4G39150.2_Symbols:_DNAJ_heat_shock_N-terminal_domain-containing_protein_	chr4:18233651-18235740 REVERSE LENGTH=345	89.8551	AT4G39150.2_Symbols:_DNAJ_heat_shock_N-terminal_domain-containing_protein_	chr4:18233651-18235740 REVERSE LENGTH=345	94.4928	AT4G39150.2_Symbols:_DNAJ_heat_shock_N-terminal_domain-containing_protein_	chr4:18233651-18235740 REVERSE LENGTH=345	346	AT2G21510.1_Symbols:_DNAJ_heat_shock_N-terminal_domain-containing_protein_	chr2:9210841-9212699 REVERSE LENGTH=346	610.912	AT4G39150.2_Symbols:_DNAJ_heat_shock_N-terminal_domain-containing_protein_	chr4:18233651-18235740 REVERSE LENGTH=345
Ta1.0_00316mRNA1	10	0	AT4G39140.5_Symbols:_RING/U-box_superfamily_protein_	chr4:18229637-18231282 REVERSE LENGTH=429	89.5105	AT4G39140.5_Symbols:_RING/U-box_superfamily_protein_	chr4:18229637-18231282 REVERSE LENGTH=429	92.7739	AT4G39140.5_Symbols:_RING/U-box_superfamily_protein_	chr4:18229637-18231282 REVERSE LENGTH=429	429	AT4G39140.5_Symbols:_RING/U-box_superfamily_protein_	chr4:18229637-18231282 REVERSE LENGTH=429	693.73	AT4G39140.5_Symbols:_RING/U-box_superfamily_protein_	chr4:18229637-18231282 REVERSE LENGTH=429
Ta1.0_00317mRNA1	8	1.75093e-69	AT4G39130.1_Symbols:_Dehydrin_family_protein_	chr4:18228183-18228844 REVERSE LENGTH=151	72.7273	AT4G39130.1_Symbols:_Dehydrin_family_protein_	chr4:18228183-18228844 REVERSE LENGTH=151	83.1169	AT4G39130.1_Symbols:_Dehydrin_family_protein_	chr4:18228183-18228844 REVERSE LENGTH=151	179	AT2G21490.1_Symbols:_LEA_dehydrin_LEA_	chr2:9206209-9207040 REVERSE LENGTH=185	210.305	AT4G39130.1_Symbols:_Dehydrin_family_protein_	chr4:18228183-18228844 REVERSE LENGTH=151
Ta1.0_00318mRNA1	10	0	AT4G39120.1_Symbols:_IMPL2,_HISN7_myo-inositol_monophosphatase_like_2_	chr4:18225578-18227988 REVERSE LENGTH=375	83.3795	AT4G39120.1_Symbols:_IMPL2,_HISN7_myo-inositol_monophosphatase_like_2_	chr4:18225578-18227988 REVERSE LENGTH=375	86.9806	AT4G39120.1_Symbols:_IMPL2,_HISN7_myo-inositol_monophosphatase_like_2_	chr4:18225578-18227988 REVERSE LENGTH=375	346	AT4G39120.1_Symbols:_IMPL2,_HISN7_myo-inositol_monophosphatase_like_2_	chr4:18225578-18227988 REVERSE LENGTH=375	573.548	AT4G39120.1_Symbols:_IMPL2,_HISN7_myo-inositol_monophosphatase_like_2_	chr4:18225578-18227988 REVERSE LENGTH=375
Ta1.0_00319mRNA1	10	0	AT4G39110.1_Symbols:_Malectin/receptor-like_protein_kinase_family_protein_	chr4:18222483-18225119 REVERSE LENGTH=878	92.8652	AT4G39110.1_Symbols:_Malectin/receptor-like_protein_kinase_family_protein_	chr4:18222483-18225119 REVERSE LENGTH=878	95.3567	AT4G39110.1_Symbols:_Malectin/receptor-like_protein_kinase_family_protein_	chr4:18222483-18225119 REVERSE LENGTH=878	878	AT4G39110.1_Symbols:_Malectin/receptor-like_protein_kinase_family_protein_	chr4:18222483-18225119 REVERSE LENGTH=878	1622.45	AT4G39110.1_Symbols:_Malectin/receptor-like_protein_kinase_family_protein_	chr4:18222483-18225119 REVERSE LENGTH=878
Ta1.0_00320mRNA1	7	0.00392937	AT3G03170.1_Symbols:_unknown_protein;_BEST_Arabidopsis_thaliana_protein_match_is:_unknown_protein_(TAIR:AT5G24890.1);_Has_184_Blast_hits_to_184_proteins_in_18_species:_Archae_-_0;_Bacteria_-_0;_M	chr3:732066-732729 FORWARD LENGTH=156	44.8276	AT3G03170.1_Symbols:_unknown_protein;_BEST_Arabidopsis_thaliana_protein_match_is:_unknown_protein_(TAIR:AT5G24890.1);_Has_184_Blast_hits_to_184_proteins_in_18_species:_Archae_-_0;_Bacteria_-_0;_M	chr3:732066-732729 FORWARD LENGTH=156	68.9655	AT3G03170.1_Symbols:_unknown_protein;_BEST_Arabidopsis_thaliana_protein_match_is:_unknown_protein_(TAIR:AT5G24890.1);_Has_184_Blast_hits_to_184_proteins_in_18_species:_Archae_-_0;_Bacteria_-_0;_M	chr3:732066-732729 FORWARD LENGTH=156	45	AT3G43850.1_Symbols:_unknown_protein;_FUNCTIONS_IN:_molecular_function_unknown;_INVOLVED_IN:_biological_process_unknown;_LOCATED_IN:_vacuole;_BEST_Arabidopsis_thaliana_protein_match_is:_unknown_p	chr3:15702085-15704152 REVERSE LENGTH=270	34.6538	AT3G03170.1_Symbols:_unknown_protein;_BEST_Arabidopsis_thaliana_protein_match_is:_unknown_protein_(TAIR:AT5G24890.1);_Has_184_Blast_hits_to_184_proteins_in_18_species:_Archae_-_0;_Bacteria_-_0;_M	chr3:732066-732729 FORWARD LENGTH=156
Ta1.0_00321mRNA1	11	4.14851e-143	AT4G39100.1_Symbols:_SHL1_PHD_finger_family_protein_/_bromo-adjacent_homology_(BAH)_domain-containing_protein_	chr4:18218298-18220134 REVERSE LENGTH=228	92.0245	AT4G39100.2_Symbols:_SHL1_PHD_finger_family_protein_/_bromo-adjacent_homology_(BAH)_domain-containing_protein_	chr4:18218712-18220134 REVERSE LENGTH=169	97.546	AT4G39100.2_Symbols:_SHL1_PHD_finger_family_protein_/_bromo-adjacent_homology_(BAH)_domain-containing_protein_	chr4:18218712-18220134 REVERSE LENGTH=169	208	AT4G39100.1_Symbols:_SHL1_PHD_finger_family_protein_/_bromo-adjacent_homology_(BAH)_domain-containing_protein_	chr4:18218298-18220134 REVERSE LENGTH=228	403.675	AT4G39100.1_Symbols:_SHL1_PHD_finger_family_protein_/_bromo-adjacent_homology_(BAH)_domain-containing_protein_	chr4:18218298-18220134 REVERSE LENGTH=228
Ta1.0_00322mRNA1	10	0	AT4G39090.1_Symbols:_RD19,_RD19A_Papain_family_cysteine_protease_	chr4:18215826-18217326 REVERSE LENGTH=368	93.6364	AT4G39090.1_Symbols:_RD19,_RD19A_Papain_family_cysteine_protease_	chr4:18215826-18217326 REVERSE LENGTH=368	96.6667	AT4G39090.1_Symbols:_RD19,_RD19A_Papain_family_cysteine_protease_	chr4:18215826-18217326 REVERSE LENGTH=368	337	AT2G21430.1_Symbols:_Papain_family_cysteine_protease_	chr2:9171964-9173301 REVERSE LENGTH=361	654.825	AT4G39090.1_Symbols:_RD19,_RD19A_Papain_family_cysteine_protease_	chr4:18215826-18217326 REVERSE LENGTH=368
Ta1.0_00323mRNA1	15	2.02754e-106	AT2G26110.1_Symbols:_Protein_of_unknown_function_(DUF761)_	chr2:11120869-11121798 FORWARD LENGTH=309	85.0365	AT2G26110.1_Symbols:_Protein_of_unknown_function_(DUF761)_	chr2:11120869-11121798 FORWARD LENGTH=309	92	AT5G56980.1_Symbols:_unknown_protein;_FUNCTIONS_IN:_molecular_function_unknown;_INVOLVED_IN:_biological_process_unknown;_LOCATED_IN:_endomembrane_system;_EXPRESSED_IN:_18_plant_structures;_EXPRES	chr5:23056574-23057713 REVERSE LENGTH=379	273	AT2G26110.1_Symbols:_Protein_of_unknown_function_(DUF761)_	chr2:11120869-11121798 FORWARD LENGTH=309	315.079	AT2G26110.1_Symbols:_Protein_of_unknown_function_(DUF761)_	chr2:11120869-11121798 FORWARD LENGTH=309
Ta1.0_00324mRNA1	10	1.64625e-52	AT4G39090.1_Symbols:_RD19,_RD19A_Papain_family_cysteine_protease_	chr4:18215826-18217326 REVERSE LENGTH=368	58.5799	AT4G39090.1_Symbols:_RD19,_RD19A_Papain_family_cysteine_protease_	chr4:18215826-18217326 REVERSE LENGTH=368	65.0888	AT4G39090.1_Symbols:_RD19,_RD19A_Papain_family_cysteine_protease_	chr4:18215826-18217326 REVERSE LENGTH=368	171	AT4G16190.1_Symbols:_Papain_family_cysteine_protease_	chr4:9171512-9172877 FORWARD LENGTH=373	174.096	AT4G39090.1_Symbols:_RD19,_RD19A_Papain_family_cysteine_protease_	chr4:18215826-18217326 REVERSE LENGTH=368
Ta1.0_00325mRNA1	10	0	AT4G39080.1_Symbols:_VHA-A3_vacuolar_proton_ATPase_A3_	chr4:18209513-18214752 FORWARD LENGTH=821	91.7661	AT4G39080.1_Symbols:_VHA-A3_vacuolar_proton_ATPase_A3_	chr4:18209513-18214752 FORWARD LENGTH=821	94.5107	AT4G39080.1_Symbols:_VHA-A3_vacuolar_proton_ATPase_A3_	chr4:18209513-18214752 FORWARD LENGTH=821	809	AT2G21410.1_Symbols:_VHA-A2_vacuolar_proton_ATPase_A2_	chr2:9162703-9168141 FORWARD LENGTH=821	1530	AT4G39080.1_Symbols:_VHA-A3_vacuolar_proton_ATPase_A3_	chr4:18209513-18214752 FORWARD LENGTH=821
Ta1.0_00326mRNA1	10	0	AT1G62020.1_Symbols:_Coatomer,_alpha_subunit_	chr1:22919814-22923728 FORWARD LENGTH=1216	91.1257	AT1G62020.1_Symbols:_Coatomer,_alpha_subunit_	chr1:22919814-22923728 FORWARD LENGTH=1216	95.8915	AT1G62020.1_Symbols:_Coatomer,_alpha_subunit_	chr1:22919814-22923728 FORWARD LENGTH=1216	1218	AT2G21390.1_Symbols:_Coatomer,_alpha_subunit_	chr2:9152428-9156577 FORWARD LENGTH=1218	2196.78	AT1G62020.1_Symbols:_Coatomer,_alpha_subunit_	chr1:22919814-22923728 FORWARD LENGTH=1216
Ta1.0_00327mRNA1	10	5.72886e-119	AT4G39070.1_Symbols:_B-box_zinc_finger_family_protein_	chr4:18205061-18206421 REVERSE LENGTH=242	85.5967	AT4G39070.1_Symbols:_B-box_zinc_finger_family_protein_	chr4:18205061-18206421 REVERSE LENGTH=242	89.3004	AT4G39070.1_Symbols:_B-box_zinc_finger_family_protein_	chr4:18205061-18206421 REVERSE LENGTH=242	242	AT4G39070.1_Symbols:_B-box_zinc_finger_family_protein_	chr4:18205061-18206421 REVERSE LENGTH=242	343.584	AT4G39070.1_Symbols:_B-box_zinc_finger_family_protein_	chr4:18205061-18206421 REVERSE LENGTH=242
Ta1.0_00328mRNA1	15	0	AT4G39050.1_Symbols:_Kinesin_motor_family_protein_	chr4:18193462-18200148 FORWARD LENGTH=1055	91.4116	AT4G39050.1_Symbols:_Kinesin_motor_family_protein_	chr4:18193462-18200148 FORWARD LENGTH=1055	94.077	AT4G39050.1_Symbols:_Kinesin_motor_family_protein_	chr4:18193462-18200148 FORWARD LENGTH=1055	993	AT4G39050.1_Symbols:_Kinesin_motor_family_protein_	chr4:18193462-18200148 FORWARD LENGTH=1055	1631.31	AT4G39050.1_Symbols:_Kinesin_motor_family_protein_	chr4:18193462-18200148 FORWARD LENGTH=1055
Ta1.0_00329mRNA1	11	2.46802e-118	AT4G39040.1_Symbols:_RNA-binding_CRS1_/_YhbY_(CRM)_domain_protein_	chr4:18189249-18190535 REVERSE LENGTH=296	77.1044	AT4G39040.1_Symbols:_RNA-binding_CRS1_/_YhbY_(CRM)_domain_protein_	chr4:18189249-18190535 REVERSE LENGTH=296	83.165	AT4G39040.1_Symbols:_RNA-binding_CRS1_/_YhbY_(CRM)_domain_protein_	chr4:18189249-18190535 REVERSE LENGTH=296	296	AT4G39040.1_Symbols:_RNA-binding_CRS1_/_YhbY_(CRM)_domain_protein_	chr4:18189249-18190535 REVERSE LENGTH=296	345.51	AT4G39040.1_Symbols:_RNA-binding_CRS1_/_YhbY_(CRM)_domain_protein_	chr4:18189249-18190535 REVERSE LENGTH=296
Ta1.0_00330mRNA1	10	0	AT4G39030.1_Symbols:_EDS5,_SID1_MATE_efflux_family_protein_	chr4:18185740-18188898 FORWARD LENGTH=543	93.4911	AT4G39030.1_Symbols:_EDS5,_SID1_MATE_efflux_family_protein_	chr4:18185740-18188898 FORWARD LENGTH=543	97.3373	AT4G39030.1_Symbols:_EDS5,_SID1_MATE_efflux_family_protein_	chr4:18185740-18188898 FORWARD LENGTH=543	337	AT4G39030.1_Symbols:_EDS5,_SID1_MATE_efflux_family_protein_	chr4:18185740-18188898 FORWARD LENGTH=543	624.78	AT4G39030.1_Symbols:_EDS5,_SID1_MATE_efflux_family_protein_	chr4:18185740-18188898 FORWARD LENGTH=543
Ta1.0_00331mRNA1	10	6.13012e-49	AT4G39030.1_Symbols:_EDS5,_SID1_MATE_efflux_family_protein_	chr4:18185740-18188898 FORWARD LENGTH=543	76.4706	AT2G21340.2_Symbols:_MATE_efflux_family_protein_	chr2:9132629-9136236 FORWARD LENGTH=556	88.2353	AT2G21340.2_Symbols:_MATE_efflux_family_protein_	chr2:9132629-9136236 FORWARD LENGTH=556	139	AT4G39030.1_Symbols:_EDS5,_SID1_MATE_efflux_family_protein_	chr4:18185740-18188898 FORWARD LENGTH=543	167.548	AT4G39030.1_Symbols:_EDS5,_SID1_MATE_efflux_family_protein_	chr4:18185740-18188898 FORWARD LENGTH=543
Ta1.0_00332mRNA1	9	0	AT4G34660.1_Symbols:_SH3_domain-containing_protein_	chr4:16545595-16548294 REVERSE LENGTH=368	81.8182	AT4G39020.1_Symbols:_SH3_domain-containing_protein_	chr4:18182315-18184340 FORWARD LENGTH=169	88.2353	AT4G34660.2_Symbols:_SH3_domain-containing_protein_	chr4:16545595-16548294 REVERSE LENGTH=345	430	AT1G31440.1_Symbols:_SH3_domain-containing_protein_	chr1:11256150-11258479 REVERSE LENGTH=439	528.48	AT4G34660.1_Symbols:_SH3_domain-containing_protein_	chr4:16545595-16548294 REVERSE LENGTH=368
Ta1.0_00333mRNA1	10	0	AT4G36220.1_Symbols:_FAH1,_CYP84A1_ferulic_acid_5-hydroxylase_1_	chr4:17137584-17139619 REVERSE LENGTH=520	64.1791	AT4G36220.1_Symbols:_FAH1,_CYP84A1_ferulic_acid_5-hydroxylase_1_	chr4:17137584-17139619 REVERSE LENGTH=520	81.2367	AT4G36220.1_Symbols:_FAH1,_CYP84A1_ferulic_acid_5-hydroxylase_1_	chr4:17137584-17139619 REVERSE LENGTH=520	469	AT4G36220.1_Symbols:_FAH1,_CYP84A1_ferulic_acid_5-hydroxylase_1_	chr4:17137584-17139619 REVERSE LENGTH=520	605.134	AT4G36220.1_Symbols:_FAH1,_CYP84A1_ferulic_acid_5-hydroxylase_1_	chr4:17137584-17139619 REVERSE LENGTH=520
Ta1.0_00334mRNA1	10	0	AT4G39010.1_Symbols:_AtGH9B18,_GH9B18_glycosyl_hydrolase_9B18_	chr4:18176162-18179102 REVERSE LENGTH=497	89.336	AT4G39010.1_Symbols:_AtGH9B18,_GH9B18_glycosyl_hydrolase_9B18_	chr4:18176162-18179102 REVERSE LENGTH=497	92.9577	AT4G39010.1_Symbols:_AtGH9B18,_GH9B18_glycosyl_hydrolase_9B18_	chr4:18176162-18179102 REVERSE LENGTH=497	497	AT4G39010.1_Symbols:_AtGH9B18,_GH9B18_glycosyl_hydrolase_9B18_	chr4:18176162-18179102 REVERSE LENGTH=497	884.019	AT4G39010.1_Symbols:_AtGH9B18,_GH9B18_glycosyl_hydrolase_9B18_	chr4:18176162-18179102 REVERSE LENGTH=497
Ta1.0_00335mRNA1	20	0	AT4G39000.1_Symbols:_AtGH9B17,_GH9B17_glycosyl_hydrolase_9B17_	chr4:18171722-18173797 REVERSE LENGTH=493	83.5853	AT4G39000.1_Symbols:_AtGH9B17,_GH9B17_glycosyl_hydrolase_9B17_	chr4:18171722-18173797 REVERSE LENGTH=493	91.5767	AT4G39000.1_Symbols:_AtGH9B17,_GH9B17_glycosyl_hydrolase_9B17_	chr4:18171722-18173797 REVERSE LENGTH=493	470	AT4G39000.1_Symbols:_AtGH9B17,_GH9B17_glycosyl_hydrolase_9B17_	chr4:18171722-18173797 REVERSE LENGTH=493	771.541	AT4G39000.1_Symbols:_AtGH9B17,_GH9B17_glycosyl_hydrolase_9B17_	chr4:18171722-18173797 REVERSE LENGTH=493
Ta1.0_00336mRNA1	1	1.16533e-85	AT4G38980.1_Symbols:_unknown_protein;_Has_44_Blast_hits_to_44_proteins_in_19_species:_Archae_-_0;_Bacteria_-_2;_Metazoa_-_2;_Fungi_-_8;_Plants_-_24;_Viruses_-_0;_Other_Eukaryotes_-_8_(source:_NCB	chr4:18166898-18167740 REVERSE LENGTH=280	64.4599	AT4G38980.1_Symbols:_unknown_protein;_Has_44_Blast_hits_to_44_proteins_in_19_species:_Archae_-_0;_Bacteria_-_2;_Metazoa_-_2;_Fungi_-_8;_Plants_-_24;_Viruses_-_0;_Other_Eukaryotes_-_8_(source:_NCB	chr4:18166898-18167740 REVERSE LENGTH=280	75.2613	AT4G38980.1_Symbols:_unknown_protein;_Has_44_Blast_hits_to_44_proteins_in_19_species:_Archae_-_0;_Bacteria_-_2;_Metazoa_-_2;_Fungi_-_8;_Plants_-_24;_Viruses_-_0;_Other_Eukaryotes_-_8_(source:_NCB	chr4:18166898-18167740 REVERSE LENGTH=280	280	AT4G38980.1_Symbols:_unknown_protein;_Has_44_Blast_hits_to_44_proteins_in_19_species:_Archae_-_0;_Bacteria_-_2;_Metazoa_-_2;_Fungi_-_8;_Plants_-_24;_Viruses_-_0;_Other_Eukaryotes_-_8_(source:_NCB	chr4:18166898-18167740 REVERSE LENGTH=280	263.848	AT4G38980.1_Symbols:_unknown_protein;_Has_44_Blast_hits_to_44_proteins_in_19_species:_Archae_-_0;_Bacteria_-_2;_Metazoa_-_2;_Fungi_-_8;_Plants_-_24;_Viruses_-_0;_Other_Eukaryotes_-_8_(source:_NCB	chr4:18166898-18167740 REVERSE LENGTH=280
Ta1.0_00337mRNA1	10	0	AT4G38970.1_Symbols:_FBA2_fructose-bisphosphate_aldolase_2_	chr4:18163714-18165659 REVERSE LENGTH=398	98.0066	AT4G38970.2_Symbols:_FBA2_fructose-bisphosphate_aldolase_2_	chr4:18163769-18165659 REVERSE LENGTH=381	100	AT4G38970.2_Symbols:_FBA2_fructose-bisphosphate_aldolase_2_	chr4:18163769-18165659 REVERSE LENGTH=381	399	AT2G21330.1_Symbols:_FBA1_fructose-bisphosphate_aldolase_1_	chr2:9128416-9130152 REVERSE LENGTH=399	788.489	AT4G38970.1_Symbols:_FBA2_fructose-bisphosphate_aldolase_2_	chr4:18163714-18165659 REVERSE LENGTH=398
Ta1.0_00338mRNA1	10	1.64181e-124	AT4G38960.1_Symbols:_B-box_type_zinc_finger_family_protein_	chr4:18161576-18163045 FORWARD LENGTH=183	92.8962	AT4G38960.1_Symbols:_B-box_type_zinc_finger_family_protein_	chr4:18161576-18163045 FORWARD LENGTH=183	95.6284	AT4G38960.1_Symbols:_B-box_type_zinc_finger_family_protein_	chr4:18161576-18163045 FORWARD LENGTH=183	226	AT4G38960.3_Symbols:_B-box_type_zinc_finger_family_protein_	chr4:18161576-18163045 FORWARD LENGTH=226	354.369	AT4G38960.1_Symbols:_B-box_type_zinc_finger_family_protein_	chr4:18161576-18163045 FORWARD LENGTH=183
Ta1.0_00339mRNA1	16	0	AT4G38950.2_Symbols:_ATP_binding_microtubule_motor_family_protein_	chr4:18154606-18158461 REVERSE LENGTH=836	88.9423	AT4G38950.2_Symbols:_ATP_binding_microtubule_motor_family_protein_	chr4:18154606-18158461 REVERSE LENGTH=836	93.149	AT4G38950.2_Symbols:_ATP_binding_microtubule_motor_family_protein_	chr4:18154606-18158461 REVERSE LENGTH=836	844	AT2G21300.2_Symbols:_ATP_binding_microtubule_motor_family_protein_	chr2:9114396-9118292 REVERSE LENGTH=862	1476.07	AT4G38950.2_Symbols:_ATP_binding_microtubule_motor_family_protein_	chr4:18154606-18158461 REVERSE LENGTH=836
Ta1.0_00340mRNA1	7	1.54098e-16	AT1G54445.1_Symbols:_Protein_of_unknown_function_(PD694200)_	chr1:20332428-20332862 FORWARD LENGTH=78	68.2927	AT1G54445.1_Symbols:_Protein_of_unknown_function_(PD694200)_	chr1:20332428-20332862 FORWARD LENGTH=78	82.9268	AT1G54445.1_Symbols:_Protein_of_unknown_function_(PD694200)_	chr1:20332428-20332862 FORWARD LENGTH=78	41	AT1G54445.1_Symbols:_Protein_of_unknown_function_(PD694200)_	chr1:20332428-20332862 FORWARD LENGTH=78	68.1662	AT1G54445.1_Symbols:_Protein_of_unknown_function_(PD694200)_	chr1:20332428-20332862 FORWARD LENGTH=78
Ta1.0_00341mRNA1	10	0	AT4G38940.1_Symbols:_Galactose_oxidase/kelch_repeat_superfamily_protein_	chr4:18152848-18153960 FORWARD LENGTH=370	76.0989	AT4G38940.1_Symbols:_Galactose_oxidase/kelch_repeat_superfamily_protein_	chr4:18152848-18153960 FORWARD LENGTH=370	84.3407	AT4G38940.1_Symbols:_Galactose_oxidase/kelch_repeat_superfamily_protein_	chr4:18152848-18153960 FORWARD LENGTH=370	364	AT4G38940.1_Symbols:_Galactose_oxidase/kelch_repeat_superfamily_protein_	chr4:18152848-18153960 FORWARD LENGTH=370	550.051	AT4G38940.1_Symbols:_Galactose_oxidase/kelch_repeat_superfamily_protein_	chr4:18152848-18153960 FORWARD LENGTH=370
Ta1.0_00342mRNA1	9	1.11583e-74	AT4G34720.1_Symbols:_AVA-P1,_VHA-C1,_ATVHA-C1_ATPase,_F0/V0_complex,_subunit_C_protein_	chr4:16568223-16569165 REVERSE LENGTH=164	100	AT4G34720.1_Symbols:_AVA-P1,_VHA-C1,_ATVHA-C1_ATPase,_F0/V0_complex,_subunit_C_protein_	chr4:16568223-16569165 REVERSE LENGTH=164	100	AT4G34720.1_Symbols:_AVA-P1,_VHA-C1,_ATVHA-C1_ATPase,_F0/V0_complex,_subunit_C_protein_	chr4:16568223-16569165 REVERSE LENGTH=164	197	AT1G75630.2_Symbols:_AVA-P4_vacuolar_H+-pumping_ATPase_16_kDa_proteolipid_subunit_4_	chr1:28400662-28402032 FORWARD LENGTH=200	224.557	AT4G34720.1_Symbols:_AVA-P1,_VHA-C1,_ATVHA-C1_ATPase,_F0/V0_complex,_subunit_C_protein_	chr4:16568223-16569165 REVERSE LENGTH=164
Ta1.0_00343mRNA1	10	1.66814e-174	AT4G38910.2_Symbols:_BPC5_basic_pentacysteine_5_	chr4:18145478-18146429 REVERSE LENGTH=283	87.1186	AT4G38910.2_Symbols:_BPC5_basic_pentacysteine_5_	chr4:18145478-18146429 REVERSE LENGTH=283	92.5424	AT4G38910.2_Symbols:_BPC5_basic_pentacysteine_5_	chr4:18145478-18146429 REVERSE LENGTH=283	342	AT5G42520.1_Symbols:_BPC6,_BBR/BPC6,_ATBPC6_basic_pentacysteine_6_	chr5:17001287-17002466 FORWARD LENGTH=342	490.345	AT4G38910.2_Symbols:_BPC5_basic_pentacysteine_5_	chr4:18145478-18146429 REVERSE LENGTH=283
Ta1.0_00344mRNA1	4	3.40523e-30	AT2G21237.1_Symbols:_unknown_protein;_Has_10_Blast_hits_to_10_proteins_in_2_species:_Archae_-_0;_Bacteria_-_0;_Metazoa_-_0;_Fungi_-_0;_Plants_-_10;_Viruses_-_0;_Other_Eukaryotes_-_0_(source:_NCBI	chr2:9100684-9101184 REVERSE LENGTH=166	39.6226	AT2G21237.1_Symbols:_unknown_protein;_Has_10_Blast_hits_to_10_proteins_in_2_species:_Archae_-_0;_Bacteria_-_0;_Metazoa_-_0;_Fungi_-_0;_Plants_-_10;_Viruses_-_0;_Other_Eukaryotes_-_0_(source:_NCBI	chr2:9100684-9101184 REVERSE LENGTH=166	58.4906	AT2G21237.1_Symbols:_unknown_protein;_Has_10_Blast_hits_to_10_proteins_in_2_species:_Archae_-_0;_Bacteria_-_0;_Metazoa_-_0;_Fungi_-_0;_Plants_-_10;_Viruses_-_0;_Other_Eukaryotes_-_0_(source:_NCBI	chr2:9100684-9101184 REVERSE LENGTH=166	146	AT2G21237.1_Symbols:_unknown_protein;_Has_10_Blast_hits_to_10_proteins_in_2_species:_Archae_-_0;_Bacteria_-_0;_Metazoa_-_0;_Fungi_-_0;_Plants_-_10;_Viruses_-_0;_Other_Eukaryotes_-_0_(source:_NCBI	chr2:9100684-9101184 REVERSE LENGTH=166	110.923	AT2G21237.1_Symbols:_unknown_protein;_Has_10_Blast_hits_to_10_proteins_in_2_species:_Archae_-_0;_Bacteria_-_0;_Metazoa_-_0;_Fungi_-_0;_Plants_-_10;_Viruses_-_0;_Other_Eukaryotes_-_0_(source:_NCBI	chr2:9100684-9101184 REVERSE LENGTH=166
Ta1.0_00345mRNA1	10	0	AT4G38900.3_Symbols:_Basic-leucine_zipper_(bZIP)_transcription_factor_family_protein_	chr4:18139564-18141520 REVERSE LENGTH=547	82.4176	AT4G38900.3_Symbols:_Basic-leucine_zipper_(bZIP)_transcription_factor_family_protein_	chr4:18139564-18141520 REVERSE LENGTH=547	86.2637	AT4G38900.3_Symbols:_Basic-leucine_zipper_(bZIP)_transcription_factor_family_protein_	chr4:18139564-18141520 REVERSE LENGTH=547	522	AT4G38900.1_Symbols:_Basic-leucine_zipper_(bZIP)_transcription_factor_family_protein_	chr4:18139564-18141520 REVERSE LENGTH=553	754.207	AT4G38900.3_Symbols:_Basic-leucine_zipper_(bZIP)_transcription_factor_family_protein_	chr4:18139564-18141520 REVERSE LENGTH=547
Ta1.0_00346mRNA1	14	0	AT4G38890.1_Symbols:_FMN-linked_oxidoreductases_superfamily_protein_	chr4:18135909-18139100 REVERSE LENGTH=691	86.1071	AT4G38890.1_Symbols:_FMN-linked_oxidoreductases_superfamily_protein_	chr4:18135909-18139100 REVERSE LENGTH=691	92.1852	AT4G38890.1_Symbols:_FMN-linked_oxidoreductases_superfamily_protein_	chr4:18135909-18139100 REVERSE LENGTH=691	691	AT4G38890.1_Symbols:_FMN-linked_oxidoreductases_superfamily_protein_	chr4:18135909-18139100 REVERSE LENGTH=691	1193.33	AT4G38890.1_Symbols:_FMN-linked_oxidoreductases_superfamily_protein_	chr4:18135909-18139100 REVERSE LENGTH=691
Ta1.0_00347mRNA1	10	0	AT4G38880.1_Symbols:_ATASE3,_ASE3_GLN_phosphoribosyl_pyrophosphate_amidotransferase_3_	chr4:18134116-18135714 FORWARD LENGTH=532	89.2453	AT4G38880.1_Symbols:_ATASE3,_ASE3_GLN_phosphoribosyl_pyrophosphate_amidotransferase_3_	chr4:18134116-18135714 FORWARD LENGTH=532	93.2075	AT4G38880.1_Symbols:_ATASE3,_ASE3_GLN_phosphoribosyl_pyrophosphate_amidotransferase_3_	chr4:18134116-18135714 FORWARD LENGTH=532	528	AT4G38880.1_Symbols:_ATASE3,_ASE3_GLN_phosphoribosyl_pyrophosphate_amidotransferase_3_	chr4:18134116-18135714 FORWARD LENGTH=532	936.021	AT4G38880.1_Symbols:_ATASE3,_ASE3_GLN_phosphoribosyl_pyrophosphate_amidotransferase_3_	chr4:18134116-18135714 FORWARD LENGTH=532
Ta1.0_00348mRNA1	10	5.50759e-72	AT4G38860.1_Symbols:_SAUR-like_auxin-responsive_protein_family_	chr4:18130357-18130674 FORWARD LENGTH=105	98.0952	AT4G38860.1_Symbols:_SAUR-like_auxin-responsive_protein_family_	chr4:18130357-18130674 FORWARD LENGTH=105	99.0476	AT4G38860.1_Symbols:_SAUR-like_auxin-responsive_protein_family_	chr4:18130357-18130674 FORWARD LENGTH=105	113	AT1G19830.1_Symbols:_SAUR-like_auxin-responsive_protein_family_	chr1:6852230-6852583 FORWARD LENGTH=117	213.001	AT4G38860.1_Symbols:_SAUR-like_auxin-responsive_protein_family_	chr4:18130357-18130674 FORWARD LENGTH=105
Ta1.0_00349mRNA1	10	2.42371e-58	AT4G38850.1_Symbols:_SAUR_AC1,_ATSAUR15,_SAUR15,_SAUR-AC1_SAUR-like_auxin-responsive_protein_family_	chr4:18126257-18126526 FORWARD LENGTH=89	93.2584	AT4G38850.1_Symbols:_SAUR_AC1,_ATSAUR15,_SAUR15,_SAUR-AC1_SAUR-like_auxin-responsive_protein_family_	chr4:18126257-18126526 FORWARD LENGTH=89	98.8764	AT4G38850.1_Symbols:_SAUR_AC1,_ATSAUR15,_SAUR15,_SAUR-AC1_SAUR-like_auxin-responsive_protein_family_	chr4:18126257-18126526 FORWARD LENGTH=89	95	AT3G03820.1_Symbols:_SAUR-like_auxin-responsive_protein_family_	chr3:976933-977223 REVERSE LENGTH=96	177.178	AT4G38850.1_Symbols:_SAUR_AC1,_ATSAUR15,_SAUR15,_SAUR-AC1_SAUR-like_auxin-responsive_protein_family_	chr4:18126257-18126526 FORWARD LENGTH=89
Ta1.0_00350mRNA1	10	5.24352e-54	AT4G38840.1_Symbols:_SAUR-like_auxin-responsive_protein_family_	chr4:18125174-18125473 REVERSE LENGTH=99	89.899	AT4G38840.1_Symbols:_SAUR-like_auxin-responsive_protein_family_	chr4:18125174-18125473 REVERSE LENGTH=99	94.9495	AT4G38840.1_Symbols:_SAUR-like_auxin-responsive_protein_family_	chr4:18125174-18125473 REVERSE LENGTH=99	102	AT4G34770.1_Symbols:_SAUR-like_auxin-responsive_protein_family_	chr4:16591352-16591666 FORWARD LENGTH=104	167.162	AT4G38840.1_Symbols:_SAUR-like_auxin-responsive_protein_family_	chr4:18125174-18125473 REVERSE LENGTH=99
Ta1.0_00351mRNA1	12	9.23008e-24	AT1G73490.2_Symbols:_RNA-binding_(RRM/RBD/RNP_motifs)_family_protein_	chr1:27633496-27634867 REVERSE LENGTH=260	45.2381	AT1G72800.1_Symbols:_RNA-binding_(RRM/RBD/RNP_motifs)_family_protein_	chr1:27397266-27398273 FORWARD LENGTH=335	66.6667	AT5G05430.1_Symbols:_RNA-binding_protein_	chr5:1605275-1606703 REVERSE LENGTH=158	125	AT1G73490.2_Symbols:_RNA-binding_(RRM/RBD/RNP_motifs)_family_protein_	chr1:27633496-27634867 REVERSE LENGTH=260	97.8265	AT1G73490.2_Symbols:_RNA-binding_(RRM/RBD/RNP_motifs)_family_protein_	chr1:27633496-27634867 REVERSE LENGTH=260
Ta1.0_00352mRNA1	13	0	AT4G38810.2_Symbols:_Calcium-binding_EF-hand_family_protein_	chr4:18115607-18118860 REVERSE LENGTH=375	90.1961	AT4G38810.2_Symbols:_Calcium-binding_EF-hand_family_protein_	chr4:18115607-18118860 REVERSE LENGTH=375	94.1176	AT4G38810.2_Symbols:_Calcium-binding_EF-hand_family_protein_	chr4:18115607-18118860 REVERSE LENGTH=375	354	AT4G38810.2_Symbols:_Calcium-binding_EF-hand_family_protein_	chr4:18115607-18118860 REVERSE LENGTH=375	633.254	AT4G38810.2_Symbols:_Calcium-binding_EF-hand_family_protein_	chr4:18115607-18118860 REVERSE LENGTH=375
Ta1.0_00353mRNA1	4	9.82053e-163	AT4G38800.1_Symbols:_ATMTN1,_ATMTAN1,_MTN1,_MTAN1_methylthioadenosine_nucleosidase_1_	chr4:18113355-18114996 REVERSE LENGTH=267	89.8876	AT4G38800.1_Symbols:_ATMTN1,_ATMTAN1,_MTN1,_MTAN1_methylthioadenosine_nucleosidase_1_	chr4:18113355-18114996 REVERSE LENGTH=267	95.1311	AT4G38800.1_Symbols:_ATMTN1,_ATMTAN1,_MTN1,_MTAN1_methylthioadenosine_nucleosidase_1_	chr4:18113355-18114996 REVERSE LENGTH=267	267	AT4G38800.1_Symbols:_ATMTN1,_ATMTAN1,_MTN1,_MTAN1_methylthioadenosine_nucleosidase_1_	chr4:18113355-18114996 REVERSE LENGTH=267	456.447	AT4G38800.1_Symbols:_ATMTN1,_ATMTAN1,_MTN1,_MTAN1_methylthioadenosine_nucleosidase_1_	chr4:18113355-18114996 REVERSE LENGTH=267
Ta1.0_00354mRNA1	10	0	AT4G38790.1_Symbols:_ER_lumen_protein_retaining_receptor_family_protein_	chr4:18111426-18112977 FORWARD LENGTH=273	97.026	AT4G38790.1_Symbols:_ER_lumen_protein_retaining_receptor_family_protein_	chr4:18111426-18112977 FORWARD LENGTH=273	97.7695	AT4G38790.1_Symbols:_ER_lumen_protein_retaining_receptor_family_protein_	chr4:18111426-18112977 FORWARD LENGTH=273	272	AT1G75760.1_Symbols:_ER_lumen_protein_retaining_receptor_family_protein_	chr1:28446940-28448421 REVERSE LENGTH=272	536.184	AT4G38790.1_Symbols:_ER_lumen_protein_retaining_receptor_family_protein_	chr4:18111426-18112977 FORWARD LENGTH=273
Ta1.0_00355mRNA1	4	1.07867e-84	AT4G38770.1_Symbols:_PRP4,_ATPRP4_proline-rich_protein_4_	chr4:18097009-18098448 REVERSE LENGTH=448	91.4634	AT4G38770.1_Symbols:_PRP4,_ATPRP4_proline-rich_protein_4_	chr4:18097009-18098448 REVERSE LENGTH=448	96.9512	AT4G38770.1_Symbols:_PRP4,_ATPRP4_proline-rich_protein_4_	chr4:18097009-18098448 REVERSE LENGTH=448	164	AT4G38770.1_Symbols:_PRP4,_ATPRP4_proline-rich_protein_4_	chr4:18097009-18098448 REVERSE LENGTH=448	272.322	AT4G38770.1_Symbols:_PRP4,_ATPRP4_proline-rich_protein_4_	chr4:18097009-18098448 REVERSE LENGTH=448
Ta1.0_00356mRNA1	10	0	AT4G38760.1_Symbols:_Protein_of_unknown_function_(DUF3414)_	chr4:18085033-18096166 REVERSE LENGTH=1965	84.2367	AT4G38760.1_Symbols:_Protein_of_unknown_function_(DUF3414)_	chr4:18085033-18096166 REVERSE LENGTH=1965	90.3033	AT4G38760.1_Symbols:_Protein_of_unknown_function_(DUF3414)_	chr4:18085033-18096166 REVERSE LENGTH=1965	1965	AT4G38760.1_Symbols:_Protein_of_unknown_function_(DUF3414)_	chr4:18085033-18096166 REVERSE LENGTH=1965	3353.15	AT4G38760.1_Symbols:_Protein_of_unknown_function_(DUF3414)_	chr4:18085033-18096166 REVERSE LENGTH=1965
Ta1.0_00357mRNA1	10	6.4404e-104	AT4G38740.1_Symbols:_ROC1_rotamase_CYP_1_	chr4:18083620-18084138 REVERSE LENGTH=172	92.4419	AT4G38740.1_Symbols:_ROC1_rotamase_CYP_1_	chr4:18083620-18084138 REVERSE LENGTH=172	95.3216	AT2G21130.1_Symbols:_Cyclophilin-like_peptidyl-prolyl_cis-trans_isomerase_family_protein_	chr2:9055619-9056143 REVERSE LENGTH=174	172	AT4G38740.1_Symbols:_ROC1_rotamase_CYP_1_	chr4:18083620-18084138 REVERSE LENGTH=172	299.671	AT4G38740.1_Symbols:_ROC1_rotamase_CYP_1_	chr4:18083620-18084138 REVERSE LENGTH=172
Ta1.0_00358mRNA1	10	0	AT4G38730.1_Symbols:_Protein_of_unknown_function_(DUF803)_	chr4:18080484-18082305 REVERSE LENGTH=326	82.6446	AT4G38730.1_Symbols:_Protein_of_unknown_function_(DUF803)_	chr4:18080484-18082305 REVERSE LENGTH=326	85.3994	AT4G38730.1_Symbols:_Protein_of_unknown_function_(DUF803)_	chr4:18080484-18082305 REVERSE LENGTH=326	328	AT2G21120.1_Symbols:_Protein_of_unknown_function_(DUF803)_	chr2:9052103-9054266 REVERSE LENGTH=328	572.778	AT4G38730.1_Symbols:_Protein_of_unknown_function_(DUF803)_	chr4:18080484-18082305 REVERSE LENGTH=326
Ta1.0_00359mRNA1	9	4.85152e-106	AT4G38710.1_Symbols:_glycine-rich_protein_	chr4:18078141-18080002 REVERSE LENGTH=452	69.4444	AT4G38710.1_Symbols:_glycine-rich_protein_	chr4:18078141-18080002 REVERSE LENGTH=452	81.0811	AT3G26400.1_Symbols:_EIF4B1_eukaryotic_translation_initiation_factor_4B1_	chr3:9666616-9669081 FORWARD LENGTH=532	409	AT4G38710.2_Symbols:_glycine-rich_protein_	chr4:18078141-18080002 REVERSE LENGTH=465	323.939	AT4G38710.1_Symbols:_glycine-rich_protein_	chr4:18078141-18080002 REVERSE LENGTH=452
Ta1.0_00360mRNA1	10	1.10073e-98	AT4G38700.1_Symbols:_Disease_resistance-responsive_(dirigent-like_protein)_family_protein_	chr4:18076583-18077155 REVERSE LENGTH=190	81.25	AT4G38700.1_Symbols:_Disease_resistance-responsive_(dirigent-like_protein)_family_protein_	chr4:18076583-18077155 REVERSE LENGTH=190	89.0625	AT4G38700.1_Symbols:_Disease_resistance-responsive_(dirigent-like_protein)_family_protein_	chr4:18076583-18077155 REVERSE LENGTH=190	190	AT4G38700.1_Symbols:_Disease_resistance-responsive_(dirigent-like_protein)_family_protein_	chr4:18076583-18077155 REVERSE LENGTH=190	287.73	AT4G38700.1_Symbols:_Disease_resistance-responsive_(dirigent-like_protein)_family_protein_	chr4:18076583-18077155 REVERSE LENGTH=190
Ta1.0_00361mRNA1	5	0	AT4G38690.1_Symbols:_PLC-like_phosphodiesterases_superfamily_protein_	chr4:18074743-18075699 REVERSE LENGTH=318	94.9686	AT4G38690.1_Symbols:_PLC-like_phosphodiesterases_superfamily_protein_	chr4:18074743-18075699 REVERSE LENGTH=318	98.1132	AT4G38690.1_Symbols:_PLC-like_phosphodiesterases_superfamily_protein_	chr4:18074743-18075699 REVERSE LENGTH=318	318	AT4G38690.1_Symbols:_PLC-like_phosphodiesterases_superfamily_protein_	chr4:18074743-18075699 REVERSE LENGTH=318	637.491	AT4G38690.1_Symbols:_PLC-like_phosphodiesterases_superfamily_protein_	chr4:18074743-18075699 REVERSE LENGTH=318
Ta1.0_00362mRNA1	22	1.59416e-49	AT2G21060.1_Symbols:_ATGRP2B,_ATCSP4,_GRP2B_glycine-rich_protein_2B_	chr2:9036983-9037588 REVERSE LENGTH=201	78.5714	AT2G24590.1_Symbols:_RSZ22a,_At-RSZ22a_RNA_recognition_motif_and_CCHC-type_zinc_finger_domains_containing_protein_	chr2:10449837-10450860 FORWARD LENGTH=196	93.3333	AT3G26420.1_Symbols:_ATRZ-1A_RNA-binding_(RRM/RBD/RNP_motifs)_family_protein_with_retrovirus_zinc_finger-like_domain_	chr3:9671953-9673055 FORWARD LENGTH=245	203	AT4G38680.1_Symbols:_GRP2,_CSDP2,_CSP2,_ATCSP2_glycine_rich_protein_2_	chr4:18072240-18072851 REVERSE LENGTH=203	163.31	AT2G21060.1_Symbols:_ATGRP2B,_ATCSP4,_GRP2B_glycine-rich_protein_2B_	chr2:9036983-9037588 REVERSE LENGTH=201
Ta1.0_00363mRNA1	20	7.38182e-160	AT4G38670.3_Symbols:_Pathogenesis-related_thaumatin_superfamily_protein_	chr4:18069856-18071227 REVERSE LENGTH=281	90.5138	AT4G38670.3_Symbols:_Pathogenesis-related_thaumatin_superfamily_protein_	chr4:18069856-18071227 REVERSE LENGTH=281	92.8854	AT4G38670.3_Symbols:_Pathogenesis-related_thaumatin_superfamily_protein_	chr4:18069856-18071227 REVERSE LENGTH=281	288	AT4G38660.1_Symbols:_Pathogenesis-related_thaumatin_superfamily_protein_	chr4:18066448-18067984 REVERSE LENGTH=345	462.611	AT4G38670.3_Symbols:_Pathogenesis-related_thaumatin_superfamily_protein_	chr4:18069856-18071227 REVERSE LENGTH=281
Ta1.0_00364mRNA1	10	0	AT4G38650.1_Symbols:_Glycosyl_hydrolase_family_10_protein_	chr4:18063377-18065769 FORWARD LENGTH=562	85.5576	AT4G38650.1_Symbols:_Glycosyl_hydrolase_family_10_protein_	chr4:18063377-18065769 FORWARD LENGTH=562	91.5905	AT4G38650.1_Symbols:_Glycosyl_hydrolase_family_10_protein_	chr4:18063377-18065769 FORWARD LENGTH=562	551	AT4G33820.1_Symbols:_Glycosyl_hydrolase_superfamily_protein_	chr4:16217010-16219515 REVERSE LENGTH=570	986.867	AT4G38650.1_Symbols:_Glycosyl_hydrolase_family_10_protein_	chr4:18063377-18065769 FORWARD LENGTH=562
Ta1.0_00365mRNA1	7	0	AT4G38640.1_Symbols:_Plasma-membrane_choline_transporter_family_protein_	chr4:18059884-18062091 REVERSE LENGTH=556	90.1079	AT4G38640.1_Symbols:_Plasma-membrane_choline_transporter_family_protein_	chr4:18059884-18062091 REVERSE LENGTH=556	94.964	AT4G38640.1_Symbols:_Plasma-membrane_choline_transporter_family_protein_	chr4:18059884-18062091 REVERSE LENGTH=556	556	AT4G38640.1_Symbols:_Plasma-membrane_choline_transporter_family_protein_	chr4:18059884-18062091 REVERSE LENGTH=556	756.518	AT4G38640.1_Symbols:_Plasma-membrane_choline_transporter_family_protein_	chr4:18059884-18062091 REVERSE LENGTH=556
Ta1.0_00366mRNA1	1	0	AT4G38630.1_Symbols:_RPN10,_MCB1,_ATMCB1,_MBP1_regulatory_particle_non-ATPase_10_	chr4:18057357-18059459 REVERSE LENGTH=386	89.75	AT4G38630.1_Symbols:_RPN10,_MCB1,_ATMCB1,_MBP1_regulatory_particle_non-ATPase_10_	chr4:18057357-18059459 REVERSE LENGTH=386	91.25	AT4G38630.1_Symbols:_RPN10,_MCB1,_ATMCB1,_MBP1_regulatory_particle_non-ATPase_10_	chr4:18057357-18059459 REVERSE LENGTH=386	370	AT4G38630.1_Symbols:_RPN10,_MCB1,_ATMCB1,_MBP1_regulatory_particle_non-ATPase_10_	chr4:18057357-18059459 REVERSE LENGTH=386	540.036	AT4G38630.1_Symbols:_RPN10,_MCB1,_ATMCB1,_MBP1_regulatory_particle_non-ATPase_10_	chr4:18057357-18059459 REVERSE LENGTH=386
Ta1.0_00367mRNA1	10	1.34913e-153	AT4G38620.1_Symbols:_ATMYB4,_MYB4_myb_domain_protein_4_	chr4:18053866-18054876 FORWARD LENGTH=282	84.7826	AT1G22640.1_Symbols:_ATMYB3,_MYB3_myb_domain_protein_3_	chr1:8006289-8007219 FORWARD LENGTH=257	91.3043	AT1G22640.1_Symbols:_ATMYB3,_MYB3_myb_domain_protein_3_	chr1:8006289-8007219 FORWARD LENGTH=257	282	AT4G38620.1_Symbols:_ATMYB4,_MYB4_myb_domain_protein_4_	chr4:18053866-18054876 FORWARD LENGTH=282	434.876	AT4G38620.1_Symbols:_ATMYB4,_MYB4_myb_domain_protein_4_	chr4:18053866-18054876 FORWARD LENGTH=282
Ta1.0_00368mRNA1	12	0	AT4G38600.1_Symbols:_KAK,_UPL3_HEAT_repeat_;HECT-domain_(ubiquitin-transferase)_	chr4:18041503-18049292 REVERSE LENGTH=1888	89.5753	AT4G38600.1_Symbols:_KAK,_UPL3_HEAT_repeat_;HECT-domain_(ubiquitin-transferase)_	chr4:18041503-18049292 REVERSE LENGTH=1888	92.9883	AT4G38600.2_Symbols:_KAK,_UPL3_HEAT_repeat_;HECT-domain_(ubiquitin-transferase)_	chr4:18041503-18049073 REVERSE LENGTH=1794	1789	AT4G38600.1_Symbols:_KAK,_UPL3_HEAT_repeat_;HECT-domain_(ubiquitin-transferase)_	chr4:18041503-18049292 REVERSE LENGTH=1888	2682.9	AT4G38600.1_Symbols:_KAK,_UPL3_HEAT_repeat_;HECT-domain_(ubiquitin-transferase)_	chr4:18041503-18049292 REVERSE LENGTH=1888
Ta1.0_00369mRNA1	10	4.51416e-108	AT4G38580.1_Symbols:_ATFP6,_HIPP26,_FP6_farnesylated_protein_6_	chr4:18034596-18035693 FORWARD LENGTH=153	96.732	AT4G38580.1_Symbols:_ATFP6,_HIPP26,_FP6_farnesylated_protein_6_	chr4:18034596-18035693 FORWARD LENGTH=153	99.3464	AT4G38580.1_Symbols:_ATFP6,_HIPP26,_FP6_farnesylated_protein_6_	chr4:18034596-18035693 FORWARD LENGTH=153	166	AT3G56891.1_Symbols:_Heavy_metal_transport/detoxification_superfamily_protein_	chr3:21064199-21064922 REVERSE LENGTH=166	310.071	AT4G38580.1_Symbols:_ATFP6,_HIPP26,_FP6_farnesylated_protein_6_	chr4:18034596-18035693 FORWARD LENGTH=153
Ta1.0_00370mRNA1	6	2.29265e-99	AT1G68000.1_Symbols:_ATPIS1,_ATPIS,_PIS1_phosphatidylinositol_synthase_1_	chr1:25491346-25492930 FORWARD LENGTH=227	72.9167	AT4G38570.1_Symbols:_PIS2_probable_CDP-diacylglycerol--inositol_3-phosphatidyltransferase_2_	chr4:18031420-18033091 REVERSE LENGTH=225	76.6667	AT4G38570.1_Symbols:_PIS2_probable_CDP-diacylglycerol--inositol_3-phosphatidyltransferase_2_	chr4:18031420-18033091 REVERSE LENGTH=225	227	AT1G68000.1_Symbols:_ATPIS1,_ATPIS,_PIS1_phosphatidylinositol_synthase_1_	chr1:25491346-25492930 FORWARD LENGTH=227	293.123	AT1G68000.1_Symbols:_ATPIS1,_ATPIS,_PIS1_phosphatidylinositol_synthase_1_	chr1:25491346-25492930 FORWARD LENGTH=227
Ta1.0_00371mRNA1	10	8.72053e-129	AT4G38550.1_Symbols:_Arabidopsis_phospholipase-like_protein_(PEARLI_4)_family_	chr4:18025886-18028546 FORWARD LENGTH=612	79.7619	AT4G38550.1_Symbols:_Arabidopsis_phospholipase-like_protein_(PEARLI_4)_family_	chr4:18025886-18028546 FORWARD LENGTH=612	89.2857	AT4G38550.1_Symbols:_Arabidopsis_phospholipase-like_protein_(PEARLI_4)_family_	chr4:18025886-18028546 FORWARD LENGTH=612	252	AT4G38550.1_Symbols:_Arabidopsis_phospholipase-like_protein_(PEARLI_4)_family_	chr4:18025886-18028546 FORWARD LENGTH=612	381.719	AT4G38550.1_Symbols:_Arabidopsis_phospholipase-like_protein_(PEARLI_4)_family_	chr4:18025886-18028546 FORWARD LENGTH=612
Ta1.0_00372mRNA1	9	7.99502e-115	AT4G38550.1_Symbols:_Arabidopsis_phospholipase-like_protein_(PEARLI_4)_family_	chr4:18025886-18028546 FORWARD LENGTH=612	64.2674	AT4G38550.1_Symbols:_Arabidopsis_phospholipase-like_protein_(PEARLI_4)_family_	chr4:18025886-18028546 FORWARD LENGTH=612	73.0077	AT4G38550.1_Symbols:_Arabidopsis_phospholipase-like_protein_(PEARLI_4)_family_	chr4:18025886-18028546 FORWARD LENGTH=612	359	AT4G38550.1_Symbols:_Arabidopsis_phospholipase-like_protein_(PEARLI_4)_family_	chr4:18025886-18028546 FORWARD LENGTH=612	350.517	AT4G38550.1_Symbols:_Arabidopsis_phospholipase-like_protein_(PEARLI_4)_family_	chr4:18025886-18028546 FORWARD LENGTH=612
Ta1.0_00373mRNA1	4	6.48307e-74	AT2G20930.1_Symbols:_SNARE-like_superfamily_protein_	chr2:9000790-9001656 REVERSE LENGTH=140	90.9091	AT2G20930.1_Symbols:_SNARE-like_superfamily_protein_	chr2:9000790-9001656 REVERSE LENGTH=140	96.2121	AT2G20930.1_Symbols:_SNARE-like_superfamily_protein_	chr2:9000790-9001656 REVERSE LENGTH=140	132	AT2G20930.1_Symbols:_SNARE-like_superfamily_protein_	chr2:9000790-9001656 REVERSE LENGTH=140	222.631	AT2G20930.1_Symbols:_SNARE-like_superfamily_protein_	chr2:9000790-9001656 REVERSE LENGTH=140
Ta1.0_00374mRNA1	10	0	AT5G05320.1_Symbols:_FAD/NAD(P)-binding_oxidoreductase_family_protein_	chr5:1575093-1576679 REVERSE LENGTH=406	87.4693	AT4G38540.1_Symbols:_FAD/NAD(P)-binding_oxidoreductase_family_protein_	chr4:18023187-18024827 FORWARD LENGTH=407	93.8575	AT4G38540.1_Symbols:_FAD/NAD(P)-binding_oxidoreductase_family_protein_	chr4:18023187-18024827 FORWARD LENGTH=407	407	AT4G38540.1_Symbols:_FAD/NAD(P)-binding_oxidoreductase_family_protein_	chr4:18023187-18024827 FORWARD LENGTH=407	623.624	AT5G05320.1_Symbols:_FAD/NAD(P)-binding_oxidoreductase_family_protein_	chr5:1575093-1576679 REVERSE LENGTH=406
Ta1.0_00375mRNA1	10	0	AT4G38530.1_Symbols:_ATPLC1,_PLC1_phospholipase_C1_	chr4:18020708-18022898 FORWARD LENGTH=564	83.9161	AT4G38530.1_Symbols:_ATPLC1,_PLC1_phospholipase_C1_	chr4:18020708-18022898 FORWARD LENGTH=564	89.5105	AT4G38530.1_Symbols:_ATPLC1,_PLC1_phospholipase_C1_	chr4:18020708-18022898 FORWARD LENGTH=564	588	AT5G58700.1_Symbols:_ATPLC4,_PLC4_phosphatidylinositol-speciwc_phospholipase_C4_	chr5:23713144-23716057 REVERSE LENGTH=597	1009.98	AT4G38530.1_Symbols:_ATPLC1,_PLC1_phospholipase_C1_	chr4:18020708-18022898 FORWARD LENGTH=564
Ta1.0_00376mRNA1	10	0	AT4G38520.2_Symbols:_Protein_phosphatase_2C_family_protein_	chr4:18015999-18017514 REVERSE LENGTH=400	89.1139	AT4G38520.2_Symbols:_Protein_phosphatase_2C_family_protein_	chr4:18015999-18017514 REVERSE LENGTH=400	93.1646	AT4G38520.2_Symbols:_Protein_phosphatase_2C_family_protein_	chr4:18015999-18017514 REVERSE LENGTH=400	385	AT4G38520.2_Symbols:_Protein_phosphatase_2C_family_protein_	chr4:18015999-18017514 REVERSE LENGTH=400	729.554	AT4G38520.2_Symbols:_Protein_phosphatase_2C_family_protein_	chr4:18015999-18017514 REVERSE LENGTH=400
Ta1.0_00377mRNA1	10	0	AT4G38510.5_Symbols:_ATPase,_V1_complex,_subunit_B_protein_	chr4:18011155-18014897 REVERSE LENGTH=494	98.7755	AT4G38510.5_Symbols:_ATPase,_V1_complex,_subunit_B_protein_	chr4:18011155-18014897 REVERSE LENGTH=494	99.1837	AT4G38510.5_Symbols:_ATPase,_V1_complex,_subunit_B_protein_	chr4:18011155-18014897 REVERSE LENGTH=494	487	AT4G38510.5_Symbols:_ATPase,_V1_complex,_subunit_B_protein_	chr4:18011155-18014897 REVERSE LENGTH=494	991.104	AT4G38510.5_Symbols:_ATPase,_V1_complex,_subunit_B_protein_	chr4:18011155-18014897 REVERSE LENGTH=494
Ta1.0_00378mRNA1	10	0	AT4G38500.1_Symbols:_Protein_of_unknown_function_(DUF616)_	chr4:18008418-18010693 FORWARD LENGTH=499	89.8833	AT4G38500.1_Symbols:_Protein_of_unknown_function_(DUF616)_	chr4:18008418-18010693 FORWARD LENGTH=499	92.8016	AT4G38500.1_Symbols:_Protein_of_unknown_function_(DUF616)_	chr4:18008418-18010693 FORWARD LENGTH=499	499	AT4G38500.1_Symbols:_Protein_of_unknown_function_(DUF616)_	chr4:18008418-18010693 FORWARD LENGTH=499	918.302	AT4G38500.1_Symbols:_Protein_of_unknown_function_(DUF616)_	chr4:18008418-18010693 FORWARD LENGTH=499
Ta1.0_00379mRNA1	8	1.17881e-68	AT4G38495.1_Symbols:_CONTAINS_InterPro_DOMAIN/s:_YL1_nuclear,_C-terminal_(InterPro:IPR013272);_Has_279_Blast_hits_to_279_proteins_in_147_species:_Archae_-_0;_Bacteria_-_0;_Metazoa_-_94;_Fungi_-_1	chr4:18007466-18008025 REVERSE LENGTH=124	81.4516	AT4G38495.1_Symbols:_CONTAINS_InterPro_DOMAIN/s:_YL1_nuclear,_C-terminal_(InterPro:IPR013272);_Has_279_Blast_hits_to_279_proteins_in_147_species:_Archae_-_0;_Bacteria_-_0;_Metazoa_-_94;_Fungi_-_1	chr4:18007466-18008025 REVERSE LENGTH=124	86.2903	AT4G38495.1_Symbols:_CONTAINS_InterPro_DOMAIN/s:_YL1_nuclear,_C-terminal_(InterPro:IPR013272);_Has_279_Blast_hits_to_279_proteins_in_147_species:_Archae_-_0;_Bacteria_-_0;_Metazoa_-_94;_Fungi_-_1	chr4:18007466-18008025 REVERSE LENGTH=124	124	AT4G38495.1_Symbols:_CONTAINS_InterPro_DOMAIN/s:_YL1_nuclear,_C-terminal_(InterPro:IPR013272);_Has_279_Blast_hits_to_279_proteins_in_147_species:_Archae_-_0;_Bacteria_-_0;_Metazoa_-_94;_Fungi_-_1	chr4:18007466-18008025 REVERSE LENGTH=124	206.068	AT4G38495.1_Symbols:_CONTAINS_InterPro_DOMAIN/s:_YL1_nuclear,_C-terminal_(InterPro:IPR013272);_Has_279_Blast_hits_to_279_proteins_in_147_species:_Archae_-_0;_Bacteria_-_0;_Metazoa_-_94;_Fungi_-_1	chr4:18007466-18008025 REVERSE LENGTH=124
Ta1.0_00380mRNA1	7	4.6285e-67	AT4G38490.1_Symbols:_unknown_protein;_Has_30201_Blast_hits_to_17322_proteins_in_780_species:_Archae_-_12;_Bacteria_-_1396;_Metazoa_-_17338;_Fungi_-_3422;_Plants_-_5037;_Viruses_-_0;_Other_Eukaryo	chr4:18006385-18007203 FORWARD LENGTH=153	69.4268	AT4G38490.1_Symbols:_unknown_protein;_Has_30201_Blast_hits_to_17322_proteins_in_780_species:_Archae_-_12;_Bacteria_-_1396;_Metazoa_-_17338;_Fungi_-_3422;_Plants_-_5037;_Viruses_-_0;_Other_Eukaryo	chr4:18006385-18007203 FORWARD LENGTH=153	80.8917	AT4G38490.1_Symbols:_unknown_protein;_Has_30201_Blast_hits_to_17322_proteins_in_780_species:_Archae_-_12;_Bacteria_-_1396;_Metazoa_-_17338;_Fungi_-_3422;_Plants_-_5037;_Viruses_-_0;_Other_Eukaryo	chr4:18006385-18007203 FORWARD LENGTH=153	153	AT4G38490.1_Symbols:_unknown_protein;_Has_30201_Blast_hits_to_17322_proteins_in_780_species:_Archae_-_12;_Bacteria_-_1396;_Metazoa_-_17338;_Fungi_-_3422;_Plants_-_5037;_Viruses_-_0;_Other_Eukaryo	chr4:18006385-18007203 FORWARD LENGTH=153	204.527	AT4G38490.1_Symbols:_unknown_protein;_Has_30201_Blast_hits_to_17322_proteins_in_780_species:_Archae_-_12;_Bacteria_-_1396;_Metazoa_-_17338;_Fungi_-_3422;_Plants_-_5037;_Viruses_-_0;_Other_Eukaryo	chr4:18006385-18007203 FORWARD LENGTH=153
Ta1.0_00381mRNA1	8	6.7339e-80	AT2G45640.1_Symbols:_SAP18,_ATSAP18_SIN3_associated_polypeptide_P18_	chr2:18799881-18801323 REVERSE LENGTH=152	86.8421	AT2G45640.1_Symbols:_SAP18,_ATSAP18_SIN3_associated_polypeptide_P18_	chr2:18799881-18801323 REVERSE LENGTH=152	92.7632	AT2G45640.1_Symbols:_SAP18,_ATSAP18_SIN3_associated_polypeptide_P18_	chr2:18799881-18801323 REVERSE LENGTH=152	152	AT2G45640.1_Symbols:_SAP18,_ATSAP18_SIN3_associated_polypeptide_P18_	chr2:18799881-18801323 REVERSE LENGTH=152	236.884	AT2G45640.1_Symbols:_SAP18,_ATSAP18_SIN3_associated_polypeptide_P18_	chr2:18799881-18801323 REVERSE LENGTH=152
Ta1.0_00382mRNA1	10	0	AT2G45620.1_Symbols:_Nucleotidyltransferase_family_protein_	chr2:18792943-18795750 FORWARD LENGTH=764	74.3949	AT2G45620.1_Symbols:_Nucleotidyltransferase_family_protein_	chr2:18792943-18795750 FORWARD LENGTH=764	81.0191	AT2G45620.1_Symbols:_Nucleotidyltransferase_family_protein_	chr2:18792943-18795750 FORWARD LENGTH=764	764	AT2G45620.1_Symbols:_Nucleotidyltransferase_family_protein_	chr2:18792943-18795750 FORWARD LENGTH=764	1058.13	AT2G45620.1_Symbols:_Nucleotidyltransferase_family_protein_	chr2:18792943-18795750 FORWARD LENGTH=764
Ta1.0_00383mRNA1	10	0	AT2G45610.1_Symbols:_alpha/beta-Hydrolases_superfamily_protein_	chr2:18791463-18792437 FORWARD LENGTH=324	86.7692	AT2G45610.1_Symbols:_alpha/beta-Hydrolases_superfamily_protein_	chr2:18791463-18792437 FORWARD LENGTH=324	92.9231	AT2G45610.1_Symbols:_alpha/beta-Hydrolases_superfamily_protein_	chr2:18791463-18792437 FORWARD LENGTH=324	324	AT2G45610.1_Symbols:_alpha/beta-Hydrolases_superfamily_protein_	chr2:18791463-18792437 FORWARD LENGTH=324	590.112	AT2G45610.1_Symbols:_alpha/beta-Hydrolases_superfamily_protein_	chr2:18791463-18792437 FORWARD LENGTH=324
Ta1.0_00384mRNA1	10	0	AT2G45600.1_Symbols:_alpha/beta-Hydrolases_superfamily_protein_	chr2:18789799-18790788 FORWARD LENGTH=329	87.7301	AT2G45600.1_Symbols:_alpha/beta-Hydrolases_superfamily_protein_	chr2:18789799-18790788 FORWARD LENGTH=329	92.3313	AT2G45600.1_Symbols:_alpha/beta-Hydrolases_superfamily_protein_	chr2:18789799-18790788 FORWARD LENGTH=329	326	AT2G45600.1_Symbols:_alpha/beta-Hydrolases_superfamily_protein_	chr2:18789799-18790788 FORWARD LENGTH=329	597.045	AT2G45600.1_Symbols:_alpha/beta-Hydrolases_superfamily_protein_	chr2:18789799-18790788 FORWARD LENGTH=329
Ta1.0_00385mRNA1	20	0	AT2G45590.1_Symbols:_Protein_kinase_superfamily_protein_	chr2:18786725-18788776 FORWARD LENGTH=683	82.2378	AT2G45590.1_Symbols:_Protein_kinase_superfamily_protein_	chr2:18786725-18788776 FORWARD LENGTH=683	86.1538	AT2G45590.1_Symbols:_Protein_kinase_superfamily_protein_	chr2:18786725-18788776 FORWARD LENGTH=683	683	AT2G45590.1_Symbols:_Protein_kinase_superfamily_protein_	chr2:18786725-18788776 FORWARD LENGTH=683	1018.07	AT2G45590.1_Symbols:_Protein_kinase_superfamily_protein_	chr2:18786725-18788776 FORWARD LENGTH=683
Ta1.0_00386mRNA1	10	0	AT2G45580.1_Symbols:_CYP76C3_cytochrome_P450,_family_76,_subfamily_C,_polypeptide_3_	chr2:18782388-18784286 REVERSE LENGTH=515	68.8889	AT2G45580.1_Symbols:_CYP76C3_cytochrome_P450,_family_76,_subfamily_C,_polypeptide_3_	chr2:18782388-18784286 REVERSE LENGTH=515	78.7879	AT2G45580.1_Symbols:_CYP76C3_cytochrome_P450,_family_76,_subfamily_C,_polypeptide_3_	chr2:18782388-18784286 REVERSE LENGTH=515	454	AT3G52970.2_Symbols:_CYP76G1_cytochrome_P450,_family_76,_subfamily_G,_polypeptide_1_	chr3:19641400-19643259 REVERSE LENGTH=530	639.417	AT2G45580.1_Symbols:_CYP76C3_cytochrome_P450,_family_76,_subfamily_C,_polypeptide_3_	chr2:18782388-18784286 REVERSE LENGTH=515
Ta1.0_00387mRNA1	30	0	AT2G45580.1_Symbols:_CYP76C3_cytochrome_P450,_family_76,_subfamily_C,_polypeptide_3_	chr2:18782388-18784286 REVERSE LENGTH=515	75.4098	AT2G45570.1_Symbols:_CYP76C2_cytochrome_P450,_family_76,_subfamily_C,_polypeptide_2_	chr2:18779935-18781922 REVERSE LENGTH=512	84.2623	AT2G45560.1_Symbols:_CYP76C1_cytochrome_P450,_family_76,_subfamily_C,_polypeptide_1_	chr2:18776391-18778354 REVERSE LENGTH=512	508	AT2G45560.1_Symbols:_CYP76C1_cytochrome_P450,_family_76,_subfamily_C,_polypeptide_1_	chr2:18776391-18778354 REVERSE LENGTH=512	690.649	AT2G45580.1_Symbols:_CYP76C3_cytochrome_P450,_family_76,_subfamily_C,_polypeptide_3_	chr2:18782388-18784286 REVERSE LENGTH=515
Ta1.0_00388mRNA1	29	0	AT2G45550.1_Symbols:_CYP76C4_cytochrome_P450,_family_76,_subfamily_C,_polypeptide_4_	chr2:18773541-18775654 REVERSE LENGTH=511	88.9447	AT2G45570.1_Symbols:_CYP76C2_cytochrome_P450,_family_76,_subfamily_C,_polypeptide_2_	chr2:18779935-18781922 REVERSE LENGTH=512	95.4774	AT2G45570.1_Symbols:_CYP76C2_cytochrome_P450,_family_76,_subfamily_C,_polypeptide_2_	chr2:18779935-18781922 REVERSE LENGTH=512	512	AT2G45570.1_Symbols:_CYP76C2_cytochrome_P450,_family_76,_subfamily_C,_polypeptide_2_	chr2:18779935-18781922 REVERSE LENGTH=512	908.672	AT2G45550.1_Symbols:_CYP76C4_cytochrome_P450,_family_76,_subfamily_C,_polypeptide_4_	chr2:18773541-18775654 REVERSE LENGTH=511
Ta1.0_00389mRNA1	21	0	AT2G45540.1_Symbols:_WD-40_repeat_family_protein_/_beige-related_	chr2:18757881-18772229 REVERSE LENGTH=2946	92.1061	AT2G45540.1_Symbols:_WD-40_repeat_family_protein_/_beige-related_	chr2:18757881-18772229 REVERSE LENGTH=2946	95.2301	AT2G45540.1_Symbols:_WD-40_repeat_family_protein_/_beige-related_	chr2:18757881-18772229 REVERSE LENGTH=2946	3001	AT2G45540.2_Symbols:_WD-40_repeat_family_protein_/_beige-related_	chr2:18757881-18772229 REVERSE LENGTH=3001	4743.33	AT2G45540.1_Symbols:_WD-40_repeat_family_protein_/_beige-related_	chr2:18757881-18772229 REVERSE LENGTH=2946
Ta1.0_00390mRNA1	3	1.18934e-73	AT2G45520.1_Symbols:_unknown_protein;_FUNCTIONS_IN:_molecular_function_unknown;_INVOLVED_IN:_biological_process_unknown;_EXPRESSED_IN:_23_plant_structures;_EXPRESSED_DURING:_13_growth_stages;_Has	chr2:18755209-18756268 REVERSE LENGTH=205	69.3277	AT2G45520.1_Symbols:_unknown_protein;_FUNCTIONS_IN:_molecular_function_unknown;_INVOLVED_IN:_biological_process_unknown;_EXPRESSED_IN:_23_plant_structures;_EXPRESSED_DURING:_13_growth_stages;_Has	chr2:18755209-18756268 REVERSE LENGTH=205	77.3109	AT2G45520.1_Symbols:_unknown_protein;_FUNCTIONS_IN:_molecular_function_unknown;_INVOLVED_IN:_biological_process_unknown;_EXPRESSED_IN:_23_plant_structures;_EXPRESSED_DURING:_13_growth_stages;_Has	chr2:18755209-18756268 REVERSE LENGTH=205	205	AT2G45520.1_Symbols:_unknown_protein;_FUNCTIONS_IN:_molecular_function_unknown;_INVOLVED_IN:_biological_process_unknown;_EXPRESSED_IN:_23_plant_structures;_EXPRESSED_DURING:_13_growth_stages;_Has	chr2:18755209-18756268 REVERSE LENGTH=205	226.483	AT2G45520.1_Symbols:_unknown_protein;_FUNCTIONS_IN:_molecular_function_unknown;_INVOLVED_IN:_biological_process_unknown;_EXPRESSED_IN:_23_plant_structures;_EXPRESSED_DURING:_13_growth_stages;_Has	chr2:18755209-18756268 REVERSE LENGTH=205
Ta1.0_00391mRNA1	10	0	AT2G45510.1_Symbols:_CYP704A2_cytochrome_P450,_family_704,_subfamily_A,_polypeptide_2_	chr2:18753085-18754944 FORWARD LENGTH=511	87.8669	AT2G45510.1_Symbols:_CYP704A2_cytochrome_P450,_family_704,_subfamily_A,_polypeptide_2_	chr2:18753085-18754944 FORWARD LENGTH=511	93.7378	AT2G45510.1_Symbols:_CYP704A2_cytochrome_P450,_family_704,_subfamily_A,_polypeptide_2_	chr2:18753085-18754944 FORWARD LENGTH=511	511	AT2G45510.1_Symbols:_CYP704A2_cytochrome_P450,_family_704,_subfamily_A,_polypeptide_2_	chr2:18753085-18754944 FORWARD LENGTH=511	955.281	AT2G45510.1_Symbols:_CYP704A2_cytochrome_P450,_family_704,_subfamily_A,_polypeptide_2_	chr2:18753085-18754944 FORWARD LENGTH=511
Ta1.0_00392mRNA1	10	0	AT2G45500.1_Symbols:_AAA-type_ATPase_family_protein_	chr2:18749973-18752636 REVERSE LENGTH=491	82.3529	AT2G45500.1_Symbols:_AAA-type_ATPase_family_protein_	chr2:18749973-18752636 REVERSE LENGTH=491	87.2549	AT2G45500.1_Symbols:_AAA-type_ATPase_family_protein_	chr2:18749973-18752636 REVERSE LENGTH=491	475	AT2G45500.1_Symbols:_AAA-type_ATPase_family_protein_	chr2:18749973-18752636 REVERSE LENGTH=491	779.63	AT2G45500.1_Symbols:_AAA-type_ATPase_family_protein_	chr2:18749973-18752636 REVERSE LENGTH=491
Ta1.0_00393mRNA1	10	0	AT2G45490.1_Symbols:_AtAUR3,_AUR3_ataurora3_	chr2:18747658-18749044 REVERSE LENGTH=288	88.7719	AT2G45490.1_Symbols:_AtAUR3,_AUR3_ataurora3_	chr2:18747658-18749044 REVERSE LENGTH=288	95.4386	AT2G45490.1_Symbols:_AtAUR3,_AUR3_ataurora3_	chr2:18747658-18749044 REVERSE LENGTH=288	285	AT2G45490.1_Symbols:_AtAUR3,_AUR3_ataurora3_	chr2:18747658-18749044 REVERSE LENGTH=288	536.954	AT2G45490.1_Symbols:_AtAUR3,_AUR3_ataurora3_	chr2:18747658-18749044 REVERSE LENGTH=288
Ta1.0_00394mRNA1	19	0	AT2G45480.1_Symbols:_AtGRF9,_GRF9_growth-regulating_factor_9_	chr2:18745583-18747403 FORWARD LENGTH=429	77.1429	AT3G13960.1_Symbols:_AtGRF5,_GRF5_growth-regulating_factor_5_	chr3:4608526-4610160 FORWARD LENGTH=397	91.4286	AT4G37740.1_Symbols:_AtGRF2,_GRF2_growth-regulating_factor_2_	chr4:17725533-17727609 REVERSE LENGTH=535	429	AT2G45480.1_Symbols:_AtGRF9,_GRF9_growth-regulating_factor_9_	chr2:18745583-18747403 FORWARD LENGTH=429	556.599	AT2G45480.1_Symbols:_AtGRF9,_GRF9_growth-regulating_factor_9_	chr2:18745583-18747403 FORWARD LENGTH=429
Ta1.0_00395mRNA1	10	0	AT2G45470.1_Symbols:_FLA8,_AGP8_FASCICLIN-like_arabinogalactan_protein_8_	chr2:18742797-18744059 REVERSE LENGTH=420	93.7126	AT2G45470.1_Symbols:_FLA8,_AGP8_FASCICLIN-like_arabinogalactan_protein_8_	chr2:18742797-18744059 REVERSE LENGTH=420	97.6048	AT2G45470.1_Symbols:_FLA8,_AGP8_FASCICLIN-like_arabinogalactan_protein_8_	chr2:18742797-18744059 REVERSE LENGTH=420	334	AT2G45470.1_Symbols:_FLA8,_AGP8_FASCICLIN-like_arabinogalactan_protein_8_	chr2:18742797-18744059 REVERSE LENGTH=420	570.852	AT2G45470.1_Symbols:_FLA8,_AGP8_FASCICLIN-like_arabinogalactan_protein_8_	chr2:18742797-18744059 REVERSE LENGTH=420
Ta1.0_00396mRNA1	3	0	AT2G45460.2_Symbols:_SMAD/FHA_domain-containing_protein_	chr2:18737054-18741690 REVERSE LENGTH=902	81.7287	AT2G45460.2_Symbols:_SMAD/FHA_domain-containing_protein_	chr2:18737054-18741690 REVERSE LENGTH=902	88.7309	AT2G45460.2_Symbols:_SMAD/FHA_domain-containing_protein_	chr2:18737054-18741690 REVERSE LENGTH=902	916	AT2G45460.3_Symbols:_SMAD/FHA_domain-containing_protein_	chr2:18737054-18741690 REVERSE LENGTH=916	1315.06	AT2G45460.2_Symbols:_SMAD/FHA_domain-containing_protein_	chr2:18737054-18741690 REVERSE LENGTH=902
Ta1.0_00397mRNA1	7	2.59258e-22	AT2G45450.1_Symbols:_ZPR1_protein_binding_	chr2:18733548-18734058 REVERSE LENGTH=136	88.2353	AT2G45450.1_Symbols:_ZPR1_protein_binding_	chr2:18733548-18734058 REVERSE LENGTH=136	96.4706	AT2G45450.1_Symbols:_ZPR1_protein_binding_	chr2:18733548-18734058 REVERSE LENGTH=136	96	AT3G60890.2_Symbols:_ZPR2_protein_binding_	chr3:22497024-22497442 REVERSE LENGTH=106	86.2705	AT2G45450.1_Symbols:_ZPR1_protein_binding_	chr2:18733548-18734058 REVERSE LENGTH=136
Ta1.0_00398mRNA1	5	0	AT2G45440.1_Symbols:_DHDPS2_dihydrodipicolinate_synthase_	chr2:18731294-18732867 FORWARD LENGTH=365	96.1644	AT2G45440.1_Symbols:_DHDPS2_dihydrodipicolinate_synthase_	chr2:18731294-18732867 FORWARD LENGTH=365	98.3562	AT2G45440.1_Symbols:_DHDPS2_dihydrodipicolinate_synthase_	chr2:18731294-18732867 FORWARD LENGTH=365	365	AT2G45440.1_Symbols:_DHDPS2_dihydrodipicolinate_synthase_	chr2:18731294-18732867 FORWARD LENGTH=365	681.404	AT2G45440.1_Symbols:_DHDPS2_dihydrodipicolinate_synthase_	chr2:18731294-18732867 FORWARD LENGTH=365
Ta1.0_00399mRNA1	10	1.7878e-109	AT2G45430.1_Symbols:_AHL22_AT-hook_motif_nuclear-localized_protein_22_	chr2:18727848-18728801 FORWARD LENGTH=317	90	AT2G45430.1_Symbols:_AHL22_AT-hook_motif_nuclear-localized_protein_22_	chr2:18727848-18728801 FORWARD LENGTH=317	92.2222	AT2G45430.1_Symbols:_AHL22_AT-hook_motif_nuclear-localized_protein_22_	chr2:18727848-18728801 FORWARD LENGTH=317	267	AT2G45430.1_Symbols:_AHL22_AT-hook_motif_nuclear-localized_protein_22_	chr2:18727848-18728801 FORWARD LENGTH=317	323.553	AT2G45430.1_Symbols:_AHL22_AT-hook_motif_nuclear-localized_protein_22_	chr2:18727848-18728801 FORWARD LENGTH=317
Ta1.0_00400mRNA1	10	1.56628e-106	AT2G45420.1_Symbols:_LBD18_LOB_domain-containing_protein_18_	chr2:18718601-18720445 FORWARD LENGTH=262	87.3469	AT2G45420.1_Symbols:_LBD18_LOB_domain-containing_protein_18_	chr2:18718601-18720445 FORWARD LENGTH=262	89.3878	AT2G45420.1_Symbols:_LBD18_LOB_domain-containing_protein_18_	chr2:18718601-18720445 FORWARD LENGTH=262	245	AT2G45420.1_Symbols:_LBD18_LOB_domain-containing_protein_18_	chr2:18718601-18720445 FORWARD LENGTH=262	313.153	AT2G45420.1_Symbols:_LBD18_LOB_domain-containing_protein_18_	chr2:18718601-18720445 FORWARD LENGTH=262
Ta1.0_00401mRNA1	10	2.51019e-96	AT2G45410.1_Symbols:_LBD19_LOB_domain-containing_protein_19_	chr2:18712449-18713108 REVERSE LENGTH=191	82.659	AT2G45410.1_Symbols:_LBD19_LOB_domain-containing_protein_19_	chr2:18712449-18713108 REVERSE LENGTH=191	87.3786	AT4G00210.1_Symbols:_LBD31_LOB_domain-containing_protein_31_	chr4:85693-86888 REVERSE LENGTH=220	173	AT2G45410.1_Symbols:_LBD19_LOB_domain-containing_protein_19_	chr2:18712449-18713108 REVERSE LENGTH=191	281.952	AT2G45410.1_Symbols:_LBD19_LOB_domain-containing_protein_19_	chr2:18712449-18713108 REVERSE LENGTH=191
Ta1.0_00402mRNA1	10	0	AT2G45400.1_Symbols:_BEN1_NAD(P)-binding_Rossmann-fold_superfamily_protein_	chr2:18703960-18706235 REVERSE LENGTH=364	86.8421	AT2G45400.1_Symbols:_BEN1_NAD(P)-binding_Rossmann-fold_superfamily_protein_	chr2:18703960-18706235 REVERSE LENGTH=364	92.1053	AT2G45400.1_Symbols:_BEN1_NAD(P)-binding_Rossmann-fold_superfamily_protein_	chr2:18703960-18706235 REVERSE LENGTH=364	340	AT2G45400.1_Symbols:_BEN1_NAD(P)-binding_Rossmann-fold_superfamily_protein_	chr2:18703960-18706235 REVERSE LENGTH=364	536.569	AT2G45400.1_Symbols:_BEN1_NAD(P)-binding_Rossmann-fold_superfamily_protein_	chr2:18703960-18706235 REVERSE LENGTH=364
Ta1.0_00403mRNA1	10	3.49647e-148	AT3G60800.1_Symbols:_DHHC-type_zinc_finger_family_protein_	chr3:22467486-22469273 REVERSE LENGTH=307	89.2857	AT3G60800.1_Symbols:_DHHC-type_zinc_finger_family_protein_	chr3:22467486-22469273 REVERSE LENGTH=307	93.5065	AT3G60800.1_Symbols:_DHHC-type_zinc_finger_family_protein_	chr3:22467486-22469273 REVERSE LENGTH=307	319	AT4G22750.2_Symbols:_DHHC-type_zinc_finger_family_protein_	chr4:11949366-11951335 REVERSE LENGTH=324	422.935	AT3G60800.1_Symbols:_DHHC-type_zinc_finger_family_protein_	chr3:22467486-22469273 REVERSE LENGTH=307
Ta1.0_00404mRNA1	8	9.58541e-123	AT2G45380.1_Symbols:_FUNCTIONS_IN:_molecular_function_unknown;_INVOLVED_IN:_biological_process_unknown;_LOCATED_IN:_cellular_component_unknown;_EXPRESSED_IN:_inflorescence_meristem,_flower,_cultu	chr2:18699588-18703093 REVERSE LENGTH=494	86.2069	AT2G45380.2_Symbols:_FUNCTIONS_IN:_molecular_function_unknown;_INVOLVED_IN:_biological_process_unknown;_LOCATED_IN:_cellular_component_unknown;_EXPRESSED_IN:_inflorescence_meristem,_flower,_cultu	chr2:18699588-18700524 REVERSE LENGTH=186	90.8046	AT2G45380.2_Symbols:_FUNCTIONS_IN:_molecular_function_unknown;_INVOLVED_IN:_biological_process_unknown;_LOCATED_IN:_cellular_component_unknown;_EXPRESSED_IN:_inflorescence_meristem,_flower,_cultu	chr2:18699588-18700524 REVERSE LENGTH=186	243	AT2G45380.1_Symbols:_FUNCTIONS_IN:_molecular_function_unknown;_INVOLVED_IN:_biological_process_unknown;_LOCATED_IN:_cellular_component_unknown;_EXPRESSED_IN:_inflorescence_meristem,_flower,_cultu	chr2:18699588-18703093 REVERSE LENGTH=494	363.999	AT2G45380.1_Symbols:_FUNCTIONS_IN:_molecular_function_unknown;_INVOLVED_IN:_biological_process_unknown;_LOCATED_IN:_cellular_component_unknown;_EXPRESSED_IN:_inflorescence_meristem,_flower,_cultu	chr2:18699588-18703093 REVERSE LENGTH=494
Ta1.0_00405mRNA1	7	1.77668e-118	AT2G45360.1_Symbols:_Protein_of_unknown_function_(DUF1442)_	chr2:18698619-18699360 FORWARD LENGTH=215	83.2579	AT2G45360.1_Symbols:_Protein_of_unknown_function_(DUF1442)_	chr2:18698619-18699360 FORWARD LENGTH=215	88.2353	AT2G45360.1_Symbols:_Protein_of_unknown_function_(DUF1442)_	chr2:18698619-18699360 FORWARD LENGTH=215	224	AT1G62840.1_Symbols:_Protein_of_unknown_function_(DUF1442)_	chr1:23271481-23272407 FORWARD LENGTH=224	340.502	AT2G45360.1_Symbols:_Protein_of_unknown_function_(DUF1442)_	chr2:18698619-18699360 FORWARD LENGTH=215
Ta1.0_00406mRNA1	14	0	AT2G45350.1_Symbols:_CRR4_Pentatricopeptide_repeat_(PPR)_superfamily_protein_	chr2:18694816-18696657 REVERSE LENGTH=613	87.5415	AT2G45350.1_Symbols:_CRR4_Pentatricopeptide_repeat_(PPR)_superfamily_protein_	chr2:18694816-18696657 REVERSE LENGTH=613	94.186	AT2G45350.1_Symbols:_CRR4_Pentatricopeptide_repeat_(PPR)_superfamily_protein_	chr2:18694816-18696657 REVERSE LENGTH=613	640	AT2G13600.1_Symbols:_Pentatricopeptide_repeat_(PPR)_superfamily_protein_	chr2:5671493-5673586 FORWARD LENGTH=697	1098.19	AT2G45350.1_Symbols:_CRR4_Pentatricopeptide_repeat_(PPR)_superfamily_protein_	chr2:18694816-18696657 REVERSE LENGTH=613
Ta1.0_00407mRNA1	17	0	AT2G45340.1_Symbols:_Leucine-rich_repeat_protein_kinase_family_protein_	chr2:18691739-18694466 FORWARD LENGTH=691	92.4127	AT2G45340.1_Symbols:_Leucine-rich_repeat_protein_kinase_family_protein_	chr2:18691739-18694466 FORWARD LENGTH=691	94.0819	AT2G45340.1_Symbols:_Leucine-rich_repeat_protein_kinase_family_protein_	chr2:18691739-18694466 FORWARD LENGTH=691	654	AT2G45340.1_Symbols:_Leucine-rich_repeat_protein_kinase_family_protein_	chr2:18691739-18694466 FORWARD LENGTH=691	1209.9	AT2G45340.1_Symbols:_Leucine-rich_repeat_protein_kinase_family_protein_	chr2:18691739-18694466 FORWARD LENGTH=691
Ta1.0_00408mRNA1	10	5.3087e-93	AT4G00100.1_Symbols:_ATRPS13A,_RPS13,_PFL2,_RPS13A_ribosomal_protein_S13A_	chr4:37172-38123 FORWARD LENGTH=151	97.0803	AT4G00100.1_Symbols:_ATRPS13A,_RPS13,_PFL2,_RPS13A_ribosomal_protein_S13A_	chr4:37172-38123 FORWARD LENGTH=151	99.2701	AT4G00100.1_Symbols:_ATRPS13A,_RPS13,_PFL2,_RPS13A_ribosomal_protein_S13A_	chr4:37172-38123 FORWARD LENGTH=151	137	AT4G00100.1_Symbols:_ATRPS13A,_RPS13,_PFL2,_RPS13A_ribosomal_protein_S13A_	chr4:37172-38123 FORWARD LENGTH=151	271.166	AT4G00100.1_Symbols:_ATRPS13A,_RPS13,_PFL2,_RPS13A_ribosomal_protein_S13A_	chr4:37172-38123 FORWARD LENGTH=151
Ta1.0_00409mRNA1	7	5.73606e-132	AT2G45330.2_Symbols:_emb1067_RNA_2'-phosphotransferase,_Tpt1_/_KptA_family_	chr2:18686340-18687874 FORWARD LENGTH=286	87.8788	AT5G23600.1_Symbols:_RNA_2'-phosphotransferase,_Tpt1_/_KptA_family_	chr5:7955994-7956632 FORWARD LENGTH=212	94.4444	AT5G23600.1_Symbols:_RNA_2'-phosphotransferase,_Tpt1_/_KptA_family_	chr5:7955994-7956632 FORWARD LENGTH=212	288	AT2G45330.1_Symbols:_emb1067_RNA_2'-phosphotransferase,_Tpt1_/_KptA_family_	chr2:18686340-18687874 FORWARD LENGTH=289	380.178	AT2G45330.2_Symbols:_emb1067_RNA_2'-phosphotransferase,_Tpt1_/_KptA_family_	chr2:18686340-18687874 FORWARD LENGTH=286
Ta1.0_00410mRNA1	4	0	AT4G17910.1_Symbols:_transferases,_transferring_acyl_groups_	chr4:9951322-9953689 REVERSE LENGTH=434	90.1176	AT4G17910.1_Symbols:_transferases,_transferring_acyl_groups_	chr4:9951322-9953689 REVERSE LENGTH=434	94.1176	AT4G17910.1_Symbols:_transferases,_transferring_acyl_groups_	chr4:9951322-9953689 REVERSE LENGTH=434	422	AT4G17910.1_Symbols:_transferases,_transferring_acyl_groups_	chr4:9951322-9953689 REVERSE LENGTH=434	720.309	AT4G17910.1_Symbols:_transferases,_transferring_acyl_groups_	chr4:9951322-9953689 REVERSE LENGTH=434
Ta1.0_00411mRNA1	8	0	AT2G45320.1_Symbols:_unknown_protein;_FUNCTIONS_IN:_molecular_function_unknown;_INVOLVED_IN:_biological_process_unknown;_LOCATED_IN:_mitochondrion;_EXPRESSED_IN:_20_plant_structures;_EXPRESSED_DU	chr2:18684182-18686107 REVERSE LENGTH=392	86.7347	AT2G45320.1_Symbols:_unknown_protein;_FUNCTIONS_IN:_molecular_function_unknown;_INVOLVED_IN:_biological_process_unknown;_LOCATED_IN:_mitochondrion;_EXPRESSED_IN:_20_plant_structures;_EXPRESSED_DU	chr2:18684182-18686107 REVERSE LENGTH=392	92.3469	AT2G45320.1_Symbols:_unknown_protein;_FUNCTIONS_IN:_molecular_function_unknown;_INVOLVED_IN:_biological_process_unknown;_LOCATED_IN:_mitochondrion;_EXPRESSED_IN:_20_plant_structures;_EXPRESSED_DU	chr2:18684182-18686107 REVERSE LENGTH=392	392	AT2G45320.1_Symbols:_unknown_protein;_FUNCTIONS_IN:_molecular_function_unknown;_INVOLVED_IN:_biological_process_unknown;_LOCATED_IN:_mitochondrion;_EXPRESSED_IN:_20_plant_structures;_EXPRESSED_DU	chr2:18684182-18686107 REVERSE LENGTH=392	682.945	AT2G45320.1_Symbols:_unknown_protein;_FUNCTIONS_IN:_molecular_function_unknown;_INVOLVED_IN:_biological_process_unknown;_LOCATED_IN:_mitochondrion;_EXPRESSED_IN:_20_plant_structures;_EXPRESSED_DU	chr2:18684182-18686107 REVERSE LENGTH=392
Ta1.0_00412mRNA1	10	0	AT2G45310.1_Symbols:_GAE4_UDP-D-glucuronate_4-epimerase_4_	chr2:18682652-18683965 FORWARD LENGTH=437	90.6178	AT2G45310.1_Symbols:_GAE4_UDP-D-glucuronate_4-epimerase_4_	chr2:18682652-18683965 FORWARD LENGTH=437	94.0503	AT2G45310.1_Symbols:_GAE4_UDP-D-glucuronate_4-epimerase_4_	chr2:18682652-18683965 FORWARD LENGTH=437	437	AT2G45310.1_Symbols:_GAE4_UDP-D-glucuronate_4-epimerase_4_	chr2:18682652-18683965 FORWARD LENGTH=437	766.533	AT2G45310.1_Symbols:_GAE4_UDP-D-glucuronate_4-epimerase_4_	chr2:18682652-18683965 FORWARD LENGTH=437
Ta1.0_00413mRNA1	10	0	AT2G45280.1_Symbols:_ATRAD51C,_RAD51C_RAS_associated_with_diabetes_protein_51C_	chr2:18670103-18672041 FORWARD LENGTH=363	83.6957	AT2G45280.1_Symbols:_ATRAD51C,_RAD51C_RAS_associated_with_diabetes_protein_51C_	chr2:18670103-18672041 FORWARD LENGTH=363	87.7717	AT2G45280.1_Symbols:_ATRAD51C,_RAD51C_RAS_associated_with_diabetes_protein_51C_	chr2:18670103-18672041 FORWARD LENGTH=363	366	AT2G45280.2_Symbols:_RAD51C_RAS_associated_with_diabetes_protein_51C_	chr2:18670103-18672041 FORWARD LENGTH=387	575.089	AT2G45280.1_Symbols:_ATRAD51C,_RAD51C_RAS_associated_with_diabetes_protein_51C_	chr2:18670103-18672041 FORWARD LENGTH=363
Ta1.0_00414mRNA1	9	0	AT2G45270.1_Symbols:_GCP1_glycoprotease_1_	chr2:18666583-18669332 FORWARD LENGTH=480	87.9668	AT2G45270.1_Symbols:_GCP1_glycoprotease_1_	chr2:18666583-18669332 FORWARD LENGTH=480	92.7386	AT2G45270.1_Symbols:_GCP1_glycoprotease_1_	chr2:18666583-18669332 FORWARD LENGTH=480	480	AT2G45270.1_Symbols:_GCP1_glycoprotease_1_	chr2:18666583-18669332 FORWARD LENGTH=480	865.914	AT2G45270.1_Symbols:_GCP1_glycoprotease_1_	chr2:18666583-18669332 FORWARD LENGTH=480
Ta1.0_00415mRNA1	10	0	AT2G45260.1_Symbols:_Plant_protein_of_unknown_function_(DUF641)_	chr2:18664661-18665938 REVERSE LENGTH=425	94.1176	AT2G45260.1_Symbols:_Plant_protein_of_unknown_function_(DUF641)_	chr2:18664661-18665938 REVERSE LENGTH=425	97.1765	AT2G45260.1_Symbols:_Plant_protein_of_unknown_function_(DUF641)_	chr2:18664661-18665938 REVERSE LENGTH=425	425	AT2G45260.1_Symbols:_Plant_protein_of_unknown_function_(DUF641)_	chr2:18664661-18665938 REVERSE LENGTH=425	809.29	AT2G45260.1_Symbols:_Plant_protein_of_unknown_function_(DUF641)_	chr2:18664661-18665938 REVERSE LENGTH=425
Ta1.0_00416mRNA1	10	3.52818e-41	AT2G45240.1_Symbols:_MAP1A_methionine_aminopeptidase_1A_	chr2:18656059-18658906 FORWARD LENGTH=398	85	AT2G45240.1_Symbols:_MAP1A_methionine_aminopeptidase_1A_	chr2:18656059-18658906 FORWARD LENGTH=398	85	AT2G45240.1_Symbols:_MAP1A_methionine_aminopeptidase_1A_	chr2:18656059-18658906 FORWARD LENGTH=398	70	AT2G45240.1_Symbols:_MAP1A_methionine_aminopeptidase_1A_	chr2:18656059-18658906 FORWARD LENGTH=398	140.969	AT2G45240.1_Symbols:_MAP1A_methionine_aminopeptidase_1A_	chr2:18656059-18658906 FORWARD LENGTH=398
Ta1.0_00417mRNA1	10	0	AT2G45240.1_Symbols:_MAP1A_methionine_aminopeptidase_1A_	chr2:18656059-18658906 FORWARD LENGTH=398	83.3333	AT2G45240.1_Symbols:_MAP1A_methionine_aminopeptidase_1A_	chr2:18656059-18658906 FORWARD LENGTH=398	85.2778	AT2G45240.1_Symbols:_MAP1A_methionine_aminopeptidase_1A_	chr2:18656059-18658906 FORWARD LENGTH=398	321	AT2G45240.1_Symbols:_MAP1A_methionine_aminopeptidase_1A_	chr2:18656059-18658906 FORWARD LENGTH=398	593.193	AT2G45240.1_Symbols:_MAP1A_methionine_aminopeptidase_1A_	chr2:18656059-18658906 FORWARD LENGTH=398
Ta1.0_00418mRNA1	10	0	AT2G45220.1_Symbols:_Plant_invertase/pectin_methylesterase_inhibitor_superfamily_	chr2:18644281-18646394 REVERSE LENGTH=511	93.3333	AT2G45220.1_Symbols:_Plant_invertase/pectin_methylesterase_inhibitor_superfamily_	chr2:18644281-18646394 REVERSE LENGTH=511	95.2941	AT2G45220.1_Symbols:_Plant_invertase/pectin_methylesterase_inhibitor_superfamily_	chr2:18644281-18646394 REVERSE LENGTH=511	540	AT1G23200.1_Symbols:_Plant_invertase/pectin_methylesterase_inhibitor_superfamily_	chr1:8227236-8229400 FORWARD LENGTH=554	955.281	AT2G45220.1_Symbols:_Plant_invertase/pectin_methylesterase_inhibitor_superfamily_	chr2:18644281-18646394 REVERSE LENGTH=511
Ta1.0_00419mRNA1	9	9.44602e-173	AT2G45200.1_Symbols:_GOS12,_ATGOS12_golgi_snare_12_	chr2:18637689-18639640 REVERSE LENGTH=239	98.3264	AT2G45200.1_Symbols:_GOS12,_ATGOS12_golgi_snare_12_	chr2:18637689-18639640 REVERSE LENGTH=239	99.5816	AT2G45200.1_Symbols:_GOS12,_ATGOS12_golgi_snare_12_	chr2:18637689-18639640 REVERSE LENGTH=239	257	AT2G45200.2_Symbols:_GOS12_golgi_snare_12_	chr2:18637689-18639640 REVERSE LENGTH=257	479.559	AT2G45200.1_Symbols:_GOS12,_ATGOS12_golgi_snare_12_	chr2:18637689-18639640 REVERSE LENGTH=239
Ta1.0_00420mRNA1	10	3.40785e-136	AT2G45190.1_Symbols:_AFO,_FIL,_YAB1_Plant-specific_transcription_factor_YABBY_family_protein_	chr2:18628450-18630552 REVERSE LENGTH=229	93.578	AT2G45190.1_Symbols:_AFO,_FIL,_YAB1_Plant-specific_transcription_factor_YABBY_family_protein_	chr2:18628450-18630552 REVERSE LENGTH=229	96.3303	AT2G45190.1_Symbols:_AFO,_FIL,_YAB1_Plant-specific_transcription_factor_YABBY_family_protein_	chr2:18628450-18630552 REVERSE LENGTH=229	226	AT4G00180.1_Symbols:_YAB3_Plant-specific_transcription_factor_YABBY_family_protein_	chr4:72804-75089 REVERSE LENGTH=240	386.341	AT2G45190.1_Symbols:_AFO,_FIL,_YAB1_Plant-specific_transcription_factor_YABBY_family_protein_	chr2:18628450-18630552 REVERSE LENGTH=229
Ta1.0_00421mRNA1	10	1.47016e-41	AT2G45180.1_Symbols:_Bifunctional_inhibitor/lipid-transfer_protein/seed_storage_2S_albumin_superfamily_protein_	chr2:18626377-18626781 FORWARD LENGTH=134	89.7727	AT2G45180.1_Symbols:_Bifunctional_inhibitor/lipid-transfer_protein/seed_storage_2S_albumin_superfamily_protein_	chr2:18626377-18626781 FORWARD LENGTH=134	94.3182	AT2G45180.1_Symbols:_Bifunctional_inhibitor/lipid-transfer_protein/seed_storage_2S_albumin_superfamily_protein_	chr2:18626377-18626781 FORWARD LENGTH=134	89	AT4G12490.1_Symbols:_Bifunctional_inhibitor/lipid-transfer_protein/seed_storage_2S_albumin_superfamily_protein_	chr4:7409830-7410378 REVERSE LENGTH=182	137.887	AT2G45180.1_Symbols:_Bifunctional_inhibitor/lipid-transfer_protein/seed_storage_2S_albumin_superfamily_protein_	chr2:18626377-18626781 FORWARD LENGTH=134
Ta1.0_00422mRNA1	10	1.71825e-79	AT2G45170.2_Symbols:_ATATG8E,_ATG8E_AUTOPHAGY_8E_	chr2:18624545-18625526 FORWARD LENGTH=122	94.2149	AT2G45170.2_Symbols:_ATATG8E,_ATG8E_AUTOPHAGY_8E_	chr2:18624545-18625526 FORWARD LENGTH=122	99.1736	AT2G45170.2_Symbols:_ATATG8E,_ATG8E_AUTOPHAGY_8E_	chr2:18624545-18625526 FORWARD LENGTH=122	121	AT2G45170.2_Symbols:_ATATG8E,_ATG8E_AUTOPHAGY_8E_	chr2:18624545-18625526 FORWARD LENGTH=122	233.417	AT2G45170.2_Symbols:_ATATG8E,_ATG8E_AUTOPHAGY_8E_	chr2:18624545-18625526 FORWARD LENGTH=122
Ta1.0_00423mRNA1	10	0	AT2G45160.1_Symbols:_HAM1,_ATHAM1,_LOM1_GRAS_family_transcription_factor_	chr2:18618110-18620032 REVERSE LENGTH=640	78.4733	AT2G45160.1_Symbols:_HAM1,_ATHAM1,_LOM1_GRAS_family_transcription_factor_	chr2:18618110-18620032 REVERSE LENGTH=640	83.0534	AT2G45160.1_Symbols:_HAM1,_ATHAM1,_LOM1_GRAS_family_transcription_factor_	chr2:18618110-18620032 REVERSE LENGTH=640	640	AT2G45160.1_Symbols:_HAM1,_ATHAM1,_LOM1_GRAS_family_transcription_factor_	chr2:18618110-18620032 REVERSE LENGTH=640	838.18	AT2G45160.1_Symbols:_HAM1,_ATHAM1,_LOM1_GRAS_family_transcription_factor_	chr2:18618110-18620032 REVERSE LENGTH=640
Ta1.0_00424mRNA1	10	0	AT2G45150.1_Symbols:_CDS4_cytidinediphosphate_diacylglycerol_synthase_4_	chr2:18613402-18615347 FORWARD LENGTH=430	82.3821	AT2G45150.1_Symbols:_CDS4_cytidinediphosphate_diacylglycerol_synthase_4_	chr2:18613402-18615347 FORWARD LENGTH=430	83.871	AT2G45150.1_Symbols:_CDS4_cytidinediphosphate_diacylglycerol_synthase_4_	chr2:18613402-18615347 FORWARD LENGTH=430	399	AT3G60620.1_Symbols:_CDS5_cytidinediphosphate_diacylglycerol_synthase_5_	chr3:22406537-22408239 FORWARD LENGTH=399	586.26	AT2G45150.1_Symbols:_CDS4_cytidinediphosphate_diacylglycerol_synthase_4_	chr2:18613402-18615347 FORWARD LENGTH=430
Ta1.0_00425mRNA1	13	1.2419e-133	AT2G45140.1_Symbols:_PVA12_plant_VAP_homolog_12_	chr2:18611029-18612971 FORWARD LENGTH=239	90.8333	AT2G45140.1_Symbols:_PVA12_plant_VAP_homolog_12_	chr2:18611029-18612971 FORWARD LENGTH=239	95.4167	AT2G45140.1_Symbols:_PVA12_plant_VAP_homolog_12_	chr2:18611029-18612971 FORWARD LENGTH=239	240	AT3G60600.1_Symbols:_VAP27-1,_VAP,_(AT)VAP,_VAP27_vesicle_associated_protein_	chr3:22400537-22402408 FORWARD LENGTH=256	380.563	AT2G45140.1_Symbols:_PVA12_plant_VAP_homolog_12_	chr2:18611029-18612971 FORWARD LENGTH=239
Ta1.0_00426mRNA1	29	3.29761e-125	AT2G45120.1_Symbols:_C2H2-like_zinc_finger_protein_	chr2:18603680-18604624 FORWARD LENGTH=314	81.4815	AT1G02030.1_Symbols:_C2H2-like_zinc_finger_protein_	chr1:355385-356188 REVERSE LENGTH=267	92.5926	AT1G02030.1_Symbols:_C2H2-like_zinc_finger_protein_	chr1:355385-356188 REVERSE LENGTH=267	314	AT2G45120.1_Symbols:_C2H2-like_zinc_finger_protein_	chr2:18603680-18604624 FORWARD LENGTH=314	365.925	AT2G45120.1_Symbols:_C2H2-like_zinc_finger_protein_	chr2:18603680-18604624 FORWARD LENGTH=314
Ta1.0_00427mRNA1	14	0	AT2G40360.1_Symbols:_Transducin/WD40_repeat-like_superfamily_protein_	chr2:16853123-16856635 REVERSE LENGTH=753	74.3434	AT2G40360.1_Symbols:_Transducin/WD40_repeat-like_superfamily_protein_	chr2:16853123-16856635 REVERSE LENGTH=753	82.2222	AT2G40360.1_Symbols:_Transducin/WD40_repeat-like_superfamily_protein_	chr2:16853123-16856635 REVERSE LENGTH=753	475	AT2G40360.1_Symbols:_Transducin/WD40_repeat-like_superfamily_protein_	chr2:16853123-16856635 REVERSE LENGTH=753	681.019	AT2G40360.1_Symbols:_Transducin/WD40_repeat-like_superfamily_protein_	chr2:16853123-16856635 REVERSE LENGTH=753
Ta1.0_00428mRNA1	30	5.89925e-127	AT1G65680.1_Symbols:_ATEXPB2,_EXPB2,_ATHEXP_BETA_1.4_expansin_B2_	chr1:24427266-24428399 FORWARD LENGTH=273	80.4979	AT2G45110.1_Symbols:_ATEXPB4,_EXPB4,_ATHEXP_BETA_1.1_expansin_B4_	chr2:18599575-18601237 FORWARD LENGTH=259	92.1162	AT2G45110.1_Symbols:_ATEXPB4,_EXPB4,_ATHEXP_BETA_1.1_expansin_B4_	chr2:18599575-18601237 FORWARD LENGTH=259	266	AT1G65680.1_Symbols:_ATEXPB2,_EXPB2,_ATHEXP_BETA_1.4_expansin_B2_	chr1:24427266-24428399 FORWARD LENGTH=273	383.259	AT1G65680.1_Symbols:_ATEXPB2,_EXPB2,_ATHEXP_BETA_1.4_expansin_B2_	chr1:24427266-24428399 FORWARD LENGTH=273
Ta1.0_00429mRNA1	10	2.53905e-99	AT2G45030.1_Symbols:_Translation_elongation_factor_EFG/EF2_protein_	chr2:18572411-18576756 FORWARD LENGTH=754	72.6087	AT2G45030.1_Symbols:_Translation_elongation_factor_EFG/EF2_protein_	chr2:18572411-18576756 FORWARD LENGTH=754	79.1304	AT2G45030.1_Symbols:_Translation_elongation_factor_EFG/EF2_protein_	chr2:18572411-18576756 FORWARD LENGTH=754	472	AT5G40200.1_Symbols:_DegP9_DegP_protease_9_	chr5:16070402-16073101 FORWARD LENGTH=592	326.25	AT2G45030.1_Symbols:_Translation_elongation_factor_EFG/EF2_protein_	chr2:18572411-18576756 FORWARD LENGTH=754
Ta1.0_00430mRNA1	9	4.34314e-154	AT2G45080.1_Symbols:_cycp3;1_cyclin_p3;1_	chr2:18591688-18592443 FORWARD LENGTH=222	95.4751	AT2G45080.1_Symbols:_cycp3;1_cyclin_p3;1_	chr2:18591688-18592443 FORWARD LENGTH=222	98.19	AT2G45080.1_Symbols:_cycp3;1_cyclin_p3;1_	chr2:18591688-18592443 FORWARD LENGTH=222	230	AT3G60550.1_Symbols:_CYCP3;2_cyclin_p3;2_	chr3:22379846-22380641 FORWARD LENGTH=230	431.024	AT2G45080.1_Symbols:_cycp3;1_cyclin_p3;1_	chr2:18591688-18592443 FORWARD LENGTH=222
Ta1.0_00431mRNA1	8	1.09889e-23	AT3G60540.2_Symbols:_Preprotein_translocase_Sec,_Sec61-beta_subunit_protein_	chr3:22375132-22375377 REVERSE LENGTH=81	97.6744	AT3G60540.2_Symbols:_Preprotein_translocase_Sec,_Sec61-beta_subunit_protein_	chr3:22375132-22375377 REVERSE LENGTH=81	100	AT3G60540.2_Symbols:_Preprotein_translocase_Sec,_Sec61-beta_subunit_protein_	chr3:22375132-22375377 REVERSE LENGTH=81	43	AT3G60540.2_Symbols:_Preprotein_translocase_Sec,_Sec61-beta_subunit_protein_	chr3:22375132-22375377 REVERSE LENGTH=81	88.1965	AT3G60540.2_Symbols:_Preprotein_translocase_Sec,_Sec61-beta_subunit_protein_	chr3:22375132-22375377 REVERSE LENGTH=81
Ta1.0_00432mRNA1	7	7.71441e-169	AT2G45060.1_Symbols:_Uncharacterised_conserved_protein_UCP022280_	chr2:18584674-18586688 REVERSE LENGTH=272	85.9206	AT2G45060.1_Symbols:_Uncharacterised_conserved_protein_UCP022280_	chr2:18584674-18586688 REVERSE LENGTH=272	91.6968	AT2G45060.1_Symbols:_Uncharacterised_conserved_protein_UCP022280_	chr2:18584674-18586688 REVERSE LENGTH=272	272	AT2G45060.1_Symbols:_Uncharacterised_conserved_protein_UCP022280_	chr2:18584674-18586688 REVERSE LENGTH=272	472.626	AT2G45060.1_Symbols:_Uncharacterised_conserved_protein_UCP022280_	chr2:18584674-18586688 REVERSE LENGTH=272
Ta1.0_00433mRNA1	10	4.86719e-125	AT2G45050.1_Symbols:_GATA2_GATA_transcription_factor_2_	chr2:18582958-18583845 FORWARD LENGTH=264	81.7829	AT2G45050.1_Symbols:_GATA2_GATA_transcription_factor_2_	chr2:18582958-18583845 FORWARD LENGTH=264	86.0465	AT2G45050.1_Symbols:_GATA2_GATA_transcription_factor_2_	chr2:18582958-18583845 FORWARD LENGTH=264	269	AT4G32890.1_Symbols:_GATA9_GATA_transcription_factor_9_	chr4:15875598-15876615 FORWARD LENGTH=308	360.533	AT2G45050.1_Symbols:_GATA2_GATA_transcription_factor_2_	chr2:18582958-18583845 FORWARD LENGTH=264
Ta1.0_00434mRNA1	6	5.41448e-175	AT2G45040.1_Symbols:_Matrixin_family_protein_	chr2:18577693-18578721 FORWARD LENGTH=342	88.0597	AT2G45040.1_Symbols:_Matrixin_family_protein_	chr2:18577693-18578721 FORWARD LENGTH=342	92.5373	AT2G45040.1_Symbols:_Matrixin_family_protein_	chr2:18577693-18578721 FORWARD LENGTH=342	272	AT1G59970.1_Symbols:_Matrixin_family_protein_	chr1:22073601-22074683 FORWARD LENGTH=360	490.73	AT2G45040.1_Symbols:_Matrixin_family_protein_	chr2:18577693-18578721 FORWARD LENGTH=342
Ta1.0_00435mRNA1	14	0	AT1G45332.1_Symbols:_Translation_elongation_factor_EFG/EF2_protein_	chr1:17172507-17176683 REVERSE LENGTH=754	95.2255	AT1G45332.1_Symbols:_Translation_elongation_factor_EFG/EF2_protein_	chr1:17172507-17176683 REVERSE LENGTH=754	97.2149	AT1G45332.1_Symbols:_Translation_elongation_factor_EFG/EF2_protein_	chr1:17172507-17176683 REVERSE LENGTH=754	783	AT1G06220.1_Symbols:_MEE5,_CLO,_GFA1_Ribosomal_protein_S5/Elongation_factor_G/III/V_family_protein_	chr1:1900524-1904583 FORWARD LENGTH=987	1487.24	AT1G45332.1_Symbols:_Translation_elongation_factor_EFG/EF2_protein_	chr1:17172507-17176683 REVERSE LENGTH=754
Ta1.0_00436mRNA1	10	2.32777e-156	AT2G45010.1_Symbols:_PLAC8_family_protein_	chr2:18568045-18569615 FORWARD LENGTH=244	93.1727	AT2G45010.1_Symbols:_PLAC8_family_protein_	chr2:18568045-18569615 FORWARD LENGTH=244	96.7871	AT2G45010.1_Symbols:_PLAC8_family_protein_	chr2:18568045-18569615 FORWARD LENGTH=244	244	AT2G45010.1_Symbols:_PLAC8_family_protein_	chr2:18568045-18569615 FORWARD LENGTH=244	438.728	AT2G45010.1_Symbols:_PLAC8_family_protein_	chr2:18568045-18569615 FORWARD LENGTH=244
Ta1.0_00437mRNA1	3	4.34633e-141	AT2G45000.1_Symbols:_EMB2766_structural_constituent_of_nuclear_pore_	chr2:18564156-18567632 FORWARD LENGTH=739	86.7925	AT2G45000.1_Symbols:_EMB2766_structural_constituent_of_nuclear_pore_	chr2:18564156-18567632 FORWARD LENGTH=739	90.2516	AT2G45000.1_Symbols:_EMB2766_structural_constituent_of_nuclear_pore_	chr2:18564156-18567632 FORWARD LENGTH=739	317	AT2G45000.1_Symbols:_EMB2766_structural_constituent_of_nuclear_pore_	chr2:18564156-18567632 FORWARD LENGTH=739	436.802	AT2G45000.1_Symbols:_EMB2766_structural_constituent_of_nuclear_pore_	chr2:18564156-18567632 FORWARD LENGTH=739
Ta1.0_00438mRNA1	10	0	AT2G44990.1_Symbols:_CCD7,_MAX3,_ATCCD7_carotenoid_cleavage_dioxygenase_7_	chr2:18558938-18561621 FORWARD LENGTH=629	91.4286	AT2G44990.1_Symbols:_CCD7,_MAX3,_ATCCD7_carotenoid_cleavage_dioxygenase_7_	chr2:18558938-18561621 FORWARD LENGTH=629	95.3571	AT2G44990.1_Symbols:_CCD7,_MAX3,_ATCCD7_carotenoid_cleavage_dioxygenase_7_	chr2:18558938-18561621 FORWARD LENGTH=629	560	AT2G44990.1_Symbols:_CCD7,_MAX3,_ATCCD7_carotenoid_cleavage_dioxygenase_7_	chr2:18558938-18561621 FORWARD LENGTH=629	1031.94	AT2G44990.1_Symbols:_CCD7,_MAX3,_ATCCD7_carotenoid_cleavage_dioxygenase_7_	chr2:18558938-18561621 FORWARD LENGTH=629
Ta1.0_00439mRNA1	10	0	AT2G44980.2_Symbols:_SNF2_domain-containing_protein_/_helicase_domain-containing_protein_	chr2:18552343-18556669 REVERSE LENGTH=877	83.3895	AT2G44980.2_Symbols:_SNF2_domain-containing_protein_/_helicase_domain-containing_protein_	chr2:18552343-18556669 REVERSE LENGTH=877	87.6543	AT2G44980.2_Symbols:_SNF2_domain-containing_protein_/_helicase_domain-containing_protein_	chr2:18552343-18556669 REVERSE LENGTH=877	863	AT2G44980.2_Symbols:_SNF2_domain-containing_protein_/_helicase_domain-containing_protein_	chr2:18552343-18556669 REVERSE LENGTH=877	1386.32	AT2G44980.2_Symbols:_SNF2_domain-containing_protein_/_helicase_domain-containing_protein_	chr2:18552343-18556669 REVERSE LENGTH=877
Ta1.0_00440mRNA1	10	0	AT2G44970.2_Symbols:_alpha/beta-Hydrolases_superfamily_protein_	chr2:18548999-18552019 REVERSE LENGTH=502	92.2764	AT2G44970.2_Symbols:_alpha/beta-Hydrolases_superfamily_protein_	chr2:18548999-18552019 REVERSE LENGTH=502	95.7317	AT2G44970.2_Symbols:_alpha/beta-Hydrolases_superfamily_protein_	chr2:18548999-18552019 REVERSE LENGTH=502	490	AT2G44970.1_Symbols:_alpha/beta-Hydrolases_superfamily_protein_	chr2:18548999-18552019 REVERSE LENGTH=503	907.131	AT2G44970.2_Symbols:_alpha/beta-Hydrolases_superfamily_protein_	chr2:18548999-18552019 REVERSE LENGTH=502
Ta1.0_00441mRNA1	10	0	AT2G44950.1_Symbols:_RDO4,_HUB1_histone_mono-ubiquitination_1_	chr2:18542602-18548247 REVERSE LENGTH=878	88.8636	AT2G44950.1_Symbols:_RDO4,_HUB1_histone_mono-ubiquitination_1_	chr2:18542602-18548247 REVERSE LENGTH=878	93.5227	AT2G44950.1_Symbols:_RDO4,_HUB1_histone_mono-ubiquitination_1_	chr2:18542602-18548247 REVERSE LENGTH=878	893	AT1G55250.1_Symbols:_HUB2_histone_mono-ubiquitination_2_	chr1:20607214-20612302 FORWARD LENGTH=900	1496.87	AT2G44950.1_Symbols:_RDO4,_HUB1_histone_mono-ubiquitination_1_	chr2:18542602-18548247 REVERSE LENGTH=878
Ta1.0_00442mRNA1	11	2.93509e-109	AT2G44940.1_Symbols:_Integrase-type_DNA-binding_superfamily_protein_	chr2:18537294-18538181 FORWARD LENGTH=295	81.5789	AT2G25820.1_Symbols:_Integrase-type_DNA-binding_superfamily_protein_	chr2:11014986-11015663 FORWARD LENGTH=225	90.7895	AT2G25820.1_Symbols:_Integrase-type_DNA-binding_superfamily_protein_	chr2:11014986-11015663 FORWARD LENGTH=225	206	AT2G44940.1_Symbols:_Integrase-type_DNA-binding_superfamily_protein_	chr2:18537294-18538181 FORWARD LENGTH=295	322.783	AT2G44940.1_Symbols:_Integrase-type_DNA-binding_superfamily_protein_	chr2:18537294-18538181 FORWARD LENGTH=295
Ta1.0_00443mRNA1	20	3.29944e-31	AT2G28580.1_Symbols:_Plant_protein_of_unknown_function_(DUF247)_	chr2:12244885-12248270 FORWARD LENGTH=536	66.0714	AT2G28580.1_Symbols:_Plant_protein_of_unknown_function_(DUF247)_	chr2:12244885-12248270 FORWARD LENGTH=536	75.6757	AT1G65985.1_Symbols:_Plant_protein_of_unknown_function_(DUF247)_	chr1:24562578-24568470 REVERSE LENGTH=456	176	AT2G44930.1_Symbols:_Plant_protein_of_unknown_function_(DUF247)_	chr2:18529700-18531671 REVERSE LENGTH=515	121.709	AT2G28580.1_Symbols:_Plant_protein_of_unknown_function_(DUF247)_	chr2:12244885-12248270 FORWARD LENGTH=536
Ta1.0_00444mRNA1	1	3.44227e-05	AT2G44925.1_Symbols:_unknown_protein;_FUNCTIONS_IN:_molecular_function_unknown;_INVOLVED_IN:_biological_process_unknown;_LOCATED_IN:_cellular_component_unknown;_Has_30201_Blast_hits_to_17322_prot	chr2:18527934-18528131 FORWARD LENGTH=65	50	AT2G44925.1_Symbols:_unknown_protein;_FUNCTIONS_IN:_molecular_function_unknown;_INVOLVED_IN:_biological_process_unknown;_LOCATED_IN:_cellular_component_unknown;_Has_30201_Blast_hits_to_17322_prot	chr2:18527934-18528131 FORWARD LENGTH=65	67.6471	AT2G44925.1_Symbols:_unknown_protein;_FUNCTIONS_IN:_molecular_function_unknown;_INVOLVED_IN:_biological_process_unknown;_LOCATED_IN:_cellular_component_unknown;_Has_30201_Blast_hits_to_17322_prot	chr2:18527934-18528131 FORWARD LENGTH=65	34	AT2G44925.1_Symbols:_unknown_protein;_FUNCTIONS_IN:_molecular_function_unknown;_INVOLVED_IN:_biological_process_unknown;_LOCATED_IN:_cellular_component_unknown;_Has_30201_Blast_hits_to_17322_prot	chr2:18527934-18528131 FORWARD LENGTH=65	38.5058	AT2G44925.1_Symbols:_unknown_protein;_FUNCTIONS_IN:_molecular_function_unknown;_INVOLVED_IN:_biological_process_unknown;_LOCATED_IN:_cellular_component_unknown;_Has_30201_Blast_hits_to_17322_prot	chr2:18527934-18528131 FORWARD LENGTH=65
Ta1.0_00445mRNA1	17	6.81502e-127	AT2G44920.2_Symbols:_Tetratricopeptide_repeat_(TPR)-like_superfamily_protein_	chr2:18524419-18526502 FORWARD LENGTH=224	87.2247	AT2G44920.2_Symbols:_Tetratricopeptide_repeat_(TPR)-like_superfamily_protein_	chr2:18524419-18526502 FORWARD LENGTH=224	89.4273	AT2G44920.2_Symbols:_Tetratricopeptide_repeat_(TPR)-like_superfamily_protein_	chr2:18524419-18526502 FORWARD LENGTH=224	224	AT2G44920.2_Symbols:_Tetratricopeptide_repeat_(TPR)-like_superfamily_protein_	chr2:18524419-18526502 FORWARD LENGTH=224	362.073	AT2G44920.2_Symbols:_Tetratricopeptide_repeat_(TPR)-like_superfamily_protein_	chr2:18524419-18526502 FORWARD LENGTH=224
Ta1.0_00446mRNA1	10	3.483e-106	AT2G44910.1_Symbols:_ATHB4,_ATHB-4,_HB4_homeobox-leucine_zipper_protein_4_	chr2:18517887-18519525 REVERSE LENGTH=318	71.1048	AT2G44910.1_Symbols:_ATHB4,_ATHB-4,_HB4_homeobox-leucine_zipper_protein_4_	chr2:18517887-18519525 REVERSE LENGTH=318	76.4873	AT2G44910.1_Symbols:_ATHB4,_ATHB-4,_HB4_homeobox-leucine_zipper_protein_4_	chr2:18517887-18519525 REVERSE LENGTH=318	315	AT2G44910.1_Symbols:_ATHB4,_ATHB-4,_HB4_homeobox-leucine_zipper_protein_4_	chr2:18517887-18519525 REVERSE LENGTH=318	317.775	AT2G44910.1_Symbols:_ATHB4,_ATHB-4,_HB4_homeobox-leucine_zipper_protein_4_	chr2:18517887-18519525 REVERSE LENGTH=318
Ta1.0_00447mRNA1	10	1.72128e-128	AT1G05080.1_Symbols:_F-box/RNI-like/FBD-like_domains-containing_protein_	chr1:1459091-1460579 FORWARD LENGTH=439	53.7961	AT1G05080.1_Symbols:_F-box/RNI-like/FBD-like_domains-containing_protein_	chr1:1459091-1460579 FORWARD LENGTH=439	64.4252	AT1G05080.1_Symbols:_F-box/RNI-like/FBD-like_domains-containing_protein_	chr1:1459091-1460579 FORWARD LENGTH=439	439	AT1G05080.1_Symbols:_F-box/RNI-like/FBD-like_domains-containing_protein_	chr1:1459091-1460579 FORWARD LENGTH=439	382.874	AT1G05080.1_Symbols:_F-box/RNI-like/FBD-like_domains-containing_protein_	chr1:1459091-1460579 FORWARD LENGTH=439
Ta1.0_00448mRNA1	34	0	AT2G44900.1_Symbols:_ARABIDILLO-1,_ARABIDILLO1_ARABIDILLO-1_	chr2:18511719-18515762 REVERSE LENGTH=930	90.3226	AT2G44900.1_Symbols:_ARABIDILLO-1,_ARABIDILLO1_ARABIDILLO-1_	chr2:18511719-18515762 REVERSE LENGTH=930	94.7312	AT2G44900.1_Symbols:_ARABIDILLO-1,_ARABIDILLO1_ARABIDILLO-1_	chr2:18511719-18515762 REVERSE LENGTH=930	930	AT2G44900.1_Symbols:_ARABIDILLO-1,_ARABIDILLO1_ARABIDILLO-1_	chr2:18511719-18515762 REVERSE LENGTH=930	1645.17	AT2G44900.1_Symbols:_ARABIDILLO-1,_ARABIDILLO1_ARABIDILLO-1_	chr2:18511719-18515762 REVERSE LENGTH=930
Ta1.0_00449mRNA1	19	0	AT2G44880.1_Symbols:_Pentatricopeptide_repeat_(PPR-like)_superfamily_protein_	chr2:18505239-18506906 FORWARD LENGTH=555	85.0719	AT2G44880.1_Symbols:_Pentatricopeptide_repeat_(PPR-like)_superfamily_protein_	chr2:18505239-18506906 FORWARD LENGTH=555	92.2662	AT2G44880.1_Symbols:_Pentatricopeptide_repeat_(PPR-like)_superfamily_protein_	chr2:18505239-18506906 FORWARD LENGTH=555	605	AT2G29760.1_Symbols:_OTP81_Tetratricopeptide_repeat_(TPR)-like_superfamily_protein_	chr2:12712884-12715100 FORWARD LENGTH=738	1005.36	AT2G44880.1_Symbols:_Pentatricopeptide_repeat_(PPR-like)_superfamily_protein_	chr2:18505239-18506906 FORWARD LENGTH=555
Ta1.0_00450mRNA1	10	2.25728e-100	AT2G44840.1_Symbols:_ATERF13,_EREBP,_ERF13_ethylene-responsive_element_binding_factor_13_	chr2:18495440-18496120 FORWARD LENGTH=226	77.2727	AT2G44840.1_Symbols:_ATERF13,_EREBP,_ERF13_ethylene-responsive_element_binding_factor_13_	chr2:18495440-18496120 FORWARD LENGTH=226	85.7143	AT3G23230.1_Symbols:_Integrase-type_DNA-binding_superfamily_protein_	chr3:8289647-8290066 REVERSE LENGTH=139	211	AT2G44840.1_Symbols:_ATERF13,_EREBP,_ERF13_ethylene-responsive_element_binding_factor_13_	chr2:18495440-18496120 FORWARD LENGTH=226	295.434	AT2G44840.1_Symbols:_ATERF13,_EREBP,_ERF13_ethylene-responsive_element_binding_factor_13_	chr2:18495440-18496120 FORWARD LENGTH=226
Ta1.0_00451mRNA1	15	0	AT3G60320.1_Symbols:_Protein_of_unknown_function_(DUF630_and_DUF632)_	chr3:22292073-22295228 REVERSE LENGTH=796	78.5185	AT3G60320.1_Symbols:_Protein_of_unknown_function_(DUF630_and_DUF632)_	chr3:22292073-22295228 REVERSE LENGTH=796	86.2963	AT3G60320.1_Symbols:_Protein_of_unknown_function_(DUF630_and_DUF632)_	chr3:22292073-22295228 REVERSE LENGTH=796	796	AT3G60320.1_Symbols:_Protein_of_unknown_function_(DUF630_and_DUF632)_	chr3:22292073-22295228 REVERSE LENGTH=796	1080.09	AT3G60320.1_Symbols:_Protein_of_unknown_function_(DUF630_and_DUF632)_	chr3:22292073-22295228 REVERSE LENGTH=796
Ta1.0_00452mRNA1	10	0	AT2G44830.1_Symbols:_Protein_kinase_superfamily_protein_	chr2:18490398-18492779 FORWARD LENGTH=765	93.3511	AT2G44830.1_Symbols:_Protein_kinase_superfamily_protein_	chr2:18490398-18492779 FORWARD LENGTH=765	95.7447	AT2G44830.1_Symbols:_Protein_kinase_superfamily_protein_	chr2:18490398-18492779 FORWARD LENGTH=765	752	AT2G44830.1_Symbols:_Protein_kinase_superfamily_protein_	chr2:18490398-18492779 FORWARD LENGTH=765	1337.01	AT2G44830.1_Symbols:_Protein_kinase_superfamily_protein_	chr2:18490398-18492779 FORWARD LENGTH=765
Ta1.0_00453mRNA1	3	3.60269e-38	AT2G44820.1_Symbols:_unknown_protein;_Has_70_Blast_hits_to_70_proteins_in_25_species:_Archae_-_0;_Bacteria_-_0;_Metazoa_-_9;_Fungi_-_4;_Plants_-_47;_Viruses_-_0;_Other_Eukaryotes_-_10_(source:_NC	chr2:18484690-18485517 FORWARD LENGTH=194	57.1429	AT2G44820.1_Symbols:_unknown_protein;_Has_70_Blast_hits_to_70_proteins_in_25_species:_Archae_-_0;_Bacteria_-_0;_Metazoa_-_9;_Fungi_-_4;_Plants_-_47;_Viruses_-_0;_Other_Eukaryotes_-_10_(source:_NC	chr2:18484690-18485517 FORWARD LENGTH=194	66.6667	AT2G44820.1_Symbols:_unknown_protein;_Has_70_Blast_hits_to_70_proteins_in_25_species:_Archae_-_0;_Bacteria_-_0;_Metazoa_-_9;_Fungi_-_4;_Plants_-_47;_Viruses_-_0;_Other_Eukaryotes_-_10_(source:_NC	chr2:18484690-18485517 FORWARD LENGTH=194	145	AT2G44820.1_Symbols:_unknown_protein;_Has_70_Blast_hits_to_70_proteins_in_25_species:_Archae_-_0;_Bacteria_-_0;_Metazoa_-_9;_Fungi_-_4;_Plants_-_47;_Viruses_-_0;_Other_Eukaryotes_-_10_(source:_NC	chr2:18484690-18485517 FORWARD LENGTH=194	133.265	AT2G44820.1_Symbols:_unknown_protein;_Has_70_Blast_hits_to_70_proteins_in_25_species:_Archae_-_0;_Bacteria_-_0;_Metazoa_-_9;_Fungi_-_4;_Plants_-_47;_Viruses_-_0;_Other_Eukaryotes_-_10_(source:_NC	chr2:18484690-18485517 FORWARD LENGTH=194
Ta1.0_00454mRNA1	10	0	AT2G44810.1_Symbols:_DAD1_alpha/beta-Hydrolases_superfamily_protein_	chr2:18479095-18480168 FORWARD LENGTH=357	91.0364	AT2G44810.1_Symbols:_DAD1_alpha/beta-Hydrolases_superfamily_protein_	chr2:18479095-18480168 FORWARD LENGTH=357	94.958	AT2G44810.1_Symbols:_DAD1_alpha/beta-Hydrolases_superfamily_protein_	chr2:18479095-18480168 FORWARD LENGTH=357	357	AT2G44810.1_Symbols:_DAD1_alpha/beta-Hydrolases_superfamily_protein_	chr2:18479095-18480168 FORWARD LENGTH=357	666.766	AT2G44810.1_Symbols:_DAD1_alpha/beta-Hydrolases_superfamily_protein_	chr2:18479095-18480168 FORWARD LENGTH=357
Ta1.0_00455mRNA1	10	0	AT2G44800.1_Symbols:_2-oxoglutarate_(2OG)_and_Fe(II)-dependent_oxygenase_superfamily_protein_	chr2:18467004-18468551 FORWARD LENGTH=357	89.916	AT2G44800.1_Symbols:_2-oxoglutarate_(2OG)_and_Fe(II)-dependent_oxygenase_superfamily_protein_	chr2:18467004-18468551 FORWARD LENGTH=357	95.2381	AT2G44800.1_Symbols:_2-oxoglutarate_(2OG)_and_Fe(II)-dependent_oxygenase_superfamily_protein_	chr2:18467004-18468551 FORWARD LENGTH=357	357	AT2G44800.1_Symbols:_2-oxoglutarate_(2OG)_and_Fe(II)-dependent_oxygenase_superfamily_protein_	chr2:18467004-18468551 FORWARD LENGTH=357	677.167	AT2G44800.1_Symbols:_2-oxoglutarate_(2OG)_and_Fe(II)-dependent_oxygenase_superfamily_protein_	chr2:18467004-18468551 FORWARD LENGTH=357
Ta1.0_00456mRNA1	11	1.95035e-37	AT2G44790.1_Symbols:_UCC2_uclacyanin_2_	chr2:18462182-18463232 REVERSE LENGTH=202	100	AT2G44790.1_Symbols:_UCC2_uclacyanin_2_	chr2:18462182-18463232 REVERSE LENGTH=202	100	AT2G44790.1_Symbols:_UCC2_uclacyanin_2_	chr2:18462182-18463232 REVERSE LENGTH=202	125	AT2G44790.1_Symbols:_UCC2_uclacyanin_2_	chr2:18462182-18463232 REVERSE LENGTH=202	131.724	AT2G44790.1_Symbols:_UCC2_uclacyanin_2_	chr2:18462182-18463232 REVERSE LENGTH=202
Ta1.0_00457mRNA1	10	0	AT2G44770.1_Symbols:_ELMO/CED-12_family_protein_	chr2:18457817-18459886 FORWARD LENGTH=266	96.9925	AT2G44770.1_Symbols:_ELMO/CED-12_family_protein_	chr2:18457817-18459886 FORWARD LENGTH=266	98.8722	AT2G44770.1_Symbols:_ELMO/CED-12_family_protein_	chr2:18457817-18459886 FORWARD LENGTH=266	266	AT2G44770.1_Symbols:_ELMO/CED-12_family_protein_	chr2:18457817-18459886 FORWARD LENGTH=266	536.954	AT2G44770.1_Symbols:_ELMO/CED-12_family_protein_	chr2:18457817-18459886 FORWARD LENGTH=266
Ta1.0_00458mRNA1	7	0	AT2G44760.1_Symbols:_Domain_of_unknown_function_(DUF3598)_	chr2:18452937-18454785 REVERSE LENGTH=500	82.6693	AT2G44760.1_Symbols:_Domain_of_unknown_function_(DUF3598)_	chr2:18452937-18454785 REVERSE LENGTH=500	88.8446	AT2G44760.1_Symbols:_Domain_of_unknown_function_(DUF3598)_	chr2:18452937-18454785 REVERSE LENGTH=500	494	AT2G44760.1_Symbols:_Domain_of_unknown_function_(DUF3598)_	chr2:18452937-18454785 REVERSE LENGTH=500	796.964	AT2G44760.1_Symbols:_Domain_of_unknown_function_(DUF3598)_	chr2:18452937-18454785 REVERSE LENGTH=500
Ta1.0_00459mRNA1	11	8.82372e-89	AT2G44745.1_Symbols:_WRKY_family_transcription_factor_	chr2:18447482-18449004 REVERSE LENGTH=218	90.2062	AT2G44745.1_Symbols:_WRKY_family_transcription_factor_	chr2:18447482-18449004 REVERSE LENGTH=218	94.3299	AT2G44745.1_Symbols:_WRKY_family_transcription_factor_	chr2:18447482-18449004 REVERSE LENGTH=218	190	AT2G44745.1_Symbols:_WRKY_family_transcription_factor_	chr2:18447482-18449004 REVERSE LENGTH=218	263.848	AT2G44745.1_Symbols:_WRKY_family_transcription_factor_	chr2:18447482-18449004 REVERSE LENGTH=218
Ta1.0_00460mRNA1	10	1.23616e-115	AT2G44740.1_Symbols:_CYCP4;1_cyclin_p4;1_	chr2:18442287-18443304 REVERSE LENGTH=202	92.1875	AT2G44740.1_Symbols:_CYCP4;1_cyclin_p4;1_	chr2:18442287-18443304 REVERSE LENGTH=202	95.3125	AT2G44740.1_Symbols:_CYCP4;1_cyclin_p4;1_	chr2:18442287-18443304 REVERSE LENGTH=202	205	AT5G61650.1_Symbols:_CYCP4;2,_CYCP4_CYCLIN_P4;2_	chr5:24778265-24779019 FORWARD LENGTH=219	331.643	AT2G44740.1_Symbols:_CYCP4;1_cyclin_p4;1_	chr2:18442287-18443304 REVERSE LENGTH=202
Ta1.0_00461mRNA1	12	9.26298e-77	AT5G51160.1_Symbols:_Ankyrin_repeat_family_protein_	chr5:20792280-20793681 FORWARD LENGTH=442	37.2396	AT5G51160.1_Symbols:_Ankyrin_repeat_family_protein_	chr5:20792280-20793681 FORWARD LENGTH=442	59.8958	AT5G51160.1_Symbols:_Ankyrin_repeat_family_protein_	chr5:20792280-20793681 FORWARD LENGTH=442	420	AT4G10720.1_Symbols:_Ankyrin_repeat_family_protein_	chr4:6607879-6609358 FORWARD LENGTH=445	249.98	AT5G51160.1_Symbols:_Ankyrin_repeat_family_protein_	chr5:20792280-20793681 FORWARD LENGTH=442
Ta1.0_00462mRNA1	23	5.9183e-40	AT5G51160.1_Symbols:_Ankyrin_repeat_family_protein_	chr5:20792280-20793681 FORWARD LENGTH=442	35.443	AT5G54610.1_Symbols:_ANK_ankyrin_	chr5:22184781-22186481 REVERSE LENGTH=426	58.3784	AT5G54610.1_Symbols:_ANK_ankyrin_	chr5:22184781-22186481 REVERSE LENGTH=426	363	AT5G51160.1_Symbols:_Ankyrin_repeat_family_protein_	chr5:20792280-20793681 FORWARD LENGTH=442	150.599	AT5G51160.1_Symbols:_Ankyrin_repeat_family_protein_	chr5:20792280-20793681 FORWARD LENGTH=442
Ta1.0_00463mRNA1	11	4.4269e-70	AT2G44730.1_Symbols:_Alcohol_dehydrogenase_transcription_factor_Myb/SANT-like_family_protein_	chr2:18437447-18438565 REVERSE LENGTH=372	90	AT2G44730.1_Symbols:_Alcohol_dehydrogenase_transcription_factor_Myb/SANT-like_family_protein_	chr2:18437447-18438565 REVERSE LENGTH=372	93.6364	AT2G44730.1_Symbols:_Alcohol_dehydrogenase_transcription_factor_Myb/SANT-like_family_protein_	chr2:18437447-18438565 REVERSE LENGTH=372	110	AT2G44730.1_Symbols:_Alcohol_dehydrogenase_transcription_factor_Myb/SANT-like_family_protein_	chr2:18437447-18438565 REVERSE LENGTH=372	221.476	AT2G44730.1_Symbols:_Alcohol_dehydrogenase_transcription_factor_Myb/SANT-like_family_protein_	chr2:18437447-18438565 REVERSE LENGTH=372
Ta1.0_00464mRNA1	25	0	AT2G44710.1_Symbols:_RNA-binding_(RRM/RBD/RNP_motifs)_family_protein_	chr2:18432902-18436629 FORWARD LENGTH=809	88.6364	AT2G44710.1_Symbols:_RNA-binding_(RRM/RBD/RNP_motifs)_family_protein_	chr2:18432902-18436629 FORWARD LENGTH=809	94.3182	AT2G44710.1_Symbols:_RNA-binding_(RRM/RBD/RNP_motifs)_family_protein_	chr2:18432902-18436629 FORWARD LENGTH=809	479	AT2G44710.1_Symbols:_RNA-binding_(RRM/RBD/RNP_motifs)_family_protein_	chr2:18432902-18436629 FORWARD LENGTH=809	638.262	AT2G44710.1_Symbols:_RNA-binding_(RRM/RBD/RNP_motifs)_family_protein_	chr2:18432902-18436629 FORWARD LENGTH=809
Ta1.0_00465mRNA1	10	1.25978e-94	AT2G44690.1_Symbols:_ARAC9,_ATROP8,_ROP8_Arabidopsis_RAC-like_9_	chr2:18429276-18430636 FORWARD LENGTH=209	87.037	AT2G44690.1_Symbols:_ARAC9,_ATROP8,_ROP8_Arabidopsis_RAC-like_9_	chr2:18429276-18430636 FORWARD LENGTH=209	92.4138	AT3G51300.1_Symbols:_ARAC11,_ROP1,_ROP1AT,_ATRAC11,_ATROP1_RHO-related_protein_from_plants_1_	chr3:19043197-19044215 FORWARD LENGTH=197	162	AT2G44690.1_Symbols:_ARAC9,_ATROP8,_ROP8_Arabidopsis_RAC-like_9_	chr2:18429276-18430636 FORWARD LENGTH=209	278.1	AT2G44690.1_Symbols:_ARAC9,_ATROP8,_ROP8_Arabidopsis_RAC-like_9_	chr2:18429276-18430636 FORWARD LENGTH=209
Ta1.0_00466mRNA1	10	5.62149e-174	AT2G44680.1_Symbols:_CKB4_casein_kinase_II_beta_subunit_4_	chr2:18426898-18428166 REVERSE LENGTH=283	92.6829	AT2G44680.1_Symbols:_CKB4_casein_kinase_II_beta_subunit_4_	chr2:18426898-18428166 REVERSE LENGTH=283	95.4704	AT2G44680.1_Symbols:_CKB4_casein_kinase_II_beta_subunit_4_	chr2:18426898-18428166 REVERSE LENGTH=283	283	AT2G44680.1_Symbols:_CKB4_casein_kinase_II_beta_subunit_4_	chr2:18426898-18428166 REVERSE LENGTH=283	486.493	AT2G44680.1_Symbols:_CKB4_casein_kinase_II_beta_subunit_4_	chr2:18426898-18428166 REVERSE LENGTH=283
Ta1.0_00467mRNA1	10	3.44595e-48	AT2G44670.1_Symbols:_Protein_of_unknown_function_(DUF581)_	chr2:18425279-18425673 FORWARD LENGTH=93	87.234	AT2G44670.1_Symbols:_Protein_of_unknown_function_(DUF581)_	chr2:18425279-18425673 FORWARD LENGTH=93	91.4894	AT2G44670.1_Symbols:_Protein_of_unknown_function_(DUF581)_	chr2:18425279-18425673 FORWARD LENGTH=93	94	AT4G17670.1_Symbols:_Protein_of_unknown_function_(DUF581)_	chr4:9833948-9834663 REVERSE LENGTH=159	151.754	AT2G44670.1_Symbols:_Protein_of_unknown_function_(DUF581)_	chr2:18425279-18425673 FORWARD LENGTH=93
Ta1.0_00468mRNA1	5	0	AT2G44660.1_Symbols:_ALG6,_ALG8_glycosyltransferase_family_	chr2:18420832-18422827 REVERSE LENGTH=506	91.0751	AT2G44660.1_Symbols:_ALG6,_ALG8_glycosyltransferase_family_	chr2:18420832-18422827 REVERSE LENGTH=506	95.3347	AT2G44660.1_Symbols:_ALG6,_ALG8_glycosyltransferase_family_	chr2:18420832-18422827 REVERSE LENGTH=506	492	AT2G44660.1_Symbols:_ALG6,_ALG8_glycosyltransferase_family_	chr2:18420832-18422827 REVERSE LENGTH=506	857.055	AT2G44660.1_Symbols:_ALG6,_ALG8_glycosyltransferase_family_	chr2:18420832-18422827 REVERSE LENGTH=506
Ta1.0_00469mRNA1	13	7.92867e-84	AT2G44650.1_Symbols:_CHL-CPN10,_CPN10_chloroplast_chaperonin_10_	chr2:18419521-18420510 REVERSE LENGTH=139	87.7698	AT2G44650.1_Symbols:_CHL-CPN10,_CPN10_chloroplast_chaperonin_10_	chr2:18419521-18420510 REVERSE LENGTH=139	91.3669	AT2G44650.1_Symbols:_CHL-CPN10,_CPN10_chloroplast_chaperonin_10_	chr2:18419521-18420510 REVERSE LENGTH=139	139	AT2G44650.1_Symbols:_CHL-CPN10,_CPN10_chloroplast_chaperonin_10_	chr2:18419521-18420510 REVERSE LENGTH=139	245.743	AT2G44650.1_Symbols:_CHL-CPN10,_CPN10_chloroplast_chaperonin_10_	chr2:18419521-18420510 REVERSE LENGTH=139
Ta1.0_00470mRNA1	5	0	AT2G44640.1_Symbols:_FUNCTIONS_IN:_molecular_function_unknown;_INVOLVED_IN:_biological_process_unknown;_LOCATED_IN:_mitochondrion,_chloroplast,_plasma_membrane,_plastid,_chloroplast_envelope;_EXP	chr2:18417286-18419063 FORWARD LENGTH=451	86.7679	AT2G44640.1_Symbols:_FUNCTIONS_IN:_molecular_function_unknown;_INVOLVED_IN:_biological_process_unknown;_LOCATED_IN:_mitochondrion,_chloroplast,_plasma_membrane,_plastid,_chloroplast_envelope;_EXP	chr2:18417286-18419063 FORWARD LENGTH=451	91.757	AT2G44640.1_Symbols:_FUNCTIONS_IN:_molecular_function_unknown;_INVOLVED_IN:_biological_process_unknown;_LOCATED_IN:_mitochondrion,_chloroplast,_plasma_membrane,_plastid,_chloroplast_envelope;_EXP	chr2:18417286-18419063 FORWARD LENGTH=451	466	AT3G06960.1_Symbols:_PDE320,_TGD4_pigment_defective_320_	chr3:2194379-2196504 REVERSE LENGTH=479	757.288	AT2G44640.1_Symbols:_FUNCTIONS_IN:_molecular_function_unknown;_INVOLVED_IN:_biological_process_unknown;_LOCATED_IN:_mitochondrion,_chloroplast,_plasma_membrane,_plastid,_chloroplast_envelope;_EXP	chr2:18417286-18419063 FORWARD LENGTH=451
Ta1.0_00471mRNA1	10	9.47134e-08	AT1G08985.1_Symbols:_AP2/B3-like_transcriptional_factor_family_protein_	chr1:2887329-2887634 FORWARD LENGTH=101	57.1429	AT1G43171.1_Symbols:_unknown_protein;_FUNCTIONS_IN:_molecular_function_unknown;_INVOLVED_IN:_biological_process_unknown;_LOCATED_IN:_cellular_component_unknown;_BEST_Arabidopsis_thaliana_protein_	chr1:16269989-16270327 FORWARD LENGTH=112	76.1905	AT1G43171.1_Symbols:_unknown_protein;_FUNCTIONS_IN:_molecular_function_unknown;_INVOLVED_IN:_biological_process_unknown;_LOCATED_IN:_cellular_component_unknown;_BEST_Arabidopsis_thaliana_protein_	chr1:16269989-16270327 FORWARD LENGTH=112	60	AT1G08985.1_Symbols:_AP2/B3-like_transcriptional_factor_family_protein_	chr1:2887329-2887634 FORWARD LENGTH=101	45.4394	AT1G08985.1_Symbols:_AP2/B3-like_transcriptional_factor_family_protein_	chr1:2887329-2887634 FORWARD LENGTH=101
Ta1.0_00472mRNA1	10	6.66441e-69	AT2G44620.1_Symbols:_MTACP-1,_MTACP1_mitochondrial_acyl_carrier_protein_1_	chr2:18414320-18415065 FORWARD LENGTH=122	79.6992	AT2G44620.1_Symbols:_MTACP-1,_MTACP1_mitochondrial_acyl_carrier_protein_1_	chr2:18414320-18415065 FORWARD LENGTH=122	86.4662	AT2G44620.1_Symbols:_MTACP-1,_MTACP1_mitochondrial_acyl_carrier_protein_1_	chr2:18414320-18415065 FORWARD LENGTH=122	123	AT1G65290.1_Symbols:_mtACP2_mitochondrial_acyl_carrier_protein_2_	chr1:24249088-24250366 REVERSE LENGTH=126	207.994	AT2G44620.1_Symbols:_MTACP-1,_MTACP1_mitochondrial_acyl_carrier_protein_1_	chr2:18414320-18415065 FORWARD LENGTH=122
Ta1.0_00473mRNA1	10	4.90952e-135	AT2G44610.1_Symbols:_RAB6,_ATRABH1B,_ATRAB6A,_RAB6A_Ras-related_small_GTP-binding_family_protein_	chr2:18411778-18413883 REVERSE LENGTH=208	100	AT2G44610.1_Symbols:_RAB6,_ATRABH1B,_ATRAB6A,_RAB6A_Ras-related_small_GTP-binding_family_protein_	chr2:18411778-18413883 REVERSE LENGTH=208	100	AT2G44610.1_Symbols:_RAB6,_ATRABH1B,_ATRAB6A,_RAB6A_Ras-related_small_GTP-binding_family_protein_	chr2:18411778-18413883 REVERSE LENGTH=208	189	AT4G39890.1_Symbols:_AtRABH1c,_RABH1c_RAB_GTPase_homolog_H1C_	chr4:18506112-18507459 FORWARD LENGTH=214	381.719	AT2G44610.1_Symbols:_RAB6,_ATRABH1B,_ATRAB6A,_RAB6A_Ras-related_small_GTP-binding_family_protein_	chr2:18411778-18413883 REVERSE LENGTH=208
Ta1.0_00474mRNA1	5	9.8498e-107	AT2G44600.1_Symbols:_unknown_protein;_FUNCTIONS_IN:_molecular_function_unknown;_INVOLVED_IN:_biological_process_unknown;_LOCATED_IN:_plasma_membrane;_BEST_Arabidopsis_thaliana_protein_match_is:_u	chr2:18408845-18409786 FORWARD LENGTH=313	62.8399	AT2G44600.1_Symbols:_unknown_protein;_FUNCTIONS_IN:_molecular_function_unknown;_INVOLVED_IN:_biological_process_unknown;_LOCATED_IN:_plasma_membrane;_BEST_Arabidopsis_thaliana_protein_match_is:_u	chr2:18408845-18409786 FORWARD LENGTH=313	80	AT3G46990.1_Symbols:_Protein_of_unknown_function_(DUF740)_	chr3:17311901-17313544 FORWARD LENGTH=547	313	AT2G44600.1_Symbols:_unknown_protein;_FUNCTIONS_IN:_molecular_function_unknown;_INVOLVED_IN:_biological_process_unknown;_LOCATED_IN:_plasma_membrane;_BEST_Arabidopsis_thaliana_protein_match_is:_u	chr2:18408845-18409786 FORWARD LENGTH=313	318.161	AT2G44600.1_Symbols:_unknown_protein;_FUNCTIONS_IN:_molecular_function_unknown;_INVOLVED_IN:_biological_process_unknown;_LOCATED_IN:_plasma_membrane;_BEST_Arabidopsis_thaliana_protein_match_is:_u	chr2:18408845-18409786 FORWARD LENGTH=313
Ta1.0_00475mRNA1	10	0	AT2G44590.3_Symbols:_ADL1D,_DL1D_DYNAMIN-like_1D_	chr2:18403856-18406961 REVERSE LENGTH=612	84.8142	AT2G44590.3_Symbols:_ADL1D,_DL1D_DYNAMIN-like_1D_	chr2:18403856-18406961 REVERSE LENGTH=612	92.2456	AT2G44590.3_Symbols:_ADL1D,_DL1D_DYNAMIN-like_1D_	chr2:18403856-18406961 REVERSE LENGTH=612	624	AT3G60190.1_Symbols:_ADL4,_ADLP2,_EDR3,_DRP1E,_ADL1E,_DL1E_DYNAMIN-like_1E_	chr3:22244367-22247651 REVERSE LENGTH=624	1029.24	AT2G44590.3_Symbols:_ADL1D,_DL1D_DYNAMIN-like_1D_	chr2:18403856-18406961 REVERSE LENGTH=612
Ta1.0_00476mRNA1	10	0	AT2G44580.1_Symbols:_zinc_ion_binding_	chr2:18402081-18403412 REVERSE LENGTH=386	85.2368	AT2G44580.1_Symbols:_zinc_ion_binding_	chr2:18402081-18403412 REVERSE LENGTH=386	91.922	AT2G44580.1_Symbols:_zinc_ion_binding_	chr2:18402081-18403412 REVERSE LENGTH=386	359	AT2G44580.1_Symbols:_zinc_ion_binding_	chr2:18402081-18403412 REVERSE LENGTH=386	594.734	AT2G44580.1_Symbols:_zinc_ion_binding_	chr2:18402081-18403412 REVERSE LENGTH=386
Ta1.0_00477mRNA1	10	8.08991e-53	AT2G44578.1_Symbols:_RING/U-box_superfamily_protein_	chr2:18400864-18401301 REVERSE LENGTH=145	70.7143	AT2G44578.1_Symbols:_RING/U-box_superfamily_protein_	chr2:18400864-18401301 REVERSE LENGTH=145	79.2857	AT2G44578.1_Symbols:_RING/U-box_superfamily_protein_	chr2:18400864-18401301 REVERSE LENGTH=145	145	AT2G44581.1_Symbols:_RING/U-box_superfamily_protein_	chr2:18397996-18398433 REVERSE LENGTH=145	167.548	AT2G44578.1_Symbols:_RING/U-box_superfamily_protein_	chr2:18400864-18401301 REVERSE LENGTH=145
Ta1.0_00478mRNA1	20	0	AT2G44570.1_Symbols:_AtGH9B12,_GH9B12_glycosyl_hydrolase_9B12_	chr2:18394425-18396268 REVERSE LENGTH=492	85.5102	AT2G44570.1_Symbols:_AtGH9B12,_GH9B12_glycosyl_hydrolase_9B12_	chr2:18394425-18396268 REVERSE LENGTH=492	94.636	AT2G44560.1_Symbols:_AtGH9B11,_GH9B11_glycosyl_hydrolase_9B11_	chr2:18391914-18393654 REVERSE LENGTH=491	485	AT2G44570.1_Symbols:_AtGH9B12,_GH9B12_glycosyl_hydrolase_9B12_	chr2:18394425-18396268 REVERSE LENGTH=492	803.897	AT2G44570.1_Symbols:_AtGH9B12,_GH9B12_glycosyl_hydrolase_9B12_	chr2:18394425-18396268 REVERSE LENGTH=492
Ta1.0_00479mRNA1	10	1.12485e-92	AT2G44540.1_Symbols:_AtGH9B9,_GH9B9_glycosyl_hydrolase_9B9_	chr2:18386341-18388110 REVERSE LENGTH=491	77	AT2G44560.1_Symbols:_AtGH9B11,_GH9B11_glycosyl_hydrolase_9B11_	chr2:18391914-18393654 REVERSE LENGTH=491	88.5	AT2G44560.1_Symbols:_AtGH9B11,_GH9B11_glycosyl_hydrolase_9B11_	chr2:18391914-18393654 REVERSE LENGTH=491	201	AT2G44570.1_Symbols:_AtGH9B12,_GH9B12_glycosyl_hydrolase_9B12_	chr2:18394425-18396268 REVERSE LENGTH=492	283.108	AT2G44540.1_Symbols:_AtGH9B9,_GH9B9_glycosyl_hydrolase_9B9_	chr2:18386341-18388110 REVERSE LENGTH=491
Ta1.0_00480mRNA1	10	0	AT2G44530.1_Symbols:_Phosphoribosyltransferase_family_protein_	chr2:18383732-18385974 FORWARD LENGTH=394	88.665	AT2G44530.1_Symbols:_Phosphoribosyltransferase_family_protein_	chr2:18383732-18385974 FORWARD LENGTH=394	92.1914	AT2G44530.1_Symbols:_Phosphoribosyltransferase_family_protein_	chr2:18383732-18385974 FORWARD LENGTH=394	394	AT2G44530.1_Symbols:_Phosphoribosyltransferase_family_protein_	chr2:18383732-18385974 FORWARD LENGTH=394	664.07	AT2G44530.1_Symbols:_Phosphoribosyltransferase_family_protein_	chr2:18383732-18385974 FORWARD LENGTH=394
Ta1.0_00481mRNA1	5	5.83264e-116	AT2G44525.1_Symbols:_Protein_of_unknown_function_(DUF498/DUF598)_	chr2:18382130-18383320 FORWARD LENGTH=170	94.7368	AT2G44525.1_Symbols:_Protein_of_unknown_function_(DUF498/DUF598)_	chr2:18382130-18383320 FORWARD LENGTH=170	97.076	AT2G44525.1_Symbols:_Protein_of_unknown_function_(DUF498/DUF598)_	chr2:18382130-18383320 FORWARD LENGTH=170	170	AT2G44525.1_Symbols:_Protein_of_unknown_function_(DUF498/DUF598)_	chr2:18382130-18383320 FORWARD LENGTH=170	330.102	AT2G44525.1_Symbols:_Protein_of_unknown_function_(DUF498/DUF598)_	chr2:18382130-18383320 FORWARD LENGTH=170
Ta1.0_00482mRNA1	6	0	AT2G44520.1_Symbols:_COX10_cytochrome_c_oxidase_10_	chr2:18379660-18381731 FORWARD LENGTH=431	88.6305	AT2G44520.1_Symbols:_COX10_cytochrome_c_oxidase_10_	chr2:18379660-18381731 FORWARD LENGTH=431	92.7649	AT2G44520.1_Symbols:_COX10_cytochrome_c_oxidase_10_	chr2:18379660-18381731 FORWARD LENGTH=431	387	AT2G44520.1_Symbols:_COX10_cytochrome_c_oxidase_10_	chr2:18379660-18381731 FORWARD LENGTH=431	655.981	AT2G44520.1_Symbols:_COX10_cytochrome_c_oxidase_10_	chr2:18379660-18381731 FORWARD LENGTH=431
Ta1.0_00483mRNA1	10	7.44578e-170	AT2G44510.1_Symbols:_CDK_inhibitor_P21_binding_protein_	chr2:18377411-18379030 FORWARD LENGTH=326	80.5471	AT2G44510.1_Symbols:_CDK_inhibitor_P21_binding_protein_	chr2:18377411-18379030 FORWARD LENGTH=326	89.3617	AT2G44510.1_Symbols:_CDK_inhibitor_P21_binding_protein_	chr2:18377411-18379030 FORWARD LENGTH=326	326	AT2G44510.1_Symbols:_CDK_inhibitor_P21_binding_protein_	chr2:18377411-18379030 FORWARD LENGTH=326	479.559	AT2G44510.1_Symbols:_CDK_inhibitor_P21_binding_protein_	chr2:18377411-18379030 FORWARD LENGTH=326
Ta1.0_00484mRNA1	10	0	AT2G44500.1_Symbols:_O-fucosyltransferase_family_protein_	chr2:18374447-18376435 FORWARD LENGTH=573	91.954	AT2G44500.1_Symbols:_O-fucosyltransferase_family_protein_	chr2:18374447-18376435 FORWARD LENGTH=573	93.8697	AT2G44500.1_Symbols:_O-fucosyltransferase_family_protein_	chr2:18374447-18376435 FORWARD LENGTH=573	530	AT3G07900.1_Symbols:_O-fucosyltransferase_family_protein_	chr3:2520826-2523008 FORWARD LENGTH=579	975.311	AT2G44500.1_Symbols:_O-fucosyltransferase_family_protein_	chr2:18374447-18376435 FORWARD LENGTH=573
Ta1.0_00485mRNA1	10	0	AT3G60120.1_Symbols:_BGLU27_beta_glucosidase_27_	chr3:22206238-22208952 FORWARD LENGTH=540	70.9474	AT3G60120.1_Symbols:_BGLU27_beta_glucosidase_27_	chr3:22206238-22208952 FORWARD LENGTH=540	81.4737	AT3G60120.1_Symbols:_BGLU27_beta_glucosidase_27_	chr3:22206238-22208952 FORWARD LENGTH=540	484	AT3G03640.1_Symbols:_GLUC,_BGLU25_beta_glucosidase_25_	chr3:881028-884028 FORWARD LENGTH=531	710.294	AT3G60120.1_Symbols:_BGLU27_beta_glucosidase_27_	chr3:22206238-22208952 FORWARD LENGTH=540
Ta1.0_00486mRNA1	10	9.35405e-19	AT3G01328.1_Symbols:_ECA1-like_gametogenesis_related_family_protein_	chr3:117254-117568 REVERSE LENGTH=104	50.5263	AT3G27425.1_Symbols:_ECA1-like_gametogenesis_related_family_protein_	chr3:10151058-10151375 FORWARD LENGTH=105	63.4615	AT3G01328.1_Symbols:_ECA1-like_gametogenesis_related_family_protein_	chr3:117254-117568 REVERSE LENGTH=104	104	AT3G01328.1_Symbols:_ECA1-like_gametogenesis_related_family_protein_	chr3:117254-117568 REVERSE LENGTH=104	76.6406	AT3G01328.1_Symbols:_ECA1-like_gametogenesis_related_family_protein_	chr3:117254-117568 REVERSE LENGTH=104
Ta1.0_00487mRNA1	70	0	AT2G44490.1_Symbols:_PEN2,_BGLU26_Glycosyl_hydrolase_superfamily_protein_	chr2:18364872-18367515 FORWARD LENGTH=560	92.3581	AT2G44450.1_Symbols:_BGLU15_beta_glucosidase_15_	chr2:18340966-18343744 FORWARD LENGTH=506	95.6332	AT2G44450.1_Symbols:_BGLU15_beta_glucosidase_15_	chr2:18340966-18343744 FORWARD LENGTH=506	564	AT2G44470.3_Symbols:_BGLU29_beta_glucosidase_29_	chr2:18354258-18358470 FORWARD LENGTH=590	1051.58	AT2G44490.1_Symbols:_PEN2,_BGLU26_Glycosyl_hydrolase_superfamily_protein_	chr2:18364872-18367515 FORWARD LENGTH=560
Ta1.0_00488mRNA1	10	6.60748e-50	AT2G44440.1_Symbols:_Emsy_N_Terminus_(ENT)_domain-containing_protein_	chr2:18336621-18338950 REVERSE LENGTH=429	81.4815	AT2G44440.1_Symbols:_Emsy_N_Terminus_(ENT)_domain-containing_protein_	chr2:18336621-18338950 REVERSE LENGTH=429	92.4242	AT3G12140.2_Symbols:_Emsy_N_Terminus_(ENT)/_plant_Tudor-like_domains-containing_protein_	chr3:3868947-3870964 REVERSE LENGTH=327	108	AT2G44440.1_Symbols:_Emsy_N_Terminus_(ENT)_domain-containing_protein_	chr2:18336621-18338950 REVERSE LENGTH=429	167.162	AT2G44440.1_Symbols:_Emsy_N_Terminus_(ENT)_domain-containing_protein_	chr2:18336621-18338950 REVERSE LENGTH=429
Ta1.0_00489mRNA1	10	4.29156e-160	AT2G44440.1_Symbols:_Emsy_N_Terminus_(ENT)_domain-containing_protein_	chr2:18336621-18338950 REVERSE LENGTH=429	78.4768	AT2G44440.1_Symbols:_Emsy_N_Terminus_(ENT)_domain-containing_protein_	chr2:18336621-18338950 REVERSE LENGTH=429	84.7682	AT2G44440.1_Symbols:_Emsy_N_Terminus_(ENT)_domain-containing_protein_	chr2:18336621-18338950 REVERSE LENGTH=429	298	AT2G44440.1_Symbols:_Emsy_N_Terminus_(ENT)_domain-containing_protein_	chr2:18336621-18338950 REVERSE LENGTH=429	459.914	AT2G44440.1_Symbols:_Emsy_N_Terminus_(ENT)_domain-containing_protein_	chr2:18336621-18338950 REVERSE LENGTH=429
Ta1.0_00490mRNA1	15	0	AT2G44430.1_Symbols:_DNA-binding_bromodomain-containing_protein_	chr2:18333603-18336165 FORWARD LENGTH=646	67.6647	AT2G44430.1_Symbols:_DNA-binding_bromodomain-containing_protein_	chr2:18333603-18336165 FORWARD LENGTH=646	77.6224	AT3G60110.1_Symbols:_DNA-binding_bromodomain-containing_protein_	chr3:22197993-22201159 FORWARD LENGTH=641	641	AT2G44430.1_Symbols:_DNA-binding_bromodomain-containing_protein_	chr2:18333603-18336165 FORWARD LENGTH=646	594.734	AT2G44430.1_Symbols:_DNA-binding_bromodomain-containing_protein_	chr2:18333603-18336165 FORWARD LENGTH=646
Ta1.0_00491mRNA1	6	0	AT2G44420.1_Symbols:_protein_N-terminal_asparagine_amidohydrolase_family_protein_	chr2:18330568-18332696 FORWARD LENGTH=347	83.0986	AT2G44420.1_Symbols:_protein_N-terminal_asparagine_amidohydrolase_family_protein_	chr2:18330568-18332696 FORWARD LENGTH=347	91.5493	AT2G44420.1_Symbols:_protein_N-terminal_asparagine_amidohydrolase_family_protein_	chr2:18330568-18332696 FORWARD LENGTH=347	347	AT2G44420.1_Symbols:_protein_N-terminal_asparagine_amidohydrolase_family_protein_	chr2:18330568-18332696 FORWARD LENGTH=347	569.696	AT2G44420.1_Symbols:_protein_N-terminal_asparagine_amidohydrolase_family_protein_	chr2:18330568-18332696 FORWARD LENGTH=347
Ta1.0_00492mRNA1	10	1.64342e-115	AT2G44410.1_Symbols:_RING/U-box_superfamily_protein_	chr2:18328873-18330114 FORWARD LENGTH=413	75.431	AT2G44410.1_Symbols:_RING/U-box_superfamily_protein_	chr2:18328873-18330114 FORWARD LENGTH=413	80.1724	AT2G44410.1_Symbols:_RING/U-box_superfamily_protein_	chr2:18328873-18330114 FORWARD LENGTH=413	222	AT2G44410.1_Symbols:_RING/U-box_superfamily_protein_	chr2:18328873-18330114 FORWARD LENGTH=413	345.51	AT2G44410.1_Symbols:_RING/U-box_superfamily_protein_	chr2:18328873-18330114 FORWARD LENGTH=413
Ta1.0_00493mRNA1	12	7.36882e-77	AT2G44400.1_Symbols:_Cysteine/Histidine-rich_C1_domain_family_protein_	chr2:18327096-18327536 FORWARD LENGTH=146	83.3333	AT2G44400.1_Symbols:_Cysteine/Histidine-rich_C1_domain_family_protein_	chr2:18327096-18327536 FORWARD LENGTH=146	89.1304	AT2G44400.1_Symbols:_Cysteine/Histidine-rich_C1_domain_family_protein_	chr2:18327096-18327536 FORWARD LENGTH=146	183	AT2G42060.1_Symbols:_Cysteine/Histidine-rich_C1_domain_family_protein_	chr2:17548194-17549000 FORWARD LENGTH=268	235.728	AT2G44400.1_Symbols:_Cysteine/Histidine-rich_C1_domain_family_protein_	chr2:18327096-18327536 FORWARD LENGTH=146
Ta1.0_00494mRNA1	14	2.04093e-150	AT2G44380.1_Symbols:_Cysteine/Histidine-rich_C1_domain_family_protein_	chr2:18323590-18324333 REVERSE LENGTH=247	86.6397	AT2G44380.1_Symbols:_Cysteine/Histidine-rich_C1_domain_family_protein_	chr2:18323590-18324333 REVERSE LENGTH=247	91.498	AT2G44380.1_Symbols:_Cysteine/Histidine-rich_C1_domain_family_protein_	chr2:18323590-18324333 REVERSE LENGTH=247	250	AT5G43520.1_Symbols:_Cysteine/Histidine-rich_C1_domain_family_protein_	chr5:17485439-17486191 REVERSE LENGTH=250	423.705	AT2G44380.1_Symbols:_Cysteine/Histidine-rich_C1_domain_family_protein_	chr2:18323590-18324333 REVERSE LENGTH=247
Ta1.0_00495mRNA1	14	2.10887e-124	AT2G44380.1_Symbols:_Cysteine/Histidine-rich_C1_domain_family_protein_	chr2:18323590-18324333 REVERSE LENGTH=247	71.8391	AT2G44370.1_Symbols:_Cysteine/Histidine-rich_C1_domain_family_protein_	chr2:18322102-18322854 REVERSE LENGTH=250	82.1839	AT2G44370.1_Symbols:_Cysteine/Histidine-rich_C1_domain_family_protein_	chr2:18322102-18322854 REVERSE LENGTH=250	248	AT2G28270.1_Symbols:_Cysteine/Histidine-rich_C1_domain_family_protein_	chr2:12053652-12054398 FORWARD LENGTH=248	357.451	AT2G44380.1_Symbols:_Cysteine/Histidine-rich_C1_domain_family_protein_	chr2:18323590-18324333 REVERSE LENGTH=247
Ta1.0_00496mRNA1	17	9.16305e-144	AT5G43520.1_Symbols:_Cysteine/Histidine-rich_C1_domain_family_protein_	chr5:17485439-17486191 REVERSE LENGTH=250	79.2969	AT5G43520.1_Symbols:_Cysteine/Histidine-rich_C1_domain_family_protein_	chr5:17485439-17486191 REVERSE LENGTH=250	88.2812	AT5G43520.1_Symbols:_Cysteine/Histidine-rich_C1_domain_family_protein_	chr5:17485439-17486191 REVERSE LENGTH=250	250	AT5G43520.1_Symbols:_Cysteine/Histidine-rich_C1_domain_family_protein_	chr5:17485439-17486191 REVERSE LENGTH=250	407.527	AT5G43520.1_Symbols:_Cysteine/Histidine-rich_C1_domain_family_protein_	chr5:17485439-17486191 REVERSE LENGTH=250
Ta1.0_00497mRNA1	11	2.92239e-132	AT2G17740.1_Symbols:_Cysteine/Histidine-rich_C1_domain_family_protein_	chr2:7707082-7707828 REVERSE LENGTH=248	79.3522	AT2G17740.1_Symbols:_Cysteine/Histidine-rich_C1_domain_family_protein_	chr2:7707082-7707828 REVERSE LENGTH=248	86.6397	AT2G17740.1_Symbols:_Cysteine/Histidine-rich_C1_domain_family_protein_	chr2:7707082-7707828 REVERSE LENGTH=248	250	AT2G44370.1_Symbols:_Cysteine/Histidine-rich_C1_domain_family_protein_	chr2:18322102-18322854 REVERSE LENGTH=250	377.867	AT2G17740.1_Symbols:_Cysteine/Histidine-rich_C1_domain_family_protein_	chr2:7707082-7707828 REVERSE LENGTH=248
Ta1.0_00498mRNA1	19	1.1856e-27	AT2G44370.1_Symbols:_Cysteine/Histidine-rich_C1_domain_family_protein_	chr2:18322102-18322854 REVERSE LENGTH=250	85.7143	AT2G44370.1_Symbols:_Cysteine/Histidine-rich_C1_domain_family_protein_	chr2:18322102-18322854 REVERSE LENGTH=250	89.2857	AT2G44370.1_Symbols:_Cysteine/Histidine-rich_C1_domain_family_protein_	chr2:18322102-18322854 REVERSE LENGTH=250	74	AT2G44390.1_Symbols:_Cysteine/Histidine-rich_C1_domain_family_protein_	chr2:18325811-18326551 REVERSE LENGTH=209	103.219	AT2G44370.1_Symbols:_Cysteine/Histidine-rich_C1_domain_family_protein_	chr2:18322102-18322854 REVERSE LENGTH=250
Ta1.0_00499mRNA1	11	1.50178e-109	AT2G44370.1_Symbols:_Cysteine/Histidine-rich_C1_domain_family_protein_	chr2:18322102-18322854 REVERSE LENGTH=250	84.6512	AT2G44370.1_Symbols:_Cysteine/Histidine-rich_C1_domain_family_protein_	chr2:18322102-18322854 REVERSE LENGTH=250	89.3023	AT2G44370.1_Symbols:_Cysteine/Histidine-rich_C1_domain_family_protein_	chr2:18322102-18322854 REVERSE LENGTH=250	214	AT2G44370.1_Symbols:_Cysteine/Histidine-rich_C1_domain_family_protein_	chr2:18322102-18322854 REVERSE LENGTH=250	320.087	AT2G44370.1_Symbols:_Cysteine/Histidine-rich_C1_domain_family_protein_	chr2:18322102-18322854 REVERSE LENGTH=250
Ta1.0_00500mRNA1	12	5.95579e-106	AT2G44370.1_Symbols:_Cysteine/Histidine-rich_C1_domain_family_protein_	chr2:18322102-18322854 REVERSE LENGTH=250	76.1905	AT2G44370.1_Symbols:_Cysteine/Histidine-rich_C1_domain_family_protein_	chr2:18322102-18322854 REVERSE LENGTH=250	81.8182	AT2G44370.1_Symbols:_Cysteine/Histidine-rich_C1_domain_family_protein_	chr2:18322102-18322854 REVERSE LENGTH=250	230	AT2G44370.1_Symbols:_Cysteine/Histidine-rich_C1_domain_family_protein_	chr2:18322102-18322854 REVERSE LENGTH=250	310.457	AT2G44370.1_Symbols:_Cysteine/Histidine-rich_C1_domain_family_protein_	chr2:18322102-18322854 REVERSE LENGTH=250
Ta1.0_00501mRNA1	1	1.55526e-22	AT2G44360.1_Symbols:_unknown_protein;_Has_23_Blast_hits_to_23_proteins_in_10_species:_Archae_-_0;_Bacteria_-_0;_Metazoa_-_0;_Fungi_-_0;_Plants_-_23;_Viruses_-_0;_Other_Eukaryotes_-_0_(source:_NCB	chr2:18320855-18321584 REVERSE LENGTH=135	57.0248	AT2G44360.1_Symbols:_unknown_protein;_Has_23_Blast_hits_to_23_proteins_in_10_species:_Archae_-_0;_Bacteria_-_0;_Metazoa_-_0;_Fungi_-_0;_Plants_-_23;_Viruses_-_0;_Other_Eukaryotes_-_0_(source:_NCB	chr2:18320855-18321584 REVERSE LENGTH=135	62.8099	AT2G44360.1_Symbols:_unknown_protein;_Has_23_Blast_hits_to_23_proteins_in_10_species:_Archae_-_0;_Bacteria_-_0;_Metazoa_-_0;_Fungi_-_0;_Plants_-_23;_Viruses_-_0;_Other_Eukaryotes_-_0_(source:_NCB	chr2:18320855-18321584 REVERSE LENGTH=135	121	AT2G44360.1_Symbols:_unknown_protein;_Has_23_Blast_hits_to_23_proteins_in_10_species:_Archae_-_0;_Bacteria_-_0;_Metazoa_-_0;_Fungi_-_0;_Plants_-_23;_Viruses_-_0;_Other_Eukaryotes_-_0_(source:_NCB	chr2:18320855-18321584 REVERSE LENGTH=135	88.9669	AT2G44360.1_Symbols:_unknown_protein;_Has_23_Blast_hits_to_23_proteins_in_10_species:_Archae_-_0;_Bacteria_-_0;_Metazoa_-_0;_Fungi_-_0;_Plants_-_23;_Viruses_-_0;_Other_Eukaryotes_-_0_(source:_NCB	chr2:18320855-18321584 REVERSE LENGTH=135
Ta1.0_00502mRNA1	8	0	AT2G44350.1_Symbols:_ATCS,_CSY4_Citrate_synthase_family_protein_	chr2:18316673-18320524 FORWARD LENGTH=473	96.8288	AT2G44350.1_Symbols:_ATCS,_CSY4_Citrate_synthase_family_protein_	chr2:18316673-18320524 FORWARD LENGTH=473	99.1543	AT2G44350.1_Symbols:_ATCS,_CSY4_Citrate_synthase_family_protein_	chr2:18316673-18320524 FORWARD LENGTH=473	474	AT2G44350.2_Symbols:_ATCS,_CSY4_Citrate_synthase_family_protein_	chr2:18316673-18320524 FORWARD LENGTH=474	861.292	AT2G44350.1_Symbols:_ATCS,_CSY4_Citrate_synthase_family_protein_	chr2:18316673-18320524 FORWARD LENGTH=473
Ta1.0_00503mRNA1	10	1.83282e-93	AT2G44340.1_Symbols:_VQ_motif-containing_protein_	chr2:18314279-18314845 FORWARD LENGTH=188	90.625	AT2G44340.1_Symbols:_VQ_motif-containing_protein_	chr2:18314279-18314845 FORWARD LENGTH=188	95	AT2G44340.1_Symbols:_VQ_motif-containing_protein_	chr2:18314279-18314845 FORWARD LENGTH=188	159	AT2G44340.1_Symbols:_VQ_motif-containing_protein_	chr2:18314279-18314845 FORWARD LENGTH=188	273.863	AT2G44340.1_Symbols:_VQ_motif-containing_protein_	chr2:18314279-18314845 FORWARD LENGTH=188
Ta1.0_00504mRNA1	12	1.13338e-87	AT2G44310.1_Symbols:_Calcium-binding_EF-hand_family_protein_	chr2:18309285-18309713 FORWARD LENGTH=142	90.8451	AT2G44310.1_Symbols:_Calcium-binding_EF-hand_family_protein_	chr2:18309285-18309713 FORWARD LENGTH=142	95.7746	AT2G44310.1_Symbols:_Calcium-binding_EF-hand_family_protein_	chr2:18309285-18309713 FORWARD LENGTH=142	142	AT2G44310.1_Symbols:_Calcium-binding_EF-hand_family_protein_	chr2:18309285-18309713 FORWARD LENGTH=142	256.144	AT2G44310.1_Symbols:_Calcium-binding_EF-hand_family_protein_	chr2:18309285-18309713 FORWARD LENGTH=142
Ta1.0_00505mRNA1	10	1.18541e-99	AT2G44290.1_Symbols:_Bifunctional_inhibitor/lipid-transfer_protein/seed_storage_2S_albumin_superfamily_protein_	chr2:18305418-18306202 REVERSE LENGTH=205	79.4118	AT2G44300.1_Symbols:_Bifunctional_inhibitor/lipid-transfer_protein/seed_storage_2S_albumin_superfamily_protein_	chr2:18307468-18308286 REVERSE LENGTH=204	87.2549	AT2G44300.1_Symbols:_Bifunctional_inhibitor/lipid-transfer_protein/seed_storage_2S_albumin_superfamily_protein_	chr2:18307468-18308286 REVERSE LENGTH=204	205	AT2G44290.1_Symbols:_Bifunctional_inhibitor/lipid-transfer_protein/seed_storage_2S_albumin_superfamily_protein_	chr2:18305418-18306202 REVERSE LENGTH=205	291.197	AT2G44290.1_Symbols:_Bifunctional_inhibitor/lipid-transfer_protein/seed_storage_2S_albumin_superfamily_protein_	chr2:18305418-18306202 REVERSE LENGTH=205
Ta1.0_00506mRNA1	10	9.59975e-61	AT2G44290.1_Symbols:_Bifunctional_inhibitor/lipid-transfer_protein/seed_storage_2S_albumin_superfamily_protein_	chr2:18305418-18306202 REVERSE LENGTH=205	52.9703	AT2G44300.1_Symbols:_Bifunctional_inhibitor/lipid-transfer_protein/seed_storage_2S_albumin_superfamily_protein_	chr2:18307468-18308286 REVERSE LENGTH=204	69.9507	AT2G44290.1_Symbols:_Bifunctional_inhibitor/lipid-transfer_protein/seed_storage_2S_albumin_superfamily_protein_	chr2:18305418-18306202 REVERSE LENGTH=205	201	AT2G44290.1_Symbols:_Bifunctional_inhibitor/lipid-transfer_protein/seed_storage_2S_albumin_superfamily_protein_	chr2:18305418-18306202 REVERSE LENGTH=205	191.43	AT2G44290.1_Symbols:_Bifunctional_inhibitor/lipid-transfer_protein/seed_storage_2S_albumin_superfamily_protein_	chr2:18305418-18306202 REVERSE LENGTH=205
Ta1.0_00507mRNA1	5	0	AT2G44280.2_Symbols:_Major_facilitator_superfamily_protein_	chr2:18301563-18303927 REVERSE LENGTH=462	89.0777	AT2G44280.2_Symbols:_Major_facilitator_superfamily_protein_	chr2:18301563-18303927 REVERSE LENGTH=462	94.1748	AT2G44280.2_Symbols:_Major_facilitator_superfamily_protein_	chr2:18301563-18303927 REVERSE LENGTH=462	401	AT3G60070.1_Symbols:_Major_facilitator_superfamily_protein_	chr3:22183572-22185941 REVERSE LENGTH=458	753.821	AT2G44280.2_Symbols:_Major_facilitator_superfamily_protein_	chr2:18301563-18303927 REVERSE LENGTH=462
Ta1.0_00508mRNA1	8	0	AT2G44270.1_Symbols:_ROL5_repressor_of_lrx1_	chr2:18298078-18300153 REVERSE LENGTH=355	93.2584	AT2G44270.1_Symbols:_ROL5_repressor_of_lrx1_	chr2:18298078-18300153 REVERSE LENGTH=355	94.9438	AT2G44270.1_Symbols:_ROL5_repressor_of_lrx1_	chr2:18298078-18300153 REVERSE LENGTH=355	357	AT2G44270.2_Symbols:_ROL5_repressor_of_lrx1_	chr2:18298078-18300153 REVERSE LENGTH=358	669.463	AT2G44270.1_Symbols:_ROL5_repressor_of_lrx1_	chr2:18298078-18300153 REVERSE LENGTH=355
Ta1.0_00509mRNA1	12	0	AT2G44260.1_Symbols:_Plant_protein_of_unknown_function_(DUF946)_	chr2:18295988-18297739 FORWARD LENGTH=553	85.3309	AT2G44260.1_Symbols:_Plant_protein_of_unknown_function_(DUF946)_	chr2:18295988-18297739 FORWARD LENGTH=553	91.4132	AT2G44260.1_Symbols:_Plant_protein_of_unknown_function_(DUF946)_	chr2:18295988-18297739 FORWARD LENGTH=553	582	AT2G44260.2_Symbols:_Plant_protein_of_unknown_function_(DUF946)_	chr2:18295988-18297739 FORWARD LENGTH=583	965.681	AT2G44260.1_Symbols:_Plant_protein_of_unknown_function_(DUF946)_	chr2:18295988-18297739 FORWARD LENGTH=553
Ta1.0_00510mRNA1	20	0	AT2G44230.1_Symbols:_Plant_protein_of_unknown_function_(DUF946)_	chr2:18286537-18288247 FORWARD LENGTH=542	89.9408	AT2G44230.1_Symbols:_Plant_protein_of_unknown_function_(DUF946)_	chr2:18286537-18288247 FORWARD LENGTH=542	94.0828	AT2G44230.1_Symbols:_Plant_protein_of_unknown_function_(DUF946)_	chr2:18286537-18288247 FORWARD LENGTH=542	538	AT3G01880.1_Symbols:_Plant_protein_of_unknown_function_(DUF946)_	chr3:307782-309560 FORWARD LENGTH=592	953.355	AT2G44230.1_Symbols:_Plant_protein_of_unknown_function_(DUF946)_	chr2:18286537-18288247 FORWARD LENGTH=542
Ta1.0_00511mRNA1	5	0	AT5G57020.1_Symbols:_NMT1,_ATNMT1_myristoyl-CoA:protein_N-myristoyltransferase_	chr5:23075451-23076755 FORWARD LENGTH=434	73.8824	AT5G57020.1_Symbols:_NMT1,_ATNMT1_myristoyl-CoA:protein_N-myristoyltransferase_	chr5:23075451-23076755 FORWARD LENGTH=434	84.7059	AT5G57020.1_Symbols:_NMT1,_ATNMT1_myristoyl-CoA:protein_N-myristoyltransferase_	chr5:23075451-23076755 FORWARD LENGTH=434	425	AT5G57020.1_Symbols:_NMT1,_ATNMT1_myristoyl-CoA:protein_N-myristoyltransferase_	chr5:23075451-23076755 FORWARD LENGTH=434	648.277	AT5G57020.1_Symbols:_NMT1,_ATNMT1_myristoyl-CoA:protein_N-myristoyltransferase_	chr5:23075451-23076755 FORWARD LENGTH=434
Ta1.0_00512mRNA1	8	1.78445e-55	AT5G57020.1_Symbols:_NMT1,_ATNMT1_myristoyl-CoA:protein_N-myristoyltransferase_	chr5:23075451-23076755 FORWARD LENGTH=434	66.9118	AT5G57020.1_Symbols:_NMT1,_ATNMT1_myristoyl-CoA:protein_N-myristoyltransferase_	chr5:23075451-23076755 FORWARD LENGTH=434	74.2647	AT5G57020.1_Symbols:_NMT1,_ATNMT1_myristoyl-CoA:protein_N-myristoyltransferase_	chr5:23075451-23076755 FORWARD LENGTH=434	136	AT5G57020.1_Symbols:_NMT1,_ATNMT1_myristoyl-CoA:protein_N-myristoyltransferase_	chr5:23075451-23076755 FORWARD LENGTH=434	182.57	AT5G57020.1_Symbols:_NMT1,_ATNMT1_myristoyl-CoA:protein_N-myristoyltransferase_	chr5:23075451-23076755 FORWARD LENGTH=434
Ta1.0_00513mRNA1	2	0	AT2G44200.1_Symbols:_CBF1-interacting_co-repressor_CIR,_N-terminal;Pre-mRNA_splicing_factor_	chr2:18276302-18278240 FORWARD LENGTH=493	80.2348	AT2G44200.1_Symbols:_CBF1-interacting_co-repressor_CIR,_N-terminal;Pre-mRNA_splicing_factor_	chr2:18276302-18278240 FORWARD LENGTH=493	86.1057	AT2G44200.1_Symbols:_CBF1-interacting_co-repressor_CIR,_N-terminal;Pre-mRNA_splicing_factor_	chr2:18276302-18278240 FORWARD LENGTH=493	493	AT2G44200.1_Symbols:_CBF1-interacting_co-repressor_CIR,_N-terminal;Pre-mRNA_splicing_factor_	chr2:18276302-18278240 FORWARD LENGTH=493	636.721	AT2G44200.1_Symbols:_CBF1-interacting_co-repressor_CIR,_N-terminal;Pre-mRNA_splicing_factor_	chr2:18276302-18278240 FORWARD LENGTH=493
Ta1.0_00514mRNA1	10	5.78114e-155	AT2G44190.1_Symbols:_EDE1,_QWRF5_Family_of_unknown_function_(DUF566)_	chr2:18272346-18274332 FORWARD LENGTH=474	70.4762	AT2G44190.1_Symbols:_EDE1,_QWRF5_Family_of_unknown_function_(DUF566)_	chr2:18272346-18274332 FORWARD LENGTH=474	74.5238	AT2G44190.1_Symbols:_EDE1,_QWRF5_Family_of_unknown_function_(DUF566)_	chr2:18272346-18274332 FORWARD LENGTH=474	380	AT2G44190.1_Symbols:_EDE1,_QWRF5_Family_of_unknown_function_(DUF566)_	chr2:18272346-18274332 FORWARD LENGTH=474	450.669	AT2G44190.1_Symbols:_EDE1,_QWRF5_Family_of_unknown_function_(DUF566)_	chr2:18272346-18274332 FORWARD LENGTH=474
Ta1.0_00515mRNA1	10	0	AT2G44180.1_Symbols:_MAP2A_methionine_aminopeptidase_2A_	chr2:18269442-18271785 REVERSE LENGTH=441	92.562	AT2G44180.1_Symbols:_MAP2A_methionine_aminopeptidase_2A_	chr2:18269442-18271785 REVERSE LENGTH=441	97.7961	AT2G44180.1_Symbols:_MAP2A_methionine_aminopeptidase_2A_	chr2:18269442-18271785 REVERSE LENGTH=441	364	AT3G59990.4_Symbols:_MAP2B_methionine_aminopeptidase_2B_	chr3:22155921-22158551 REVERSE LENGTH=439	722.62	AT2G44180.1_Symbols:_MAP2A_methionine_aminopeptidase_2A_	chr2:18269442-18271785 REVERSE LENGTH=441
Ta1.0_00516mRNA1	11	3.38986e-53	AT5G18090.1_Symbols:_AP2/B3-like_transcriptional_factor_family_protein_	chr5:5985467-5986925 FORWARD LENGTH=301	50.5495	AT5G18000.1_Symbols:_VDD_VERDANDI_	chr5:5960071-5961473 REVERSE LENGTH=307	65	AT5G18000.1_Symbols:_VDD_VERDANDI_	chr5:5960071-5961473 REVERSE LENGTH=307	305	AT5G09780.1_Symbols:_Transcriptional_factor_B3_family_protein_	chr5:3036956-3038484 REVERSE LENGTH=308	178.718	AT5G18090.1_Symbols:_AP2/B3-like_transcriptional_factor_family_protein_	chr5:5985467-5986925 FORWARD LENGTH=301
Ta1.0_00517mRNA1	7	0	AT2G44160.1_Symbols:_MTHFR2_methylenetetrahydrofolate_reductase_2_	chr2:18262301-18265185 FORWARD LENGTH=594	95.9596	AT2G44160.1_Symbols:_MTHFR2_methylenetetrahydrofolate_reductase_2_	chr2:18262301-18265185 FORWARD LENGTH=594	98.4848	AT2G44160.1_Symbols:_MTHFR2_methylenetetrahydrofolate_reductase_2_	chr2:18262301-18265185 FORWARD LENGTH=594	594	AT2G44160.1_Symbols:_MTHFR2_methylenetetrahydrofolate_reductase_2_	chr2:18262301-18265185 FORWARD LENGTH=594	1201.04	AT2G44160.1_Symbols:_MTHFR2_methylenetetrahydrofolate_reductase_2_	chr2:18262301-18265185 FORWARD LENGTH=594
Ta1.0_00518mRNA1	10	0	AT2G44150.1_Symbols:_ASHH3,_SDG7_histone-lysine_N-methyltransferase_ASHH3_	chr2:18258863-18261003 FORWARD LENGTH=363	85.7143	AT2G44150.1_Symbols:_ASHH3,_SDG7_histone-lysine_N-methyltransferase_ASHH3_	chr2:18258863-18261003 FORWARD LENGTH=363	90.566	AT2G44150.1_Symbols:_ASHH3,_SDG7_histone-lysine_N-methyltransferase_ASHH3_	chr2:18258863-18261003 FORWARD LENGTH=363	363	AT2G44150.1_Symbols:_ASHH3,_SDG7_histone-lysine_N-methyltransferase_ASHH3_	chr2:18258863-18261003 FORWARD LENGTH=363	602.053	AT2G44150.1_Symbols:_ASHH3,_SDG7_histone-lysine_N-methyltransferase_ASHH3_	chr2:18258863-18261003 FORWARD LENGTH=363
Ta1.0_00519mRNA1	9	0	AT2G44140.1_Symbols:_Peptidase_family_C54_protein_	chr2:18255106-18257165 REVERSE LENGTH=467	78.4679	AT2G44140.1_Symbols:_Peptidase_family_C54_protein_	chr2:18255106-18257165 REVERSE LENGTH=467	84.7418	AT2G44140.2_Symbols:_Peptidase_family_C54_protein_	chr2:18255106-18257206 REVERSE LENGTH=422	448	AT2G44140.1_Symbols:_Peptidase_family_C54_protein_	chr2:18255106-18257165 REVERSE LENGTH=467	707.597	AT2G44140.1_Symbols:_Peptidase_family_C54_protein_	chr2:18255106-18257165 REVERSE LENGTH=467
Ta1.0_00520mRNA1	13	0	AT2G44130.1_Symbols:_Galactose_oxidase/kelch_repeat_superfamily_protein_	chr2:18253731-18254960 FORWARD LENGTH=409	74.8201	AT2G44130.1_Symbols:_Galactose_oxidase/kelch_repeat_superfamily_protein_	chr2:18253731-18254960 FORWARD LENGTH=409	83.9329	AT2G44130.1_Symbols:_Galactose_oxidase/kelch_repeat_superfamily_protein_	chr2:18253731-18254960 FORWARD LENGTH=409	416	AT3G59940.1_Symbols:_Galactose_oxidase/kelch_repeat_superfamily_protein_	chr3:22143009-22144265 FORWARD LENGTH=418	602.823	AT2G44130.1_Symbols:_Galactose_oxidase/kelch_repeat_superfamily_protein_	chr2:18253731-18254960 FORWARD LENGTH=409
Ta1.0_00521mRNA1	9	1.16621e-150	AT2G44120.1_Symbols:_Ribosomal_protein_L30/L7_family_protein_	chr2:18249227-18250402 REVERSE LENGTH=242	92.9752	AT2G44120.1_Symbols:_Ribosomal_protein_L30/L7_family_protein_	chr2:18249227-18250402 REVERSE LENGTH=242	95.8678	AT2G44120.1_Symbols:_Ribosomal_protein_L30/L7_family_protein_	chr2:18249227-18250402 REVERSE LENGTH=242	242	AT2G44120.1_Symbols:_Ribosomal_protein_L30/L7_family_protein_	chr2:18249227-18250402 REVERSE LENGTH=242	424.091	AT2G44120.1_Symbols:_Ribosomal_protein_L30/L7_family_protein_	chr2:18249227-18250402 REVERSE LENGTH=242
Ta1.0_00522mRNA1	10	0	AT2G44110.2_Symbols:_MLO15,_ATMLO15_Seven_transmembrane_MLO_family_protein_	chr2:18245489-18248316 REVERSE LENGTH=497	84.3254	AT2G44110.2_Symbols:_MLO15,_ATMLO15_Seven_transmembrane_MLO_family_protein_	chr2:18245489-18248316 REVERSE LENGTH=497	91.0714	AT2G44110.2_Symbols:_MLO15,_ATMLO15_Seven_transmembrane_MLO_family_protein_	chr2:18245489-18248316 REVERSE LENGTH=497	506	AT1G11310.1_Symbols:_MLO2,_ATMLO2,_PMR2_Seven_transmembrane_MLO_family_protein_	chr1:3800899-3803870 REVERSE LENGTH=573	826.624	AT2G44110.2_Symbols:_MLO15,_ATMLO15_Seven_transmembrane_MLO_family_protein_	chr2:18245489-18248316 REVERSE LENGTH=497
Ta1.0_00523mRNA1	9	0	AT2G44100.1_Symbols:_ATGDI1,_AT-GDI1,_GDI1_guanosine_nucleotide_diphosphate_dissociation_inhibitor_1_	chr2:18241804-18244864 FORWARD LENGTH=445	97.0721	AT2G44100.1_Symbols:_ATGDI1,_AT-GDI1,_GDI1_guanosine_nucleotide_diphosphate_dissociation_inhibitor_1_	chr2:18241804-18244864 FORWARD LENGTH=445	98.8739	AT2G44100.1_Symbols:_ATGDI1,_AT-GDI1,_GDI1_guanosine_nucleotide_diphosphate_dissociation_inhibitor_1_	chr2:18241804-18244864 FORWARD LENGTH=445	444	AT2G44100.1_Symbols:_ATGDI1,_AT-GDI1,_GDI1_guanosine_nucleotide_diphosphate_dissociation_inhibitor_1_	chr2:18241804-18244864 FORWARD LENGTH=445	898.656	AT2G44100.1_Symbols:_ATGDI1,_AT-GDI1,_GDI1_guanosine_nucleotide_diphosphate_dissociation_inhibitor_1_	chr2:18241804-18244864 FORWARD LENGTH=445
Ta1.0_00524mRNA1	10	0	AT2G44090.2_Symbols:_Ankyrin_repeat_family_protein_	chr2:18238682-18240828 REVERSE LENGTH=582	83.9546	AT2G44090.2_Symbols:_Ankyrin_repeat_family_protein_	chr2:18238682-18240828 REVERSE LENGTH=582	88.3306	AT2G44090.2_Symbols:_Ankyrin_repeat_family_protein_	chr2:18238682-18240828 REVERSE LENGTH=582	606	AT3G59910.1_Symbols:_Ankyrin_repeat_family_protein_	chr3:22130779-22133033 REVERSE LENGTH=611	1043.11	AT2G44090.2_Symbols:_Ankyrin_repeat_family_protein_	chr2:18238682-18240828 REVERSE LENGTH=582
Ta1.0_00525mRNA1	5	7.76558e-43	AT2G44080.1_Symbols:_ARL_ARGOS-like_	chr2:18237726-18238133 FORWARD LENGTH=135	84.6774	AT2G44080.1_Symbols:_ARL_ARGOS-like_	chr2:18237726-18238133 FORWARD LENGTH=135	88.7097	AT2G44080.1_Symbols:_ARL_ARGOS-like_	chr2:18237726-18238133 FORWARD LENGTH=135	126	AT3G59900.1_Symbols:_ARGOS_auxin-regulated_gene_involved_in_organ_size_	chr3:22130041-22130433 FORWARD LENGTH=130	141.354	AT2G44080.1_Symbols:_ARL_ARGOS-like_	chr2:18237726-18238133 FORWARD LENGTH=135
Ta1.0_00526mRNA1	7	1.11449e-99	AT2G44065.2_Symbols:_Ribosomal_protein_L2_family_	chr2:18228860-18230368 FORWARD LENGTH=214	92.9412	AT2G44065.2_Symbols:_Ribosomal_protein_L2_family_	chr2:18228860-18230368 FORWARD LENGTH=214	95.8824	AT2G44065.2_Symbols:_Ribosomal_protein_L2_family_	chr2:18228860-18230368 FORWARD LENGTH=214	170	AT2G44065.2_Symbols:_Ribosomal_protein_L2_family_	chr2:18228860-18230368 FORWARD LENGTH=214	292.352	AT2G44065.2_Symbols:_Ribosomal_protein_L2_family_	chr2:18228860-18230368 FORWARD LENGTH=214
Ta1.0_00527mRNA1	4	0	AT2G44060.2_Symbols:_Late_embryogenesis_abundant_protein,_group_2_	chr2:18226922-18227988 FORWARD LENGTH=325	87.6582	AT2G44060.2_Symbols:_Late_embryogenesis_abundant_protein,_group_2_	chr2:18226922-18227988 FORWARD LENGTH=325	94.3038	AT2G44060.2_Symbols:_Late_embryogenesis_abundant_protein,_group_2_	chr2:18226922-18227988 FORWARD LENGTH=325	316	AT2G44060.2_Symbols:_Late_embryogenesis_abundant_protein,_group_2_	chr2:18226922-18227988 FORWARD LENGTH=325	510.375	AT2G44060.2_Symbols:_Late_embryogenesis_abundant_protein,_group_2_	chr2:18226922-18227988 FORWARD LENGTH=325
Ta1.0_00528mRNA1	5	4.95548e-139	AT2G44050.1_Symbols:_COS1_6,7-dimethyl-8-ribityllumazine_synthase_/_DMRL_synthase_/_lumazine_synthase_/_riboflavin_synthase_	chr2:18224304-18225917 FORWARD LENGTH=227	92.4779	AT2G44050.1_Symbols:_COS1_6,7-dimethyl-8-ribityllumazine_synthase_/_DMRL_synthase_/_lumazine_synthase_/_riboflavin_synthase_	chr2:18224304-18225917 FORWARD LENGTH=227	96.0177	AT2G44050.1_Symbols:_COS1_6,7-dimethyl-8-ribityllumazine_synthase_/_DMRL_synthase_/_lumazine_synthase_/_riboflavin_synthase_	chr2:18224304-18225917 FORWARD LENGTH=227	226	AT2G44050.1_Symbols:_COS1_6,7-dimethyl-8-ribityllumazine_synthase_/_DMRL_synthase_/_lumazine_synthase_/_riboflavin_synthase_	chr2:18224304-18225917 FORWARD LENGTH=227	393.275	AT2G44050.1_Symbols:_COS1_6,7-dimethyl-8-ribityllumazine_synthase_/_DMRL_synthase_/_lumazine_synthase_/_riboflavin_synthase_	chr2:18224304-18225917 FORWARD LENGTH=227
Ta1.0_00529mRNA1	10	0	AT2G44040.1_Symbols:_Dihydrodipicolinate_reductase,_bacterial/plant_	chr2:18221985-18223998 REVERSE LENGTH=347	92.7326	AT2G44040.1_Symbols:_Dihydrodipicolinate_reductase,_bacterial/plant_	chr2:18221985-18223998 REVERSE LENGTH=347	95.3488	AT2G44040.1_Symbols:_Dihydrodipicolinate_reductase,_bacterial/plant_	chr2:18221985-18223998 REVERSE LENGTH=347	343	AT3G59890.2_Symbols:_Dihydrodipicolinate_reductase,_bacterial/plant_	chr3:22124497-22126369 REVERSE LENGTH=343	655.596	AT2G44040.1_Symbols:_Dihydrodipicolinate_reductase,_bacterial/plant_	chr2:18221985-18223998 REVERSE LENGTH=347
Ta1.0_00530mRNA1	24	0	AT2G44020.1_Symbols:_Mitochondrial_transcription_termination_factor_family_protein_	chr2:18217737-18219260 REVERSE LENGTH=507	92.549	AT2G44020.1_Symbols:_Mitochondrial_transcription_termination_factor_family_protein_	chr2:18217737-18219260 REVERSE LENGTH=507	97.451	AT2G44020.1_Symbols:_Mitochondrial_transcription_termination_factor_family_protein_	chr2:18217737-18219260 REVERSE LENGTH=507	507	AT2G44020.1_Symbols:_Mitochondrial_transcription_termination_factor_family_protein_	chr2:18217737-18219260 REVERSE LENGTH=507	911.368	AT2G44020.1_Symbols:_Mitochondrial_transcription_termination_factor_family_protein_	chr2:18217737-18219260 REVERSE LENGTH=507
Ta1.0_00531mRNA1	10	2.7605e-98	AT2G44000.1_Symbols:_Late_embryogenesis_abundant_(LEA)_hydroxyproline-rich_glycoprotein_family_	chr2:18214627-18215256 FORWARD LENGTH=209	75.4902	AT2G44000.1_Symbols:_Late_embryogenesis_abundant_(LEA)_hydroxyproline-rich_glycoprotein_family_	chr2:18214627-18215256 FORWARD LENGTH=209	84.3137	AT2G44000.1_Symbols:_Late_embryogenesis_abundant_(LEA)_hydroxyproline-rich_glycoprotein_family_	chr2:18214627-18215256 FORWARD LENGTH=209	204	AT2G44000.1_Symbols:_Late_embryogenesis_abundant_(LEA)_hydroxyproline-rich_glycoprotein_family_	chr2:18214627-18215256 FORWARD LENGTH=209	288.5	AT2G44000.1_Symbols:_Late_embryogenesis_abundant_(LEA)_hydroxyproline-rich_glycoprotein_family_	chr2:18214627-18215256 FORWARD LENGTH=209
Ta1.0_00532mRNA1	1	0	AT2G43990.1_Symbols:_unknown_protein;_FUNCTIONS_IN:_molecular_function_unknown;_INVOLVED_IN:_biological_process_unknown;_LOCATED_IN:_chloroplast;_EXPRESSED_IN:_9_plant_structures;_EXPRESSED_DURIN	chr2:18211974-18213872 FORWARD LENGTH=632	72.1003	AT2G43990.1_Symbols:_unknown_protein;_FUNCTIONS_IN:_molecular_function_unknown;_INVOLVED_IN:_biological_process_unknown;_LOCATED_IN:_chloroplast;_EXPRESSED_IN:_9_plant_structures;_EXPRESSED_DURIN	chr2:18211974-18213872 FORWARD LENGTH=632	79.9373	AT2G43990.1_Symbols:_unknown_protein;_FUNCTIONS_IN:_molecular_function_unknown;_INVOLVED_IN:_biological_process_unknown;_LOCATED_IN:_chloroplast;_EXPRESSED_IN:_9_plant_structures;_EXPRESSED_DURIN	chr2:18211974-18213872 FORWARD LENGTH=632	631	AT2G43990.1_Symbols:_unknown_protein;_FUNCTIONS_IN:_molecular_function_unknown;_INVOLVED_IN:_biological_process_unknown;_LOCATED_IN:_chloroplast;_EXPRESSED_IN:_9_plant_structures;_EXPRESSED_DURIN	chr2:18211974-18213872 FORWARD LENGTH=632	743.421	AT2G43990.1_Symbols:_unknown_protein;_FUNCTIONS_IN:_molecular_function_unknown;_INVOLVED_IN:_biological_process_unknown;_LOCATED_IN:_chloroplast;_EXPRESSED_IN:_9_plant_structures;_EXPRESSED_DURIN	chr2:18211974-18213872 FORWARD LENGTH=632
Ta1.0_00533mRNA1	10	0	AT2G43980.1_Symbols:_AtITPK4,_ITPK4_inositol_1,3,4-trisphosphate_5/6-kinase_4_	chr2:18208437-18211604 REVERSE LENGTH=488	87.4486	AT2G43980.1_Symbols:_AtITPK4,_ITPK4_inositol_1,3,4-trisphosphate_5/6-kinase_4_	chr2:18208437-18211604 REVERSE LENGTH=488	93.8272	AT2G43980.1_Symbols:_AtITPK4,_ITPK4_inositol_1,3,4-trisphosphate_5/6-kinase_4_	chr2:18208437-18211604 REVERSE LENGTH=488	486	AT2G43980.1_Symbols:_AtITPK4,_ITPK4_inositol_1,3,4-trisphosphate_5/6-kinase_4_	chr2:18208437-18211604 REVERSE LENGTH=488	831.632	AT2G43980.1_Symbols:_AtITPK4,_ITPK4_inositol_1,3,4-trisphosphate_5/6-kinase_4_	chr2:18208437-18211604 REVERSE LENGTH=488
Ta1.0_00534mRNA1	12	6.79072e-173	AT2G43970.1_Symbols:_RNA-binding_protein_	chr2:18205535-18208031 REVERSE LENGTH=545	78.5714	AT5G46250.1_Symbols:_RNA-binding_protein_	chr5:18755388-18758056 FORWARD LENGTH=422	92.8571	AT5G46250.1_Symbols:_RNA-binding_protein_	chr5:18755388-18758056 FORWARD LENGTH=422	542	AT2G43970.1_Symbols:_RNA-binding_protein_	chr2:18205535-18208031 REVERSE LENGTH=545	503.827	AT2G43970.1_Symbols:_RNA-binding_protein_	chr2:18205535-18208031 REVERSE LENGTH=545
Ta1.0_00535mRNA1	7	0	AT2G43950.1_Symbols:_OEP37,_ATOEP37_chloroplast_outer_envelope_protein_37_	chr2:18200553-18202644 REVERSE LENGTH=343	86.5889	AT2G43950.1_Symbols:_OEP37,_ATOEP37_chloroplast_outer_envelope_protein_37_	chr2:18200553-18202644 REVERSE LENGTH=343	92.1283	AT2G43950.1_Symbols:_OEP37,_ATOEP37_chloroplast_outer_envelope_protein_37_	chr2:18200553-18202644 REVERSE LENGTH=343	343	AT2G43950.1_Symbols:_OEP37,_ATOEP37_chloroplast_outer_envelope_protein_37_	chr2:18200553-18202644 REVERSE LENGTH=343	573.163	AT2G43950.1_Symbols:_OEP37,_ATOEP37_chloroplast_outer_envelope_protein_37_	chr2:18200553-18202644 REVERSE LENGTH=343
Ta1.0_00536mRNA1	8	4.77094e-159	AT2G43945.1_Symbols:_unknown_protein;_LOCATED_IN:_chloroplast;_BEST_Arabidopsis_thaliana_protein_match_is:_unknown_protein_(TAIR:AT3G59870.1);_Has_292_Blast_hits_to_292_proteins_in_84_species:_Ar	chr2:18197995-18199988 REVERSE LENGTH=289	85.9259	AT2G43945.1_Symbols:_unknown_protein;_LOCATED_IN:_chloroplast;_BEST_Arabidopsis_thaliana_protein_match_is:_unknown_protein_(TAIR:AT3G59870.1);_Has_292_Blast_hits_to_292_proteins_in_84_species:_Ar	chr2:18197995-18199988 REVERSE LENGTH=289	93.3921	AT3G59870.1_Symbols:_unknown_protein;_FUNCTIONS_IN:_molecular_function_unknown;_INVOLVED_IN:_biological_process_unknown;_LOCATED_IN:_chloroplast;_EXPRESSED_IN:_23_plant_structures;_EXPRESSED_DURI	chr3:22116361-22118052 REVERSE LENGTH=288	261	AT2G43945.1_Symbols:_unknown_protein;_LOCATED_IN:_chloroplast;_BEST_Arabidopsis_thaliana_protein_match_is:_unknown_protein_(TAIR:AT3G59870.1);_Has_292_Blast_hits_to_292_proteins_in_84_species:_Ar	chr2:18197995-18199988 REVERSE LENGTH=289	449.514	AT2G43945.1_Symbols:_unknown_protein;_LOCATED_IN:_chloroplast;_BEST_Arabidopsis_thaliana_protein_match_is:_unknown_protein_(TAIR:AT3G59870.1);_Has_292_Blast_hits_to_292_proteins_in_84_species:_Ar	chr2:18197995-18199988 REVERSE LENGTH=289
Ta1.0_00537mRNA1	10	6.39454e-152	AT2G43940.1_Symbols:_ATHOL3,_HOL3_S-adenosyl-L-methionine-dependent_methyltransferases_superfamily_protein_	chr2:18196091-18197664 REVERSE LENGTH=226	90.2655	AT2G43940.1_Symbols:_ATHOL3,_HOL3_S-adenosyl-L-methionine-dependent_methyltransferases_superfamily_protein_	chr2:18196091-18197664 REVERSE LENGTH=226	95.5752	AT2G43940.1_Symbols:_ATHOL3,_HOL3_S-adenosyl-L-methionine-dependent_methyltransferases_superfamily_protein_	chr2:18196091-18197664 REVERSE LENGTH=226	226	AT2G43940.1_Symbols:_ATHOL3,_HOL3_S-adenosyl-L-methionine-dependent_methyltransferases_superfamily_protein_	chr2:18196091-18197664 REVERSE LENGTH=226	427.172	AT2G43940.1_Symbols:_ATHOL3,_HOL3_S-adenosyl-L-methionine-dependent_methyltransferases_superfamily_protein_	chr2:18196091-18197664 REVERSE LENGTH=226
Ta1.0_00538mRNA1	10	1.16413e-147	AT2G43910.1_Symbols:_ATHOL1,_HOL1_HARMLESS_TO_OZONE_LAYER_1_	chr2:18184658-18186951 REVERSE LENGTH=227	88.1057	AT2G43910.1_Symbols:_ATHOL1,_HOL1_HARMLESS_TO_OZONE_LAYER_1_	chr2:18184658-18186951 REVERSE LENGTH=227	93.1818	AT2G43910.3_Symbols:_ATHOL1,_HOL1_HARMLESS_TO_OZONE_LAYER_1_	chr2:18184596-18185860 REVERSE LENGTH=163	227	AT2G43910.1_Symbols:_ATHOL1,_HOL1_HARMLESS_TO_OZONE_LAYER_1_	chr2:18184658-18186951 REVERSE LENGTH=227	415.231	AT2G43910.1_Symbols:_ATHOL1,_HOL1_HARMLESS_TO_OZONE_LAYER_1_	chr2:18184658-18186951 REVERSE LENGTH=227
Ta1.0_00539mRNA1	12	0	AT2G43900.1_Symbols:_Endonuclease/exonuclease/phosphatase_family_protein_	chr2:18178801-18183823 REVERSE LENGTH=1316	92.52	AT2G43900.1_Symbols:_Endonuclease/exonuclease/phosphatase_family_protein_	chr2:18178801-18183823 REVERSE LENGTH=1316	100	AT2G43900.1_Symbols:_Endonuclease/exonuclease/phosphatase_family_protein_	chr2:18178801-18183823 REVERSE LENGTH=1316	1134	AT1G05630.1_Symbols:_AT5PTASE13,_5PTASE13_Endonuclease/exonuclease/phosphatase_family_protein_	chr1:1682483-1687153 FORWARD LENGTH=1170	2070.43	AT2G43900.1_Symbols:_Endonuclease/exonuclease/phosphatase_family_protein_	chr2:18178801-18183823 REVERSE LENGTH=1316
Ta1.0_00540mRNA1	20	0	AT2G43890.1_Symbols:_Pectin_lyase-like_superfamily_protein_	chr2:18176924-18178390 FORWARD LENGTH=392	93.299	AT2G43890.1_Symbols:_Pectin_lyase-like_superfamily_protein_	chr2:18176924-18178390 FORWARD LENGTH=392	96.9072	AT2G43890.1_Symbols:_Pectin_lyase-like_superfamily_protein_	chr2:18176924-18178390 FORWARD LENGTH=392	388	AT2G43890.1_Symbols:_Pectin_lyase-like_superfamily_protein_	chr2:18176924-18178390 FORWARD LENGTH=392	724.931	AT2G43890.1_Symbols:_Pectin_lyase-like_superfamily_protein_	chr2:18176924-18178390 FORWARD LENGTH=392
Ta1.0_00541mRNA1	10	0	AT2G43880.1_Symbols:_Pectin_lyase-like_superfamily_protein_	chr2:18173034-18174482 FORWARD LENGTH=394	92.132	AT2G43880.1_Symbols:_Pectin_lyase-like_superfamily_protein_	chr2:18173034-18174482 FORWARD LENGTH=394	94.9239	AT2G43880.1_Symbols:_Pectin_lyase-like_superfamily_protein_	chr2:18173034-18174482 FORWARD LENGTH=394	401	AT1G17150.1_Symbols:_Pectin_lyase-like_superfamily_protein_	chr1:5865707-5867495 FORWARD LENGTH=402	706.442	AT2G43880.1_Symbols:_Pectin_lyase-like_superfamily_protein_	chr2:18173034-18174482 FORWARD LENGTH=394
Ta1.0_00542mRNA1	10	4.00149e-104	AT5G05950.1_Symbols:_MEE60_maternal_effect_embryo_arrest_60_	chr5:1788814-1789341 FORWARD LENGTH=175	95.977	AT5G05950.1_Symbols:_MEE60_maternal_effect_embryo_arrest_60_	chr5:1788814-1789341 FORWARD LENGTH=175	97.1264	AT5G05950.1_Symbols:_MEE60_maternal_effect_embryo_arrest_60_	chr5:1788814-1789341 FORWARD LENGTH=175	185	AT3G46890.1_Symbols:_BEST_Arabidopsis_thaliana_protein_match_is:_maternal_effect_embryo_arrest_60_(TAIR:AT5G05950.1);_Has_124_Blast_hits_to_124_proteins_in_12_species:_Archae_-_0;_Bacteria_-_0;_M	chr3:17266416-17267030 REVERSE LENGTH=204	307.375	AT5G05950.1_Symbols:_MEE60_maternal_effect_embryo_arrest_60_	chr5:1788814-1789341 FORWARD LENGTH=175
Ta1.0_00543mRNA1	8	4.85895e-47	AT5G05965.1_Symbols:_unknown_protein;_FUNCTIONS_IN:_molecular_function_unknown;_INVOLVED_IN:_biological_process_unknown;_LOCATED_IN:_chloroplast;_BEST_Arabidopsis_thaliana_protein_match_is:_unkno	chr5:1791059-1792495 REVERSE LENGTH=131	81.4815	AT5G05965.1_Symbols:_unknown_protein;_FUNCTIONS_IN:_molecular_function_unknown;_INVOLVED_IN:_biological_process_unknown;_LOCATED_IN:_chloroplast;_BEST_Arabidopsis_thaliana_protein_match_is:_unkno	chr5:1791059-1792495 REVERSE LENGTH=131	88.1481	AT5G05965.1_Symbols:_unknown_protein;_FUNCTIONS_IN:_molecular_function_unknown;_INVOLVED_IN:_biological_process_unknown;_LOCATED_IN:_chloroplast;_BEST_Arabidopsis_thaliana_protein_match_is:_unkno	chr5:1791059-1792495 REVERSE LENGTH=131	142	AT2G39855.2_Symbols:_unknown_protein;_FUNCTIONS_IN:_molecular_function_unknown;_INVOLVED_IN:_biological_process_unknown;_LOCATED_IN:_chloroplast;_BEST_Arabidopsis_thaliana_protein_match_is:_unkno	chr2:16637845-16638852 FORWARD LENGTH=142	153.68	AT5G05965.1_Symbols:_unknown_protein;_FUNCTIONS_IN:_molecular_function_unknown;_INVOLVED_IN:_biological_process_unknown;_LOCATED_IN:_chloroplast;_BEST_Arabidopsis_thaliana_protein_match_is:_unkno	chr5:1791059-1792495 REVERSE LENGTH=131
Ta1.0_00544mRNA1	22	0	AT5G05970.1_Symbols:_NEDD1_Transducin/WD40_repeat-like_superfamily_protein_	chr5:1795464-1799313 FORWARD LENGTH=781	86.6242	AT5G05970.1_Symbols:_NEDD1_Transducin/WD40_repeat-like_superfamily_protein_	chr5:1795464-1799313 FORWARD LENGTH=781	92.4841	AT5G05970.1_Symbols:_NEDD1_Transducin/WD40_repeat-like_superfamily_protein_	chr5:1795464-1799313 FORWARD LENGTH=781	782	AT5G05970.2_Symbols:_NEDD1_Transducin/WD40_repeat-like_superfamily_protein_	chr5:1795464-1799313 FORWARD LENGTH=782	1248.03	AT5G05970.1_Symbols:_NEDD1_Transducin/WD40_repeat-like_superfamily_protein_	chr5:1795464-1799313 FORWARD LENGTH=781
Ta1.0_00545mRNA1	10	1.35258e-54	AT5G05980.2_Symbols:_ATDFB,_DFB,_FPGS1_DHFS-FPGS_homolog_B_	chr5:1799738-1804177 REVERSE LENGTH=513	86.087	AT5G05980.2_Symbols:_ATDFB,_DFB,_FPGS1_DHFS-FPGS_homolog_B_	chr5:1799738-1804177 REVERSE LENGTH=513	87.8261	AT5G05980.2_Symbols:_ATDFB,_DFB,_FPGS1_DHFS-FPGS_homolog_B_	chr5:1799738-1804177 REVERSE LENGTH=513	137	AT3G10160.1_Symbols:_ATDFC,_DFC,_FPGS2_DHFS-FPGS_homolog_C_	chr3:3139588-3143949 REVERSE LENGTH=625	180.644	AT5G05980.2_Symbols:_ATDFB,_DFB,_FPGS1_DHFS-FPGS_homolog_B_	chr5:1799738-1804177 REVERSE LENGTH=513
Ta1.0_00546mRNA1	8	0	AT5G05980.1_Symbols:_ATDFB,_DFB,_FPGS1_DHFS-FPGS_homolog_B_	chr5:1799738-1804441 REVERSE LENGTH=571	91.6049	AT5G05980.2_Symbols:_ATDFB,_DFB,_FPGS1_DHFS-FPGS_homolog_B_	chr5:1799738-1804177 REVERSE LENGTH=513	94.5679	AT5G05980.2_Symbols:_ATDFB,_DFB,_FPGS1_DHFS-FPGS_homolog_B_	chr5:1799738-1804177 REVERSE LENGTH=513	465	AT5G05980.1_Symbols:_ATDFB,_DFB,_FPGS1_DHFS-FPGS_homolog_B_	chr5:1799738-1804441 REVERSE LENGTH=571	779.245	AT5G05980.1_Symbols:_ATDFB,_DFB,_FPGS1_DHFS-FPGS_homolog_B_	chr5:1799738-1804441 REVERSE LENGTH=571
Ta1.0_00547mRNA1	10	2.82666e-127	AT5G05987.1_Symbols:_PRA1.A2_prenylated_RAB_acceptor_1.A2_	chr5:1804881-1806559 FORWARD LENGTH=209	78.5714	AT5G05987.1_Symbols:_PRA1.A2_prenylated_RAB_acceptor_1.A2_	chr5:1804881-1806559 FORWARD LENGTH=209	81.3492	AT5G05987.1_Symbols:_PRA1.A2_prenylated_RAB_acceptor_1.A2_	chr5:1804881-1806559 FORWARD LENGTH=209	209	AT5G05987.1_Symbols:_PRA1.A2_prenylated_RAB_acceptor_1.A2_	chr5:1804881-1806559 FORWARD LENGTH=209	363.614	AT5G05987.1_Symbols:_PRA1.A2_prenylated_RAB_acceptor_1.A2_	chr5:1804881-1806559 FORWARD LENGTH=209
Ta1.0_00548mRNA1	10	3.44195e-138	AT5G05990.1_Symbols:_Mitochondrial_glycoprotein_family_protein_	chr5:1806911-1807895 REVERSE LENGTH=259	82.3077	AT5G05990.1_Symbols:_Mitochondrial_glycoprotein_family_protein_	chr5:1806911-1807895 REVERSE LENGTH=259	89.2308	AT5G05990.1_Symbols:_Mitochondrial_glycoprotein_family_protein_	chr5:1806911-1807895 REVERSE LENGTH=259	258	AT5G05990.1_Symbols:_Mitochondrial_glycoprotein_family_protein_	chr5:1806911-1807895 REVERSE LENGTH=259	393.66	AT5G05990.1_Symbols:_Mitochondrial_glycoprotein_family_protein_	chr5:1806911-1807895 REVERSE LENGTH=259
Ta1.0_00549mRNA1	10	0	AT5G06050.1_Symbols:_Putative_methyltransferase_family_protein_	chr5:1820196-1823572 FORWARD LENGTH=682	88.1832	AT5G06050.1_Symbols:_Putative_methyltransferase_family_protein_	chr5:1820196-1823572 FORWARD LENGTH=682	92.7622	AT5G06050.1_Symbols:_Putative_methyltransferase_family_protein_	chr5:1820196-1823572 FORWARD LENGTH=682	691	AT2G39750.1_Symbols:_S-adenosyl-L-methionine-dependent_methyltransferases_superfamily_protein_	chr2:16578986-16582281 REVERSE LENGTH=694	1229.93	AT5G06050.1_Symbols:_Putative_methyltransferase_family_protein_	chr5:1820196-1823572 FORWARD LENGTH=682
Ta1.0_00550mRNA1	11	1.57917e-134	AT5G06070.1_Symbols:_RBE,_RAB_C2H2_and_C2HC_zinc_fingers_superfamily_protein_	chr5:1828426-1829106 REVERSE LENGTH=226	86.6667	AT2G37740.1_Symbols:_ATZFP10,_ZFP10_zinc-finger_protein_10_	chr2:15827706-15828620 REVERSE LENGTH=304	93.3333	AT2G37740.1_Symbols:_ATZFP10,_ZFP10_zinc-finger_protein_10_	chr2:15827706-15828620 REVERSE LENGTH=304	225	AT5G06070.1_Symbols:_RBE,_RAB_C2H2_and_C2HC_zinc_fingers_superfamily_protein_	chr5:1828426-1829106 REVERSE LENGTH=226	381.719	AT5G06070.1_Symbols:_RBE,_RAB_C2H2_and_C2HC_zinc_fingers_superfamily_protein_	chr5:1828426-1829106 REVERSE LENGTH=226
Ta1.0_00551mRNA1	10	2.05336e-109	AT5G06080.1_Symbols:_LBD33_LOB_domain-containing_protein_33_	chr5:1830796-1831427 REVERSE LENGTH=177	84.7458	AT5G06080.1_Symbols:_LBD33_LOB_domain-containing_protein_33_	chr5:1830796-1831427 REVERSE LENGTH=177	89.8305	AT5G06080.1_Symbols:_LBD33_LOB_domain-containing_protein_33_	chr5:1830796-1831427 REVERSE LENGTH=177	177	AT5G06080.1_Symbols:_LBD33_LOB_domain-containing_protein_33_	chr5:1830796-1831427 REVERSE LENGTH=177	314.309	AT5G06080.1_Symbols:_LBD33_LOB_domain-containing_protein_33_	chr5:1830796-1831427 REVERSE LENGTH=177
Ta1.0_00552mRNA1	10	0	AT5G06090.1_Symbols:_ATGPAT7,_GPAT7_glycerol-3-phosphate_acyltransferase_7_	chr5:1835106-1836722 FORWARD LENGTH=500	90	AT5G06090.1_Symbols:_ATGPAT7,_GPAT7_glycerol-3-phosphate_acyltransferase_7_	chr5:1835106-1836722 FORWARD LENGTH=500	95.4	AT5G06090.1_Symbols:_ATGPAT7,_GPAT7_glycerol-3-phosphate_acyltransferase_7_	chr5:1835106-1836722 FORWARD LENGTH=500	500	AT5G06090.1_Symbols:_ATGPAT7,_GPAT7_glycerol-3-phosphate_acyltransferase_7_	chr5:1835106-1836722 FORWARD LENGTH=500	907.901	AT5G06090.1_Symbols:_ATGPAT7,_GPAT7_glycerol-3-phosphate_acyltransferase_7_	chr5:1835106-1836722 FORWARD LENGTH=500
Ta1.0_00553mRNA1	10	0	AT5G06100.3_Symbols:_MYB33,_ATMYB33_myb_domain_protein_33_	chr5:1838555-1840386 FORWARD LENGTH=520	76.5267	AT5G06100.3_Symbols:_MYB33,_ATMYB33_myb_domain_protein_33_	chr5:1838555-1840386 FORWARD LENGTH=520	90.678	AT5G55020.1_Symbols:_ATMYB120,_MYB120_myb_domain_protein_120_	chr5:22324599-22326248 REVERSE LENGTH=523	550	AT3G11440.1_Symbols:_ATMYB65,_MYB65_myb_domain_protein_65_	chr3:3603056-3604929 FORWARD LENGTH=553	765.377	AT5G06100.3_Symbols:_MYB33,_ATMYB33_myb_domain_protein_33_	chr5:1838555-1840386 FORWARD LENGTH=520
Ta1.0_00554mRNA1	15	2.7497e-140	AT5G06110.2_Symbols:_DnaJ_domain_;Myb-like_DNA-binding_domain_	chr5:1841009-1843000 REVERSE LENGTH=663	87.931	AT5G06110.2_Symbols:_DnaJ_domain_;Myb-like_DNA-binding_domain_	chr5:1841009-1843000 REVERSE LENGTH=663	96.5517	AT5G06110.2_Symbols:_DnaJ_domain_;Myb-like_DNA-binding_domain_	chr5:1841009-1843000 REVERSE LENGTH=663	404	AT3G11450.1_Symbols:_DnaJ_domain_;Myb-like_DNA-binding_domain_	chr3:3605459-3607402 REVERSE LENGTH=647	426.787	AT5G06110.2_Symbols:_DnaJ_domain_;Myb-like_DNA-binding_domain_	chr5:1841009-1843000 REVERSE LENGTH=663
Ta1.0_00555mRNA1	8	0	AT5G06120.4_Symbols:_ARM_repeat_superfamily_protein_	chr5:1844797-1852601 FORWARD LENGTH=1059	96.9611	AT5G06120.2_Symbols:_ARM_repeat_superfamily_protein_	chr5:1845309-1852601 FORWARD LENGTH=1052	98.9554	AT5G06120.2_Symbols:_ARM_repeat_superfamily_protein_	chr5:1845309-1852601 FORWARD LENGTH=1052	1064	AT5G06120.1_Symbols:_ARM_repeat_superfamily_protein_	chr5:1844797-1852601 FORWARD LENGTH=1066	2014.96	AT5G06120.4_Symbols:_ARM_repeat_superfamily_protein_	chr5:1844797-1852601 FORWARD LENGTH=1059
Ta1.0_00556mRNA1	10	7.25667e-33	AT5G38440.1_Symbols:_Plant_self-incompatibility_protein_S1_family_	chr5:15390223-15390624 FORWARD LENGTH=133	50.7463	AT5G38440.1_Symbols:_Plant_self-incompatibility_protein_S1_family_	chr5:15390223-15390624 FORWARD LENGTH=133	62.2222	AT2G23148.1_Symbols:_Plant_self-incompatibility_protein_S1_family_	chr2:9853632-9854063 FORWARD LENGTH=143	135	AT5G27238.1_Symbols:_Plant_self-incompatibility_protein_S1_family_	chr5:9593983-9594390 REVERSE LENGTH=135	115.546	AT5G38440.1_Symbols:_Plant_self-incompatibility_protein_S1_family_	chr5:15390223-15390624 FORWARD LENGTH=133
Ta1.0_00557mRNA1	10	9.27583e-159	AT5G43690.1_Symbols:_P-loop_containing_nucleoside_triphosphate_hydrolases_superfamily_protein_	chr5:17546273-17547268 FORWARD LENGTH=331	66.8657	AT3G45080.1_Symbols:_P-loop_containing_nucleoside_triphosphate_hydrolases_superfamily_protein_	chr3:16488716-16489705 REVERSE LENGTH=329	78.806	AT3G45080.1_Symbols:_P-loop_containing_nucleoside_triphosphate_hydrolases_superfamily_protein_	chr3:16488716-16489705 REVERSE LENGTH=329	351	AT1G13430.1_Symbols:_ATST4C,_ST4C_sulfotransferase_4C_	chr1:4606530-4607585 FORWARD LENGTH=351	451.825	AT5G43690.1_Symbols:_P-loop_containing_nucleoside_triphosphate_hydrolases_superfamily_protein_	chr5:17546273-17547268 FORWARD LENGTH=331
Ta1.0_00558mRNA1	6	1.02523e-83	AT3G52580.1_Symbols:_Ribosomal_protein_S11_family_protein_	chr3:19503324-19504701 FORWARD LENGTH=150	96.4029	AT3G52580.1_Symbols:_Ribosomal_protein_S11_family_protein_	chr3:19503324-19504701 FORWARD LENGTH=150	99.2806	AT3G52580.1_Symbols:_Ribosomal_protein_S11_family_protein_	chr3:19503324-19504701 FORWARD LENGTH=150	139	AT3G52580.1_Symbols:_Ribosomal_protein_S11_family_protein_	chr3:19503324-19504701 FORWARD LENGTH=150	249.21	AT3G52580.1_Symbols:_Ribosomal_protein_S11_family_protein_	chr3:19503324-19504701 FORWARD LENGTH=150
Ta1.0_00559mRNA1	11	0	AT5G06130.2_Symbols:_chaperone_protein_dnaJ-related_	chr5:1853754-1855763 REVERSE LENGTH=315	93.9394	AT5G06130.1_Symbols:_chaperone_protein_dnaJ-related_	chr5:1853754-1855297 REVERSE LENGTH=231	95.2381	AT5G06130.1_Symbols:_chaperone_protein_dnaJ-related_	chr5:1853754-1855297 REVERSE LENGTH=231	315	AT5G06130.2_Symbols:_chaperone_protein_dnaJ-related_	chr5:1853754-1855763 REVERSE LENGTH=315	506.908	AT5G06130.2_Symbols:_chaperone_protein_dnaJ-related_	chr5:1853754-1855763 REVERSE LENGTH=315
Ta1.0_00560mRNA1	10	0	AT5G06140.1_Symbols:_SNX1,_ATSNX1_sorting_nexin_1_	chr5:1856212-1858752 REVERSE LENGTH=402	93.3168	AT5G06140.1_Symbols:_SNX1,_ATSNX1_sorting_nexin_1_	chr5:1856212-1858752 REVERSE LENGTH=402	96.2871	AT5G06140.1_Symbols:_SNX1,_ATSNX1_sorting_nexin_1_	chr5:1856212-1858752 REVERSE LENGTH=402	416	AT5G58440.1_Symbols:_SNX2a_sorting_nexin_2A_	chr5:23624154-23626676 REVERSE LENGTH=587	741.88	AT5G06140.1_Symbols:_SNX1,_ATSNX1_sorting_nexin_1_	chr5:1856212-1858752 REVERSE LENGTH=402
Ta1.0_00561mRNA1	10	0	AT5G06150.1_Symbols:_CYC1BAT,_CYCB1;2_Cyclin_family_protein_	chr5:1859542-1861570 REVERSE LENGTH=445	86.1915	AT5G06150.1_Symbols:_CYC1BAT,_CYCB1;2_Cyclin_family_protein_	chr5:1859542-1861570 REVERSE LENGTH=445	91.9822	AT5G06150.1_Symbols:_CYC1BAT,_CYCB1;2_Cyclin_family_protein_	chr5:1859542-1861570 REVERSE LENGTH=445	445	AT5G06150.1_Symbols:_CYC1BAT,_CYCB1;2_Cyclin_family_protein_	chr5:1859542-1861570 REVERSE LENGTH=445	791.956	AT5G06150.1_Symbols:_CYC1BAT,_CYCB1;2_Cyclin_family_protein_	chr5:1859542-1861570 REVERSE LENGTH=445
Ta1.0_00562mRNA1	9	1.45323e-142	AT5G06160.1_Symbols:_ATO_splicing_factor-related_	chr5:1862623-1866298 REVERSE LENGTH=504	93.8525	AT5G06160.1_Symbols:_ATO_splicing_factor-related_	chr5:1862623-1866298 REVERSE LENGTH=504	95.9016	AT5G06160.1_Symbols:_ATO_splicing_factor-related_	chr5:1862623-1866298 REVERSE LENGTH=504	244	AT5G06160.1_Symbols:_ATO_splicing_factor-related_	chr5:1862623-1866298 REVERSE LENGTH=504	418.698	AT5G06160.1_Symbols:_ATO_splicing_factor-related_	chr5:1862623-1866298 REVERSE LENGTH=504
Ta1.0_00563mRNA1	10	0	AT5G43610.1_Symbols:_ATSUC6,_SUC6_sucrose-proton_symporter_6_	chr5:17519079-17521008 FORWARD LENGTH=492	81.761	AT5G43610.1_Symbols:_ATSUC6,_SUC6_sucrose-proton_symporter_6_	chr5:17519079-17521008 FORWARD LENGTH=492	90.1468	AT5G43610.1_Symbols:_ATSUC6,_SUC6_sucrose-proton_symporter_6_	chr5:17519079-17521008 FORWARD LENGTH=492	497	AT1G71880.1_Symbols:_SUC1,_ATSUC1_sucrose-proton_symporter_1_	chr1:27054334-27056100 FORWARD LENGTH=513	704.516	AT5G43610.1_Symbols:_ATSUC6,_SUC6_sucrose-proton_symporter_6_	chr5:17519079-17521008 FORWARD LENGTH=492
Ta1.0_00564mRNA1	8	0	AT5G06180.2_Symbols:_Protein_of_unknown_function_(DUF1022)_	chr5:1873197-1875352 FORWARD LENGTH=404	82.7338	AT5G06180.2_Symbols:_Protein_of_unknown_function_(DUF1022)_	chr5:1873197-1875352 FORWARD LENGTH=404	87.7698	AT5G06180.2_Symbols:_Protein_of_unknown_function_(DUF1022)_	chr5:1873197-1875352 FORWARD LENGTH=404	425	AT5G22350.1_Symbols:_ELM1_Protein_of_unknown_function_(DUF1022)_	chr5:7397762-7400746 REVERSE LENGTH=427	698.738	AT5G06180.2_Symbols:_Protein_of_unknown_function_(DUF1022)_	chr5:1873197-1875352 FORWARD LENGTH=404
Ta1.0_00565mRNA1	19	5.00783e-09	AT3G61100.1_Symbols:_Putative_endonuclease_or_glycosyl_hydrolase_	chr3:22610574-22611266 REVERSE LENGTH=166	35.9223	AT3G61100.1_Symbols:_Putative_endonuclease_or_glycosyl_hydrolase_	chr3:22610574-22611266 REVERSE LENGTH=166	64.7059	AT3G61100.1_Symbols:_Putative_endonuclease_or_glycosyl_hydrolase_	chr3:22610574-22611266 REVERSE LENGTH=166	134	AT3G61028.1_Symbols:_Putative_endonuclease_or_glycosyl_hydrolase_	chr3:22582844-22584209 REVERSE LENGTH=252	56.225	AT3G61100.1_Symbols:_Putative_endonuclease_or_glycosyl_hydrolase_	chr3:22610574-22611266 REVERSE LENGTH=166
Ta1.0_00566mRNA1	10	6.92612e-75	AT5G06210.1_Symbols:_RNA_binding_(RRM/RBD/RNP_motifs)_family_protein_	chr5:1878497-1879515 FORWARD LENGTH=146	79.085	AT5G06210.1_Symbols:_RNA_binding_(RRM/RBD/RNP_motifs)_family_protein_	chr5:1878497-1879515 FORWARD LENGTH=146	84.3137	AT5G06210.1_Symbols:_RNA_binding_(RRM/RBD/RNP_motifs)_family_protein_	chr5:1878497-1879515 FORWARD LENGTH=146	146	AT5G06210.1_Symbols:_RNA_binding_(RRM/RBD/RNP_motifs)_family_protein_	chr5:1878497-1879515 FORWARD LENGTH=146	224.172	AT5G06210.1_Symbols:_RNA_binding_(RRM/RBD/RNP_motifs)_family_protein_	chr5:1878497-1879515 FORWARD LENGTH=146
Ta1.0_00567mRNA1	10	0	AT5G06220.2_Symbols:_LETM1-like_protein_	chr5:1880049-1885366 FORWARD LENGTH=909	82.4115	AT5G06220.2_Symbols:_LETM1-like_protein_	chr5:1880049-1885366 FORWARD LENGTH=909	87.9425	AT5G06220.2_Symbols:_LETM1-like_protein_	chr5:1880049-1885366 FORWARD LENGTH=909	895	AT5G06220.2_Symbols:_LETM1-like_protein_	chr5:1880049-1885366 FORWARD LENGTH=909	1347.41	AT5G06220.2_Symbols:_LETM1-like_protein_	chr5:1880049-1885366 FORWARD LENGTH=909
Ta1.0_00568mRNA1	10	0	AT5G06230.1_Symbols:_TBL9_TRICHOME_BIREFRINGENCE-LIKE_9_	chr5:1885407-1887071 REVERSE LENGTH=413	82.1522	AT5G06230.2_Symbols:_TRICHOME_BIREFRINGENCE-LIKE_9_	chr5:1885407-1886948 REVERSE LENGTH=372	87.4016	AT5G06230.2_Symbols:_TRICHOME_BIREFRINGENCE-LIKE_9_	chr5:1885407-1886948 REVERSE LENGTH=372	419	AT3G11570.1_Symbols:_TBL8_TRICHOME_BIREFRINGENCE-LIKE_8_	chr3:3645540-3647328 REVERSE LENGTH=427	665.611	AT5G06230.1_Symbols:_TBL9_TRICHOME_BIREFRINGENCE-LIKE_9_	chr5:1885407-1887071 REVERSE LENGTH=413
Ta1.0_00569mRNA1	9	7.31907e-109	AT5G06240.1_Symbols:_emb2735_embryo_defective_2735_	chr5:1888380-1889512 FORWARD LENGTH=162	92.5926	AT5G06240.1_Symbols:_emb2735_embryo_defective_2735_	chr5:1888380-1889512 FORWARD LENGTH=162	96.2963	AT5G06240.1_Symbols:_emb2735_embryo_defective_2735_	chr5:1888380-1889512 FORWARD LENGTH=162	162	AT5G06240.1_Symbols:_emb2735_embryo_defective_2735_	chr5:1888380-1889512 FORWARD LENGTH=162	311.227	AT5G06240.1_Symbols:_emb2735_embryo_defective_2735_	chr5:1888380-1889512 FORWARD LENGTH=162
Ta1.0_00570mRNA1	10	1.74361e-113	AT5G06250.2_Symbols:_AP2/B3-like_transcriptional_factor_family_protein_	chr5:1892714-1894058 REVERSE LENGTH=282	78.7986	AT5G06250.2_Symbols:_AP2/B3-like_transcriptional_factor_family_protein_	chr5:1892714-1894058 REVERSE LENGTH=282	85.159	AT5G06250.2_Symbols:_AP2/B3-like_transcriptional_factor_family_protein_	chr5:1892714-1894058 REVERSE LENGTH=282	278	AT5G06250.2_Symbols:_AP2/B3-like_transcriptional_factor_family_protein_	chr5:1892714-1894058 REVERSE LENGTH=282	332.413	AT5G06250.2_Symbols:_AP2/B3-like_transcriptional_factor_family_protein_	chr5:1892714-1894058 REVERSE LENGTH=282
Ta1.0_00571mRNA1	10	1.31857e-76	AT2G05220.2_Symbols:_Ribosomal_S17_family_protein_	chr2:1894757-1895179 REVERSE LENGTH=140	86.7647	AT5G04800.4_Symbols:_Ribosomal_S17_family_protein_	chr5:1389217-1389642 FORWARD LENGTH=141	91.7293	AT3G10610.1_Symbols:_Ribosomal_S17_family_protein_	chr3:3319459-3319881 FORWARD LENGTH=140	136	AT5G04800.4_Symbols:_Ribosomal_S17_family_protein_	chr5:1389217-1389642 FORWARD LENGTH=141	231.876	AT2G05220.2_Symbols:_Ribosomal_S17_family_protein_	chr2:1894757-1895179 REVERSE LENGTH=140
Ta1.0_00572mRNA1	10	0	AT5G06260.1_Symbols:_TLD-domain_containing_nucleolar_protein_	chr5:1902755-1904835 REVERSE LENGTH=424	79.8587	AT4G34070.1_Symbols:_Calcium-binding_EF-hand_family_protein_	chr4:16323341-16325253 REVERSE LENGTH=313	84.4523	AT4G34070.1_Symbols:_Calcium-binding_EF-hand_family_protein_	chr4:16323341-16325253 REVERSE LENGTH=313	424	AT5G06260.1_Symbols:_TLD-domain_containing_nucleolar_protein_	chr5:1902755-1904835 REVERSE LENGTH=424	634.41	AT5G06260.1_Symbols:_TLD-domain_containing_nucleolar_protein_	chr5:1902755-1904835 REVERSE LENGTH=424
Ta1.0_00573mRNA1	10	6.53405e-42	AT5G53640.1_Symbols:_CONTAINS_InterPro_DOMAIN/s:_F-box_domain,_cyclin-like_(InterPro:IPR001810),_FBD_(InterPro:IPR013596),_FBD-like_(InterPro:IPR006566),_F-box_domain,_Skp2-like_(InterPro:IPR0223	chr5:21788311-21790690 REVERSE LENGTH=517	43.4211	AT3G23955.1_Symbols:_F-box_family_protein_	chr3:8655266-8657399 REVERSE LENGTH=401	56.5789	AT3G23955.1_Symbols:_F-box_family_protein_	chr3:8655266-8657399 REVERSE LENGTH=401	274	AT5G25850.1_Symbols:_F-box/RNI-like/FBD-like_domains-containing_protein_	chr5:9014082-9015917 FORWARD LENGTH=481	151.754	AT5G53640.1_Symbols:_CONTAINS_InterPro_DOMAIN/s:_F-box_domain,_cyclin-like_(InterPro:IPR001810),_FBD_(InterPro:IPR013596),_FBD-like_(InterPro:IPR006566),_F-box_domain,_Skp2-like_(InterPro:IPR0223	chr5:21788311-21790690 REVERSE LENGTH=517
Ta1.0_00574mRNA1	11	6.02176e-60	AT5G53635.1_Symbols:_F-box/RNI-like/FBD-like_domains-containing_protein_	chr5:21785999-21787444 REVERSE LENGTH=426	57.6471	AT5G53635.1_Symbols:_F-box/RNI-like/FBD-like_domains-containing_protein_	chr5:21785999-21787444 REVERSE LENGTH=426	83.871	AT5G53640.1_Symbols:_CONTAINS_InterPro_DOMAIN/s:_F-box_domain,_cyclin-like_(InterPro:IPR001810),_FBD_(InterPro:IPR013596),_FBD-like_(InterPro:IPR006566),_F-box_domain,_Skp2-like_(InterPro:IPR0223	chr5:21788311-21790690 REVERSE LENGTH=517	190	AT1G69630.1_Symbols:_F-box/RNI-like_superfamily_protein_	chr1:26191640-26193174 REVERSE LENGTH=451	196.052	AT5G53635.1_Symbols:_F-box/RNI-like/FBD-like_domains-containing_protein_	chr5:21785999-21787444 REVERSE LENGTH=426
Ta1.0_00575mRNA1	10	3.87974e-28	AT5G06270.1_Symbols:_unknown_protein;_FUNCTIONS_IN:_molecular_function_unknown;_INVOLVED_IN:_biological_process_unknown;_LOCATED_IN:_chloroplast;_EXPRESSED_IN:_21_plant_structures;_EXPRESSED_DURI	chr5:1912895-1913263 FORWARD LENGTH=122	70.5882	AT3G11600.1_Symbols:_unknown_protein;_FUNCTIONS_IN:_molecular_function_unknown;_INVOLVED_IN:_response_to_karrikin;_EXPRESSED_IN:_21_plant_structures;_EXPRESSED_DURING:_12_growth_stages;_BEST_Arab	chr3:3667337-3667690 FORWARD LENGTH=117	86.1111	AT5G22270.1_Symbols:_unknown_protein;_BEST_Arabidopsis_thaliana_protein_match_is:_unknown_protein_(TAIR:AT3G11600.1);_Has_136_Blast_hits_to_136_proteins_in_15_species:_Archae_-_0;_Bacteria_-_0;_M	chr5:7372487-7372768 REVERSE LENGTH=93	115	AT5G06270.1_Symbols:_unknown_protein;_FUNCTIONS_IN:_molecular_function_unknown;_INVOLVED_IN:_biological_process_unknown;_LOCATED_IN:_chloroplast;_EXPRESSED_IN:_21_plant_structures;_EXPRESSED_DURI	chr5:1912895-1913263 FORWARD LENGTH=122	101.679	AT5G06270.1_Symbols:_unknown_protein;_FUNCTIONS_IN:_molecular_function_unknown;_INVOLVED_IN:_biological_process_unknown;_LOCATED_IN:_chloroplast;_EXPRESSED_IN:_21_plant_structures;_EXPRESSED_DURI	chr5:1912895-1913263 FORWARD LENGTH=122
Ta1.0_00576mRNA1	10	6.79767e-45	AT5G42560.1_Symbols:_Abscisic_acid-responsive_(TB2/DP1,_HVA22)_family_protein_	chr5:17015573-17016969 FORWARD LENGTH=296	53.9823	AT5G42560.3_Symbols:_Abscisic_acid-responsive_(TB2/DP1,_HVA22)_family_protein_	chr5:17015703-17016969 FORWARD LENGTH=285	76.1905	AT1G19950.1_Symbols:_HVA22H_HVA22-like_protein_H_(ATHVA22H)_	chr1:6925043-6926527 FORWARD LENGTH=315	145	AT5G42560.1_Symbols:_Abscisic_acid-responsive_(TB2/DP1,_HVA22)_family_protein_	chr5:17015573-17016969 FORWARD LENGTH=296	155.992	AT5G42560.1_Symbols:_Abscisic_acid-responsive_(TB2/DP1,_HVA22)_family_protein_	chr5:17015573-17016969 FORWARD LENGTH=296
Ta1.0_00577mRNA1	7	5.09412e-155	AT5G06290.1_Symbols:_2-Cys_Prx_B,_2CPB_2-cysteine_peroxiredoxin_B_	chr5:1919380-1921211 FORWARD LENGTH=273	98.5981	AT5G06290.1_Symbols:_2-Cys_Prx_B,_2CPB_2-cysteine_peroxiredoxin_B_	chr5:1919380-1921211 FORWARD LENGTH=273	99.5327	AT5G06290.1_Symbols:_2-Cys_Prx_B,_2CPB_2-cysteine_peroxiredoxin_B_	chr5:1919380-1921211 FORWARD LENGTH=273	214	AT5G06290.1_Symbols:_2-Cys_Prx_B,_2CPB_2-cysteine_peroxiredoxin_B_	chr5:1919380-1921211 FORWARD LENGTH=273	437.573	AT5G06290.1_Symbols:_2-Cys_Prx_B,_2CPB_2-cysteine_peroxiredoxin_B_	chr5:1919380-1921211 FORWARD LENGTH=273
Ta1.0_00578mRNA1	10	3.25518e-144	AT5G06300.1_Symbols:_Putative_lysine_decarboxylase_family_protein_	chr5:1922042-1925278 REVERSE LENGTH=217	98.6047	AT5G06300.1_Symbols:_Putative_lysine_decarboxylase_family_protein_	chr5:1922042-1925278 REVERSE LENGTH=217	100	AT5G06300.1_Symbols:_Putative_lysine_decarboxylase_family_protein_	chr5:1922042-1925278 REVERSE LENGTH=217	226	AT2G37210.2_Symbols:_lysine_decarboxylase_family_protein_	chr2:15624253-15626834 REVERSE LENGTH=239	405.601	AT5G06300.1_Symbols:_Putative_lysine_decarboxylase_family_protein_	chr5:1922042-1925278 REVERSE LENGTH=217
Ta1.0_00579mRNA1	5	0	AT5G06310.1_Symbols:_AtPOT1b_Nucleic_acid-binding,_OB-fold-like_protein_	chr5:1928468-1930795 FORWARD LENGTH=454	84.2572	AT5G06310.1_Symbols:_AtPOT1b_Nucleic_acid-binding,_OB-fold-like_protein_	chr5:1928468-1930795 FORWARD LENGTH=454	89.8004	AT5G06310.1_Symbols:_AtPOT1b_Nucleic_acid-binding,_OB-fold-like_protein_	chr5:1928468-1930795 FORWARD LENGTH=454	459	AT2G05210.3_Symbols:_AtPOT1a_Nucleic_acid-binding,_OB-fold-like_protein_	chr2:1891814-1894196 FORWARD LENGTH=467	777.704	AT5G06310.1_Symbols:_AtPOT1b_Nucleic_acid-binding,_OB-fold-like_protein_	chr5:1928468-1930795 FORWARD LENGTH=454
Ta1.0_00580mRNA1	10	3.26262e-108	AT5G06320.1_Symbols:_NHL3_NDR1/HIN1-like_3_	chr5:1931016-1931711 REVERSE LENGTH=231	86.0262	AT5G06320.1_Symbols:_NHL3_NDR1/HIN1-like_3_	chr5:1931016-1931711 REVERSE LENGTH=231	91.2664	AT5G06320.1_Symbols:_NHL3_NDR1/HIN1-like_3_	chr5:1931016-1931711 REVERSE LENGTH=231	239	AT3G11650.1_Symbols:_NHL2_NDR1/HIN1-like_2_	chr3:3676264-3676986 REVERSE LENGTH=240	315.464	AT5G06320.1_Symbols:_NHL3_NDR1/HIN1-like_3_	chr5:1931016-1931711 REVERSE LENGTH=231
Ta1.0_00581mRNA1	10	1.12299e-59	AT3G11660.1_Symbols:_NHL1_NDR1/HIN1-like_1_	chr3:3679031-3679660 REVERSE LENGTH=209	53.3333	AT3G11660.1_Symbols:_NHL1_NDR1/HIN1-like_1_	chr3:3679031-3679660 REVERSE LENGTH=209	66.1111	AT5G06330.1_Symbols:_Late_embryogenesis_abundant_(LEA)_hydroxyproline-rich_glycoprotein_family_	chr5:1934961-1935584 REVERSE LENGTH=207	171	AT3G11660.1_Symbols:_NHL1_NDR1/HIN1-like_1_	chr3:3679031-3679660 REVERSE LENGTH=209	188.734	AT3G11660.1_Symbols:_NHL1_NDR1/HIN1-like_1_	chr3:3679031-3679660 REVERSE LENGTH=209
Ta1.0_00582mRNA1	10	1.14613e-139	AT5G06340.1_Symbols:_ATNUDX27,_NUDX27_nudix_hydrolase_homolog_27_	chr5:1936467-1937911 FORWARD LENGTH=227	85.9031	AT5G06340.1_Symbols:_ATNUDX27,_NUDX27_nudix_hydrolase_homolog_27_	chr5:1936467-1937911 FORWARD LENGTH=227	89.8678	AT5G06340.1_Symbols:_ATNUDX27,_NUDX27_nudix_hydrolase_homolog_27_	chr5:1936467-1937911 FORWARD LENGTH=227	227	AT5G06340.1_Symbols:_ATNUDX27,_NUDX27_nudix_hydrolase_homolog_27_	chr5:1936467-1937911 FORWARD LENGTH=227	394.815	AT5G06340.1_Symbols:_ATNUDX27,_NUDX27_nudix_hydrolase_homolog_27_	chr5:1936467-1937911 FORWARD LENGTH=227
Ta1.0_00583mRNA1	10	0	AT5G06350.1_Symbols:_ARM_repeat_superfamily_protein_	chr5:1938781-1944197 FORWARD LENGTH=877	76.6323	AT5G06350.1_Symbols:_ARM_repeat_superfamily_protein_	chr5:1938781-1944197 FORWARD LENGTH=877	84.4215	AT5G06350.1_Symbols:_ARM_repeat_superfamily_protein_	chr5:1938781-1944197 FORWARD LENGTH=877	863	AT5G27010.1_Symbols:_ARM_repeat_superfamily_protein_	chr5:9503315-9507569 REVERSE LENGTH=863	1280.77	AT5G06350.1_Symbols:_ARM_repeat_superfamily_protein_	chr5:1938781-1944197 FORWARD LENGTH=877
Ta1.0_00584mRNA1	7	1.96669e-170	AT5G06360.1_Symbols:_Ribosomal_protein_S8e_family_protein_	chr5:1944835-1946512 FORWARD LENGTH=260	90.1575	AT5G06360.1_Symbols:_Ribosomal_protein_S8e_family_protein_	chr5:1944835-1946512 FORWARD LENGTH=260	95.6693	AT5G06360.1_Symbols:_Ribosomal_protein_S8e_family_protein_	chr5:1944835-1946512 FORWARD LENGTH=260	254	AT5G06360.1_Symbols:_Ribosomal_protein_S8e_family_protein_	chr5:1944835-1946512 FORWARD LENGTH=260	475.322	AT5G06360.1_Symbols:_Ribosomal_protein_S8e_family_protein_	chr5:1944835-1946512 FORWARD LENGTH=260
Ta1.0_00585mRNA1	9	0	AT5G06370.1_Symbols:_NC_domain-containing_protein-related_	chr5:1947299-1948432 REVERSE LENGTH=259	93.8462	AT5G06370.1_Symbols:_NC_domain-containing_protein-related_	chr5:1947299-1948432 REVERSE LENGTH=259	97.3077	AT5G06370.1_Symbols:_NC_domain-containing_protein-related_	chr5:1947299-1948432 REVERSE LENGTH=259	266	AT5G16360.1_Symbols:_NC_domain-containing_protein-related_	chr5:5355236-5356195 REVERSE LENGTH=283	509.99	AT5G06370.1_Symbols:_NC_domain-containing_protein-related_	chr5:1947299-1948432 REVERSE LENGTH=259
Ta1.0_00586mRNA1	3	7.46774e-12	AT5G06380.1_Symbols:_unknown_protein;_BEST_Arabidopsis_thaliana_protein_match_is:_unknown_protein_(TAIR:AT3G11690.1);_Has_1807_Blast_hits_to_1807_proteins_in_277_species:_Archae_-_0;_Bacteria_-_0	chr5:1949632-1950072 FORWARD LENGTH=146	53.3333	AT5G06380.1_Symbols:_unknown_protein;_BEST_Arabidopsis_thaliana_protein_match_is:_unknown_protein_(TAIR:AT3G11690.1);_Has_1807_Blast_hits_to_1807_proteins_in_277_species:_Archae_-_0;_Bacteria_-_0	chr5:1949632-1950072 FORWARD LENGTH=146	71.4286	AT2G27180.1_Symbols:_unknown_protein;_BEST_Arabidopsis_thaliana_protein_match_is:_unknown_protein_(TAIR:AT3G11690.1);_Has_99_Blast_hits_to_99_proteins_in_14_species:_Archae_-_0;_Bacteria_-_0;_Met	chr2:11620473-11620970 FORWARD LENGTH=165	130	AT3G11690.1_Symbols:_unknown_protein;_FUNCTIONS_IN:_molecular_function_unknown;_INVOLVED_IN:_biological_process_unknown;_LOCATED_IN:_chloroplast;_EXPRESSED_IN:_24_plant_structures;_EXPRESSED_DURI	chr3:3695484-3696242 FORWARD LENGTH=252	59.6918	AT5G06380.1_Symbols:_unknown_protein;_BEST_Arabidopsis_thaliana_protein_match_is:_unknown_protein_(TAIR:AT3G11690.1);_Has_1807_Blast_hits_to_1807_proteins_in_277_species:_Archae_-_0;_Bacteria_-_0	chr5:1949632-1950072 FORWARD LENGTH=146
Ta1.0_00587mRNA1	10	0	AT5G06390.1_Symbols:_FLA17_FASCICLIN-like_arabinogalactan_protein_17_precursor_	chr5:1952939-1955047 FORWARD LENGTH=458	93.2609	AT5G06390.1_Symbols:_FLA17_FASCICLIN-like_arabinogalactan_protein_17_precursor_	chr5:1952939-1955047 FORWARD LENGTH=458	95.4348	AT5G06390.1_Symbols:_FLA17_FASCICLIN-like_arabinogalactan_protein_17_precursor_	chr5:1952939-1955047 FORWARD LENGTH=458	462	AT3G11700.1_Symbols:_FLA18_FASCICLIN-like_arabinogalactan_protein_18_precursor_	chr3:3698992-3700971 FORWARD LENGTH=462	772.696	AT5G06390.1_Symbols:_FLA17_FASCICLIN-like_arabinogalactan_protein_17_precursor_	chr5:1952939-1955047 FORWARD LENGTH=458
Ta1.0_00588mRNA1	59	0	AT5G06400.1_Symbols:_Pentatricopeptide_repeat_(PPR)_superfamily_protein_	chr5:1955959-1959051 FORWARD LENGTH=1030	83.9423	AT5G06400.1_Symbols:_Pentatricopeptide_repeat_(PPR)_superfamily_protein_	chr5:1955959-1959051 FORWARD LENGTH=1030	91.25	AT5G06400.1_Symbols:_Pentatricopeptide_repeat_(PPR)_superfamily_protein_	chr5:1955959-1959051 FORWARD LENGTH=1030	1030	AT5G06400.1_Symbols:_Pentatricopeptide_repeat_(PPR)_superfamily_protein_	chr5:1955959-1959051 FORWARD LENGTH=1030	1755.73	AT5G06400.1_Symbols:_Pentatricopeptide_repeat_(PPR)_superfamily_protein_	chr5:1955959-1959051 FORWARD LENGTH=1030
Ta1.0_00589mRNA1	10	1.98587e-138	AT5G06410.1_Symbols:_DNAJ_heat_shock_N-terminal_domain-containing_protein_	chr5:1959719-1961132 REVERSE LENGTH=252	75.1908	AT5G06410.1_Symbols:_DNAJ_heat_shock_N-terminal_domain-containing_protein_	chr5:1959719-1961132 REVERSE LENGTH=252	85.1145	AT5G06410.1_Symbols:_DNAJ_heat_shock_N-terminal_domain-containing_protein_	chr5:1959719-1961132 REVERSE LENGTH=252	252	AT5G06410.1_Symbols:_DNAJ_heat_shock_N-terminal_domain-containing_protein_	chr5:1959719-1961132 REVERSE LENGTH=252	394.815	AT5G06410.1_Symbols:_DNAJ_heat_shock_N-terminal_domain-containing_protein_	chr5:1959719-1961132 REVERSE LENGTH=252
Ta1.0_00590mRNA1	4	1.22769e-95	AT5G06430.1_Symbols:_Thioredoxin_superfamily_protein_	chr5:1963580-1964251 REVERSE LENGTH=194	86.0104	AT5G06430.1_Symbols:_Thioredoxin_superfamily_protein_	chr5:1963580-1964251 REVERSE LENGTH=194	89.6373	AT5G06430.1_Symbols:_Thioredoxin_superfamily_protein_	chr5:1963580-1964251 REVERSE LENGTH=194	192	AT5G06430.1_Symbols:_Thioredoxin_superfamily_protein_	chr5:1963580-1964251 REVERSE LENGTH=194	280.411	AT5G06430.1_Symbols:_Thioredoxin_superfamily_protein_	chr5:1963580-1964251 REVERSE LENGTH=194
Ta1.0_00591mRNA1	10	0	AT5G06440.3_Symbols:_BEST_Arabidopsis_thaliana_protein_match_is:_Polyketide_cyclase/dehydrase_and_lipid_transport_superfamily_protein_(TAIR:AT3G11720.3);_Has_157_Blast_hits_to_155_proteins_in_41_	chr5:1964641-1966807 REVERSE LENGTH=479	63.8889	AT5G06440.1_Symbols:_BEST_Arabidopsis_thaliana_protein_match_is:_Polyketide_cyclase/dehydrase_and_lipid_transport_superfamily_protein_(TAIR:AT3G11720.3);_Has_155_Blast_hits_to_153_proteins_in_39_	chr5:1964641-1966475 REVERSE LENGTH=405	77.3148	AT5G06440.1_Symbols:_BEST_Arabidopsis_thaliana_protein_match_is:_Polyketide_cyclase/dehydrase_and_lipid_transport_superfamily_protein_(TAIR:AT3G11720.3);_Has_155_Blast_hits_to_153_proteins_in_39_	chr5:1964641-1966475 REVERSE LENGTH=405	538	AT3G11720.2_Symbols:_Polyketide_cyclase/dehydrase_and_lipid_transport_superfamily_protein_	chr3:3705991-3708310 REVERSE LENGTH=542	585.874	AT5G06440.3_Symbols:_BEST_Arabidopsis_thaliana_protein_match_is:_Polyketide_cyclase/dehydrase_and_lipid_transport_superfamily_protein_(TAIR:AT3G11720.3);_Has_157_Blast_hits_to_155_proteins_in_41_	chr5:1964641-1966807 REVERSE LENGTH=479
Ta1.0_00592mRNA1	10	1.09689e-130	AT5G06450.1_Symbols:_Polynucleotidyl_transferase,_ribonuclease_H-like_superfamily_protein_	chr5:1967869-1968489 REVERSE LENGTH=206	88.7805	AT5G06450.1_Symbols:_Polynucleotidyl_transferase,_ribonuclease_H-like_superfamily_protein_	chr5:1967869-1968489 REVERSE LENGTH=206	93.6585	AT5G06450.1_Symbols:_Polynucleotidyl_transferase,_ribonuclease_H-like_superfamily_protein_	chr5:1967869-1968489 REVERSE LENGTH=206	205	AT5G06450.1_Symbols:_Polynucleotidyl_transferase,_ribonuclease_H-like_superfamily_protein_	chr5:1967869-1968489 REVERSE LENGTH=206	370.163	AT5G06450.1_Symbols:_Polynucleotidyl_transferase,_ribonuclease_H-like_superfamily_protein_	chr5:1967869-1968489 REVERSE LENGTH=206
Ta1.0_00593mRNA1	26	0	AT5G06460.1_Symbols:_ATUBA2,_UBA_2_ubiquitin_activating_enzyme_2_	chr5:1970239-1974382 FORWARD LENGTH=1077	92.115	AT5G06460.1_Symbols:_ATUBA2,_UBA_2_ubiquitin_activating_enzyme_2_	chr5:1970239-1974382 FORWARD LENGTH=1077	95.5473	AT5G06460.1_Symbols:_ATUBA2,_UBA_2_ubiquitin_activating_enzyme_2_	chr5:1970239-1974382 FORWARD LENGTH=1077	1077	AT5G06460.1_Symbols:_ATUBA2,_UBA_2_ubiquitin_activating_enzyme_2_	chr5:1970239-1974382 FORWARD LENGTH=1077	2037.69	AT5G06460.1_Symbols:_ATUBA2,_UBA_2_ubiquitin_activating_enzyme_2_	chr5:1970239-1974382 FORWARD LENGTH=1077
Ta1.0_00594mRNA1	10	1.40767e-130	AT5G06470.1_Symbols:_Glutaredoxin_family_protein_	chr5:1974659-1975378 REVERSE LENGTH=239	83.1967	AT5G06470.1_Symbols:_Glutaredoxin_family_protein_	chr5:1974659-1975378 REVERSE LENGTH=239	90.1639	AT5G06470.1_Symbols:_Glutaredoxin_family_protein_	chr5:1974659-1975378 REVERSE LENGTH=239	239	AT5G06470.1_Symbols:_Glutaredoxin_family_protein_	chr5:1974659-1975378 REVERSE LENGTH=239	372.859	AT5G06470.1_Symbols:_Glutaredoxin_family_protein_	chr5:1974659-1975378 REVERSE LENGTH=239
Ta1.0_00595mRNA1	6	1.19728e-70	AT3G11780.1_Symbols:_MD-2-related_lipid_recognition_domain-containing_protein_/_ML_domain-containing_protein_	chr3:3724326-3725476 REVERSE LENGTH=153	84.0909	AT5G06480.1_Symbols:_Immunoglobulin_E-set_superfamily_protein_	chr5:1976219-1977231 REVERSE LENGTH=153	91.6667	AT5G06480.1_Symbols:_Immunoglobulin_E-set_superfamily_protein_	chr5:1976219-1977231 REVERSE LENGTH=153	162	AT3G11780.2_Symbols:_MD-2-related_lipid_recognition_domain-containing_protein_/_ML_domain-containing_protein_	chr3:3724326-3725476 REVERSE LENGTH=171	213.386	AT3G11780.1_Symbols:_MD-2-related_lipid_recognition_domain-containing_protein_/_ML_domain-containing_protein_	chr3:3724326-3725476 REVERSE LENGTH=153
Ta1.0_00596mRNA1	10	8.13022e-79	AT5G06490.1_Symbols:_RING/U-box_superfamily_protein_	chr5:1977996-1978589 REVERSE LENGTH=197	73.6041	AT5G06490.1_Symbols:_RING/U-box_superfamily_protein_	chr5:1977996-1978589 REVERSE LENGTH=197	82.2335	AT5G06490.1_Symbols:_RING/U-box_superfamily_protein_	chr5:1977996-1978589 REVERSE LENGTH=197	194	AT5G06490.1_Symbols:_RING/U-box_superfamily_protein_	chr5:1977996-1978589 REVERSE LENGTH=197	238.039	AT5G06490.1_Symbols:_RING/U-box_superfamily_protein_	chr5:1977996-1978589 REVERSE LENGTH=197
Ta1.0_00597mRNA1	10	9.97555e-46	AT5G06500.1_Symbols:_AGL96_AGAMOUS-like_96_	chr5:1982444-1983172 FORWARD LENGTH=242	38.9764	AT5G06500.1_Symbols:_AGL96_AGAMOUS-like_96_	chr5:1982444-1983172 FORWARD LENGTH=242	57.4803	AT5G06500.1_Symbols:_AGL96_AGAMOUS-like_96_	chr5:1982444-1983172 FORWARD LENGTH=242	240	AT5G06500.1_Symbols:_AGL96_AGAMOUS-like_96_	chr5:1982444-1983172 FORWARD LENGTH=242	155.992	AT5G06500.1_Symbols:_AGL96_AGAMOUS-like_96_	chr5:1982444-1983172 FORWARD LENGTH=242
Ta1.0_00598mRNA1	10	5.22866e-131	AT5G06510.2_Symbols:_NF-YA10_nuclear_factor_Y,_subunit_A10_	chr5:1985439-1986591 FORWARD LENGTH=269	72.5225	AT5G06510.3_Symbols:_NF-YA10_nuclear_factor_Y,_subunit_A10_	chr5:1985758-1986591 FORWARD LENGTH=220	77.4775	AT5G06510.3_Symbols:_NF-YA10_nuclear_factor_Y,_subunit_A10_	chr5:1985758-1986591 FORWARD LENGTH=220	289	AT3G05690.1_Symbols:_UNE8,_ATHAP2B,_HAP2B,_NF-YA2_nuclear_factor_Y,_subunit_A2_	chr3:1676922-1678324 REVERSE LENGTH=295	377.096	AT5G06510.2_Symbols:_NF-YA10_nuclear_factor_Y,_subunit_A10_	chr5:1985439-1986591 FORWARD LENGTH=269
Ta1.0_00599mRNA1	39	0	AT5G52820.1_Symbols:_WD-40_repeat_family_protein_/_notchless_protein,_putative_	chr5:21401423-21404203 FORWARD LENGTH=473	76.8421	AT5G52820.1_Symbols:_WD-40_repeat_family_protein_/_notchless_protein,_putative_	chr5:21401423-21404203 FORWARD LENGTH=473	86.7368	AT5G52820.1_Symbols:_WD-40_repeat_family_protein_/_notchless_protein,_putative_	chr5:21401423-21404203 FORWARD LENGTH=473	464	AT5G52820.1_Symbols:_WD-40_repeat_family_protein_/_notchless_protein,_putative_	chr5:21401423-21404203 FORWARD LENGTH=473	756.903	AT5G52820.1_Symbols:_WD-40_repeat_family_protein_/_notchless_protein,_putative_	chr5:21401423-21404203 FORWARD LENGTH=473
Ta1.0_00600mRNA1	10	0	AT5G06530.1_Symbols:_ABC-2_type_transporter_family_protein_	chr5:1990060-1994605 REVERSE LENGTH=751	94.2895	AT5G06530.1_Symbols:_ABC-2_type_transporter_family_protein_	chr5:1990060-1994605 REVERSE LENGTH=751	96.5471	AT5G06530.1_Symbols:_ABC-2_type_transporter_family_protein_	chr5:1990060-1994605 REVERSE LENGTH=751	751	AT5G06530.1_Symbols:_ABC-2_type_transporter_family_protein_	chr5:1990060-1994605 REVERSE LENGTH=751	1364.75	AT5G06530.1_Symbols:_ABC-2_type_transporter_family_protein_	chr5:1990060-1994605 REVERSE LENGTH=751
Ta1.0_00601mRNA1	14	0	AT5G06540.1_Symbols:_Pentatricopeptide_repeat_(PPR)_superfamily_protein_	chr5:1999181-2001049 REVERSE LENGTH=622	88.1239	AT5G06540.1_Symbols:_Pentatricopeptide_repeat_(PPR)_superfamily_protein_	chr5:1999181-2001049 REVERSE LENGTH=622	93.2874	AT5G06540.1_Symbols:_Pentatricopeptide_repeat_(PPR)_superfamily_protein_	chr5:1999181-2001049 REVERSE LENGTH=622	596	AT1G74630.1_Symbols:_Tetratricopeptide_repeat_(TPR)-like_superfamily_protein_	chr1:28030521-28032452 FORWARD LENGTH=643	1069.3	AT5G06540.1_Symbols:_Pentatricopeptide_repeat_(PPR)_superfamily_protein_	chr5:1999181-2001049 REVERSE LENGTH=622
Ta1.0_00602mRNA1	10	0	AT5G06550.1_Symbols:_CONTAINS_InterPro_DOMAIN/s:_Transcription_factor_jumonji/aspartyl_beta-hydroxylase_(InterPro:IPR003347),_F-box_domain,_Skp2-like_(InterPro:IPR022364),_Transcription_factor_ju	chr5:2001246-2003068 REVERSE LENGTH=502	81.8182	AT5G06550.1_Symbols:_CONTAINS_InterPro_DOMAIN/s:_Transcription_factor_jumonji/aspartyl_beta-hydroxylase_(InterPro:IPR003347),_F-box_domain,_Skp2-like_(InterPro:IPR022364),_Transcription_factor_ju	chr5:2001246-2003068 REVERSE LENGTH=502	86.8472	AT5G06550.1_Symbols:_CONTAINS_InterPro_DOMAIN/s:_Transcription_factor_jumonji/aspartyl_beta-hydroxylase_(InterPro:IPR003347),_F-box_domain,_Skp2-like_(InterPro:IPR022364),_Transcription_factor_ju	chr5:2001246-2003068 REVERSE LENGTH=502	502	AT5G06550.1_Symbols:_CONTAINS_InterPro_DOMAIN/s:_Transcription_factor_jumonji/aspartyl_beta-hydroxylase_(InterPro:IPR003347),_F-box_domain,_Skp2-like_(InterPro:IPR022364),_Transcription_factor_ju	chr5:2001246-2003068 REVERSE LENGTH=502	773.852	AT5G06550.1_Symbols:_CONTAINS_InterPro_DOMAIN/s:_Transcription_factor_jumonji/aspartyl_beta-hydroxylase_(InterPro:IPR003347),_F-box_domain,_Skp2-like_(InterPro:IPR022364),_Transcription_factor_ju	chr5:2001246-2003068 REVERSE LENGTH=502
[truncated: 26,788 more rows]

## Sheet: E.salsugineum BLASTp
Query	Number of hits	Lowest E-value	Accession (E-value)	Description (E-value)	Greatest identity %	Accession (identity %)	Description (identity %)	Greatest positive %	Accession (positive %)	Description (positive %)	Greatest hit length	Accession (hit length)	Description (hit length)	Greatest bit score	Accession (bit score)	Description (bit score)
[truncated: 27,390 more rows]

[truncated: 4 more sheets: C.rubella BLASTp, A.lyrata BLASTp, B.rapa BLASTp, metadata]
