# Supplementary material for: A draft genome of field pennycress (Thlaspi arvense) provides tools for the domestication of a new winter biofuel crop
Source: DNA Res. 2015 Jan 27;22(2):121–31. doi: 10.1093/dnares/dsu045 (PMC4401323; doi:10.1093/dnares/dsu045)
Supplement: Supplementary Data [file supp_dsu045_dsu045supp_Dataset6.xlsx]

## Sheet: Multi BLAST (27390 sequences)
Query	Number of hits	Lowest E-value	Accession (E-value)	Description (E-value)	Greatest identity %	Accession (identity %)	Description (identity %)	Greatest positive %	Accession (positive %)	Description (positive %)	Greatest hit length	Accession (hit length)	Description (hit length)	Greatest bit score	Accession (bit score)	Description (bit score)
Ta1.0_00542mRNA1	10	1.41266e-108	26580	Thhalv10014825m PACid:20206264	99.4253	26580	Thhalv10014825m PACid:20206264	100	26580	Thhalv10014825m PACid:20206264	175	38577	Bra009153 PACid:22692803	320.472	26580	Thhalv10014825m PACid:20206264
Ta1.0_00543mRNA1	10	1.99392e-56	26201	Thhalv10015871m PACid:20205882	89.6296	26201	Thhalv10015871m PACid:20205882	94.0741	26201	Thhalv10015871m PACid:20205882	142	65517	Bra014730 PACid:22719743	179.874	26201	Thhalv10015871m PACid:20205882
Ta1.0_00544mRNA1	11	0	26912	Thhalv10012734m PACid:20206597	90.051	26912	Thhalv10012734m PACid:20206597	94.2602	26912	Thhalv10012734m PACid:20206597	790	2722	Thhalv10020101m PACid:20182205	1327	26912	Thhalv10012734m PACid:20206597
Ta1.0_00545mRNA1	10	2.74909e-55	137390	487401 PACid:16065448	89.5652	25062	Thhalv10013069m PACid:20204737	92.1739	25062	Thhalv10013069m PACid:20204737	121	161603	Carubv10000544m PACid:20909045	185.267	137390	487401 PACid:16065448
Ta1.0_00546mRNA1	10	0	25062	Thhalv10013069m PACid:20204737	93.6441	25062	Thhalv10013069m PACid:20204737	96.01	36561	Bra028746 PACid:22690787	477	39335	Bra009156 PACid:22693561	867.84	25062	Thhalv10013069m PACid:20204737
Ta1.0_00547mRNA1	10	2.43219e-130	26034	Thhalv10014679m PACid:20205715	82.1429	26034	Thhalv10014679m PACid:20205715	82.9365	26034	Thhalv10014679m PACid:20205715	209	26034	Thhalv10014679m PACid:20205715	373.244	26034	Thhalv10014679m PACid:20205715
Ta1.0_00548mRNA1	10	1.79136e-144	26712	Thhalv10014433m PACid:20206396	84.6743	26712	Thhalv10014433m PACid:20206396	90.4215	26712	Thhalv10014433m PACid:20206396	261	52868	Bra005873 PACid:22707094	411.379	26712	Thhalv10014433m PACid:20206396
Ta1.0_00549mRNA1	10	0	112557	487406 PACid:16040615	88.3136	112557	487406 PACid:16040615	93.3432	112557	487406 PACid:16040615	696	1174	Thhalv10016330m PACid:20180653	1236.09	112557	487406 PACid:16040615
Ta1.0_00550mRNA1	13	6.84048e-135	121064	487408 PACid:16049122	86.6667	80145	AT2G37740.1_|_Symbols:_ATZFP10,_ZFP10_|_zinc-finger_protein_10_| chr2:15827706-15828620 REVERSE LENGTH=304	93.3333	80145	AT2G37740.1_|_Symbols:_ATZFP10,_ZFP10_|_zinc-finger_protein_10_| chr2:15827706-15828620 REVERSE LENGTH=304	228	37736	Bra009160 PACid:22691962	384.415	121064	487408 PACid:16049122
Ta1.0_00551mRNA1	10	1.12647e-115	134933	861018 PACid:16062991	86.7403	134933	861018 PACid:16062991	92.8962	39633	Bra009161 PACid:22693859	186	162268	Carubv10002921m PACid:20909715	332.028	134933	861018 PACid:16062991
Ta1.0_00552mRNA1	10	0	23426	Thhalv10015521m PACid:20203086	92.2	23426	Thhalv10015521m PACid:20203086	95.6	23426	Thhalv10015521m PACid:20203086	500	23426	Thhalv10015521m PACid:20203086	921.768	23426	Thhalv10015521m PACid:20203086
Ta1.0_00553mRNA1	10	0	25191	Thhalv10013329m PACid:20204866	82.0202	25191	Thhalv10013329m PACid:20204866	87.4747	25191	Thhalv10013329m PACid:20204866	550	86749	AT3G11440.1_|_Symbols:_ATMYB65,_MYB65_|_myb_domain_protein_65_| chr3:3603056-3604929 FORWARD LENGTH=553	825.854	25191	Thhalv10013329m PACid:20204866
Ta1.0_00554mRNA1	27	1.67213e-166	162800	Carubv10000399m PACid:20910256	87.931	105326	AT5G06110.2_|_Symbols:_|_DnaJ_domain_;Myb-like_DNA-binding_domain_| chr5:1841009-1843000 REVERSE LENGTH=663	98.3051	30549	Bra034841 PACid:22684775	426	162800	Carubv10000399m PACid:20910256	496.123	162800	Carubv10000399m PACid:20910256
Ta1.0_00555mRNA1	10	0	26826	Thhalv10012530m PACid:20206510	97.1805	26826	Thhalv10012530m PACid:20206510	98.9554	105330	AT5G06120.2_|_Symbols:_|_ARM_repeat_superfamily_protein_| chr5:1845309-1852601 FORWARD LENGTH=1052	1082	26825	Thhalv10012515m PACid:20206509	2029.22	26826	Thhalv10012530m PACid:20206510
Ta1.0_00556mRNA1	10	2.53928e-49	14072	Thhalv10027484m PACid:20193622	54.8872	14072	Thhalv10027484m PACid:20193622	75.9398	14072	Thhalv10027484m PACid:20193622	133	14072	Thhalv10027484m PACid:20193622	159.458	14072	Thhalv10027484m PACid:20193622
Ta1.0_00557mRNA1	10	0	24640	Thhalv10014078m PACid:20204313	91.5663	24640	Thhalv10014078m PACid:20204313	95.1807	24640	Thhalv10014078m PACid:20204313	332	24640	Thhalv10014078m PACid:20204313	630.943	24640	Thhalv10014078m PACid:20204313
Ta1.0_00558mRNA1	10	8.09348e-85	23776	Thhalv10014925m PACid:20203440	98.5612	23776	Thhalv10014925m PACid:20203440	100	23776	Thhalv10014925m PACid:20203440	139	23776	Thhalv10014925m PACid:20203440	253.832	23776	Thhalv10014925m PACid:20203440
Ta1.0_00559mRNA1	10	0	160242	Carubv10001503m PACid:20907678	93.9394	97396	AT5G06130.1_|_Symbols:_|_chaperone_protein_dnaJ-related_| chr5:1853754-1855297 REVERSE LENGTH=231	95.2381	97396	AT5G06130.1_|_Symbols:_|_chaperone_protein_dnaJ-related_| chr5:1853754-1855297 REVERSE LENGTH=231	316	26337	Thhalv10014141m PACid:20206019	517.309	160242	Carubv10001503m PACid:20907678
Ta1.0_00560mRNA1	10	0	25276	Thhalv10013711m PACid:20204951	94.802	25276	Thhalv10013711m PACid:20204951	97.3404	39771	Bra009166 PACid:22693997	414	100061	AT5G07120.1_|_Symbols:_SNX2b_|_sorting_nexin_2B_| chr5:2207065-2209355 REVERSE LENGTH=572	754.977	25276	Thhalv10013711m PACid:20204951
Ta1.0_00561mRNA1	10	0	26373	Thhalv10013556m PACid:20206055	90.625	26373	Thhalv10013556m PACid:20206055	94.1964	26373	Thhalv10013556m PACid:20206055	445	107354	487418 PACid:16035412	829.706	26373	Thhalv10013556m PACid:20206055
Ta1.0_00562mRNA1	17	6.30516e-143	25147	Thhalv10013305m PACid:20204822	95.082	25147	Thhalv10013305m PACid:20204822	98.3607	25147	Thhalv10013305m PACid:20204822	247	57025	Bra005882 PACid:22711251	421.394	25147	Thhalv10013305m PACid:20204822
Ta1.0_00563mRNA1	10	0	22045	Thhalv10023916m PACid:20201680	91.129	22045	Thhalv10023916m PACid:20201680	94.5565	22045	Thhalv10023916m PACid:20201680	497	11998	Thhalv10018412m PACid:20191540	821.617	22045	Thhalv10023916m PACid:20201680
Ta1.0_00564mRNA1	10	0	23882	Thhalv10013667m PACid:20203548	89.4484	23882	Thhalv10013667m PACid:20203548	93.2854	23882	Thhalv10013667m PACid:20203548	425	26002	Thhalv10013630m PACid:20205682	765.377	23882	Thhalv10013667m PACid:20203548
Ta1.0_00565mRNA1	23	3.70046e-53	34981	Bra028800 PACid:22689207	49.7006	131032	868688 PACid:16059090	65.8683	131032	868688 PACid:16059090	358	34981	Bra028800 PACid:22689207	191.43	34981	Bra028800 PACid:22689207
Ta1.0_00566mRNA1	10	1.63664e-87	23977	Thhalv10014928m PACid:20203645	87.0968	23977	Thhalv10014928m PACid:20203645	89.6774	23977	Thhalv10014928m PACid:20203645	148	23977	Thhalv10014928m PACid:20203645	258.07	23977	Thhalv10014928m PACid:20203645
Ta1.0_00567mRNA1	10	0	24778	Thhalv10012627m PACid:20204452	90.1806	24778	Thhalv10012627m PACid:20204452	93.1151	24778	Thhalv10012627m PACid:20204452	895	105421	AT5G06220.2_|_Symbols:_|_LETM1-like_protein_| chr5:1880049-1885366 FORWARD LENGTH=909	1474.92	24778	Thhalv10012627m PACid:20204452
Ta1.0_00568mRNA1	10	0	24202	Thhalv10013662m PACid:20203873	86.8235	24202	Thhalv10013662m PACid:20203873	90.1176	24202	Thhalv10013662m PACid:20203873	420	31757	Bra034829 PACid:22685983	731.48	24202	Thhalv10013662m PACid:20203873
Ta1.0_00569mRNA1	10	1.29413e-109	39095	Bra009170 PACid:22693321	96.3303	58245	Bra005885 PACid:22712471	98.1651	58245	Bra005885 PACid:22712471	163	39095	Bra009170 PACid:22693321	315.079	39095	Bra009170 PACid:22693321
Ta1.0_00570mRNA1	10	1.18619e-120	25518	Thhalv10015675m PACid:20205196	84.8592	25518	Thhalv10015675m PACid:20205196	88.7324	25518	Thhalv10015675m PACid:20205196	281	25518	Thhalv10015675m PACid:20205196	353.214	25518	Thhalv10015675m PACid:20205196
Ta1.0_00571mRNA1	10	1.1187e-83	160496	Carubv10003649m PACid:20907934	91.3043	160496	Carubv10003649m PACid:20907934	94.9275	160496	Carubv10003649m PACid:20907934	138	160496	Carubv10003649m PACid:20907934	251.521	160496	Carubv10003649m PACid:20907934
Ta1.0_00572mRNA1	11	0	23806	Thhalv10013633m PACid:20203472	80.2691	23806	Thhalv10013633m PACid:20203472	84.7534	23806	Thhalv10013633m PACid:20203472	425	23806	Thhalv10013633m PACid:20203472	659.448	23806	Thhalv10013633m PACid:20203472
Ta1.0_00573mRNA1	10	3.37131e-55	25689	Thhalv10015300m PACid:20205368	45.7831	25689	Thhalv10015300m PACid:20205368	61.4458	25689	Thhalv10015300m PACid:20205368	257	109706	885489 PACid:16037764	187.963	25689	Thhalv10015300m PACid:20205368
Ta1.0_00574mRNA1	10	3.17449e-62	24632	Thhalv10013520m PACid:20204305	59.1716	24632	Thhalv10013520m PACid:20204305	72.1893	52	Thhalv10001812m PACid:20179522	196	164104	Carubv10026366m PACid:20911581	204.527	24632	Thhalv10013520m PACid:20204305
Ta1.0_00575mRNA1	10	8.12267e-30	26143	Thhalv10015033m PACid:20205824	86.2069	26143	Thhalv10015033m PACid:20205824	87.069	26143	Thhalv10015033m PACid:20205824	116	26143	Thhalv10015033m PACid:20205824	107.842	26143	Thhalv10015033m PACid:20205824
Ta1.0_00576mRNA1	10	8.04923e-81	161957	Carubv10002123m PACid:20909401	85	26707	Thhalv10015597m PACid:20206391	89.4366	37863	Bra009179 PACid:22692089	146	161957	Carubv10002123m PACid:20909401	246.128	161957	Carubv10002123m PACid:20909401
Ta1.0_00577mRNA1	10	2.33057e-154	97807	AT5G06290.1_|_Symbols:_2-Cys_Prx_B,_2CPB_|_2-cysteine_peroxiredoxin_B_| chr5:1919380-1921211 FORWARD LENGTH=273	98.5981	97807	AT5G06290.1_|_Symbols:_2-Cys_Prx_B,_2CPB_|_2-cysteine_peroxiredoxin_B_| chr5:1919380-1921211 FORWARD LENGTH=273	99.5327	97807	AT5G06290.1_|_Symbols:_2-Cys_Prx_B,_2CPB_|_2-cysteine_peroxiredoxin_B_| chr5:1919380-1921211 FORWARD LENGTH=273	243	38540	Bra009181 PACid:22692766	437.573	97807	AT5G06290.1_|_Symbols:_2-Cys_Prx_B,_2CPB_|_2-cysteine_peroxiredoxin_B_| chr5:1919380-1921211 FORWARD LENGTH=273
Ta1.0_00578mRNA1	10	5.58157e-144	130651	487440 PACid:16058709	99.0698	130651	487440 PACid:16058709	100	130651	487440 PACid:16058709	215	130651	487440 PACid:16058709	406.757	130651	487440 PACid:16058709
Ta1.0_00579mRNA1	10	0	24040	Thhalv10013532m PACid:20203709	88.0266	24040	Thhalv10013532m PACid:20203709	91.5743	24040	Thhalv10013532m PACid:20203709	466	18190	Thhalv10028628m PACid:20197792	785.023	24040	Thhalv10013532m PACid:20203709
Ta1.0_00580mRNA1	10	4.56883e-126	24741	Thhalv10014557m PACid:20204415	90.2128	24741	Thhalv10014557m PACid:20204415	94.4681	24741	Thhalv10014557m PACid:20204415	241	3739	Thhalv10021416m PACid:20183231	362.844	24741	Thhalv10014557m PACid:20204415
Ta1.0_00581mRNA1	10	6.91219e-64	24600	Thhalv10015955m PACid:20204273	57.2222	118533	908558 PACid:16046591	68.1319	24600	Thhalv10015955m PACid:20204273	173	24600	Thhalv10015955m PACid:20204273	201.445	24600	Thhalv10015955m PACid:20204273
Ta1.0_00582mRNA1	10	4.51507e-141	25657	Thhalv10014104m PACid:20205336	87.1681	25657	Thhalv10014104m PACid:20205336	89.8678	97815	AT5G06340.1_|_Symbols:_ATNUDX27,_NUDX27_|_nudix_hydrolase_homolog_27_| chr5:1936467-1937911 FORWARD LENGTH=227	238	39349	Bra009186 PACid:22693575	404.06	25657	Thhalv10014104m PACid:20205336
Ta1.0_00583mRNA1	10	0	25092	Thhalv10012647m PACid:20204767	83.2184	25092	Thhalv10012647m PACid:20204767	88.2759	25092	Thhalv10012647m PACid:20204767	878	38873	Bra009187 PACid:22693099	1397.88	25092	Thhalv10012647m PACid:20204767
Ta1.0_00584mRNA1	10	5.958e-170	162766	Carubv10001640m PACid:20910221	90.1575	97932	AT5G06360.1_|_Symbols:_|_Ribosomal_protein_S8e_family_protein_| chr5:1944835-1946512 FORWARD LENGTH=260	96.063	25473	Thhalv10014439m PACid:20205151	254	162766	Carubv10001640m PACid:20910221	476.863	162766	Carubv10001640m PACid:20910221
Ta1.0_00585mRNA1	10	0	116620	487446 PACid:16044678	95	25065	Thhalv10014443m PACid:20204740	97.3077	116620	487446 PACid:16044678	260	54332	Bra005893 PACid:22708558	510.76	116620	487446 PACid:16044678
Ta1.0_00586mRNA1	10	2.59188e-18	25107	Thhalv10016087m PACid:20204782	65.3846	162236	Carubv10003460m PACid:20909683	75.9259	25107	Thhalv10016087m PACid:20204782	132	3307	Thhalv10021370m PACid:20182794	80.1073	25107	Thhalv10016087m PACid:20204782
Ta1.0_00587mRNA1	10	0	25151	Thhalv10013481m PACid:20204826	95.4106	25152	Thhalv10013577m PACid:20204827	97.1014	25152	Thhalv10013577m PACid:20204827	464	4149	Thhalv10020679m PACid:20183644	781.941	25151	Thhalv10013481m PACid:20204826
Ta1.0_00588mRNA1	44	0	24575	Thhalv10012543m PACid:20204248	89.6818	24575	Thhalv10012543m PACid:20204248	94.5998	24575	Thhalv10012543m PACid:20204248	1035	24575	Thhalv10012543m PACid:20204248	1890.16	24575	Thhalv10012543m PACid:20204248
Ta1.0_00589mRNA1	10	2.32695e-159	26268	Thhalv10014422m PACid:20205949	86.4662	26268	Thhalv10014422m PACid:20205949	90.6015	26268	Thhalv10014422m PACid:20205949	265	55742	Bra005895 PACid:22709968	449.899	26268	Thhalv10014422m PACid:20205949
Ta1.0_00590mRNA1	10	3.55211e-115	25513	Thhalv10014748m PACid:20205191	94.7368	25513	Thhalv10014748m PACid:20205191	95.2632	25513	Thhalv10014748m PACid:20205191	192	97920	AT5G06430.1_|_Symbols:_|_Thioredoxin_superfamily_protein_| chr5:1963580-1964251 REVERSE LENGTH=194	331.643	25513	Thhalv10014748m PACid:20205191
Ta1.0_00591mRNA1	11	0	24296	Thhalv10013326m PACid:20203967	71.8284	24296	Thhalv10013326m PACid:20203967	79.8507	24296	Thhalv10013326m PACid:20203967	517	57664	Bra001417 PACid:22711890	699.508	24296	Thhalv10013326m PACid:20203967
Ta1.0_00592mRNA1	10	5.01827e-130	98195	AT5G06450.1_|_Symbols:_|_Polynucleotidyl_transferase,_ribonuclease_H-like_superfamily_protein_| chr5:1967869-1968489 REVERSE LENGTH=206	88.7805	98195	AT5G06450.1_|_Symbols:_|_Polynucleotidyl_transferase,_ribonuclease_H-like_superfamily_protein_| chr5:1967869-1968489 REVERSE LENGTH=206	93.6585	98195	AT5G06450.1_|_Symbols:_|_Polynucleotidyl_transferase,_ribonuclease_H-like_superfamily_protein_| chr5:1967869-1968489 REVERSE LENGTH=206	205	98195	AT5G06450.1_|_Symbols:_|_Polynucleotidyl_transferase,_ribonuclease_H-like_superfamily_protein_| chr5:1967869-1968489 REVERSE LENGTH=206	370.163	98195	AT5G06450.1_|_Symbols:_|_Polynucleotidyl_transferase,_ribonuclease_H-like_superfamily_protein_| chr5:1967869-1968489 REVERSE LENGTH=206
Ta1.0_00593mRNA1	11	0	25581	Thhalv10012525m PACid:20205260	95.814	25581	Thhalv10012525m PACid:20205260	97.8809	38249	Bra009196 PACid:22692475	1079	105953	487455 PACid:16034011	2127.83	25581	Thhalv10012525m PACid:20205260
Ta1.0_00594mRNA1	10	2.92668e-137	23629	Thhalv10014515m PACid:20203293	91.0569	23629	Thhalv10014515m PACid:20203293	95.935	23629	Thhalv10014515m PACid:20203293	247	52882	Bra005898 PACid:22707108	391.734	23629	Thhalv10014515m PACid:20203293
Ta1.0_00595mRNA1	10	4.87718e-92	24911	Thhalv10016064m PACid:20204586	90.8497	24911	Thhalv10016064m PACid:20204586	98.0392	24911	Thhalv10016064m PACid:20204586	154	153465	Carubv10015152m PACid:20900828	269.626	24911	Thhalv10016064m PACid:20204586
Ta1.0_00596mRNA1	10	1.18419e-84	24357	Thhalv10015385m PACid:20204029	86.5	24357	Thhalv10015385m PACid:20204029	91.5	24357	Thhalv10015385m PACid:20204029	200	24357	Thhalv10015385m PACid:20204029	254.603	24357	Thhalv10015385m PACid:20204029
Ta1.0_00597mRNA1	10	1.9694e-75	26556	Thhalv10016044m PACid:20206240	52.3622	26556	Thhalv10016044m PACid:20206240	72.8346	26556	Thhalv10016044m PACid:20206240	253	26556	Thhalv10016044m PACid:20206240	234.572	26556	Thhalv10016044m PACid:20206240
Ta1.0_00598mRNA1	10	3.28558e-152	24387	Thhalv10014346m PACid:20204059	77.8912	24387	Thhalv10014346m PACid:20204059	82.3129	24387	Thhalv10014346m PACid:20204059	289	87191	AT3G05690.1_|_Symbols:_UNE8,_ATHAP2B,_HAP2B,_NF-YA2_|_nuclear_factor_Y,_subunit_A2_| chr3:1676922-1678324 REVERSE LENGTH=295	432.95	24387	Thhalv10014346m PACid:20204059
Ta1.0_00599mRNA1	18	0	26475	Thhalv10013442m PACid:20206158	79.2961	38510	Bra009201 PACid:22692736	87.1579	165609	Carubv10026265m PACid:20913102	481	14260	Thhalv10025051m PACid:20193811	773.081	26475	Thhalv10013442m PACid:20206158
Ta1.0_00600mRNA1	10	0	39997	Bra009203 PACid:22694223	95.4967	39997	Bra009203 PACid:22694223	97.7483	39997	Bra009203 PACid:22694223	755	39997	Bra009203 PACid:22694223	1384.39	39997	Bra009203 PACid:22694223
Ta1.0_00601mRNA1	13	0	26519	Thhalv10015670m PACid:20206202	90.1893	26519	Thhalv10015670m PACid:20206202	94.3201	26519	Thhalv10015670m PACid:20206202	600	165987	Carubv10027776m PACid:20913484	1096.26	26519	Thhalv10015670m PACid:20206202
Ta1.0_00602mRNA1	10	0	25421	Thhalv10013290m PACid:20205098	88.5033	161559	Carubv10003439m PACid:20909001	93.0586	161559	Carubv10003439m PACid:20909001	510	25421	Thhalv10013290m PACid:20205098	831.247	25421	Thhalv10013290m PACid:20205098
Ta1.0_00603mRNA1	16	0	24021	Thhalv10013131m PACid:20203690	88.6364	24021	Thhalv10013131m PACid:20203690	92.6136	24021	Thhalv10013131m PACid:20203690	360	162312	Carubv10000722m PACid:20909759	614.764	24021	Thhalv10013131m PACid:20203690
Ta1.0_00604mRNA1	10	0	38687	Bra009207 PACid:22692913	88.8554	38687	Bra009207 PACid:22692913	93.6747	38687	Bra009207 PACid:22692913	333	53659	Bra005899 PACid:22707885	585.489	38687	Bra009207 PACid:22692913
Ta1.0_00605mRNA1	10	0	131649	487468 PACid:16059707	89.6364	39448	Bra009208 PACid:22693674	93.2727	39448	Bra009208 PACid:22693674	554	97460	AT5G06580.1_|_Symbols:_|_FAD-linked_oxidases_family_protein_| chr5:2011486-2016473 REVERSE LENGTH=567	1025.77	131649	487468 PACid:16059707
Ta1.0_00606mRNA1	6	8.8611e-164	25796	Thhalv10014151m PACid:20205475	80	25796	Thhalv10014151m PACid:20205475	85.1515	25796	Thhalv10014151m PACid:20205475	315	112459	487469 PACid:16040517	465.307	25796	Thhalv10014151m PACid:20205475
Ta1.0_00607mRNA1	13	8.03335e-78	23525	Thhalv10013419m PACid:20203188	88.7324	121165	487831 PACid:16049223	97.1831	121165	487831 PACid:16049223	311	161049	Carubv10003162m PACid:20908489	249.21	23525	Thhalv10013419m PACid:20203188
Ta1.0_00608mRNA1	17	1.03359e-75	22452	Thhalv10022802m PACid:20202097	90.3226	25243	Thhalv10012714m PACid:20204918	96.7742	25243	Thhalv10012714m PACid:20204918	196	121305	319609 PACid:16049363	240.35	22452	Thhalv10022802m PACid:20202097
Ta1.0_00609mRNA1	10	0	24036	Thhalv10012503m PACid:20203705	97.7817	24036	Thhalv10012503m PACid:20203705	98.4028	24036	Thhalv10012503m PACid:20203705	1138	34741	Bra028727 PACid:22688967	2197.16	24036	Thhalv10012503m PACid:20203705
Ta1.0_00610mRNA1	10	0	24065	Thhalv10012901m PACid:20203734	91.3408	114633	908591 PACid:16042691	95.5307	97699	AT5G06610.1_|_Symbols:_|_Protein_of_unknown_function_(DUF620)_| chr5:2029953-2033620 FORWARD LENGTH=368	665	24065	Thhalv10012901m PACid:20203734	1152.5	24065	Thhalv10012901m PACid:20203734
Ta1.0_00611mRNA1	0		not available	not available		not available	not available		not available	not available		not available	not available		not available	not available
Ta1.0_00612mRNA1	28	6.59962e-07	120165	355525 PACid:16048223	87.5	120165	355525 PACid:16048223	93.75	120165	355525 PACid:16048223	90	120165	355525 PACid:16048223	45.8246	120165	355525 PACid:16048223
Ta1.0_00613mRNA1	10	6.39976e-107	23942	Thhalv10015667m PACid:20203610	77.1574	23942	Thhalv10015667m PACid:20203610	84.7716	23942	Thhalv10015667m PACid:20203610	250	10529	Thhalv10006369m PACid:20190066	310.842	23942	Thhalv10015667m PACid:20203610
Ta1.0_00614mRNA1	10	1.7455e-112	111733	908596 PACid:16039791	96.4286	111733	908596 PACid:16039791	98.9796	152653	Carubv10016008m PACid:20900011	196	111733	908596 PACid:16039791	325.094	111733	908596 PACid:16039791
Ta1.0_00615mRNA1	10	0	25262	Thhalv10012568m PACid:20204937	87.8122	25262	Thhalv10012568m PACid:20204937	91.7083	25262	Thhalv10012568m PACid:20204937	998	130697	478554 PACid:16058755	1563.51	25262	Thhalv10012568m PACid:20204937
Ta1.0_00616mRNA1	11	0	24870	Thhalv10012676m PACid:20204544	97.8622	24870	Thhalv10012676m PACid:20204544	99.0499	24870	Thhalv10012676m PACid:20204544	842	24870	Thhalv10012676m PACid:20204544	1614.74	24870	Thhalv10012676m PACid:20204544
Ta1.0_00617mRNA1	10	2.01917e-124	23376	Thhalv10015512m PACid:20203036	93.5135	23376	Thhalv10015512m PACid:20203036	96.2162	23376	Thhalv10015512m PACid:20203036	187	39539	Bra009217 PACid:22693765	354.369	23376	Thhalv10015512m PACid:20203036
Ta1.0_00618mRNA1	11	0	26013	Thhalv10012993m PACid:20205694	87.5606	26013	Thhalv10012993m PACid:20205694	92.2456	26013	Thhalv10012993m PACid:20205694	644	40383	Bra009218 PACid:22694609	959.518	26013	Thhalv10012993m PACid:20205694
Ta1.0_00619mRNA1	10	7.56473e-178	25684	Thhalv10014027m PACid:20205363	83.4302	100808	AT5G06710.1_|_Symbols:_HAT14_|_homeobox_from_Arabidopsis_thaliana_| chr5:2068305-2070284 REVERSE LENGTH=336	89.2308	94794	AT4G37790.1_|_Symbols:_HAT22_|_Homeobox-leucine_zipper_protein_family_| chr4:17768241-17769272 FORWARD LENGTH=278	340	25684	Thhalv10014027m PACid:20205363	502.286	25684	Thhalv10014027m PACid:20205363
Ta1.0_00620mRNA1	60	1.82139e-179	24692	Thhalv10014029m PACid:20204366	96.4286	25348	Thhalv10013916m PACid:20205024	100	25348	Thhalv10013916m PACid:20205024	325	25348	Thhalv10013916m PACid:20205024	526.939	24692	Thhalv10014029m PACid:20204366
Ta1.0_00621mRNA1	11	3.88914e-67	26352	Thhalv10014087m PACid:20206034	55.102	38028	Bra009222 PACid:22692254	68.7075	38028	Bra009222 PACid:22692254	184	26352	Thhalv10014087m PACid:20206034	215.698	26352	Thhalv10014087m PACid:20206034
Ta1.0_00622mRNA1	10	0	25882	Thhalv10012919m PACid:20205561	93.0982	25882	Thhalv10012919m PACid:20205561	96.4724	25882	Thhalv10012919m PACid:20205561	654	135262	861088 PACid:16063320	1251.88	25882	Thhalv10012919m PACid:20205561
Ta1.0_00623mRNA1	10	0	104908	AT5G06750.3_|_Symbols:_|_Protein_phosphatase_2C_family_protein_| chr5:2086403-2088245 REVERSE LENGTH=393	92.4399	104777	AT5G06750.2_|_Symbols:_|_Protein_phosphatase_2C_family_protein_| chr5:2086403-2088806 REVERSE LENGTH=311	95.189	104777	AT5G06750.2_|_Symbols:_|_Protein_phosphatase_2C_family_protein_| chr5:2086403-2088806 REVERSE LENGTH=311	396	163227	Carubv10001132m PACid:20910686	722.235	104908	AT5G06750.3_|_Symbols:_|_Protein_phosphatase_2C_family_protein_| chr5:2086403-2088245 REVERSE LENGTH=393
Ta1.0_00624mRNA1	6	8.17838e-40	26056	Thhalv10014897m PACid:20205737	89.0411	26056	Thhalv10014897m PACid:20205737	94.5205	39907	Bra009225 PACid:22694133	146	163259	Carubv10002135m PACid:20910718	137.887	26056	Thhalv10014897m PACid:20205737
Ta1.0_00625mRNA1	10	1.28776e-123	117863	325295 PACid:16045921	80.4167	117863	325295 PACid:16045921	87.9167	100882	AT5G06770.1_|_Symbols:_|_KH_domain-containing_protein_/_zinc_finger_(CCCH_type)_family_protein_| chr5:2090937-2092787 REVERSE LENGTH=240	245	86853	AT3G12130.1_|_Symbols:_|_KH_domain-containing_protein_/_zinc_finger_(CCCH_type)_family_protein_| chr3:3864486-3866406 REVERSE LENGTH=248	356.681	117863	325295 PACid:16045921
Ta1.0_00626mRNA1	10	1.33325e-178	24898	Thhalv10014235m PACid:20204573	86.1842	24898	Thhalv10014235m PACid:20204573	89.2157	37682	Bra009226 PACid:22691908	327	90531	AT3G12140.2_|_Symbols:_|_Emsy_N_Terminus_(ENT)/_plant_Tudor-like_domains-containing_protein_| chr3:3868947-3870964 REVERSE LENGTH=327	502.671	24898	Thhalv10014235m PACid:20204573
Ta1.0_00627mRNA1	10	2.85707e-90	25074	Thhalv10014619m PACid:20204749	84.2105	25074	Thhalv10014619m PACid:20204749	90.5263	25074	Thhalv10014619m PACid:20204749	209	100889	AT5G06790.1_|_Symbols:_|_unknown_protein;_FUNCTIONS_IN:_molecular_function_unknown;_INVOLVED_IN:_biological_process_unknown;_LOCATED_IN:_chloroplast;_EXPRESSED_IN:_9_plant_structures;_EXPRESSED_DURING:_LP.04_four_leaves_visible,_LP.02_two_leaves_visible,_petal_differentiation_and_expansion_stage,_D_bilateral_stage;_BEST_Arabidopsis_thaliana_protein_match_is:_unknown_protein_(TAIR:AT3G57950.1);_Ha…	270.396	25074	Thhalv10014619m PACid:20204749
Ta1.0_00628mRNA1	10	6.32991e-173	36635	Bra028717 PACid:22690861	80.2111	25654	Thhalv10013850m PACid:20205333	86.3787	105427	AT5G06800.2_|_Symbols:_|_myb-like_HTH_transcriptional_regulator_family_protein_| chr5:2103374-2105186 FORWARD LENGTH=302	381	160530	Carubv10003217m PACid:20907968	493.041	36635	Bra028717 PACid:22690861
Ta1.0_00629mRNA1	14	0	26491	Thhalv10012500m PACid:20206174	81.4748	26491	Thhalv10012500m PACid:20206174	89.9281	26491	Thhalv10012500m PACid:20206174	576	99979	AT5G06810.1_|_Symbols:_|_Mitochondrial_transcription_termination_factor_family_protein_| chr5:2108493-2112256 FORWARD LENGTH=1141	916.376	26491	Thhalv10012500m PACid:20206174
Ta1.0_00630mRNA1	14	0	26491	Thhalv10012500m PACid:20206174	85.614	26491	Thhalv10012500m PACid:20206174	91.0526	26491	Thhalv10012500m PACid:20206174	582	14478	Thhalv10024739m PACid:20194030	966.837	26491	Thhalv10012500m PACid:20206174
Ta1.0_00631mRNA1	10	0	25451	Thhalv10012782m PACid:20205129	94.0136	25451	Thhalv10012782m PACid:20205129	97.1429	25451	Thhalv10012782m PACid:20205129	735	99982	AT5G06820.1_|_Symbols:_SRF2_|_STRUBBELIG-receptor_family_2_| chr5:2112994-2116663 FORWARD LENGTH=735	1257.28	25451	Thhalv10012782m PACid:20205129
Ta1.0_00632mRNA1	8	0	23848	Thhalv10013160m PACid:20203514	92.5725	23848	Thhalv10013160m PACid:20203514	95.471	23848	Thhalv10013160m PACid:20203514	552	23848	Thhalv10013160m PACid:20203514	1016.91	23848	Thhalv10013160m PACid:20203514
Ta1.0_00633mRNA1	10	0	105128	AT5G06839.3_|_Symbols:_TGA10,_bZIP65_|_bZIP_transcription_factor_family_protein_| chr5:2120911-2126217 FORWARD LENGTH=460	97.9351	25551	Thhalv10014032m PACid:20205230	98.5251	25551	Thhalv10014032m PACid:20205230	395	105128	AT5G06839.3_|_Symbols:_TGA10,_bZIP65_|_bZIP_transcription_factor_family_protein_| chr5:2120911-2126217 FORWARD LENGTH=460	683.33	105128	AT5G06839.3_|_Symbols:_TGA10,_bZIP65_|_bZIP_transcription_factor_family_protein_| chr5:2120911-2126217 FORWARD LENGTH=460
Ta1.0_00634mRNA1	22	0	26728	Thhalv10012726m PACid:20206412	98.4887	26728	Thhalv10012726m PACid:20206412	99.1184	26728	Thhalv10012726m PACid:20206412	794	26728	Thhalv10012726m PACid:20206412	1568.13	26728	Thhalv10012726m PACid:20206412
Ta1.0_00635mRNA1	10	0	24447	Thhalv10014071m PACid:20204119	92.5566	24447	Thhalv10014071m PACid:20204119	96.4401	24447	Thhalv10014071m PACid:20204119	332	120062	487501 PACid:16048120	543.888	24447	Thhalv10014071m PACid:20204119
Ta1.0_00636mRNA1	10	0	23656	Thhalv10014115m PACid:20203320	85.0649	161050	Carubv10002884m PACid:20908490	92.1569	23656	Thhalv10014115m PACid:20203320	308	32808	Bra034774 PACid:22687034	529.635	23656	Thhalv10014115m PACid:20203320
Ta1.0_00637mRNA1	10	0	24192	Thhalv10013294m PACid:20203863	86.6142	24192	Thhalv10013294m PACid:20203863	93.1102	24192	Thhalv10013294m PACid:20203863	506	24192	Thhalv10013294m PACid:20203863	911.753	24192	Thhalv10013294m PACid:20203863
Ta1.0_00638mRNA1	14	0	25559	Thhalv10012820m PACid:20205238	83.5862	25559	Thhalv10012820m PACid:20205238	89.2414	25559	Thhalv10012820m PACid:20205238	726	160158	Carubv10000308m PACid:20907594	1180.62	25559	Thhalv10012820m PACid:20205238
Ta1.0_00639mRNA1	20	0	26821	Thhalv10014082m PACid:20206505	97.5758	26821	Thhalv10014082m PACid:20206505	99.3939	26821	Thhalv10014082m PACid:20206505	330	26821	Thhalv10014082m PACid:20206505	572.392	26821	Thhalv10014082m PACid:20206505
Ta1.0_00640mRNA1	10	1.63442e-115	25517	Thhalv10012512m PACid:20205195	97.6852	25517	Thhalv10012512m PACid:20205195	98.6111	25517	Thhalv10012512m PACid:20205195	220	162389	Carubv10000081m PACid:20909837	359.377	25517	Thhalv10012512m PACid:20205195
Ta1.0_00641mRNA1	14	0	125633	487516 PACid:16053691	89.4972	125633	487516 PACid:16053691	92.4022	125633	487516 PACid:16053691	873	125633	487516 PACid:16053691	1422.53	125633	487516 PACid:16053691
Ta1.0_00642mRNA1	10	2.85857e-158	25921	Thhalv10014291m PACid:20205600	84.669	25921	Thhalv10014291m PACid:20205600	87.8049	25921	Thhalv10014291m PACid:20205600	292	38558	Bra009302 PACid:22692784	449.129	25921	Thhalv10014291m PACid:20205600
Ta1.0_00643mRNA1	10	1.78311e-158	26967	Thhalv10016081m PACid:20206653	96.3115	26967	Thhalv10016081m PACid:20206653	96.7213	26967	Thhalv10016081m PACid:20206653	243	26967	Thhalv10016081m PACid:20206653	447.203	26967	Thhalv10016081m PACid:20206653
Ta1.0_00644mRNA1	10	0	25427	Thhalv10015302m PACid:20205105	89.9183	25427	Thhalv10015302m PACid:20205105	94.0054	25427	Thhalv10015302m PACid:20205105	364	25427	Thhalv10015302m PACid:20205105	661.374	25427	Thhalv10015302m PACid:20205105
Ta1.0_00645mRNA1	7	2.84397e-118	26341	Thhalv10014567m PACid:20206023	89.5397	26341	Thhalv10014567m PACid:20206023	92.5234	33537	Bra028710 PACid:22687763	246	162809	Carubv10001813m PACid:20910266	343.199	26341	Thhalv10014567m PACid:20206023
Ta1.0_00646mRNA1	10	0	37936	Bra009298 PACid:22692162	95.672	37936	Bra009298 PACid:22692162	99.0888	37936	Bra009298 PACid:22692162	439	37936	Bra009298 PACid:22692162	818.15	37936	Bra009298 PACid:22692162
Ta1.0_00647mRNA1	10	4.70254e-96	24072	Thhalv10014903m PACid:20203741	88.535	24072	Thhalv10014903m PACid:20203741	91.8239	127725	908639 PACid:16055783	178	126503	908577 PACid:16054561	280.026	24072	Thhalv10014903m PACid:20203741
Ta1.0_00648mRNA1	10	0	26795	Thhalv10015938m PACid:20206479	90.932	26795	Thhalv10015938m PACid:20206479	95.7179	26795	Thhalv10015938m PACid:20206479	396	26795	Thhalv10015938m PACid:20206479	711.835	26795	Thhalv10015938m PACid:20206479
Ta1.0_00649mRNA1	10	7.93516e-144	24375	Thhalv10014248m PACid:20204047	87.0175	24375	Thhalv10014248m PACid:20204047	92.6316	24375	Thhalv10014248m PACid:20204047	289	128760	325322 PACid:16056818	412.92	24375	Thhalv10014248m PACid:20204047
Ta1.0_00650mRNA1	10	0	25367	Thhalv10013492m PACid:20205043	91.9214	25367	Thhalv10013492m PACid:20205043	96.5066	25367	Thhalv10013492m PACid:20205043	464	38213	Bra009293 PACid:22692439	819.305	25367	Thhalv10013492m PACid:20205043
Ta1.0_00651mRNA1	10	0	24104	Thhalv10013522m PACid:20203774	83.8785	24104	Thhalv10013522m PACid:20203774	85.9813	24104	Thhalv10013522m PACid:20203774	449	115440	487528 PACid:16043498	648.277	24104	Thhalv10013522m PACid:20203774
Ta1.0_00652mRNA1	10	6.77018e-176	26106	Thhalv10014417m PACid:20205787	99.2337	26106	Thhalv10014417m PACid:20205787	99.6169	26106	Thhalv10014417m PACid:20205787	261	26106	Thhalv10014417m PACid:20205787	491.886	26106	Thhalv10014417m PACid:20205787
Ta1.0_00653mRNA1	11	1.00352e-166	106143	325325 PACid:16034201	81.5166	103559	AT5G07100.2_|_Symbols:_WRKY26_|_WRKY_DNA-binding_protein_26_| chr5:2204813-2205647 FORWARD LENGTH=216	84.8341	103559	AT5G07100.2_|_Symbols:_WRKY26_|_WRKY_DNA-binding_protein_26_| chr5:2204813-2205647 FORWARD LENGTH=216	334	56893	Bra000064 PACid:22711119	472.626	106143	325325 PACid:16034201
Ta1.0_00654mRNA1	10	1.2955e-82	54130	Bra005924 PACid:22708356	96.1538	161375	Carubv10002529m PACid:20908817	98.7179	161375	Carubv10002529m PACid:20908817	178	54130	Bra005924 PACid:22708356	249.98	54130	Bra005924 PACid:22708356
Ta1.0_00655mRNA1	10	0	100061	AT5G07120.1_|_Symbols:_SNX2b_|_sorting_nexin_2B_| chr5:2207065-2209355 REVERSE LENGTH=572	87.8425	129430	487534 PACid:16057488	91.7808	129430	487534 PACid:16057488	586	25106	Thhalv10013051m PACid:20204781	870.537	100061	AT5G07120.1_|_Symbols:_SNX2b_|_sorting_nexin_2B_| chr5:2207065-2209355 REVERSE LENGTH=572
Ta1.0_00656mRNA1	10	0	115211	325328 PACid:16043269	94.5	25290	Thhalv10013732m PACid:20204965	97	25290	Thhalv10013732m PACid:20204965	489	115211	325328 PACid:16043269	926.776	115211	325328 PACid:16043269
Ta1.0_00657mRNA1	10	0	111066	487536 PACid:16039124	88.0137	111066	487536 PACid:16039124	93.6644	111066	487536 PACid:16039124	604	97596	AT5G58520.1_|_Symbols:_|_Protein_kinase_superfamily_protein_| chr5:23655312-23657943 FORWARD LENGTH=604	981.86	111066	487536 PACid:16039124
Ta1.0_00658mRNA1	11	5.80327e-27	26890	Thhalv10014888m PACid:20206575	40.7143	26890	Thhalv10014888m PACid:20206575	57.8571	26890	Thhalv10014888m PACid:20206575	140	26890	Thhalv10014888m PACid:20206575	103.99	26890	Thhalv10014888m PACid:20206575
Ta1.0_00659mRNA1	13	0	24831	Thhalv10013141m PACid:20204505	77.8135	99847	AT5G07150.1_|_Symbols:_|_Leucine-rich_repeat_protein_kinase_family_protein_| chr5:2215820-2217983 FORWARD LENGTH=553	85.5263	162348	Carubv10000694m PACid:20909795	558	24831	Thhalv10013141m PACid:20204505	678.322	24831	Thhalv10013141m PACid:20204505
Ta1.0_00660mRNA1	10	5.26757e-82	25575	Thhalv10014931m PACid:20205254	80.6667	25575	Thhalv10014931m PACid:20205254	88	25575	Thhalv10014931m PACid:20205254	169	163526	Carubv10003197m PACid:20910987	243.817	25575	Thhalv10014931m PACid:20205254
Ta1.0_00661mRNA1	10	4.54169e-156	25610	Thhalv10015847m PACid:20205289	76.8041	57141	Bra005926 PACid:22711367	87.1134	57141	Bra005926 PACid:22711367	369	99844	AT5G07170.1_|_Symbols:_|_Cell_cycle_regulated_microtubule_associated_protein_| chr5:2222809-2225098 FORWARD LENGTH=394	451.055	25610	Thhalv10015847m PACid:20205289
Ta1.0_00662mRNA1	10	0	99871	AT5G07180.1_|_Symbols:_ERL2_|_ERECTA-like_2_| chr5:2227787-2233232 REVERSE LENGTH=967	90.4465	111310	908657 PACid:16039368	93.2503	111310	908657 PACid:16039368	965	165963	Carubv10025821m PACid:20913460	1620.91	99871	AT5G07180.1_|_Symbols:_ERL2_|_ERECTA-like_2_| chr5:2227787-2233232 REVERSE LENGTH=967
Ta1.0_00663mRNA1	10	1.13875e-71	39062	Bra009286 PACid:22693288	89.4309	26456	Thhalv10015930m PACid:20206139	95.122	26456	Thhalv10015930m PACid:20206139	134	110660	487542 PACid:16038718	221.476	39062	Bra009286 PACid:22693288
Ta1.0_00664mRNA1	10	1.95679e-77	99470	AT5G62200.1_|_Symbols:_|_Embryo-specific_protein_3,_(ATS3)_| chr5:24984463-24985674 REVERSE LENGTH=190	84.7458	26621	Thhalv10015927m PACid:20206305	95.7627	26621	Thhalv10015927m PACid:20206305	159	84458	AT2G41475.1_|_Symbols:_|_Embryo-specific_protein_3,_(ATS3)_| chr2:17295259-17296329 REVERSE LENGTH=179	237.269	57141	Bra005926 PACid:22711367
Ta1.0_00665mRNA1	10	0	39844	Bra009285 PACid:22694070	90.7895	39844	Bra009285 PACid:22694070	94.2105	136182	487543 PACid:16064240	381	160181	Carubv10003732m PACid:20907617	722.235	39844	Bra009285 PACid:22694070
Ta1.0_00666mRNA1	16	0	37598	Bra009284 PACid:22691824	81.3853	25293	Thhalv10016040m PACid:20204968	88.5281	25293	Thhalv10016040m PACid:20204968	770	37598	Bra009284 PACid:22691824	981.86	37598	Bra009284 PACid:22691824
Ta1.0_00667mRNA1	11	0	20642	Thhalv10004048m PACid:20200248	61.8875	20642	Thhalv10004048m PACid:20200248	70.9091	36990	Bra029216 PACid:22691216	526	117195	358554 PACid:16045253	610.142	20642	Thhalv10004048m PACid:20200248
Ta1.0_00668mRNA1	10	0	24093	Thhalv10014190m PACid:20203763	93.1148	24093	Thhalv10014190m PACid:20203763	95.4098	24093	Thhalv10014190m PACid:20203763	304	24093	Thhalv10014190m PACid:20203763	511.146	24093	Thhalv10014190m PACid:20203763
Ta1.0_00669mRNA1	10	3.05129e-58	24958	Thhalv10015126m PACid:20204633	92.7083	24958	Thhalv10015126m PACid:20204633	94.7917	24958	Thhalv10015126m PACid:20204633	96	24958	Thhalv10015126m PACid:20204633	179.104	24958	Thhalv10015126m PACid:20204633
Ta1.0_00670mRNA1	10	0	26511	Thhalv10013677m PACid:20206194	90.7767	26511	Thhalv10013677m PACid:20206194	94.4175	26511	Thhalv10013677m PACid:20206194	412	26511	Thhalv10013677m PACid:20206194	562.377	26511	Thhalv10013677m PACid:20206194
Ta1.0_00671mRNA1	10	3.78799e-141	24499	Thhalv10014021m PACid:20204172	91.2023	24499	Thhalv10014021m PACid:20204172	94.7214	24499	Thhalv10014021m PACid:20204172	373	40147	Bra009280 PACid:22694373	409.453	24499	Thhalv10014021m PACid:20204172
Ta1.0_00672mRNA1	10	0	24313	Thhalv10013287m PACid:20203984	96.2818	24313	Thhalv10013287m PACid:20203984	98.4344	24313	Thhalv10013287m PACid:20203984	515	162671	Carubv10000735m PACid:20910124	998.038	24313	Thhalv10013287m PACid:20203984
Ta1.0_00673mRNA1	44	0	25261	Thhalv10012465m PACid:20204936	85.4735	25261	Thhalv10012465m PACid:20204936	91.0781	38071	Bra009277 PACid:22692297	1246	25261	Thhalv10012465m PACid:20204936	1873.21	25261	Thhalv10012465m PACid:20204936
Ta1.0_00674mRNA1	10	0	26964	Thhalv10012619m PACid:20206650	86.4078	26964	Thhalv10012619m PACid:20206650	90.3991	26964	Thhalv10012619m PACid:20206650	911	19104	Thhalv10003623m PACid:20198709	1510.74	26964	Thhalv10012619m PACid:20206650
Ta1.0_00675mRNA1	10	0	24433	Thhalv10012927m PACid:20204105	91.019	24433	Thhalv10012927m PACid:20204105	93.437	24433	Thhalv10012927m PACid:20204105	550	24433	Thhalv10012927m PACid:20204105	1077	24433	Thhalv10012927m PACid:20204105
Ta1.0_00676mRNA1	10	5.08662e-114	25159	Thhalv10015583m PACid:20204834	90.8397	25159	Thhalv10015583m PACid:20204834	93.6508	37853	Bra009272 PACid:22692079	263	100319	AT5G07310.1_|_Symbols:_|_Integrase-type_DNA-binding_superfamily_protein_| chr5:2305684-2306660 FORWARD LENGTH=263	334.339	25159	Thhalv10015583m PACid:20204834
Ta1.0_00677mRNA1	11	0	26935	Thhalv10013407m PACid:20206620	97.2973	26935	Thhalv10013407m PACid:20206620	99.5842	26935	Thhalv10013407m PACid:20206620	481	26935	Thhalv10013407m PACid:20206620	952.97	26935	Thhalv10013407m PACid:20206620
Ta1.0_00678mRNA1	10	7.5806e-84	39761	Bra009270 PACid:22693987	82.5806	25538	Thhalv10015935m PACid:20205217	91.6129	25538	Thhalv10015935m PACid:20205217	154	100286	AT5G07330.1_|_Symbols:_|_unknown_protein;_FUNCTIONS_IN:_molecular_function_unknown;_INVOLVED_IN:_biological_process_unknown;_LOCATED_IN:_mitochondrion;_BEST_Arabidopsis_thaliana_protein_match_is:_unknown_protein_(TAIR:AT1G63060.1);_Has_1807_Blast_hits_to_1807_proteins_in_277_species:_Archae_-_0;_Bacteria_-_0;_Metazoa_-_736;_Fungi_-_347;_Plants_-_385;_Viruses_-_0;_Other_Eukaryotes_-_339_(source:_N…	249.21	25538	Thhalv10015935m PACid:20205217
Ta1.0_00679mRNA1	10	0	24486	Thhalv10013223m PACid:20204159	93.597	24486	Thhalv10013223m PACid:20204159	97.7401	24486	Thhalv10013223m PACid:20204159	544	41390	Bra019613 PACid:22695616	837.795	24486	Thhalv10013223m PACid:20204159
Ta1.0_00680mRNA1	42	0	35476	Bra028701 PACid:22689702	94.2029	24929	Thhalv10012565m PACid:20204604	97.8261	24929	Thhalv10012565m PACid:20204604	990	55390	Bra005933 PACid:22709616	1506.5	35476	Bra028701 PACid:22689702
Ta1.0_00681mRNA1	11	0	24653	Thhalv10012903m PACid:20204326	92.5725	161590	Carubv10000623m PACid:20909032	97.1014	161590	Carubv10000623m PACid:20909032	663	24653	Thhalv10012903m PACid:20204326	1199.11	24653	Thhalv10012903m PACid:20204326
Ta1.0_00682mRNA1	10	0	26258	Thhalv10013933m PACid:20205939	95.4225	26258	Thhalv10013933m PACid:20205939	97.8873	26258	Thhalv10013933m PACid:20205939	292	19499	Thhalv10004707m PACid:20199104	570.081	26258	Thhalv10013933m PACid:20205939
Ta1.0_00683mRNA1	10	0	26242	Thhalv10012911m PACid:20205923	88.1737	26242	Thhalv10012911m PACid:20205923	95.0617	108626	350029 PACid:16036684	658	26242	Thhalv10012911m PACid:20205923	1166.76	26242	Thhalv10012911m PACid:20205923
Ta1.0_00684mRNA1	10	0	26726	Thhalv10012617m PACid:20206410	90.7996	26726	Thhalv10012617m PACid:20206410	93.5378	26726	Thhalv10012617m PACid:20206410	915	164709	Carubv10028541m PACid:20912189	1658.27	26726	Thhalv10012617m PACid:20206410
Ta1.0_00685mRNA1	10	1.88084e-108	26726	Thhalv10012617m PACid:20206410	72.7273	39235	Bra009266 PACid:22693461	80.9524	25594	Thhalv10012613m PACid:20205273	246	26726	Thhalv10012617m PACid:20206410	339.732	26726	Thhalv10012617m PACid:20206410
Ta1.0_00686mRNA1	10	0	24293	Thhalv10012509m PACid:20203964	79.2706	24293	Thhalv10012509m PACid:20203964	84.453	24293	Thhalv10012509m PACid:20203964	1041	24293	Thhalv10012509m PACid:20203964	1556.96	24293	Thhalv10012509m PACid:20203964
Ta1.0_00687mRNA1	10	0	161984	Carubv10003415m PACid:20909428	87.2928	161984	Carubv10003415m PACid:20909428	93.3702	161984	Carubv10003415m PACid:20909428	364	20323	Thhalv10004453m PACid:20199928	659.062	161984	Carubv10003415m PACid:20909428
Ta1.0_00688mRNA1	10	0	131990	487573 PACid:16060048	87.988	40160	Bra009264 PACid:22694386	94.8949	40160	Bra009264 PACid:22694386	361	131990	487573 PACid:16060048	671.003	131990	487573 PACid:16060048
Ta1.0_00689mRNA1	19	2.81841e-148	24867	Thhalv10013913m PACid:20204541	93.2367	24867	Thhalv10013913m PACid:20204541	97.1014	24867	Thhalv10013913m PACid:20204541	211	34523	Bra028698 PACid:22688749	425.246	24867	Thhalv10013913m PACid:20204541
Ta1.0_00690mRNA1	10	0	26031	Thhalv10013680m PACid:20205712	98.0535	26031	Thhalv10013680m PACid:20205712	100	160380	Carubv10000757m PACid:20907818	411	26031	Thhalv10013680m PACid:20205712	840.106	26031	Thhalv10013680m PACid:20205712
Ta1.0_00691mRNA1	10	0	35908	Bra008464 PACid:22690134	81.6537	158007	Carubv10022382m PACid:20905418	90.5	113646	895936 PACid:16041704	417	35908	Bra008464 PACid:22690134	646.736	35908	Bra008464 PACid:22690134
Ta1.0_00692mRNA1	10	1.05286e-144	23857	Thhalv10014609m PACid:20203523	88.7387	23857	Thhalv10014609m PACid:20203523	93.2432	23857	Thhalv10014609m PACid:20203523	227	160749	Carubv10001891m PACid:20908188	408.683	23857	Thhalv10014609m PACid:20203523
Ta1.0_00693mRNA1	10	3.77714e-143	24399	Thhalv10014718m PACid:20204071	94.5545	24399	Thhalv10014718m PACid:20204071	95.0495	24399	Thhalv10014718m PACid:20204071	202	24399	Thhalv10014718m PACid:20204071	403.29	24399	Thhalv10014718m PACid:20204071
Ta1.0_00694mRNA1	10	8.74854e-104	26169	Thhalv10014745m PACid:20205850	86.7403	26169	Thhalv10014745m PACid:20205850	91.7582	100340	AT5G07475.1_|_Symbols:_|_Cupredoxin_superfamily_protein_| chr5:2364827-2365536 REVERSE LENGTH=192	182	100340	AT5G07475.1_|_Symbols:_|_Cupredoxin_superfamily_protein_| chr5:2364827-2365536 REVERSE LENGTH=192	302.368	26169	Thhalv10014745m PACid:20205850
Ta1.0_00695mRNA1	11	0	33320	Bra028696 PACid:22687546	93.5673	38158	Bra009258 PACid:22692384	97.076	38158	Bra009258 PACid:22692384	361	33320	Bra028696 PACid:22687546	670.618	33320	Bra028696 PACid:22687546
Ta1.0_00696mRNA1	10	3.97706e-99	56572	Bra005942 PACid:22710798	90.6667	56572	Bra005942 PACid:22710798	95.3333	56572	Bra005942 PACid:22710798	150	56572	Bra005942 PACid:22710798	287.345	56572	Bra005942 PACid:22710798
Ta1.0_00697mRNA1	10	2.47948e-169	40228	Bra009257 PACid:22694454	92.7711	24748	Thhalv10015883m PACid:20204422	95.1807	24748	Thhalv10015883m PACid:20204422	249	162400	Carubv10002521m PACid:20909849	473.396	40228	Bra009257 PACid:22694454
Ta1.0_00698mRNA1	20	4.59204e-28	24260	Thhalv10014560m PACid:20203931	87.3418	26222	Thhalv10014587m PACid:20205903	97.4684	26222	Thhalv10014587m PACid:20205903	89	160193	Carubv10002873m PACid:20907629	111.309	24260	Thhalv10014560m PACid:20203931
Ta1.0_00699mRNA1	30	1.70055e-29	23547	Thhalv10013795m PACid:20203211	84.6154	57808	Bra005944 PACid:22712034	89.011	58125	Bra005943 PACid:22712351	130	23547	Thhalv10013795m PACid:20203211	123.25	23547	Thhalv10013795m PACid:20203211
Ta1.0_00700mRNA1	10	7.38111e-50	24787	Thhalv10015090m PACid:20204461	93.2692	24787	Thhalv10015090m PACid:20204461	97.1154	24787	Thhalv10015090m PACid:20204461	105	100193	AT5G07550.1_|_Symbols:_GRP19,_ATGRP19_|_glycine-rich_protein_19_| chr5:2388574-2389184 REVERSE LENGTH=106	158.688	24787	Thhalv10015090m PACid:20204461
Ta1.0_00701mRNA1	10	3.74033e-08	36264	Bra028692 PACid:22690490	89.6104	25404	Thhalv10014500m PACid:20205081	93.5065	25404	Thhalv10014500m PACid:20205081	77	36264	Bra028692 PACid:22690490	49.2914	36264	Bra028692 PACid:22690490
Ta1.0_00702mRNA1	10	7.5467e-90	39103	Bra009250 PACid:22693329	90.1961	39103	Bra009250 PACid:22693329	93.4641	39103	Bra009250 PACid:22693329	163	24264	Thhalv10014666m PACid:20203935	266.929	39103	Bra009250 PACid:22693329
Ta1.0_00703mRNA1	10	0	25888	Thhalv10013487m PACid:20205567	93.4524	25888	Thhalv10013487m PACid:20205567	94.3452	39377	Bra009249 PACid:22693603	336	25888	Thhalv10013487m PACid:20205567	642.884	25888	Thhalv10013487m PACid:20205567
Ta1.0_00704mRNA1	43	9.57262e-60	23803	Thhalv10014127m PACid:20203468	48.8889	48256	Bra040848 PACid:22702482	61.9632	35514	Bra028792 PACid:22689740	419	50005	Bra040174 PACid:22704231	218.779	35232	Bra028808 PACid:22689458
Ta1.0_00705mRNA1	10	7.62297e-156	26722	Thhalv10014418m PACid:20206406	96.5385	26722	Thhalv10014418m PACid:20206406	98.0769	26722	Thhalv10014418m PACid:20206406	262	36863	Bra028680 PACid:22691089	440.654	26722	Thhalv10014418m PACid:20206406
Ta1.0_00706mRNA1	10	6.18254e-168	26018	Thhalv10013673m PACid:20205699	77.6081	26018	Thhalv10013673m PACid:20205699	82.9517	26018	Thhalv10013673m PACid:20205699	393	26018	Thhalv10013673m PACid:20205699	481.485	26018	Thhalv10013673m PACid:20205699
Ta1.0_00707mRNA1	10	0	26136	Thhalv10014161m PACid:20205817	84.6154	26136	Thhalv10014161m PACid:20205817	90.7051	26136	Thhalv10014161m PACid:20205817	312	26136	Thhalv10014161m PACid:20205817	512.301	26136	Thhalv10014161m PACid:20205817
Ta1.0_00708mRNA1	20	0	26182	Thhalv10013456m PACid:20205863	81.3901	26181	Thhalv10013445m PACid:20205862	88.196	26181	Thhalv10013445m PACid:20205862	456	97437	AT5G07870.1_|_Symbols:_|_HXXXD-type_acyl-transferase_family_protein_| chr5:2513864-2515351 FORWARD LENGTH=464	757.288	26182	Thhalv10013456m PACid:20205863
Ta1.0_00709mRNA1	10	0	129187	487616 PACid:16057245	81.5217	129187	487616 PACid:16057245	88.913	97778	AT5G07850.1_|_Symbols:_|_HXXXD-type_acyl-transferase_family_protein_| chr5:2508917-2510503 FORWARD LENGTH=456	464	97437	AT5G07870.1_|_Symbols:_|_HXXXD-type_acyl-transferase_family_protein_| chr5:2513864-2515351 FORWARD LENGTH=464	779.245	129187	487616 PACid:16057245
Ta1.0_00710mRNA1	10	8.17046e-15	104721	AT5G07842.1_|_Symbols:_CPuORF16_|_conserved_peptide_upstream_open_reading_frame_16_| chr5:2507542-2507658 REVERSE LENGTH=38	86.1111	104721	AT5G07842.1_|_Symbols:_CPuORF16_|_conserved_peptide_upstream_open_reading_frame_16_| chr5:2507542-2507658 REVERSE LENGTH=38	91.6667	104721	AT5G07842.1_|_Symbols:_CPuORF16_|_conserved_peptide_upstream_open_reading_frame_16_| chr5:2507542-2507658 REVERSE LENGTH=38	36	104721	AT5G07842.1_|_Symbols:_CPuORF16_|_conserved_peptide_upstream_open_reading_frame_16_| chr5:2507542-2507658 REVERSE LENGTH=38	64.3142	104721	AT5G07842.1_|_Symbols:_CPuORF16_|_conserved_peptide_upstream_open_reading_frame_16_| chr5:2507542-2507658 REVERSE LENGTH=38
Ta1.0_00711mRNA1	11	2.02749e-83	26035	Thhalv10014823m PACid:20205716	93.4783	26035	Thhalv10014823m PACid:20205716	96.9466	55910	Bra012976 PACid:22710136	158	97759	AT5G07840.1_|_Symbols:_|_Ankyrin_repeat_family_protein_| chr5:2506764-2507291 REVERSE LENGTH=175	249.595	26035	Thhalv10014823m PACid:20205716
Ta1.0_00712mRNA1	10	0	24715	Thhalv10013186m PACid:20204389	88.2784	24715	Thhalv10013186m PACid:20204389	94.1392	24715	Thhalv10013186m PACid:20204389	543	24715	Thhalv10013186m PACid:20204389	929.472	24715	Thhalv10013186m PACid:20204389
Ta1.0_00713mRNA1	14	0	26575	Thhalv10013233m PACid:20206259	74.2537	26575	Thhalv10013233m PACid:20206259	80.2239	26575	Thhalv10013233m PACid:20206259	579	161102	Carubv10000566m PACid:20908542	574.704	26575	Thhalv10013233m PACid:20206259
Ta1.0_00714mRNA1	11	0	25508	Thhalv10012481m PACid:20205186	88.8605	25508	Thhalv10012481m PACid:20205186	93.3673	25508	Thhalv10012481m PACid:20205186	1163	25508	Thhalv10012481m PACid:20205186	1968.36	25508	Thhalv10012481m PACid:20205186
Ta1.0_00715mRNA1	10	0	23952	Thhalv10013475m PACid:20203620	94.6067	23952	Thhalv10013475m PACid:20203620	98.427	23952	Thhalv10013475m PACid:20203620	445	23952	Thhalv10013475m PACid:20203620	831.247	23952	Thhalv10013475m PACid:20203620
Ta1.0_00716mRNA1	10	0	107473	487610 PACid:16035531	67.7104	26755	Thhalv10015619m PACid:20206439	76.3209	26755	Thhalv10015619m PACid:20206439	626	161125	Carubv10000459m PACid:20908565	634.024	107473	487610 PACid:16035531
Ta1.0_00717mRNA1	16	0	26959	Thhalv10013334m PACid:20206645	80.1948	26960	Thhalv10013704m PACid:20206646	87.013	26960	Thhalv10013704m PACid:20206646	439	26620	Thhalv10016030m PACid:20206304	561.222	26959	Thhalv10013334m PACid:20206645
Ta1.0_00718mRNA1	18	0	100706	AT5G07740.1_|_Symbols:_|_actin_binding_| chr5:2459076-2466580 REVERSE LENGTH=1649	92.8251	26959	Thhalv10013334m PACid:20206645	96.2006	26620	Thhalv10016030m PACid:20206304	886	100706	AT5G07740.1_|_Symbols:_|_actin_binding_| chr5:2459076-2466580 REVERSE LENGTH=1649	1197.96	100706	AT5G07740.1_|_Symbols:_|_actin_binding_| chr5:2459076-2466580 REVERSE LENGTH=1649
Ta1.0_00719mRNA1	12	3.4325e-86	23989	Thhalv10014431m PACid:20203657	69.7761	23989	Thhalv10014431m PACid:20203657	77.1536	135423	487608 PACid:16063481	264	135423	487608 PACid:16063481	263.077	23989	Thhalv10014431m PACid:20203657
Ta1.0_00720mRNA1	10	0	25650	Thhalv10013509m PACid:20205329	93.6543	25650	Thhalv10013509m PACid:20205329	96.9432	100735	AT5G07720.1_|_Symbols:_|_Galactosyl_transferase_GMA12/MNN10_family_protein_| chr5:2455757-2457130 FORWARD LENGTH=457	457	100735	AT5G07720.1_|_Symbols:_|_Galactosyl_transferase_GMA12/MNN10_family_protein_| chr5:2455757-2457130 FORWARD LENGTH=457	895.575	25650	Thhalv10013509m PACid:20205329
Ta1.0_00721mRNA1	10	0	24749	Thhalv10013435m PACid:20204423	88.0753	24749	Thhalv10013435m PACid:20204423	93.9331	24749	Thhalv10013435m PACid:20204423	477	99173	AT5G61390.1_|_Symbols:_|_Polynucleotidyl_transferase,_ribonuclease_H-like_superfamily_protein_| chr5:24678802-24680857 REVERSE LENGTH=487	825.083	24749	Thhalv10013435m PACid:20204423
Ta1.0_00722mRNA1	10	0	23991	Thhalv10014361m PACid:20203659	95.4887	23991	Thhalv10014361m PACid:20203659	97.3684	23991	Thhalv10014361m PACid:20203659	266	23991	Thhalv10014361m PACid:20203659	519.62	23991	Thhalv10014361m PACid:20203659
Ta1.0_00723mRNA1	20	1.51606e-175	24966	Thhalv10013952m PACid:20204641	87.8613	24966	Thhalv10013952m PACid:20204641	91.0405	24966	Thhalv10013952m PACid:20204641	378	19682	Thhalv10004406m PACid:20199287	518.079	24966	Thhalv10013952m PACid:20204641
Ta1.0_00724mRNA1	10	0	23419	Thhalv10014081m PACid:20203079	92.4699	23419	Thhalv10014081m PACid:20203079	96.0843	23419	Thhalv10014081m PACid:20203079	337	162592	Carubv10001372m PACid:20910045	644.425	23419	Thhalv10014081m PACid:20203079
Ta1.0_00725mRNA1	10	0	25996	Thhalv10013413m PACid:20205676	91.828	25996	Thhalv10013413m PACid:20205676	95.4839	25996	Thhalv10013413m PACid:20205676	465	25996	Thhalv10013413m PACid:20205676	808.905	25996	Thhalv10013413m PACid:20205676
Ta1.0_00726mRNA1	10	0	26194	Thhalv10012532m PACid:20205875	83.6247	26194	Thhalv10012532m PACid:20205875	89.7884	26194	Thhalv10012532m PACid:20205875	1062	121618	487601 PACid:16049676	1691.01	26194	Thhalv10012532m PACid:20205875
Ta1.0_00727mRNA1	10	1.17598e-125	23510	Thhalv10013248m PACid:20203172	81.9672	23510	Thhalv10013248m PACid:20203172	87.2951	23510	Thhalv10013248m PACid:20203172	251	36316	Bra028688 PACid:22690542	371.703	23510	Thhalv10013248m PACid:20203172
Ta1.0_00728mRNA1	9	0	23510	Thhalv10013248m PACid:20203172	92.0578	23510	Thhalv10013248m PACid:20203172	95.3069	23510	Thhalv10013248m PACid:20203172	278	100184	AT5G07630.1_|_Symbols:_|_lipid_transporters_| chr5:2410703-2414523 FORWARD LENGTH=611	523.472	23510	Thhalv10013248m PACid:20203172
Ta1.0_00729mRNA1	10	0	23555	Thhalv10014155m PACid:20203219	94.7368	23555	Thhalv10014155m PACid:20203219	96.8421	23555	Thhalv10014155m PACid:20203219	286	18679	Thhalv10004633m PACid:20198283	556.214	23555	Thhalv10014155m PACid:20203219
Ta1.0_00730mRNA1	10	0	23872	Thhalv10013915m PACid:20203538	89.0909	23872	Thhalv10013915m PACid:20203538	95.1515	23872	Thhalv10013915m PACid:20203538	335	163024	Carubv10002531m PACid:20910481	608.986	23872	Thhalv10013915m PACid:20203538
Ta1.0_00731mRNA1	10	0	100150	AT5G07610.1_|_Symbols:_|_F-box_family_protein_| chr5:2406068-2407330 FORWARD LENGTH=420	68.9076	26067	Thhalv10015553m PACid:20205748	76.4706	26067	Thhalv10015553m PACid:20205748	429	53470	Bra005947 PACid:22707696	525.783	100150	AT5G07610.1_|_Symbols:_|_F-box_family_protein_| chr5:2406068-2407330 FORWARD LENGTH=420
Ta1.0_00732mRNA1	38	3.33276e-47	35232	Bra028808 PACid:22689458	50	48256	Bra040848 PACid:22702482	62.0968	25547	Thhalv10014870m PACid:20205226	363	50005	Bra040174 PACid:22704231	180.644	35232	Bra028808 PACid:22689458
Ta1.0_00733mRNA1	10	0	39377	Bra009249 PACid:22693603	95.389	25888	Thhalv10013487m PACid:20205567	96.2536	39377	Bra009249 PACid:22693603	336	39377	Bra009249 PACid:22693603	679.093	39377	Bra009249 PACid:22693603
Ta1.0_00734mRNA1	17	7.38213e-141	27048	Thhalv10015856m PACid:20206734	79.1304	99125	AT5G04290.1_|_Symbols:_KTF1,_SPT5L_|_kow_domain-containing_transcription_factor_1_| chr5:1196069-1202653 FORWARD LENGTH=1493	85.2174	99125	AT5G04290.1_|_Symbols:_KTF1,_SPT5L_|_kow_domain-containing_transcription_factor_1_| chr5:1196069-1202653 FORWARD LENGTH=1493	321	39194	Bra009470 PACid:22693420	427.943	27048	Thhalv10015856m PACid:20206734
Ta1.0_00735mRNA1	10	0	24276	Thhalv10012787m PACid:20203947	95.4733	24276	Thhalv10012787m PACid:20203947	98.0796	24276	Thhalv10012787m PACid:20203947	729	24276	Thhalv10012787m PACid:20203947	1427.54	24276	Thhalv10012787m PACid:20203947
Ta1.0_00736mRNA1	10	3.59027e-119	23858	Thhalv10015520m PACid:20203524	70.6349	23858	Thhalv10015520m PACid:20203524	83.7302	23858	Thhalv10015520m PACid:20203524	265	98007	AT5G07930.1_|_Symbols:_MCT2_|_MEI2_C-terminal_RRM_only_like_2_| chr5:2530865-2532216 FORWARD LENGTH=282	350.132	23858	Thhalv10015520m PACid:20203524
Ta1.0_00737mRNA1	10	1.2913e-80	25629	Thhalv10015994m PACid:20205308	99.1304	25629	Thhalv10015994m PACid:20205308	99.1304	25629	Thhalv10015994m PACid:20205308	115	25629	Thhalv10015994m PACid:20205308	243.817	25629	Thhalv10015994m PACid:20205308
Ta1.0_00738mRNA1	16	0	27020	Thhalv10012437m PACid:20206706	84.9785	25492	Thhalv10012433m PACid:20205170	90.9871	25492	Thhalv10012433m PACid:20205170	1533	162819	Carubv10002746m PACid:20910276	2008.42	27020	Thhalv10012437m PACid:20206706
Ta1.0_00739mRNA1	5	5.01464e-73	26889	Thhalv10015079m PACid:20206574	96.2617	26889	Thhalv10015079m PACid:20206574	100	38935	Bra009310 PACid:22693161	107	26889	Thhalv10015079m PACid:20206574	217.624	26889	Thhalv10015079m PACid:20206574
Ta1.0_00740mRNA1	10	4.63635e-82	25492	Thhalv10012433m PACid:20205170	82.5	25492	Thhalv10012433m PACid:20205170	86.25	25492	Thhalv10012433m PACid:20205170	160	25492	Thhalv10012433m PACid:20205170	267.7	25492	Thhalv10012433m PACid:20205170
Ta1.0_00741mRNA1	10	0	25492	Thhalv10012433m PACid:20205170	78.9354	25492	Thhalv10012433m PACid:20205170	84.145	25492	Thhalv10012433m PACid:20205170	900	105123	AT5G07940.2_|_Symbols:_|_FUNCTIONS_IN:_molecular_function_unknown;_INVOLVED_IN:_biological_process_unknown;_LOCATED_IN:_cellular_component_unknown;_EXPRESSED_IN:_pollen_tube;_BEST_Arabidopsis_thaliana_protein_match_is:_dentin_sialophosphoprotein-related_(TAIR:AT5G07980.1)._| chr5:2534720-2540086 FORWARD LENGTH=1526	1295.41	25492	Thhalv10012433m PACid:20205170
Ta1.0_00742mRNA1	10	0	25012	Thhalv10013289m PACid:20204687	91.8367	25012	Thhalv10013289m PACid:20204687	95.5102	25012	Thhalv10013289m PACid:20204687	489	97854	AT5G07990.1_|_Symbols:_TT7,_CYP75B1,_D501_|_Cytochrome_P450_superfamily_protein_| chr5:2560437-2562859 FORWARD LENGTH=513	909.442	25012	Thhalv10013289m PACid:20204687
Ta1.0_00743mRNA1	10	1.24781e-74	26049	Thhalv10014742m PACid:20205730	86.5285	26049	Thhalv10014742m PACid:20205730	88.0829	26049	Thhalv10014742m PACid:20205730	212	40207	Bra009313 PACid:22694433	228.024	26049	Thhalv10014742m PACid:20205730
Ta1.0_00744mRNA1	10	3.14004e-14	25172	Thhalv10015590m PACid:20204847	73.6842	25172	Thhalv10015590m PACid:20204847	86.8421	25172	Thhalv10015590m PACid:20204847	63	37134	Bra029337 PACid:22691360	67.0106	25172	Thhalv10015590m PACid:20204847
Ta1.0_00745mRNA1	10	0	26530	Thhalv10013089m PACid:20206213	80.6122	26530	Thhalv10013089m PACid:20206213	87.0748	26530	Thhalv10013089m PACid:20206213	598	166182	Carubv10026117m PACid:20913681	834.328	26530	Thhalv10013089m PACid:20206213
Ta1.0_00746mRNA1	11	0	25480	Thhalv10013014m PACid:20205158	92.562	25480	Thhalv10013014m PACid:20205158	96.0938	57839	Bra005962 PACid:22712065	631	164042	Carubv10026014m PACid:20911519	1085.86	25480	Thhalv10013014m PACid:20205158
Ta1.0_00747mRNA1	10	0	26814	Thhalv10013858m PACid:20206498	96.0784	26814	Thhalv10013858m PACid:20206498	98.0392	26814	Thhalv10013858m PACid:20206498	364	161552	Carubv10003590m PACid:20908994	718.383	26814	Thhalv10013858m PACid:20206498
Ta1.0_00748mRNA1	10	3.16049e-30	25816	Thhalv10015226m PACid:20205495	92.5926	25816	Thhalv10015226m PACid:20205495	96.2963	25816	Thhalv10015226m PACid:20205495	54	25816	Thhalv10015226m PACid:20205495	104.76	25816	Thhalv10015226m PACid:20205495
Ta1.0_00749mRNA1	10	4.30771e-56	163453	Carubv10002166m PACid:20910914	92.9936	55067	Bra005964 PACid:22709293	96.1783	55067	Bra005964 PACid:22709293	158	98173	AT5G08050.1_|_Symbols:_|_Protein_of_unknown_function_(DUF1118)_| chr5:2578418-2578964 FORWARD LENGTH=158	178.333	163453	Carubv10002166m PACid:20910914
Ta1.0_00750mRNA1	10	7.73608e-78	25926	Thhalv10015010m PACid:20205605	94.6154	25926	Thhalv10015010m PACid:20205605	97.6923	25926	Thhalv10015010m PACid:20205605	130	25926	Thhalv10015010m PACid:20205605	233.032	25926	Thhalv10015010m PACid:20205605
Ta1.0_00751mRNA1	10	9.36254e-114	26983	Thhalv10014467m PACid:20206669	75.0929	26983	Thhalv10014467m PACid:20206669	82.8996	26983	Thhalv10014467m PACid:20206669	322	165017	Carubv10026656m PACid:20912500	333.569	26983	Thhalv10014467m PACid:20206669
Ta1.0_00752mRNA1	10	4.42806e-156	25387	Thhalv10014211m PACid:20205064	96.463	25387	Thhalv10014211m PACid:20205064	97.4277	25387	Thhalv10014211m PACid:20205064	315	105145	AT5G08080.3_|_Symbols:_SYP132_|_syntaxin_of_plants_132_| chr5:2588532-2591106 FORWARD LENGTH=315	444.891	25387	Thhalv10014211m PACid:20205064
Ta1.0_00753mRNA1	10	0	103360	AT5G08100.1_|_Symbols:_|_N-terminal_nucleophile_aminohydrolases_(Ntn_hydrolases)_superfamily_protein_| chr5:2593242-2594586 REVERSE LENGTH=315	86.3492	25641	Thhalv10014145m PACid:20205320	92.381	103360	AT5G08100.1_|_Symbols:_|_N-terminal_nucleophile_aminohydrolases_(Ntn_hydrolases)_superfamily_protein_| chr5:2593242-2594586 REVERSE LENGTH=315	325	152502	Carubv10014177m PACid:20899860	515.383	103360	AT5G08100.1_|_Symbols:_|_N-terminal_nucleophile_aminohydrolases_(Ntn_hydrolases)_superfamily_protein_| chr5:2593242-2594586 REVERSE LENGTH=315
Ta1.0_00754mRNA1	11	0	25988	Thhalv10012480m PACid:20205668	86.7747	25988	Thhalv10012480m PACid:20205668	91.2969	25988	Thhalv10012480m PACid:20205668	1165	25988	Thhalv10012480m PACid:20205668	1948.71	25988	Thhalv10012480m PACid:20205668
Ta1.0_00755mRNA1	9	0	23369	Thhalv10014100m PACid:20203029	92.3313	23369	Thhalv10014100m PACid:20203029	96.0123	23369	Thhalv10014100m PACid:20203029	332	37559	Bra009321 PACid:22691785	579.326	23369	Thhalv10014100m PACid:20203029
Ta1.0_00756mRNA1	10	0	24032	Thhalv10013181m PACid:20203701	92.9907	24033	Thhalv10013623m PACid:20203702	94.8905	24032	Thhalv10013181m PACid:20203701	545	24032	Thhalv10013181m PACid:20203701	883.248	24032	Thhalv10013181m PACid:20203701
Ta1.0_00757mRNA1	10	6.87974e-160	25580	Thhalv10013909m PACid:20205259	74.0541	25580	Thhalv10013909m PACid:20205259	82.1622	25580	Thhalv10013909m PACid:20205259	390	160137	Carubv10001041m PACid:20907573	460.685	25580	Thhalv10013909m PACid:20205259
Ta1.0_00758mRNA1	10	0	25651	Thhalv10013995m PACid:20205330	98.8473	25651	Thhalv10013995m PACid:20205330	100	25651	Thhalv10013995m PACid:20205330	357	37970	Bra009325 PACid:22692196	690.649	25651	Thhalv10013995m PACid:20205330
Ta1.0_00759mRNA1	10	0	38447	Bra009326 PACid:22692673	84.2105	38447	Bra009326 PACid:22692673	88.4712	38447	Bra009326 PACid:22692673	384	52996	Bra005974 PACid:22707222	699.123	38447	Bra009326 PACid:22692673
Ta1.0_00760mRNA1	10	5.80997e-103	36650	Bra028669 PACid:22690876	95.4839	25302	Thhalv10014911m PACid:20204977	100	36650	Bra028669 PACid:22690876	156	110898	908768 PACid:16038956	297.745	36650	Bra028669 PACid:22690876
Ta1.0_00761mRNA1	10	3.43482e-143	20341	Thhalv10004795m PACid:20199946	81.9328	20341	Thhalv10004795m PACid:20199946	88.7029	106014	489157 PACid:16034072	239	106014	489157 PACid:16034072	407.912	20341	Thhalv10004795m PACid:20199946
Ta1.0_00762mRNA1	10	1.3282e-75	26798	Thhalv10014894m PACid:20206482	90.7975	126665	487654 PACid:16054723	92.3077	26798	Thhalv10014894m PACid:20206482	166	40032	Bra009328 PACid:22694258	228.794	26798	Thhalv10014894m PACid:20206482
Ta1.0_00763mRNA1	20	3.23155e-58	25989	Thhalv10013674m PACid:20205669	97.0149	25989	Thhalv10013674m PACid:20205669	98.5075	25989	Thhalv10013674m PACid:20205669	189	161702	Carubv10001102m PACid:20909145	194.897	25989	Thhalv10013674m PACid:20205669
Ta1.0_00764mRNA1	25	0	27027	Thhalv10012451m PACid:20206713	86.4865	97419	AT5G08230.1_|_Symbols:_|_Tudor/PWWP/MBT_domain-containing_protein_| chr5:2643846-2649788 REVERSE LENGTH=1445	86.4865	97419	AT5G08230.1_|_Symbols:_|_Tudor/PWWP/MBT_domain-containing_protein_| chr5:2643846-2649788 REVERSE LENGTH=1445	1117	162068	Carubv10000042m PACid:20909514	1601.65	27027	Thhalv10012451m PACid:20206713
Ta1.0_00765mRNA1	10	2.99186e-157	26645	Thhalv10014542m PACid:20206329	95.8159	26645	Thhalv10014542m PACid:20206329	96.6527	26645	Thhalv10014542m PACid:20206329	240	101405	AT5G23140.1_|_Symbols:_CLPP2,_NCLPP7_|_nuclear-encoded_CLP_protease_P7_| chr5:7783811-7784826 FORWARD LENGTH=241	442.195	26645	Thhalv10014542m PACid:20206329
Ta1.0_00766mRNA1	10	5.21625e-108	24635	Thhalv10014452m PACid:20204308	79.2308	24635	Thhalv10014452m PACid:20204308	85.7692	24635	Thhalv10014452m PACid:20204308	273	122430	489172 PACid:16050488	318.546	24635	Thhalv10014452m PACid:20204308
Ta1.0_00767mRNA1	10	0	26010	Thhalv10013132m PACid:20205691	88.4752	26010	Thhalv10013132m PACid:20205691	93.0185	97393	AT5G08250.1_|_Symbols:_|_Cytochrome_P450_superfamily_protein_| chr5:2653766-2655595 REVERSE LENGTH=488	562	26010	Thhalv10013132m PACid:20205691	1011.91	26010	Thhalv10013132m PACid:20205691
Ta1.0_00768mRNA1	10	0	25339	Thhalv10013179m PACid:20205015	90.0648	25339	Thhalv10013179m PACid:20205015	93.5205	25339	Thhalv10013179m PACid:20205015	483	162508	Carubv10000841m PACid:20909959	834.713	25339	Thhalv10013179m PACid:20205015
Ta1.0_00769mRNA1	11	0	26232	Thhalv10013838m PACid:20205913	80.7595	26232	Thhalv10013838m PACid:20205913	86.5482	97769	AT5G08270.1_|_Symbols:_|_unknown_protein;_BEST_Arabidopsis_thaliana_protein_match_is:_unknown_protein_(TAIR:AT5G23200.1);_Has_89_Blast_hits_to_86_proteins_in_45_species:_Archae_-_0;_Bacteria_-_0;_Metazoa_-_27;_Fungi_-_0;_Plants_-_48;_Viruses_-_0;_Other_Eukaryotes_-_14_(source:_NCBI_BLink)._| chr5:2661747-2663482 FORWARD LENGTH=386	392	101328	AT5G23200.1_|_Symbols:_|_unknown_protein;_BEST_Arabidopsis_thaliana_protein_match_is:_unknown_protein_(TAIR:AT5G08270.1);_Has_30201_Blast_hits_to_17322_proteins_in_780_species:_Archae_-_12;_Bacteria_-_1396;_Metazoa_-_17338;_Fungi_-_3422;_Plants_-_5037;_Viruses_-_0;_Other_Eukaryotes_-_2996_(source:_NCBI_BLink)._| chr5:7807319-7808988 FORWARD LENGTH=399	607.831	26232	Thhalv10013838m PACid:20205913
Ta1.0_00770mRNA1	10	0	24849	Thhalv10013814m PACid:20204523	94.5026	24849	Thhalv10013814m PACid:20204523	98.1675	24849	Thhalv10013814m PACid:20204523	382	24849	Thhalv10013814m PACid:20204523	743.421	24849	Thhalv10013814m PACid:20204523
Ta1.0_00771mRNA1	11	1.02188e-104	19493	Thhalv10005545m PACid:20199098	100	162769	Carubv10002214m PACid:20910224	100	162769	Carubv10002214m PACid:20910224	147	19493	Thhalv10005545m PACid:20199098	306.22	19493	Thhalv10005545m PACid:20199098
Ta1.0_00772mRNA1	10	0	23955	Thhalv10013993m PACid:20203623	97.9827	23955	Thhalv10013993m PACid:20203623	99.1354	23955	Thhalv10013993m PACid:20203623	347	23955	Thhalv10013993m PACid:20203623	690.263	23955	Thhalv10013993m PACid:20203623
Ta1.0_00773mRNA1	21	0	26414	Thhalv10013204m PACid:20206097	87.3294	26414	Thhalv10013204m PACid:20206097	92.5926	26414	Thhalv10013204m PACid:20206097	513	26414	Thhalv10013204m PACid:20206097	902.123	26414	Thhalv10013204m PACid:20206097
Ta1.0_00774mRNA1	22	0	26813	Thhalv10015588m PACid:20206497	89.8673	26813	Thhalv10015588m PACid:20206497	94.5718	26813	Thhalv10015588m PACid:20206497	831	97736	AT5G08310.1_|_Symbols:_|_Tetratricopeptide_repeat_(TPR)-like_superfamily_protein_| chr5:2672756-2675254 REVERSE LENGTH=832	1536.93	26813	Thhalv10015588m PACid:20206497
Ta1.0_00775mRNA1	10	7.2976e-34	35738	Bra028664 PACid:22689964	78.8732	164022	Carubv10028512m PACid:20911499	88.7324	164022	Carubv10028512m PACid:20911499	72	103966	AT5G08315.1_|_Symbols:_|_Defensin-like_(DEFL)_family_protein_| chr5:2676177-2676580 REVERSE LENGTH=82	115.546	35738	Bra028664 PACid:22689964
Ta1.0_00776mRNA1	10	2.79414e-92	25967	Thhalv10014924m PACid:20205647	85.3333	25967	Thhalv10014924m PACid:20205647	94.6667	25967	Thhalv10014924m PACid:20205647	150	25967	Thhalv10014924m PACid:20205647	270.011	25967	Thhalv10014924m PACid:20205647
Ta1.0_00777mRNA1	11	1.33332e-37	159966	Carubv10001850m PACid:20907402	100	20118	Thhalv10004796m PACid:20199723	100	20118	Thhalv10004796m PACid:20199723	187	25184	Thhalv10014503m PACid:20204859	134.035	159966	Carubv10001850m PACid:20907402
Ta1.0_00778mRNA1	10	1.12234e-134	102654	AT5G08335.1_|_Symbols:_ATSTE14B,_ATICMTB,_ICMTB_|_Isoprenylcysteine_carboxyl_methyltransferase_(ICMT)_family_| chr5:2683012-2683605 FORWARD LENGTH=197	91.3706	102654	AT5G08335.1_|_Symbols:_ATSTE14B,_ATICMTB,_ICMTB_|_Isoprenylcysteine_carboxyl_methyltransferase_(ICMT)_family_| chr5:2683012-2683605 FORWARD LENGTH=197	97.9695	102654	AT5G08335.1_|_Symbols:_ATSTE14B,_ATICMTB,_ICMTB_|_Isoprenylcysteine_carboxyl_methyltransferase_(ICMT)_family_| chr5:2683012-2683605 FORWARD LENGTH=197	197	102654	AT5G08335.1_|_Symbols:_ATSTE14B,_ATICMTB,_ICMTB_|_Isoprenylcysteine_carboxyl_methyltransferase_(ICMT)_family_| chr5:2683012-2683605 FORWARD LENGTH=197	381.333	102654	AT5G08335.1_|_Symbols:_ATSTE14B,_ATICMTB,_ICMTB_|_Isoprenylcysteine_carboxyl_methyltransferase_(ICMT)_family_| chr5:2683012-2683605 FORWARD LENGTH=197
Ta1.0_00779mRNA1	10	0	24882	Thhalv10013886m PACid:20204556	89.9457	24882	Thhalv10013886m PACid:20204556	95.1087	24882	Thhalv10013886m PACid:20204556	367	119937	487667 PACid:16047995	607.446	24882	Thhalv10013886m PACid:20204556
Ta1.0_00780mRNA1	10	2.24394e-131	138070	487669 PACid:16066128	91.4027	138070	487669 PACid:16066128	96.8326	138070	487669 PACid:16066128	222	23995	Thhalv10014408m PACid:20203664	375.17	138070	487669 PACid:16066128
Ta1.0_00781mRNA1	10	1.43398e-46	23607	Thhalv10014556m PACid:20203271	78.4483	23607	Thhalv10014556m PACid:20203271	87.931	23607	Thhalv10014556m PACid:20203271	150	93173	AT4G03420.1_|_Symbols:_|_Protein_of_unknown_function_(DUF789)_| chr4:1512226-1513594 FORWARD LENGTH=310	157.532	23607	Thhalv10014556m PACid:20203271
Ta1.0_00782mRNA1	10	3.06162e-48	23607	Thhalv10014556m PACid:20203271	75	23607	Thhalv10014556m PACid:20203271	85	23607	Thhalv10014556m PACid:20203271	109	128788	489199 PACid:16056846	159.073	23607	Thhalv10014556m PACid:20203271
Ta1.0_00783mRNA1	10	0	23964	Thhalv10013749m PACid:20203632	94.6524	23964	Thhalv10013749m PACid:20203632	97.5936	23964	Thhalv10013749m PACid:20203632	374	23964	Thhalv10013749m PACid:20203632	746.117	23964	Thhalv10013749m PACid:20203632
Ta1.0_00784mRNA1	10	0	163242	Carubv10003074m PACid:20910701	83.7563	163242	Carubv10003074m PACid:20910701	87.9487	103158	AT5G08380.1_|_Symbols:_AtAGAL1,_AGAL1_|_alpha-galactosidase_1_| chr5:2694851-2697616 REVERSE LENGTH=410	379	163242	Carubv10003074m PACid:20910701	672.544	163242	Carubv10003074m PACid:20910701
Ta1.0_00785mRNA1	10	8.11615e-42	160216	Carubv10002392m PACid:20907652	98.5507	160216	Carubv10002392m PACid:20907652	98.5507	160216	Carubv10002392m PACid:20907652	69	160216	Carubv10002392m PACid:20907652	135.191	160216	Carubv10002392m PACid:20907652
Ta1.0_00786mRNA1	10	0	101964	AT5G08390.1_|_Symbols:_|_Transducin/WD40_repeat-like_superfamily_protein_| chr5:2701448-2706910 FORWARD LENGTH=839	83.5947	24581	Thhalv10012683m PACid:20204254	89.2642	24581	Thhalv10012683m PACid:20204254	855	161831	Carubv10000197m PACid:20909274	1353.58	101964	AT5G08390.1_|_Symbols:_|_Transducin/WD40_repeat-like_superfamily_protein_| chr5:2701448-2706910 FORWARD LENGTH=839
Ta1.0_00787mRNA1	10	0	24275	Thhalv10014240m PACid:20203946	94.2568	24275	Thhalv10014240m PACid:20203946	95.9459	24275	Thhalv10014240m PACid:20203946	333	101605	AT5G08400.1_|_Symbols:_|_Protein_of_unknown_function_(DUF3531)_| chr5:2707225-2708911 REVERSE LENGTH=333	514.227	24275	Thhalv10014240m PACid:20203946
Ta1.0_00788mRNA1	10	1.68368e-97	163220	Carubv10003540m PACid:20910679	87.5676	163220	Carubv10003540m PACid:20910679	93.5135	129597	325438 PACid:16057655	184	163220	Carubv10003540m PACid:20910679	286.189	163220	Carubv10003540m PACid:20910679
Ta1.0_00789mRNA1	10	0	23789	Thhalv10013747m PACid:20203454	94.1476	23789	Thhalv10013747m PACid:20203454	97.201	23789	Thhalv10013747m PACid:20203454	395	159992	Carubv10003725m PACid:20907428	731.48	23789	Thhalv10013747m PACid:20203454
Ta1.0_00790mRNA1	10	1.65808e-175	24310	Thhalv10013751m PACid:20203981	77.8976	24310	Thhalv10013751m PACid:20203981	87.5	57208	Bra005856 PACid:22711434	383	34027	Bra028656 PACid:22688253	501.516	24310	Thhalv10013751m PACid:20203981
Ta1.0_00791mRNA1	10	2.68744e-166	102248	AT5G08430.1_|_Symbols:_|_SWIB/MDM2_domain;Plus-3;GYF_| chr5:2716974-2720095 FORWARD LENGTH=553	82.23	132616	487680 PACid:16060674	92.3345	132616	487680 PACid:16060674	304	163643	Carubv10000615m PACid:20911104	479.945	102248	AT5G08430.1_|_Symbols:_|_SWIB/MDM2_domain;Plus-3;GYF_| chr5:2716974-2720095 FORWARD LENGTH=553
Ta1.0_00792mRNA1	13	1.51959e-90	132616	487680 PACid:16060674	67.7165	24383	Thhalv10013270m PACid:20204055	74.3295	132616	487680 PACid:16060674	263	33456	Bra028655 PACid:22687682	283.108	132616	487680 PACid:16060674
Ta1.0_00793mRNA1	10	0	24496	Thhalv10012799m PACid:20204169	89.8161	24496	Thhalv10012799m PACid:20204169	92.7864	24496	Thhalv10012799m PACid:20204169	754	105173	AT5G08440.2_|_Symbols:_|_unknown_protein;_FUNCTIONS_IN:_molecular_function_unknown;_INVOLVED_IN:_biological_process_unknown;_EXPRESSED_IN:_21_plant_structures;_EXPRESSED_DURING:_13_growth_stages;_BEST_Arabidopsis_thaliana_protein_match_is:_unknown_protein_(TAIR:AT5G23490.1)._| chr5:2721037-2726970 FORWARD LENGTH=772	1155.2	24496	Thhalv10012799m PACid:20204169
Ta1.0_00794mRNA1	12	0	27035	Thhalv10015696m PACid:20206721	85.5072	27035	Thhalv10015696m PACid:20206721	91.5942	27035	Thhalv10015696m PACid:20206721	357	29313	Bra034511 PACid:22683539	593.193	27035	Thhalv10015696m PACid:20206721
Ta1.0_00795mRNA1	6	4.07932e-49	24664	Thhalv10015294m PACid:20204337	89	24664	Thhalv10015294m PACid:20204337	92	24664	Thhalv10015294m PACid:20204337	104	41571	Bra018070 PACid:22695797	161.384	24664	Thhalv10015294m PACid:20204337
Ta1.0_00796mRNA1	12	0	26749	Thhalv10012632m PACid:20206433	92.2535	114008	350108 PACid:16042066	94.3662	114008	350108 PACid:16042066	899	26748	Thhalv10012628m PACid:20206432	1219.53	26749	Thhalv10012632m PACid:20206433
Ta1.0_00797mRNA1	10	0	23392	Thhalv10016068m PACid:20203052	91.6427	38342	Bra009341 PACid:22692568	94.8127	38342	Bra009341 PACid:22692568	373	23392	Thhalv10016068m PACid:20203052	640.958	23392	Thhalv10016068m PACid:20203052
Ta1.0_00798mRNA1	19	0	25010	Thhalv10012497m PACid:20204685	93.4263	106252	908820 PACid:16034310	96.4143	106252	908820 PACid:16034310	1128	162962	Carubv10000082m PACid:20910419	1884.77	25010	Thhalv10012497m PACid:20204685
Ta1.0_00799mRNA1	10	1.27332e-107	24279	Thhalv10015866m PACid:20203950	94.2529	24279	Thhalv10015866m PACid:20203950	96.5714	137421	861267 PACid:16065479	175	137421	861267 PACid:16065479	310.842	24279	Thhalv10015866m PACid:20203950
Ta1.0_00800mRNA1	22	0	26004	Thhalv10015646m PACid:20205684	88.1944	127961	856037 PACid:16056019	94.4444	127961	856037 PACid:16056019	849	26004	Thhalv10015646m PACid:20205684	1563.13	26004	Thhalv10015646m PACid:20205684
Ta1.0_00801mRNA1	10	0	24709	Thhalv10013045m PACid:20204383	90.2564	24709	Thhalv10013045m PACid:20204383	92.4786	24709	Thhalv10013045m PACid:20204383	573	119114	908824 PACid:16047172	1058.9	24709	Thhalv10013045m PACid:20204383
Ta1.0_00802mRNA1	19	0	25639	Thhalv10013320m PACid:20205318	87.7076	39568	Bra009345 PACid:22693794	92.3588	39568	Bra009345 PACid:22693794	411	25639	Thhalv10013320m PACid:20205318	542.732	25639	Thhalv10013320m PACid:20205318
Ta1.0_00803mRNA1	10	9.90051e-160	24034	Thhalv10014203m PACid:20203703	91.8831	24034	Thhalv10014203m PACid:20203703	95.1299	24034	Thhalv10014203m PACid:20203703	305	24034	Thhalv10014203m PACid:20203703	454.136	24034	Thhalv10014203m PACid:20203703
Ta1.0_00804mRNA1	10	0	161529	Carubv10000637m PACid:20908971	99.5086	38337	Bra009347 PACid:22692563	99.7543	38337	Bra009347 PACid:22692563	546	161529	Carubv10000637m PACid:20908971	943.725	161529	Carubv10000637m PACid:20908971
Ta1.0_00805mRNA1	22	2.41695e-38	161570	Carubv10001992m PACid:20909012	88.8889	24459	Thhalv10015604m PACid:20204131	93.8272	24459	Thhalv10015604m PACid:20204131	164	161570	Carubv10001992m PACid:20909012	134.42	161570	Carubv10001992m PACid:20909012
Ta1.0_00806mRNA1	9	0	23853	Thhalv10013959m PACid:20203519	90.7643	23853	Thhalv10013959m PACid:20203519	95.5414	23853	Thhalv10013959m PACid:20203519	314	23853	Thhalv10013959m PACid:20203519	538.88	23853	Thhalv10013959m PACid:20203519
Ta1.0_00807mRNA1	11	0	162287	Carubv10000154m PACid:20909734	87.1495	162287	Carubv10000154m PACid:20909734	92.2897	162287	Carubv10000154m PACid:20909734	855	24010	Thhalv10012615m PACid:20203679	1236.48	162287	Carubv10000154m PACid:20909734
Ta1.0_00808mRNA1	11	0	26477	Thhalv10013062m PACid:20206160	93.5264	26477	Thhalv10013062m PACid:20206160	96.7632	26477	Thhalv10013062m PACid:20206160	589	104368	AT5G08560.2_|_Symbols:_|_transducin_family_protein_/_WD-40_repeat_family_protein_| chr5:2771104-2773827 REVERSE LENGTH=589	1097.42	26477	Thhalv10013062m PACid:20206160
Ta1.0_00809mRNA1	10	0	23692	Thhalv10012501m PACid:20203356	91.7489	23692	Thhalv10012501m PACid:20203356	95.426	23692	Thhalv10012501m PACid:20203356	1124	33387	Bra028653 PACid:22687613	2058.49	23692	Thhalv10012501m PACid:20203356
Ta1.0_00810mRNA1	10	1.47715e-65	102837	AT5G08565.1_|_Symbols:_|_Transcription_initiation_Spt4-like_protein_| chr5:2775964-2777154 FORWARD LENGTH=116	92.1569	102837	AT5G08565.1_|_Symbols:_|_Transcription_initiation_Spt4-like_protein_| chr5:2775964-2777154 FORWARD LENGTH=116	96.0396	118206	908836 PACid:16046264	137	161751	Carubv10002059m PACid:20909194	200.29	161752	Carubv10002185m PACid:20909195
Ta1.0_00811mRNA1	10	0	25397	Thhalv10013288m PACid:20205074	98.2353	25397	Thhalv10013288m PACid:20205074	99.4118	102827	AT5G08570.1_|_Symbols:_|_Pyruvate_kinase_family_protein_| chr5:2778433-2780300 FORWARD LENGTH=510	510	25397	Thhalv10013288m PACid:20205074	1025.39	25397	Thhalv10013288m PACid:20205074
Ta1.0_00812mRNA1	10	0	25409	Thhalv10013753m PACid:20205086	94.402	25409	Thhalv10013753m PACid:20205086	97.201	25409	Thhalv10013753m PACid:20205086	393	25409	Thhalv10013753m PACid:20205086	715.687	25409	Thhalv10013753m PACid:20205086
Ta1.0_00813mRNA1	10	1.24264e-160	23504	Thhalv10013967m PACid:20203166	76.1589	23504	Thhalv10013967m PACid:20203166	78.4768	23504	Thhalv10013967m PACid:20203166	308	38021	Bra009354 PACid:22692247	457.603	23504	Thhalv10013967m PACid:20203166
Ta1.0_00814mRNA1	26	0	26446	Thhalv10012704m PACid:20206129	92.1529	26711	Thhalv10013129m PACid:20206395	95.0089	26711	Thhalv10013129m PACid:20206395	849	102637	AT5G08610.1_|_Symbols:_|_P-loop_containing_nucleoside_triphosphate_hydrolases_superfamily_protein_| chr5:2790341-2794059 FORWARD LENGTH=850	1310.05	26446	Thhalv10012704m PACid:20206129
Ta1.0_00815mRNA1	12	0	113493	908843 PACid:16041551	86.1538	113493	908843 PACid:16041551	90.2098	113493	908843 PACid:16041551	712	160925	Carubv10000315m PACid:20908365	1143.64	113493	908843 PACid:16041551
Ta1.0_00816mRNA1	10	0	25488	Thhalv10014054m PACid:20205166	95.5357	25488	Thhalv10014054m PACid:20205166	97.619	39763	Bra009358 PACid:22693989	336	25488	Thhalv10014054m PACid:20205166	659.833	25488	Thhalv10014054m PACid:20205166
Ta1.0_00817mRNA1	10	0	24860	Thhalv10012870m PACid:20204534	96.0294	24860	Thhalv10012870m PACid:20204534	98.091	101497	AT5G08650.1_|_Symbols:_|_Small_GTP-binding_protein_| chr5:2806533-2813220 REVERSE LENGTH=681	684	34553	Bra028651 PACid:22688779	1231.08	24860	Thhalv10012870m PACid:20204534
Ta1.0_00818mRNA1	10	0	24018	Thhalv10012931m PACid:20203687	91.4764	24018	Thhalv10012931m PACid:20203687	94.2161	24018	Thhalv10012931m PACid:20203687	660	114578	473586 PACid:16042636	1172.92	24018	Thhalv10012931m PACid:20203687
Ta1.0_00819mRNA1	10	0	26639	Thhalv10013084m PACid:20206323	97.5191	26639	Thhalv10013084m PACid:20206323	98.855	26639	Thhalv10013084m PACid:20206323	526	148537	Carubv10007625m PACid:20895869	1013.45	26639	Thhalv10013084m PACid:20206323
Ta1.0_00820mRNA1	10	0	163449	Carubv10000603m PACid:20910910	98.2659	163449	Carubv10000603m PACid:20910910	98.6513	163449	Carubv10000603m PACid:20910910	521	148537	Carubv10007625m PACid:20895869	1008.44	163449	Carubv10000603m PACid:20910910
Ta1.0_00821mRNA1	20	1.13513e-163	26639	Thhalv10013084m PACid:20206323	100	26639	Thhalv10013084m PACid:20206323	100	26639	Thhalv10013084m PACid:20206323	260	148537	Carubv10007625m PACid:20895869	474.937	26639	Thhalv10013084m PACid:20206323
Ta1.0_00822mRNA1	22	0	25311	Thhalv10013591m PACid:20204986	93.0876	25311	Thhalv10013591m PACid:20204986	96.5438	25311	Thhalv10013591m PACid:20204986	437	35533	Bra028647 PACid:22689759	756.133	25311	Thhalv10013591m PACid:20204986
Ta1.0_00823mRNA1	15	0	23801	Thhalv10015845m PACid:20203466	88.9819	23801	Thhalv10015845m PACid:20203466	91.9107	23801	Thhalv10015845m PACid:20203466	724	40219	Bra009364 PACid:22694445	1197.96	23801	Thhalv10015845m PACid:20203466
Ta1.0_00824mRNA1	25	0	24492	Thhalv10015828m PACid:20204165	73.6264	162727	Carubv10003823m PACid:20910180	86.8132	162727	Carubv10003823m PACid:20910180	512	24492	Thhalv10015828m PACid:20204165	663.3	24492	Thhalv10015828m PACid:20204165
Ta1.0_00825mRNA1	10	0	24371	Thhalv10013258m PACid:20204043	91.5385	24371	Thhalv10013258m PACid:20204043	96.3462	24371	Thhalv10013258m PACid:20204043	523	38543	Bra009366 PACid:22692769	943.725	24371	Thhalv10013258m PACid:20204043
Ta1.0_00826mRNA1	10	0	104369	AT5G08750.2_|_Symbols:_|_RING/FYVE/PHD_zinc_finger_superfamily_protein_| chr5:2853066-2854343 FORWARD LENGTH=363	90.1493	24480	Thhalv10013928m PACid:20204153	92.9204	162826	Carubv10001240m PACid:20910283	368	164136	Carubv10026626m PACid:20911613	558.525	104369	AT5G08750.2_|_Symbols:_|_RING/FYVE/PHD_zinc_finger_superfamily_protein_| chr5:2853066-2854343 FORWARD LENGTH=363
Ta1.0_00827mRNA1	6	1.54423e-111	25102	Thhalv10014201m PACid:20204777	87.5817	25102	Thhalv10014201m PACid:20204777	91.1765	25102	Thhalv10014201m PACid:20204777	306	25102	Thhalv10014201m PACid:20204777	331.257	25102	Thhalv10014201m PACid:20204777
Ta1.0_00828mRNA1	10	0	26625	Thhalv10015336m PACid:20206309	78.9809	26625	Thhalv10015336m PACid:20206309	83.2272	26625	Thhalv10015336m PACid:20206309	465	26625	Thhalv10015336m PACid:20206309	669.848	26625	Thhalv10015336m PACid:20206309
Ta1.0_00829mRNA1	10	1.1383e-175	23881	Thhalv10014325m PACid:20203547	93.6396	23881	Thhalv10014325m PACid:20203547	96.8198	23881	Thhalv10014325m PACid:20203547	284	161963	Carubv10003254m PACid:20909407	494.967	23881	Thhalv10014325m PACid:20203547
Ta1.0_00830mRNA1	10	0	26496	Thhalv10013363m PACid:20206179	95.935	26496	Thhalv10013363m PACid:20206179	98.374	26496	Thhalv10013363m PACid:20206179	493	121622	487723 PACid:16049680	902.123	26496	Thhalv10013363m PACid:20206179
Ta1.0_00831mRNA1	7	7.75911e-28	112025	908867 PACid:16040083	93.5484	27023	Thhalv10015223m PACid:20206709	96.7742	27023	Thhalv10015223m PACid:20206709	71	112025	908867 PACid:16040083	99.7525	112025	908867 PACid:16040083
Ta1.0_00832mRNA1	10	0	26956	Thhalv10013744m PACid:20206642	95.3552	26956	Thhalv10013744m PACid:20206642	96.9945	26956	Thhalv10013744m PACid:20206642	372	26957	Thhalv10013764m PACid:20206643	679.478	26956	Thhalv10013744m PACid:20206642
Ta1.0_00833mRNA1	10	5.08718e-66	40175	Bra009372 PACid:22694401	95.4545	25270	Thhalv10014921m PACid:20204945	98.8636	25270	Thhalv10014921m PACid:20204945	108	103790	AT5G09240.1_|_Symbols:_|_ssDNA-binding_transcriptional_regulator_| chr5:2873893-2874780 REVERSE LENGTH=110	199.904	40175	Bra009372 PACid:22694401
Ta1.0_00834mRNA1	10	5.47343e-86	23680	Thhalv10014638m PACid:20203344	84.2324	23680	Thhalv10014638m PACid:20203344	85.0622	23680	Thhalv10014638m PACid:20203344	215	44150	Bra024244 PACid:22698376	261.536	23680	Thhalv10014638m PACid:20203344
Ta1.0_00835mRNA1	10	1.14359e-58	105946	487736 PACid:16034004	96.4286	25333	Thhalv10015068m PACid:20205009	97.8261	105946	487736 PACid:16034004	111	25333	Thhalv10015068m PACid:20205009	181.415	105946	487736 PACid:16034004
Ta1.0_00836mRNA1	20	1.55113e-170	38353	Bra009375 PACid:22692579	93.1034	161496	Carubv10002943m PACid:20908938	95.0739	122228	487738 PACid:16050286	292	122228	487738 PACid:16050286	493.041	38353	Bra009375 PACid:22692579
Ta1.0_00837mRNA1	10	7.84299e-09	24600	Thhalv10015955m PACid:20204273	81.4815	24600	Thhalv10015955m PACid:20204273	96.1538	118533	908558 PACid:16046591	28	136605	872535 PACid:16064663	51.6026	24600	Thhalv10015955m PACid:20204273
Ta1.0_00838mRNA1	10	1.02044e-25	24600	Thhalv10015955m PACid:20204273	54.5455	24600	Thhalv10015955m PACid:20204273	66.6667	24600	Thhalv10015955m PACid:20204273	99	24600	Thhalv10015955m PACid:20204273	98.9821	24600	Thhalv10015955m PACid:20204273
Ta1.0_00839mRNA1	10	0	24469	Thhalv10013452m PACid:20204141	92.1914	103917	AT5G09300.2_|_Symbols:_|_Thiamin_diphosphate-binding_fold_(THDP-binding)_superfamily_protein_| chr5:2884282-2886291 REVERSE LENGTH=401	95.9698	103917	AT5G09300.2_|_Symbols:_|_Thiamin_diphosphate-binding_fold_(THDP-binding)_superfamily_protein_| chr5:2884282-2886291 REVERSE LENGTH=401	469	24469	Thhalv10013452m PACid:20204141	826.624	24469	Thhalv10013452m PACid:20204141
Ta1.0_00840mRNA1	7	1.02917e-71	24232	Thhalv10014951m PACid:20203903	95.5357	24232	Thhalv10014951m PACid:20203903	96.4286	24232	Thhalv10014951m PACid:20203903	112	24232	Thhalv10014951m PACid:20203903	217.238	24232	Thhalv10014951m PACid:20203903
Ta1.0_00841mRNA1	13	0	123721	487743 PACid:16051779	89.5928	24167	Thhalv10012815m PACid:20203837	94.1176	24167	Thhalv10012815m PACid:20203837	745	123721	487743 PACid:16051779	1058.51	123721	487743 PACid:16051779
Ta1.0_00842mRNA1	11	0	26146	Thhalv10013784m PACid:20205827	87.7888	26147	Thhalv10014174m PACid:20205828	91.0891	26147	Thhalv10014174m PACid:20205828	411	109763	487745 PACid:16037821	589.726	26146	Thhalv10013784m PACid:20205827
Ta1.0_00843mRNA1	2	3.11328e-18	19621	Thhalv10005255m PACid:20199226	86.4865	19621	Thhalv10005255m PACid:20199226	94.5946	19621	Thhalv10005255m PACid:20199226	37	19621	Thhalv10005255m PACid:20199226	72.7886	19621	Thhalv10005255m PACid:20199226
Ta1.0_00844mRNA1	10	0	116949	487746 PACid:16045007	87.2207	116949	487746 PACid:16045007	92.2252	116949	487746 PACid:16045007	1132	34536	Bra031936 PACid:22688762	1905.18	116949	487746 PACid:16045007
Ta1.0_00845mRNA1	10	0	125994	487747 PACid:16054052	87.8049	125994	487747 PACid:16054052	92.1603	125994	487747 PACid:16054052	572	25439	Thhalv10015612m PACid:20205117	983.786	125994	487747 PACid:16054052
Ta1.0_00846mRNA1	10	1.63658e-53	24484	Thhalv10014820m PACid:20204157	64.3678	17167	Thhalv10002896m PACid:20196754	75.8621	17167	Thhalv10002896m PACid:20196754	178	42811	Bra024265 PACid:22697037	172.94	24484	Thhalv10014820m PACid:20204157
Ta1.0_00847mRNA1	30	3.01402e-116	131752	494031 PACid:16059810	58.8997	131752	494031 PACid:16059810	71.521	131752	494031 PACid:16059810	325	19780	Thhalv10004581m PACid:20199385	359.377	131752	494031 PACid:16059810
Ta1.0_00848mRNA1	10	4.26158e-148	16660	Thhalv10002636m PACid:20196237	84.3636	16660	Thhalv10002636m PACid:20196237	88.7273	16660	Thhalv10002636m PACid:20196237	274	16660	Thhalv10002636m PACid:20196237	421.009	16660	Thhalv10002636m PACid:20196237
Ta1.0_00849mRNA1	10	0	162685	Carubv10001155m PACid:20910138	84.1823	26227	Thhalv10013574m PACid:20205908	87.6676	26227	Thhalv10013574m PACid:20205908	369	26227	Thhalv10013574m PACid:20205908	536.954	162685	Carubv10001155m PACid:20910138
Ta1.0_00850mRNA1	10	0	24880	Thhalv10012666m PACid:20204554	96.1628	24880	Thhalv10012666m PACid:20204554	97.907	162979	Carubv10000201m PACid:20910436	884	113848	325492 PACid:16041906	1417.91	24880	Thhalv10012666m PACid:20204554
Ta1.0_00851mRNA1	10	0	24317	Thhalv10012552m PACid:20203988	87.2024	24317	Thhalv10012552m PACid:20203988	90.1786	24317	Thhalv10012552m PACid:20203988	1026	113476	919730 PACid:16041534	1724.14	24317	Thhalv10012552m PACid:20203988
Ta1.0_00852mRNA1	10	0	39836	Bra009383 PACid:22694062	93.0348	25244	Thhalv10013019m PACid:20204919	96.1857	25244	Thhalv10013019m PACid:20204919	619	123027	325494 PACid:16051085	1041.95	39836	Bra009383 PACid:22694062
Ta1.0_00853mRNA1	10	0	102194	AT5G09430.1_|_Symbols:_|_alpha/beta-Hydrolases_superfamily_protein_| chr5:2932162-2933362 FORWARD LENGTH=311	97.1061	102194	AT5G09430.1_|_Symbols:_|_alpha/beta-Hydrolases_superfamily_protein_| chr5:2932162-2933362 FORWARD LENGTH=311	99.3569	102194	AT5G09430.1_|_Symbols:_|_alpha/beta-Hydrolases_superfamily_protein_| chr5:2932162-2933362 FORWARD LENGTH=311	314	36102	Bra028636 PACid:22690328	628.632	102194	AT5G09430.1_|_Symbols:_|_alpha/beta-Hydrolases_superfamily_protein_| chr5:2932162-2933362 FORWARD LENGTH=311
Ta1.0_00854mRNA1	10	0	25678	Thhalv10014244m PACid:20205357	93.5811	25678	Thhalv10014244m PACid:20205357	95.9459	25678	Thhalv10014244m PACid:20205357	305	102891	AT5G64260.1_|_Symbols:_EXL2_|_EXORDIUM_like_2_| chr5:25703980-25704897 FORWARD LENGTH=305	562.762	25678	Thhalv10014244m PACid:20205357
Ta1.0_00855mRNA1	6	9.5274e-10	33476	Bra028633 PACid:22687702	67.7419	113836	496633 PACid:16041894	78.7879	19390	Thhalv10005132m PACid:20198995	114	33476	Bra028633 PACid:22687702	54.6842	33476	Bra028633 PACid:22687702
Ta1.0_00856mRNA1	11	4.85689e-160	23477	Thhalv10013686m PACid:20203138	86.014	23477	Thhalv10013686m PACid:20203138	94.4882	37295	Bra028632 PACid:22691521	286	23477	Thhalv10013686m PACid:20203138	459.914	23477	Thhalv10013686m PACid:20203138
Ta1.0_00857mRNA1	12	1.16532e-121	102481	AT5G09460.1_|_Symbols:_|_sequence-specific_DNA_binding_transcription_factors;transcription_regulators_| chr5:2944437-2945417 REVERSE LENGTH=326	84.0426	27038	Thhalv10015779m PACid:20206724	90.4255	27038	Thhalv10015779m PACid:20206724	324	162913	Carubv10003815m PACid:20910370	358.221	102481	AT5G09460.1_|_Symbols:_|_sequence-specific_DNA_binding_transcription_factors;transcription_regulators_| chr5:2944437-2945417 REVERSE LENGTH=326
Ta1.0_00858mRNA1	10	7.38917e-172	24876	Thhalv10016015m PACid:20204550	94.2943	24876	Thhalv10016015m PACid:20204550	96.6967	24876	Thhalv10016015m PACid:20204550	338	123863	861343 PACid:16051921	486.878	24876	Thhalv10016015m PACid:20204550
Ta1.0_00859mRNA1	30	8.0068e-82	144523	Carubv10010394m PACid:20891825	100	114034	470404 PACid:16042092	100	114034	470404 PACid:16042092	141	144523	Carubv10010394m PACid:20891825	256.144	144523	Carubv10010394m PACid:20891825
Ta1.0_00860mRNA1	10	1.5395e-137	111624	487771 PACid:16039682	73.2852	111624	487771 PACid:16039682	81.9495	111624	487771 PACid:16039682	288	165047	Carubv10026348m PACid:20912530	396.741	111624	487771 PACid:16039682
Ta1.0_00861mRNA1	10	0	161670	Carubv10003247m PACid:20909113	99.0676	161670	Carubv10003247m PACid:20909113	99.3007	161670	Carubv10003247m PACid:20909113	429	161670	Carubv10003247m PACid:20909113	882.863	161670	Carubv10003247m PACid:20909113
Ta1.0_00862mRNA1	46	1.71681e-82	101302	AT5G09560.1_|_Symbols:_|_RNA-binding_KH_domain-containing_protein_| chr5:2967170-2969655 FORWARD LENGTH=612	54.9505	121066	886718 PACid:16049124	67.3267	121066	886718 PACid:16049124	579	101302	AT5G09560.1_|_Symbols:_|_RNA-binding_KH_domain-containing_protein_| chr5:2967170-2969655 FORWARD LENGTH=612	275.404	101302	AT5G09560.1_|_Symbols:_|_RNA-binding_KH_domain-containing_protein_| chr5:2967170-2969655 FORWARD LENGTH=612
Ta1.0_00863mRNA1	10	4.57986e-56	25721	Thhalv10014959m PACid:20205400	79.3388	25721	Thhalv10014959m PACid:20205400	87.6033	25721	Thhalv10014959m PACid:20205400	122	41736	Bra024293 PACid:22695962	177.563	25721	Thhalv10014959m PACid:20205400
Ta1.0_00864mRNA1	10	0	24669	Thhalv10013860m PACid:20204342	89.4879	24669	Thhalv10013860m PACid:20204342	92.9919	24669	Thhalv10013860m PACid:20204342	371	24669	Thhalv10013860m PACid:20204342	635.565	24669	Thhalv10013860m PACid:20204342
Ta1.0_00865mRNA1	10	0	24258	Thhalv10012864m PACid:20203929	95.1684	24258	Thhalv10012864m PACid:20203929	97.7941	33314	Bra028628 PACid:22687540	683	24258	Thhalv10012864m PACid:20203929	1295.8	24258	Thhalv10012864m PACid:20203929
Ta1.0_00866mRNA1	10	3.78216e-120	24599	Thhalv10016099m PACid:20204272	86.4486	24599	Thhalv10016099m PACid:20204272	90.1869	24599	Thhalv10016099m PACid:20204272	216	163363	Carubv10001939m PACid:20910824	345.51	24599	Thhalv10016099m PACid:20204272
Ta1.0_00867mRNA1	10	6.40959e-153	24495	Thhalv10015818m PACid:20204168	65.4696	24495	Thhalv10015818m PACid:20204168	76.5193	24495	Thhalv10015818m PACid:20204168	362	24495	Thhalv10015818m PACid:20204168	446.432	24495	Thhalv10015818m PACid:20204168
Ta1.0_00868mRNA1	20	1.47922e-130	25486	Thhalv10013332m PACid:20205164	91.4141	101341	AT5G09620.1_|_Symbols:_|_Octicosapeptide/Phox/Bem1p_family_protein_| chr5:2983757-2985352 REVERSE LENGTH=531	95.4545	101341	AT5G09620.1_|_Symbols:_|_Octicosapeptide/Phox/Bem1p_family_protein_| chr5:2983757-2985352 REVERSE LENGTH=531	232	19684	Thhalv10004027m PACid:20199289	390.963	25486	Thhalv10013332m PACid:20205164
Ta1.0_00869mRNA1	10	0	26412	Thhalv10013917m PACid:20206095	74.1602	26412	Thhalv10013917m PACid:20206095	83.2041	26412	Thhalv10013917m PACid:20206095	385	154577	Carubv10023412m PACid:20901951	521.546	26412	Thhalv10013917m PACid:20206095
Ta1.0_00870mRNA1	10	0	26676	Thhalv10015495m PACid:20206360	77.9412	26676	Thhalv10015495m PACid:20206360	85.2941	26676	Thhalv10015495m PACid:20206360	392	24896	Thhalv10016050m PACid:20204571	647.892	26676	Thhalv10015495m PACid:20206360
Ta1.0_00871mRNA1	10	4.07065e-42	107483	487780 PACid:16035541	65.4545	107483	487780 PACid:16035541	74.5455	107483	487780 PACid:16035541	94	26676	Thhalv10015495m PACid:20206360	148.673	107483	487780 PACid:16035541
Ta1.0_00872mRNA1	10	0	58232	Bra006029 PACid:22712458	98.2332	23958	Thhalv10014221m PACid:20203626	99.6466	23958	Thhalv10014221m PACid:20203626	300	101250	AT5G09650.1_|_Symbols:_AtPPa6,_PPa6_|_pyrophosphorylase_6_| chr5:2991331-2993117 REVERSE LENGTH=300	578.941	58232	Bra006029 PACid:22712458
Ta1.0_00873mRNA1	10	0	24773	Thhalv10013930m PACid:20204447	98.8827	24773	Thhalv10013930m PACid:20204447	99.4413	35341	Bra028624 PACid:22689567	358	24773	Thhalv10013930m PACid:20204447	716.072	24772	Thhalv10013748m PACid:20204446
Ta1.0_00874mRNA1	10	0	26297	Thhalv10013049m PACid:20205978	91.1504	26298	Thhalv10013512m PACid:20205979	94.9115	26298	Thhalv10013512m PACid:20205979	597	164174	Carubv10026073m PACid:20911651	966.837	26297	Thhalv10013049m PACid:20205978
Ta1.0_00875mRNA1	10	6.27687e-132	26302	Thhalv10014525m PACid:20205983	93.0328	122148	494025 PACid:16050206	95.9016	122148	494025 PACid:16050206	247	148935	Carubv10007365m PACid:20896274	378.252	26302	Thhalv10014525m PACid:20205983
Ta1.0_00876mRNA1	10	1.97375e-120	23930	Thhalv10014682m PACid:20203598	88.3495	23930	Thhalv10014682m PACid:20203598	90.2913	23930	Thhalv10014682m PACid:20203598	212	132511	487788 PACid:16060569	346.28	23930	Thhalv10014682m PACid:20203598
Ta1.0_00877mRNA1	10	0	122652	487791 PACid:16050710	89.1192	122652	487791 PACid:16050710	93.7824	122652	487791 PACid:16050710	418	19659	Thhalv10004289m PACid:20199264	652.514	122652	487791 PACid:16050710
Ta1.0_00878mRNA1	10	0	25854	Thhalv10012739m PACid:20205533	88.1596	25854	Thhalv10012739m PACid:20205533	94.4659	25854	Thhalv10012739m PACid:20205533	784	165809	Carubv10025915m PACid:20913303	1350.11	25854	Thhalv10012739m PACid:20205533
Ta1.0_00879mRNA1	11	0	26122	Thhalv10013550m PACid:20205803	94.7598	26122	Thhalv10013550m PACid:20205803	94.9782	26122	Thhalv10013550m PACid:20205803	443	101481	AT5G09740.1_|_Symbols:_HAM2_|_histone_acetyltransferase_of_the_MYST_family_2_| chr5:3022141-3024711 REVERSE LENGTH=445	894.419	26122	Thhalv10013550m PACid:20205803
Ta1.0_00880mRNA1	10	6.63128e-62	37144	Bra028620 PACid:22691370	83.4171	24206	Thhalv10015330m PACid:20203877	90.9091	17811	Thhalv10029526m PACid:20197410	208	101453	AT5G09750.1_|_Symbols:_HEC3_|_basic_helix-loop-helix_(bHLH)_DNA-binding_superfamily_protein_| chr5:3026401-3027075 REVERSE LENGTH=224	197.593	37144	Bra028620 PACid:22691370
Ta1.0_00881mRNA1	10	0	101464	AT5G09760.1_|_Symbols:_|_Plant_invertase/pectin_methylesterase_inhibitor_superfamily_| chr5:3032446-3034364 FORWARD LENGTH=551	91.3628	101464	AT5G09760.1_|_Symbols:_|_Plant_invertase/pectin_methylesterase_inhibitor_superfamily_| chr5:3032446-3034364 FORWARD LENGTH=551	95.5854	101464	AT5G09760.1_|_Symbols:_|_Plant_invertase/pectin_methylesterase_inhibitor_superfamily_| chr5:3032446-3034364 FORWARD LENGTH=551	570	160536	Carubv10000564m PACid:20907974	1003.05	101464	AT5G09760.1_|_Symbols:_|_Plant_invertase/pectin_methylesterase_inhibitor_superfamily_| chr5:3032446-3034364 FORWARD LENGTH=551
Ta1.0_00882mRNA1	10	1.6745e-89	110729	908925 PACid:16038787	89.1566	110729	908925 PACid:16038787	93.3735	23780	Thhalv10014895m PACid:20203444	160	110729	908925 PACid:16038787	264.233	110729	908925 PACid:16038787
Ta1.0_00883mRNA1	10	0	163213	Carubv10001176m PACid:20910672	90.5882	37815	Bra009403 PACid:22692041	96.0784	37815	Bra009403 PACid:22692041	380	163213	Carubv10001176m PACid:20910672	615.92	163213	Carubv10001176m PACid:20910672
Ta1.0_00884mRNA1	10	2.76802e-43	39223	Bra009082 PACid:22693449	83.8384	24308	Thhalv10015116m PACid:20203979	89.6907	109844	908929 PACid:16037902	100	39223	Bra009082 PACid:22693449	141.354	39223	Bra009082 PACid:22693449
Ta1.0_00885mRNA1	10	0	160725	Carubv10001188m PACid:20908164	97.416	160725	Carubv10001188m PACid:20908164	97.416	160725	Carubv10001188m PACid:20908164	377	160725	Carubv10001188m PACid:20908164	776.163	160725	Carubv10001188m PACid:20908164
Ta1.0_00886mRNA1	10	9.98984e-180	25024	Thhalv10014407m PACid:20204699	92.8302	25024	Thhalv10014407m PACid:20204699	97.7358	25024	Thhalv10014407m PACid:20204699	273	104026	AT5G09820.2_|_Symbols:_|_Plastid-lipid_associated_protein_PAP_/_fibrillin_family_protein_| chr5:3056090-3057380 REVERSE LENGTH=273	501.516	25024	Thhalv10014407m PACid:20204699
Ta1.0_00887mRNA1	10	2.58843e-49	23956	Thhalv10015138m PACid:20203624	96.7391	118936	487805 PACid:16046994	97.8495	23956	Thhalv10015138m PACid:20203624	93	23956	Thhalv10015138m PACid:20203624	156.377	23956	Thhalv10015138m PACid:20203624
Ta1.0_00888mRNA1	10	0	25952	Thhalv10012635m PACid:20205632	79.3651	25952	Thhalv10012635m PACid:20205632	86.2812	25952	Thhalv10012635m PACid:20205632	869	25952	Thhalv10012635m PACid:20205632	1326.23	25952	Thhalv10012635m PACid:20205632
Ta1.0_00889mRNA1	13	1.59121e-170	25756	Thhalv10013991m PACid:20205435	92.7778	25756	Thhalv10013991m PACid:20205435	94.1667	25756	Thhalv10013991m PACid:20205435	364	128577	861378 PACid:16056635	485.337	25756	Thhalv10013991m PACid:20205435
Ta1.0_00890mRNA1	10	0	26452	Thhalv10013059m PACid:20206135	75.52	26452	Thhalv10013059m PACid:20206135	80	26452	Thhalv10013059m PACid:20206135	608	35378	Bra028613 PACid:22689604	837.025	26452	Thhalv10013059m PACid:20206135
Ta1.0_00891mRNA1	10	0	26221	Thhalv10012521m PACid:20205902	93.6685	26221	Thhalv10012521m PACid:20205902	95.2514	26221	Thhalv10012521m PACid:20205902	1089	105914	496689 PACid:16033972	1925.21	26221	Thhalv10012521m PACid:20205902
Ta1.0_00892mRNA1	15	0	132222	861382 PACid:16060280	82.8571	26209	Thhalv10013005m PACid:20205890	94.2857	26209	Thhalv10013005m PACid:20205890	399	26209	Thhalv10013005m PACid:20205890	635.95	132222	861382 PACid:16060280
Ta1.0_00893mRNA1	10	0	133147	487814 PACid:16061205	98.1859	133147	487814 PACid:16061205	99.5465	133147	487814 PACid:16061205	441	133147	487814 PACid:16061205	843.573	133147	487814 PACid:16061205
Ta1.0_00894mRNA1	12	5.45888e-46	54624	Bra005950 PACid:22708850	54.2857	66071	Bra017073 PACid:22720297	69.1781	55414	Bra005948 PACid:22709640	169	55512	Bra006369 PACid:22709738	155.606	54624	Bra005950 PACid:22708850
Ta1.0_00895mRNA1	10	0	109109	325538 PACid:16037167	80.9231	109109	325538 PACid:16037167	85.8462	109109	325538 PACid:16037167	364	41207	Bra024329 PACid:22695433	509.22	109109	325538 PACid:16037167
Ta1.0_00896mRNA1	10	7.53919e-90	161804	Carubv10002229m PACid:20909247	88.0734	23843	Thhalv10014981m PACid:20203509	91.7431	23843	Thhalv10014981m PACid:20203509	138	161804	Carubv10002229m PACid:20909247	263.848	161804	Carubv10002229m PACid:20909247
Ta1.0_00897mRNA1	10	3.25891e-50	25186	Thhalv10015061m PACid:20204861	87.6033	25186	Thhalv10015061m PACid:20204861	90.0826	25186	Thhalv10015061m PACid:20204861	117	166234	Carubv10027388m PACid:20913733	160.229	25186	Thhalv10015061m PACid:20204861
Ta1.0_00898mRNA1	10	0	107186	908949 PACid:16035244	92.5234	107186	908949 PACid:16035244	95.514	107186	908949 PACid:16035244	536	101165	AT5G09970.1_|_Symbols:_CYP78A7_|_cytochrome_P450,_family_78,_subfamily_A,_polypeptide_7_| chr5:3112241-3113987 FORWARD LENGTH=536	996.882	107186	908949 PACid:16035244
Ta1.0_00899mRNA1	5	3.11318e-16	37735	Bra009068 PACid:22691961	50	37735	Bra009068 PACid:22691961	57.1429	37735	Bra009068 PACid:22691961	86	101186	AT5G09990.1_|_Symbols:_PROPEP5_|_elicitor_peptide_5_precursor_| chr5:3124623-3124976 FORWARD LENGTH=86	69.707	37735	Bra009068 PACid:22691961
Ta1.0_00900mRNA1	10	3.45342e-126	24488	Thhalv10014442m PACid:20204161	79.798	161708	Carubv10001864m PACid:20909151	84.9421	24488	Thhalv10014442m PACid:20204161	259	24488	Thhalv10014442m PACid:20204161	364.77	24488	Thhalv10014442m PACid:20204161
Ta1.0_00901mRNA1	10	3.97438e-68	24602	Thhalv10015506m PACid:20204275	85.4167	39786	Bra009066 PACid:22694012	91.6667	39786	Bra009066 PACid:22694012	143	24602	Thhalv10015506m PACid:20204275	207.994	24602	Thhalv10015506m PACid:20204275
Ta1.0_00902mRNA1	10	0	26370	Thhalv10012534m PACid:20206052	93.5328	26370	Thhalv10012534m PACid:20206052	96.4286	26370	Thhalv10012534m PACid:20206052	1036	26370	Thhalv10012534m PACid:20206052	1812.35	26370	Thhalv10012534m PACid:20206052
Ta1.0_00903mRNA1	19	2.56644e-163	160799	Carubv10001554m PACid:20908238	95.2703	105178	AT5G10030.2_|_Symbols:_TGA4_|_TGACG_motif-binding_factor_4_| chr5:3137648-3139295 REVERSE LENGTH=364	95.9732	24346	Thhalv10013890m PACid:20204018	305	160799	Carubv10001554m PACid:20908238	462.225	160799	Carubv10001554m PACid:20908238
Ta1.0_00904mRNA1	10	1.00619e-33	23651	Thhalv10015184m PACid:20203315	83.7838	23651	Thhalv10015184m PACid:20203315	85.1351	40055	Bra009062 PACid:22694281	74	23651	Thhalv10015184m PACid:20203315	114.775	23651	Thhalv10015184m PACid:20203315
Ta1.0_00905mRNA1	10	0	26810	Thhalv10014330m PACid:20206494	97.5	26810	Thhalv10014330m PACid:20206494	98.5714	26810	Thhalv10014330m PACid:20206494	284	20258	Thhalv10004715m PACid:20199863	568.54	26810	Thhalv10014330m PACid:20206494
Ta1.0_00906mRNA1	10	1.04694e-173	26810	Thhalv10014330m PACid:20206494	86.4286	26810	Thhalv10014330m PACid:20206494	93.9286	26810	Thhalv10014330m PACid:20206494	284	20258	Thhalv10004715m PACid:20199863	489.189	26810	Thhalv10014330m PACid:20206494
Ta1.0_00907mRNA1	25	4.41728e-66	22452	Thhalv10022802m PACid:20202097	93.617	100398	AT5G03340.1_|_Symbols:_|_ATPase,_AAA-type,_CDC48_protein_| chr5:810091-813133 REVERSE LENGTH=810	93.617	100398	AT5G03340.1_|_Symbols:_|_ATPase,_AAA-type,_CDC48_protein_| chr5:810091-813133 REVERSE LENGTH=810	196	121305	319609 PACid:16049363	217.624	22452	Thhalv10022802m PACid:20202097
Ta1.0_00908mRNA1	10	2.41551e-30	26810	Thhalv10014330m PACid:20206494	46.5278	26810	Thhalv10014330m PACid:20206494	54.8611	37065	Bra028603 PACid:22691291	124	26810	Thhalv10014330m PACid:20206494	114.005	26810	Thhalv10014330m PACid:20206494
Ta1.0_00909mRNA1	10	0	23525	Thhalv10013419m PACid:20203188	86.5263	121165	487831 PACid:16049223	91.1579	121165	487831 PACid:16049223	478	23525	Thhalv10013419m PACid:20203188	709.909	23525	Thhalv10013419m PACid:20203188
Ta1.0_00910mRNA1	10	2.3146e-143	26552	Thhalv10014396m PACid:20206236	85.9922	26552	Thhalv10014396m PACid:20206236	86.7704	26552	Thhalv10014396m PACid:20206236	261	124533	487833 PACid:16052591	408.297	26552	Thhalv10014396m PACid:20206236
Ta1.0_00911mRNA1	10	0	23586	Thhalv10013235m PACid:20203250	87.0183	23586	Thhalv10013235m PACid:20203250	91.0751	23586	Thhalv10013235m PACid:20203250	518	132483	487834 PACid:16060541	824.698	23586	Thhalv10013235m PACid:20203250
Ta1.0_00912mRNA1	10	0	25209	Thhalv10013054m PACid:20204884	88.5382	25209	Thhalv10013054m PACid:20204884	92.3588	25209	Thhalv10013054m PACid:20204884	597	20513	Thhalv10003869m PACid:20200119	966.066	25209	Thhalv10013054m PACid:20204884
Ta1.0_00913mRNA1	10	0	108581	350217 PACid:16036639	93.1408	105152	AT5G10100.2_|_Symbols:_TPPI_|_Haloacid_dehalogenase-like_hydrolase_(HAD)_superfamily_protein_| chr5:3158019-3160107 FORWARD LENGTH=343	97.8339	105152	AT5G10100.2_|_Symbols:_TPPI_|_Haloacid_dehalogenase-like_hydrolase_(HAD)_superfamily_protein_| chr5:3158019-3160107 FORWARD LENGTH=343	332	18853	Thhalv10004405m PACid:20198458	596.275	108581	350217 PACid:16036639
Ta1.0_00914mRNA1	10	6.20809e-138	25470	Thhalv10014214m PACid:20205148	77.0833	55745	Bra006048 PACid:22709971	84.7222	55745	Bra006048 PACid:22709971	333	19093	Thhalv10004547m PACid:20198698	398.667	25470	Thhalv10014214m PACid:20205148
Ta1.0_00915mRNA1	18	3.46441e-106	57292	Bra006050 PACid:22711518	86.6071	112598	487838 PACid:16040656	89.2857	112598	487838 PACid:16040656	352	41649	Bra024354 PACid:22695875	318.161	57292	Bra006050 PACid:22711518
Ta1.0_00916mRNA1	10	1.1719e-100	161599	Carubv10002136m PACid:20909041	85.3659	161599	Carubv10002136m PACid:20909041	92.6829	161599	Carubv10002136m PACid:20909041	164	161599	Carubv10002136m PACid:20909041	292.352	161599	Carubv10002136m PACid:20909041
Ta1.0_00917mRNA1	10	2.47837e-91	24112	Thhalv10014726m PACid:20203782	89.7059	24112	Thhalv10014726m PACid:20203782	93.5673	104550	AT5G10140.2_|_Symbols:_FLC,_FLF,_AGL25_|_K-box_region_and_MADS-box_transcription_factor_family_protein_| chr5:3173877-3179339 REVERSE LENGTH=167	197	24112	Thhalv10014726m PACid:20203782	271.552	24112	Thhalv10014726m PACid:20203782
Ta1.0_00918mRNA1	10	0	24725	Thhalv10013690m PACid:20204399	85.1485	24725	Thhalv10013690m PACid:20204399	91.3366	24725	Thhalv10013690m PACid:20204399	404	163137	Carubv10001062m PACid:20910596	636.336	24725	Thhalv10013690m PACid:20204399
Ta1.0_00919mRNA1	10	5.12651e-141	24421	Thhalv10014496m PACid:20204093	92.3767	24421	Thhalv10014496m PACid:20204093	95.5157	24421	Thhalv10014496m PACid:20204093	223	24421	Thhalv10014496m PACid:20204093	400.593	24421	Thhalv10014496m PACid:20204093
Ta1.0_00920mRNA1	10	0	99572	AT5G10170.1_|_Symbols:_ATMIPS3,_MIPS3_|_myo-inositol-1-phosphate_synthase_3_| chr5:3187538-3190161 REVERSE LENGTH=510	96.2745	99572	AT5G10170.1_|_Symbols:_ATMIPS3,_MIPS3_|_myo-inositol-1-phosphate_synthase_3_| chr5:3187538-3190161 REVERSE LENGTH=510	98.8235	99572	AT5G10170.1_|_Symbols:_ATMIPS3,_MIPS3_|_myo-inositol-1-phosphate_synthase_3_| chr5:3187538-3190161 REVERSE LENGTH=510	510	99572	AT5G10170.1_|_Symbols:_ATMIPS3,_MIPS3_|_myo-inositol-1-phosphate_synthase_3_| chr5:3187538-3190161 REVERSE LENGTH=510	1024.23	99572	AT5G10170.1_|_Symbols:_ATMIPS3,_MIPS3_|_myo-inositol-1-phosphate_synthase_3_| chr5:3187538-3190161 REVERSE LENGTH=510
Ta1.0_00921mRNA1	10	0	26698	Thhalv10012871m PACid:20206382	91.2722	36147	Bra028595 PACid:22690373	94.0828	36147	Bra028595 PACid:22690373	677	26698	Thhalv10012871m PACid:20206382	1108.59	26698	Thhalv10012871m PACid:20206382
Ta1.0_00922mRNA1	10	0	26897	Thhalv10013341m PACid:20206582	91.5493	26897	Thhalv10013341m PACid:20206582	95.9759	26897	Thhalv10013341m PACid:20206582	497	26897	Thhalv10013341m PACid:20206582	863.988	26897	Thhalv10013341m PACid:20206582
Ta1.0_00923mRNA1	10	0	127635	908977 PACid:16055693	98.0952	127635	908977 PACid:16055693	99.5238	127635	908977 PACid:16055693	631	24284	Thhalv10012959m PACid:20203955	1198.34	127635	908977 PACid:16055693
Ta1.0_00924mRNA1	10	2.00005e-116	23906	Thhalv10014734m PACid:20203573	85.7143	23906	Thhalv10014734m PACid:20203573	92.7419	39808	Bra009050 PACid:22694034	197	163394	Carubv10002581m PACid:20910855	335.109	23906	Thhalv10014734m PACid:20203573
Ta1.0_00925mRNA1	10	0.00103853	40056	Bra009047 PACid:22694282	77.7778	105029	AT5G65020.2_|_Symbols:_ANNAT2_|_annexin_2_| chr5:25974366-25975554 FORWARD LENGTH=302	94.4444	105029	AT5G65020.2_|_Symbols:_ANNAT2_|_annexin_2_| chr5:25974366-25975554 FORWARD LENGTH=302	27	40056	Bra009047 PACid:22694282	38.5058	40056	Bra009047 PACid:22694282
Ta1.0_00926mRNA1	10	0	24783	Thhalv10014136m PACid:20204457	92.79	24783	Thhalv10014136m PACid:20204457	96.2382	24783	Thhalv10014136m PACid:20204457	318	24783	Thhalv10014136m PACid:20204457	610.912	24783	Thhalv10014136m PACid:20204457
Ta1.0_00927mRNA1	12	5.49429e-175	24448	Thhalv10013818m PACid:20204120	76.9231	131810	874397 PACid:16059868	92.3077	131810	874397 PACid:16059868	368	125277	487861 PACid:16053335	496.893	24448	Thhalv10013818m PACid:20204120
Ta1.0_00928mRNA1	10	0	25549	Thhalv10013088m PACid:20205228	97.2366	25549	Thhalv10013088m PACid:20205228	98.9637	25549	Thhalv10013088m PACid:20205228	580	18857	Thhalv10003890m PACid:20198462	1110.52	25549	Thhalv10013088m PACid:20205228
Ta1.0_00929mRNA1	19	0	108373	861423 PACid:16036431	88.8325	26275	Thhalv10015906m PACid:20205956	93.401	26275	Thhalv10015906m PACid:20205956	524	108373	861423 PACid:16036431	612.453	108373	861423 PACid:16036431
Ta1.0_00930mRNA1	8	7.3011e-08	40056	Bra009047 PACid:22694282	63.4146	40056	Bra009047 PACid:22694282	76.3158	26275	Thhalv10015906m PACid:20205956	54	163589	Carubv10003829m PACid:20911050	50.8322	40056	Bra009047 PACid:22694282
Ta1.0_00931mRNA1	10	1.0818e-145	23584	Thhalv10014689m PACid:20203248	95.6522	23584	Thhalv10014689m PACid:20203248	99.0338	161815	Carubv10001971m PACid:20909258	207	23584	Thhalv10014689m PACid:20203248	410.223	23584	Thhalv10014689m PACid:20203248
Ta1.0_00932mRNA1	10	0	99748	AT5G10270.1_|_Symbols:_CDKC;1_|_cyclin-dependent_kinase_C;1_| chr5:3221715-3224674 REVERSE LENGTH=505	78.9474	132327	487853 PACid:16060385	85.0688	99748	AT5G10270.1_|_Symbols:_CDKC;1_|_cyclin-dependent_kinase_C;1_| chr5:3221715-3224674 REVERSE LENGTH=505	517	36208	Bra031892 PACid:22690434	783.482	99748	AT5G10270.1_|_Symbols:_CDKC;1_|_cyclin-dependent_kinase_C;1_| chr5:3221715-3224674 REVERSE LENGTH=505
Ta1.0_00933mRNA1	10	1.46148e-179	25918	Thhalv10014028m PACid:20205597	83.6022	25918	Thhalv10014028m PACid:20205597	86.2903	25918	Thhalv10014028m PACid:20205597	341	162910	Carubv10003148m PACid:20910367	510.76	25918	Thhalv10014028m PACid:20205597
Ta1.0_00934mRNA1	10	0	26249	Thhalv10013001m PACid:20205930	97.9661	26249	Thhalv10013001m PACid:20205930	99.322	26249	Thhalv10013001m PACid:20205930	590	26249	Thhalv10013001m PACid:20205930	1065.06	26249	Thhalv10013001m PACid:20205930
Ta1.0_00935mRNA1	10	1.0904e-177	24438	Thhalv10014451m PACid:20204110	90.6615	24438	Thhalv10014451m PACid:20204110	95.3307	24438	Thhalv10014451m PACid:20204110	259	134400	481226 PACid:16062458	495.352	24438	Thhalv10014451m PACid:20204110
Ta1.0_00936mRNA1	10	7.0018e-71	40213	Bra009042 PACid:22694439	92.562	24711	Thhalv10015039m PACid:20204385	97.0297	125384	487859 PACid:16053442	122	99397	AT5G10310.1_|_Symbols:_|_unknown_protein;_FUNCTIONS_IN:_molecular_function_unknown;_INVOLVED_IN:_biological_process_unknown;_LOCATED_IN:_endomembrane_system;_EXPRESSED_IN:_17_plant_structures;_EXPRESSED_DURING:_10_growth_stages;_BEST_Arabidopsis_thaliana_protein_match_is:_unknown_protein_(TAIR:AT3G13898.1);_Has_1807_Blast_hits_to_1807_proteins_in_277_species:_Archae_-_0;_Bacteria_-_0;_Metazoa_-_7…	213.386	40213	Bra009042 PACid:22694439
Ta1.0_00937mRNA1	11	0	24448	Thhalv10013818m PACid:20204120	85.7143	131810	874397 PACid:16059868	96.4286	131810	874397 PACid:16059868	413	125277	487861 PACid:16053335	590.882	24448	Thhalv10013818m PACid:20204120
Ta1.0_00938mRNA1	10	1.59528e-108	103900	AT5G10350.1_|_Symbols:_|_RNA-binding_(RRM/RBD/RNP_motifs)_family_protein_| chr5:3255674-3257746 REVERSE LENGTH=217	90	103900	AT5G10350.1_|_Symbols:_|_RNA-binding_(RRM/RBD/RNP_motifs)_family_protein_| chr5:3255674-3257746 REVERSE LENGTH=217	93.617	25041	Thhalv10014717m PACid:20204716	190	162234	Carubv10001786m PACid:20909681	316.62	103900	AT5G10350.1_|_Symbols:_|_RNA-binding_(RRM/RBD/RNP_motifs)_family_protein_| chr5:3255674-3257746 REVERSE LENGTH=217
Ta1.0_00939mRNA1	10	4.67412e-155	23840	Thhalv10014596m PACid:20203506	88.75	23840	Thhalv10014596m PACid:20203506	91.6667	23840	Thhalv10014596m PACid:20203506	226	165029	Carubv10027070m PACid:20912512	436.032	23840	Thhalv10014596m PACid:20203506
Ta1.0_00940mRNA1	10	3.19144e-134	26346	Thhalv10014497m PACid:20206028	98.3936	26346	Thhalv10014497m PACid:20206028	99.5984	26346	Thhalv10014497m PACid:20206028	249	26346	Thhalv10014497m PACid:20206028	384.415	26346	Thhalv10014497m PACid:20206028
Ta1.0_00941mRNA1	10	0	24747	Thhalv10012419m PACid:20204421	85.5219	24747	Thhalv10012419m PACid:20204421	91.7508	24747	Thhalv10012419m PACid:20204421	1792	161950	Carubv10000025m PACid:20909393	3105.85	24747	Thhalv10012419m PACid:20204421
Ta1.0_00942mRNA1	10	3.50338e-130	25703	Thhalv10015812m PACid:20205382	73.3553	25703	Thhalv10015812m PACid:20205382	81.5789	25703	Thhalv10015812m PACid:20205382	303	123269	350245 PACid:16051327	378.637	25703	Thhalv10015812m PACid:20205382
Ta1.0_00943mRNA1	10	1.93234e-39	101810	AT5G65360.1_|_Symbols:_|_Histone_superfamily_protein_| chr5:26120099-26120509 REVERSE LENGTH=136	93.2584	101810	AT5G65360.1_|_Symbols:_|_Histone_superfamily_protein_| chr5:26120099-26120509 REVERSE LENGTH=136	95.5056	101810	AT5G65360.1_|_Symbols:_|_Histone_superfamily_protein_| chr5:26120099-26120509 REVERSE LENGTH=136	89	101810	AT5G65360.1_|_Symbols:_|_Histone_superfamily_protein_| chr5:26120099-26120509 REVERSE LENGTH=136	132.494	101810	AT5G65360.1_|_Symbols:_|_Histone_superfamily_protein_| chr5:26120099-26120509 REVERSE LENGTH=136
Ta1.0_00944mRNA1	10	0	25785	Thhalv10013869m PACid:20205464	81.0298	25785	Thhalv10013869m PACid:20205464	85.6369	25785	Thhalv10013869m PACid:20205464	369	25785	Thhalv10013869m PACid:20205464	551.977	25785	Thhalv10013869m PACid:20205464
Ta1.0_00945mRNA1	10	3.91929e-147	53066	Bra006059 PACid:22707292	74.5399	53066	Bra006059 PACid:22707292	80.9816	53066	Bra006059 PACid:22707292	309	53066	Bra006059 PACid:22707292	430.639	53066	Bra006059 PACid:22707292
Ta1.0_00946mRNA1	20	0	25744	Thhalv10015947m PACid:20205423	83.7161	25744	Thhalv10015947m PACid:20205423	92.4731	25744	Thhalv10015947m PACid:20205423	490	100619	AT5G44050.1_|_Symbols:_|_MATE_efflux_family_protein_| chr5:17722484-17726209 FORWARD LENGTH=491	759.985	25744	Thhalv10015947m PACid:20205423
Ta1.0_00947mRNA1	10	6.80796e-157	23536	Thhalv10014176m PACid:20203199	85.6164	23536	Thhalv10014176m PACid:20203199	89.726	23536	Thhalv10014176m PACid:20203199	292	160108	Carubv10001512m PACid:20907544	447.203	23536	Thhalv10014176m PACid:20203199
Ta1.0_00948mRNA1	10	6.09502e-169	23441	Thhalv10014501m PACid:20203101	98.7903	23441	Thhalv10014501m PACid:20203101	99.1935	23441	Thhalv10014501m PACid:20203101	248	23441	Thhalv10014501m PACid:20203101	472.626	23441	Thhalv10014501m PACid:20203101
Ta1.0_00949mRNA1	10	0	25542	Thhalv10015247m PACid:20205221	70.618	25542	Thhalv10015247m PACid:20205221	80.3445	25542	Thhalv10015247m PACid:20205221	1074	105354	AT5G65440.3_|_Symbols:_|_unknown_protein;_INVOLVED_IN:_biological_process_unknown;_EXPRESSED_IN:_22_plant_structures;_EXPRESSED_DURING:_13_growth_stages;_BEST_Arabidopsis_thaliana_protein_match_is:_unknown_protein_(TAIR:AT4G24610.1)._| chr5:26152015-26156896 FORWARD LENGTH=1125	1293.87	25542	Thhalv10015247m PACid:20205221
Ta1.0_00950mRNA1	10	0	26999	Thhalv10014198m PACid:20206685	93.7908	26999	Thhalv10014198m PACid:20206685	97.7124	26999	Thhalv10014198m PACid:20206685	307	34526	Bra028585 PACid:22688752	595.89	26999	Thhalv10014198m PACid:20206685
Ta1.0_00951mRNA1	19	9.13164e-44	162426	Carubv10002412m PACid:20909876	57.7181	10283	Thhalv10027810m PACid:20189817	71.6814	34096	Bra022730 PACid:22688322	172	36734	Bra022727 PACid:22690960	153.68	162426	Carubv10002412m PACid:20909876
Ta1.0_00952mRNA1	10	0	24218	Thhalv10012459m PACid:20203889	92.2188	24218	Thhalv10012459m PACid:20203889	95.5316	24218	Thhalv10012459m PACid:20203889	1282	24218	Thhalv10012459m PACid:20203889	2287.3	24218	Thhalv10012459m PACid:20203889
Ta1.0_00953mRNA1	10	4.51377e-135	24665	Thhalv10014620m PACid:20204338	96.9543	24665	Thhalv10014620m PACid:20204338	99.4924	24665	Thhalv10014620m PACid:20204338	207	55233	Bra006062 PACid:22709459	384.03	24665	Thhalv10014620m PACid:20204338
Ta1.0_00954mRNA1	10	0	25137	Thhalv10012873m PACid:20204812	91.7541	25137	Thhalv10012873m PACid:20204812	94.4528	25137	Thhalv10012873m PACid:20204812	664	25137	Thhalv10012873m PACid:20204812	1230.31	25137	Thhalv10012873m PACid:20204812
Ta1.0_00955mRNA1	12	0	24736	Thhalv10015659m PACid:20204410	76.4497	24736	Thhalv10015659m PACid:20204410	84.2604	24736	Thhalv10015659m PACid:20204410	894	28887	Thhalv10000036m PACid:20208595	1192.95	24736	Thhalv10015659m PACid:20204410
Ta1.0_00956mRNA1	20	0	23750	Thhalv10013081m PACid:20203414	92.4485	23750	Thhalv10013081m PACid:20203414	94.2792	23750	Thhalv10013081m PACid:20203414	450	105156	AT5G10510.3_|_Symbols:_AIL6_|_AINTEGUMENTA-like_6_| chr5:3315991-3320008 FORWARD LENGTH=604	744.191	23750	Thhalv10013081m PACid:20203414
Ta1.0_00957mRNA1	20	0	99087	AT5G10530.1_|_Symbols:_|_Concanavalin_A-like_lectin_protein_kinase_family_protein_| chr5:3324978-3326933 REVERSE LENGTH=651	88.9776	161157	Carubv10003411m PACid:20908597	95.0479	99087	AT5G10530.1_|_Symbols:_|_Concanavalin_A-like_lectin_protein_kinase_family_protein_| chr5:3324978-3326933 REVERSE LENGTH=651	629	36508	Bra028580 PACid:22690734	1149.42	99087	AT5G10530.1_|_Symbols:_|_Concanavalin_A-like_lectin_protein_kinase_family_protein_| chr5:3324978-3326933 REVERSE LENGTH=651
Ta1.0_00958mRNA1	10	0	127323	487887 PACid:16055381	96.259	127323	487887 PACid:16055381	99.1367	127323	487887 PACid:16055381	701	24946	Thhalv10012826m PACid:20204621	1336.63	127323	487887 PACid:16055381
Ta1.0_00959mRNA1	10	3.94516e-18	162792	Carubv10002520m PACid:20910247	90.2439	20140	Thhalv10003870m PACid:20199745	92.5	25057	Thhalv10012974m PACid:20204732	92	41999	Bra024402 PACid:22696225	81.2629	162792	Carubv10002520m PACid:20910247
Ta1.0_00960mRNA1	10	0	99084	AT5G10550.1_|_Symbols:_GTE2_|_global_transcription_factor_group_E2_| chr5:3332855-3335232 REVERSE LENGTH=678	76.5306	25057	Thhalv10012974m PACid:20204732	82.449	25057	Thhalv10012974m PACid:20204732	502	20140	Thhalv10003870m PACid:20199745	643.654	99084	AT5G10550.1_|_Symbols:_GTE2_|_global_transcription_factor_group_E2_| chr5:3332855-3335232 REVERSE LENGTH=678
Ta1.0_00961mRNA1	15	0	25688	Thhalv10012725m PACid:20205367	93.3333	25688	Thhalv10012725m PACid:20205367	96.9697	163469	Carubv10000252m PACid:20910930	759	61942	Bra037782 PACid:22716168	1023.08	25688	Thhalv10012725m PACid:20205367
Ta1.0_00962mRNA1	10	1.38559e-41	101810	AT5G65360.1_|_Symbols:_|_Histone_superfamily_protein_| chr5:26120099-26120509 REVERSE LENGTH=136	100	101810	AT5G65360.1_|_Symbols:_|_Histone_superfamily_protein_| chr5:26120099-26120509 REVERSE LENGTH=136	100	101810	AT5G65360.1_|_Symbols:_|_Histone_superfamily_protein_| chr5:26120099-26120509 REVERSE LENGTH=136	87	101810	AT5G65360.1_|_Symbols:_|_Histone_superfamily_protein_| chr5:26120099-26120509 REVERSE LENGTH=136	140.198	101810	AT5G65360.1_|_Symbols:_|_Histone_superfamily_protein_| chr5:26120099-26120509 REVERSE LENGTH=136
Ta1.0_00963mRNA1	10	1.19472e-49	100028	AT5G05060.1_|_Symbols:_|_Cystatin/monellin_superfamily_protein_| chr5:1494334-1494999 REVERSE LENGTH=172	60.7143	24115	Thhalv10015529m PACid:20203785	75.8929	24115	Thhalv10015529m PACid:20203785	137	162436	Carubv10003181m PACid:20909886	162.925	100028	AT5G05060.1_|_Symbols:_|_Cystatin/monellin_superfamily_protein_| chr5:1494334-1494999 REVERSE LENGTH=172
Ta1.0_00964mRNA1	10	3.32671e-27	100028	AT5G05060.1_|_Symbols:_|_Cystatin/monellin_superfamily_protein_| chr5:1494334-1494999 REVERSE LENGTH=172	72.6027	100040	AT5G05040.1_|_Symbols:_|_Cystatin/monellin_superfamily_protein_| chr5:1487260-1487968 REVERSE LENGTH=171	75.3425	100040	AT5G05040.1_|_Symbols:_|_Cystatin/monellin_superfamily_protein_| chr5:1487260-1487968 REVERSE LENGTH=171	82	162436	Carubv10003181m PACid:20909886	102.449	100028	AT5G05060.1_|_Symbols:_|_Cystatin/monellin_superfamily_protein_| chr5:1494334-1494999 REVERSE LENGTH=172
Ta1.0_00965mRNA1	10	5.51635e-131	25672	Thhalv10016038m PACid:20205351	76.4516	39348	Bra009022 PACid:22693574	83.871	39348	Bra009022 PACid:22693574	339	97801	AT5G65640.1_|_Symbols:_bHLH093_|_beta_HLH_protein_93_| chr5:26237137-26238904 FORWARD LENGTH=351	380.178	25672	Thhalv10016038m PACid:20205351
Ta1.0_00966mRNA1	10	4.65189e-173	25501	Thhalv10014328m PACid:20205179	94.7154	25501	Thhalv10014328m PACid:20205179	98.374	25501	Thhalv10014328m PACid:20205179	247	161756	Carubv10002483m PACid:20909199	484.182	25501	Thhalv10014328m PACid:20205179
Ta1.0_00967mRNA1	10	0	24425	Thhalv10016031m PACid:20204097	92.381	24425	Thhalv10016031m PACid:20204097	97.381	24425	Thhalv10016031m PACid:20204097	434	98390	AT5G10610.1_|_Symbols:_CYP81K1_|_cytochrome_P450,_family_81,_subfamily_K,_polypeptide_1_| chr5:3353518-3355020 FORWARD LENGTH=500	797.349	24425	Thhalv10016031m PACid:20204097
Ta1.0_00968mRNA1	10	1.03393e-112	98388	AT5G10620.1_|_Symbols:_|_methyltransferases_| chr5:3355466-3356615 REVERSE LENGTH=193	88.8889	105424	AT5G10605.2_|_Symbols:_|_methyltransferases_| chr5:3353189-3353359 REVERSE LENGTH=56	91.6667	105424	AT5G10605.2_|_Symbols:_|_methyltransferases_| chr5:3353189-3353359 REVERSE LENGTH=56	182	98388	AT5G10620.1_|_Symbols:_|_methyltransferases_| chr5:3355466-3356615 REVERSE LENGTH=193	325.865	98388	AT5G10620.1_|_Symbols:_|_methyltransferases_| chr5:3355466-3356615 REVERSE LENGTH=193
Ta1.0_00969mRNA1	10	2.18499e-73	26434	Thhalv10015065m PACid:20206117	94.6903	162440	Carubv10002286m PACid:20909890	98.2301	162440	Carubv10002286m PACid:20909890	113	162440	Carubv10002286m PACid:20909890	219.164	26434	Thhalv10015065m PACid:20206117
Ta1.0_00970mRNA1	15	0	163385	Carubv10000304m PACid:20910846	89.9023	23888	Thhalv10013009m PACid:20203554	95.8333	23887	Thhalv10012906m PACid:20203553	675	163385	Carubv10000304m PACid:20910846	1150.19	163385	Carubv10000304m PACid:20910846
Ta1.0_00971mRNA1	10	0	26235	Thhalv10013256m PACid:20205916	74.2424	26235	Thhalv10013256m PACid:20205916	79.7348	26235	Thhalv10013256m PACid:20205916	526	117045	487900 PACid:16045103	610.527	26235	Thhalv10013256m PACid:20205916
Ta1.0_00972mRNA1	25	0	25885	Thhalv10013072m PACid:20205564	90.0515	25885	Thhalv10013072m PACid:20205564	94.9911	36111	Bra028574 PACid:22690337	583	25885	Thhalv10013072m PACid:20205564	1050.81	25885	Thhalv10013072m PACid:20205564
Ta1.0_00973mRNA1	10	8.75977e-29	24502	Thhalv10016058m PACid:20204175	95.5224	24502	Thhalv10016058m PACid:20204175	97.0149	24502	Thhalv10016058m PACid:20204175	67	24502	Thhalv10016058m PACid:20204175	103.605	24502	Thhalv10016058m PACid:20204175
Ta1.0_00974mRNA1	7	5.47386e-97	26357	Thhalv10014763m PACid:20206039	78.9474	26357	Thhalv10014763m PACid:20206039	83.1579	160324	Carubv10001976m PACid:20907761	190	26357	Thhalv10014763m PACid:20206039	285.034	26357	Thhalv10014763m PACid:20206039
Ta1.0_00975mRNA1	9	0	26940	Thhalv10014111m PACid:20206625	85.7143	56036	Bra006073 PACid:22710262	92.517	56036	Bra006073 PACid:22710262	302	26940	Thhalv10014111m PACid:20206625	517.309	26940	Thhalv10014111m PACid:20206625
Ta1.0_00976mRNA1	11	0	26700	Thhalv10012606m PACid:20206384	90.3366	26700	Thhalv10012606m PACid:20206384	93.2682	26700	Thhalv10012606m PACid:20206384	934	58346	Bra006075 PACid:22712572	1608.58	26700	Thhalv10012606m PACid:20206384
Ta1.0_00977mRNA1	10	2.2149e-174	125904	909031 PACid:16053962	90.1961	163160	Carubv10001385m PACid:20910619	92.1569	163160	Carubv10001385m PACid:20910619	289	34299	Bra028572 PACid:22688525	490.345	125904	909031 PACid:16053962
Ta1.0_00978mRNA1	10	0	22307	Thhalv10023056m PACid:20201948	88.8158	22307	Thhalv10023056m PACid:20201948	95.3947	22307	Thhalv10023056m PACid:20201948	483	59980	Bra039050 PACid:22714206	852.047	22307	Thhalv10023056m PACid:20201948
Ta1.0_00979mRNA1	10	0	125725	487908 PACid:16053783	92.9539	125725	487908 PACid:16053783	95.7704	37201	Bra028570 PACid:22691427	441	19545	Thhalv10004184m PACid:20199150	669.463	125725	487908 PACid:16053783
Ta1.0_00980mRNA1	6	0.857317	42942	Bra024323 PACid:22697168	63.1579	42942	Bra024323 PACid:22697168	73.6842	42942	Bra024323 PACid:22697168	38	76942	AT1G21130.2_|_Symbols:_|_O-methyltransferase_family_protein_| chr1:7399489-7400470 REVERSE LENGTH=296	29.261	42942	Bra024323 PACid:22697168
Ta1.0_00981mRNA1	10	0	98724	AT5G10750.1_|_Symbols:_|_Protein_of_unknown_function_(DUF1336)_| chr5:3399072-3399980 FORWARD LENGTH=302	95.6954	25033	Thhalv10015969m PACid:20204708	97.6821	131020	487909 PACid:16059078	303	52898	Bra006077 PACid:22707124	559.296	98724	AT5G10750.1_|_Symbols:_|_Protein_of_unknown_function_(DUF1336)_| chr5:3399072-3399980 FORWARD LENGTH=302
Ta1.0_00982mRNA1	12	0	24071	Thhalv10013429m PACid:20203740	66.5966	24071	Thhalv10013429m PACid:20203740	77.0701	39078	Bra009006 PACid:22693304	481	161616	Carubv10000848m PACid:20909058	523.472	24071	Thhalv10013429m PACid:20203740
Ta1.0_00983mRNA1	12	0	161616	Carubv10000848m PACid:20909058	69.1358	161616	Carubv10000848m PACid:20909058	78.5185	161616	Carubv10000848m PACid:20909058	464	98743	AT5G10760.1_|_Symbols:_|_Eukaryotic_aspartyl_protease_family_protein_| chr5:3400671-3402165 REVERSE LENGTH=464	521.931	161616	Carubv10000848m PACid:20909058
Ta1.0_00984mRNA1	12	1.96318e-172	24071	Thhalv10013429m PACid:20203740	64.2706	24071	Thhalv10013429m PACid:20203740	74.1053	33713	Bra028568 PACid:22687939	477	161616	Carubv10000848m PACid:20909058	499.204	24071	Thhalv10013429m PACid:20203740
Ta1.0_00985mRNA1	12	0	24071	Thhalv10013429m PACid:20203740	65.9664	24071	Thhalv10013429m PACid:20203740	77.521	24071	Thhalv10013429m PACid:20203740	477	161616	Carubv10000848m PACid:20909058	535.028	24071	Thhalv10013429m PACid:20203740
Ta1.0_00986mRNA1	12	0	24071	Thhalv10013429m PACid:20203740	88.6555	24071	Thhalv10013429m PACid:20203740	93.4874	24071	Thhalv10013429m PACid:20203740	481	161616	Carubv10000848m PACid:20909058	787.719	24071	Thhalv10013429m PACid:20203740
Ta1.0_00987mRNA1	7	3.26953e-108	57663	Bra006078 PACid:22711889	98.3333	57663	Bra006078 PACid:22711889	99.4444	24974	Thhalv10014802m PACid:20204649	180	57663	Bra006078 PACid:22711889	312.768	57663	Bra006078 PACid:22711889
Ta1.0_00988mRNA1	10	0	26483	Thhalv10013142m PACid:20206166	94.3534	26483	Thhalv10013142m PACid:20206166	97.0856	26483	Thhalv10013142m PACid:20206166	549	26483	Thhalv10013142m PACid:20206166	955.666	26483	Thhalv10013142m PACid:20206166
Ta1.0_00989mRNA1	10	5.14415e-22	159480	Carubv10021868m PACid:20906906	43.5644	18426	Thhalv10029361m PACid:20198029	59.633	159480	Carubv10021868m PACid:20906906	108	36296	Bra032974 PACid:22690522	88.1965	159480	Carubv10021868m PACid:20906906
Ta1.0_00990mRNA1	10	5.70887e-31	159480	Carubv10021868m PACid:20906906	46.087	33473	Bra020356 PACid:22687699	63.7795	159480	Carubv10021868m PACid:20906906	137	107620	894813 PACid:16035678	112.464	107620	894813 PACid:16035678
Ta1.0_00991mRNA1	10	4.25806e-16	161278	Carubv10002447m PACid:20908718	89.4737	25349	Thhalv10016011m PACid:20205025	94.7368	106734	909041 PACid:16034792	41	159844	Carubv10000037m PACid:20907278	71.2478	39897	Bra009005 PACid:22694123
Ta1.0_00992mRNA1	10	0	23489	Thhalv10013335m PACid:20203151	91.8	23489	Thhalv10013335m PACid:20203151	94.4	23489	Thhalv10013335m PACid:20203151	503	103003	AT5G10820.1_|_Symbols:_|_Major_facilitator_superfamily_protein_| chr5:3420876-3423166 REVERSE LENGTH=503	906.36	23489	Thhalv10013335m PACid:20203151
Ta1.0_00993mRNA1	10	1.77868e-175	126607	487916 PACid:16054665	86.8613	26644	Thhalv10014426m PACid:20206328	90.9091	126607	487916 PACid:16054665	261	126607	487916 PACid:16054665	490.73	126607	487916 PACid:16054665
Ta1.0_00994mRNA1	20	0	24385	Thhalv10012938m PACid:20204057	94.2904	24385	Thhalv10012938m PACid:20204057	95.9217	24385	Thhalv10012938m PACid:20204057	635	162742	Carubv10003711m PACid:20910196	1081.24	24385	Thhalv10012938m PACid:20204057
Ta1.0_00995mRNA1	10	1.42873e-101	35610	Bra028562 PACid:22689836	71.2871	35610	Bra028562 PACid:22689836	84.6535	35610	Bra028562 PACid:22689836	199	35610	Bra028562 PACid:22689836	298.13	35610	Bra028562 PACid:22689836
Ta1.0_00996mRNA1	10	2.20633e-143	23615	Thhalv10014695m PACid:20203279	95.122	34268	Bra028561 PACid:22688494	98.5366	34268	Bra028561 PACid:22688494	240	39897	Bra009005 PACid:22694123	406.371	23615	Thhalv10014695m PACid:20203279
Ta1.0_00997mRNA1	10	2.17898e-156	118788	861488 PACid:16046846	87.2951	162901	Carubv10003462m PACid:20910358	93.8272	34726	Bra028560 PACid:22688952	265	118788	861488 PACid:16046846	445.277	118788	861488 PACid:16046846
Ta1.0_00998mRNA1	11	6.6294e-166	24197	Thhalv10014215m PACid:20203868	80.7571	24197	Thhalv10014215m PACid:20203868	86.7508	24197	Thhalv10014215m PACid:20203868	336	33856	Bra028559 PACid:22688082	471.47	24197	Thhalv10014215m PACid:20203868
Ta1.0_00999mRNA1	10	0	162640	Carubv10000393m PACid:20910093	93.3555	24542	Thhalv10012994m PACid:20204215	96.6777	24542	Thhalv10012994m PACid:20204215	630	162640	Carubv10000393m PACid:20910093	1164.83	162640	Carubv10000393m PACid:20910093
Ta1.0_01000mRNA1	10	0	26521	Thhalv10013596m PACid:20206204	92.8406	26521	Thhalv10013596m PACid:20206204	97.2286	26521	Thhalv10013596m PACid:20206204	434	131714	909048 PACid:16059772	776.163	26521	Thhalv10013596m PACid:20206204
Ta1.0_01001mRNA1	10	0	24625	Thhalv10013269m PACid:20204298	95.3578	24625	Thhalv10013269m PACid:20204298	98.4526	24625	Thhalv10013269m PACid:20204298	518	163512	Carubv10000724m PACid:20910973	995.727	24625	Thhalv10013269m PACid:20204298
Ta1.0_01002mRNA1	10	0	26328	Thhalv10015960m PACid:20206010	91.6115	26328	Thhalv10015960m PACid:20206010	95.8057	26328	Thhalv10015960m PACid:20206010	459	101097	AT5G25110.1_|_Symbols:_CIPK25,_SnRK3.25_|_CBL-interacting_protein_kinase_25_| chr5:8657740-8659206 REVERSE LENGTH=488	825.854	26328	Thhalv10015960m PACid:20206010
Ta1.0_01003mRNA1	14	0	26704	Thhalv10012761m PACid:20206388	92.8767	26704	Thhalv10012761m PACid:20206388	96.5753	26704	Thhalv10012761m PACid:20206388	733	101901	AT5G10940.1_|_Symbols:_|_transducin_family_protein_/_WD-40_repeat_family_protein_| chr5:3448890-3454127 REVERSE LENGTH=757	1365.52	26704	Thhalv10012761m PACid:20206388
Ta1.0_01004mRNA1	10	0	131705	487926 PACid:16059763	97.3978	131705	487926 PACid:16059763	99.6283	131705	487926 PACid:16059763	270	57475	Bra006083 PACid:22711701	540.036	131705	487926 PACid:16059763
Ta1.0_01005mRNA1	10	1.64617e-139	23765	Thhalv10015251m PACid:20203429	79.6875	23765	Thhalv10015251m PACid:20203429	83.2031	23765	Thhalv10015251m PACid:20203429	254	23765	Thhalv10015251m PACid:20203429	399.053	23765	Thhalv10015251m PACid:20203429
Ta1.0_01006mRNA1	10	1.81974e-94	160465	Carubv10002094m PACid:20907903	100	160465	Carubv10002094m PACid:20907903	100	160465	Carubv10002094m PACid:20907903	136	160465	Carubv10002094m PACid:20907903	275.789	160465	Carubv10002094m PACid:20907903
Ta1.0_01007mRNA1	10	1.41073e-95	24066	Thhalv10015745m PACid:20203735	91.2162	24066	Thhalv10015745m PACid:20203735	93.9189	24066	Thhalv10015745m PACid:20203735	154	157026	Carubv10021085m PACid:20904422	278.1	24066	Thhalv10015745m PACid:20203735
Ta1.0_01008mRNA1	10	0	25766	Thhalv10015286m PACid:20205445	93.5401	25766	Thhalv10015286m PACid:20205445	96.3824	25766	Thhalv10015286m PACid:20205445	388	38588	Bra008998 PACid:22692814	532.717	25766	Thhalv10015286m PACid:20205445
Ta1.0_01009mRNA1	10	0	103912	AT5G11010.3_|_Symbols:_|_Pre-mRNA_cleavage_complex_II_protein_family_| chr5:3484176-3486067 FORWARD LENGTH=368	85.8696	133055	487931 PACid:16061113	89.6739	103912	AT5G11010.3_|_Symbols:_|_Pre-mRNA_cleavage_complex_II_protein_family_| chr5:3484176-3486067 FORWARD LENGTH=368	371	29034	Thhalv10000203m PACid:20208744	598.586	103912	AT5G11010.3_|_Symbols:_|_Pre-mRNA_cleavage_complex_II_protein_family_| chr5:3484176-3486067 FORWARD LENGTH=368
Ta1.0_01010mRNA1	10	0	37782	Bra008996 PACid:22692008	93.6508	24555	Thhalv10013829m PACid:20204228	95.5026	24555	Thhalv10013829m PACid:20204228	436	37782	Bra008996 PACid:22692008	733.791	37782	Bra008996 PACid:22692008
Ta1.0_01011mRNA1	10	4.47814e-71	23609	Thhalv10015313m PACid:20203273	72.067	23609	Thhalv10015313m PACid:20203273	78.7709	23609	Thhalv10015313m PACid:20203273	205	19097	Thhalv10004910m PACid:20198702	218.394	23609	Thhalv10015313m PACid:20203273
Ta1.0_01012mRNA1	10	0	26628	Thhalv10013026m PACid:20206312	74.5928	26628	Thhalv10013026m PACid:20206312	82.2476	26628	Thhalv10013026m PACid:20206312	592	26628	Thhalv10013026m PACid:20206312	825.469	26628	Thhalv10013026m PACid:20206312
Ta1.0_01013mRNA1	8	0	24134	Thhalv10012483m PACid:20203804	96.9671	24134	Thhalv10012483m PACid:20203804	98.4836	24134	Thhalv10012483m PACid:20203804	1187	24134	Thhalv10012483m PACid:20203804	2246.85	24134	Thhalv10012483m PACid:20203804
Ta1.0_01014mRNA1	10	0	24098	Thhalv10016057m PACid:20203768	72.956	24098	Thhalv10016057m PACid:20203768	78.826	24098	Thhalv10016057m PACid:20203768	441	24098	Thhalv10016057m PACid:20203768	607.06	24098	Thhalv10016057m PACid:20203768
Ta1.0_01015mRNA1	10	0	25631	Thhalv10013773m PACid:20205310	94.1624	102603	AT5G11060.1_|_Symbols:_KNAT4_|_KNOTTED1-like_homeobox_gene_4_| chr5:3510408-3512967 FORWARD LENGTH=393	96.4467	102603	AT5G11060.1_|_Symbols:_KNAT4_|_KNOTTED1-like_homeobox_gene_4_| chr5:3510408-3512967 FORWARD LENGTH=393	432	18709	Thhalv10004250m PACid:20198313	686.026	25631	Thhalv10013773m PACid:20205310
Ta1.0_01016mRNA1	10	5.20554e-85	24199	Thhalv10016092m PACid:20203870	92.1053	24199	Thhalv10016092m PACid:20203870	93.4211	24199	Thhalv10016092m PACid:20203870	164	161457	Carubv10003586m PACid:20908899	251.521	24199	Thhalv10016092m PACid:20203870
Ta1.0_01017mRNA1	10	9.6791e-115	24854	Thhalv10014866m PACid:20204528	95.7831	24854	Thhalv10014866m PACid:20204528	98.1928	24854	Thhalv10014866m PACid:20204528	168	145607	Carubv10010481m PACid:20892916	328.946	24854	Thhalv10014866m PACid:20204528
Ta1.0_01018mRNA1	10	9.62565e-88	24735	Thhalv10014629m PACid:20204409	97.3958	24735	Thhalv10014629m PACid:20204409	97.9167	24735	Thhalv10014629m PACid:20204409	195	125386	487941 PACid:16053444	265.388	24735	Thhalv10014629m PACid:20204409
Ta1.0_01019mRNA1	10	0	36247	Bra023307 PACid:22690473	86.2989	36247	Bra023307 PACid:22690473	90.2135	36247	Bra023307 PACid:22690473	580	130912	325643 PACid:16058970	973.77	36247	Bra023307 PACid:22690473
Ta1.0_01020mRNA1	10	0	162076	Carubv10000113m PACid:20909522	88.0846	26977	Thhalv10012643m PACid:20206663	91.7595	26977	Thhalv10012643m PACid:20206663	1049	162076	Carubv10000113m PACid:20909522	1818.51	162076	Carubv10000113m PACid:20909522
Ta1.0_01021mRNA1	14	0	101551	AT5G11130.1_|_Symbols:_|_Exostosin_family_protein_| chr5:3542320-3544724 FORWARD LENGTH=480	100	24300	Thhalv10013399m PACid:20203971	100	101551	AT5G11130.1_|_Symbols:_|_Exostosin_family_protein_| chr5:3542320-3544724 FORWARD LENGTH=480	380	101551	AT5G11130.1_|_Symbols:_|_Exostosin_family_protein_| chr5:3542320-3544724 FORWARD LENGTH=480	626.706	101551	AT5G11130.1_|_Symbols:_|_Exostosin_family_protein_| chr5:3542320-3544724 FORWARD LENGTH=480
Ta1.0_01022mRNA1	10	5.29473e-158	26448	Thhalv10014617m PACid:20206131	95.9276	26448	Thhalv10014617m PACid:20206131	99.095	26448	Thhalv10014617m PACid:20206131	221	26448	Thhalv10014617m PACid:20206131	449.129	26448	Thhalv10014617m PACid:20206131
Ta1.0_01023mRNA1	10	2.0689e-134	24217	Thhalv10014752m PACid:20203888	97.9058	24217	Thhalv10014752m PACid:20203888	98.9529	24217	Thhalv10014752m PACid:20203888	191	24217	Thhalv10014752m PACid:20203888	380.178	24217	Thhalv10014752m PACid:20203888
Ta1.0_01024mRNA1	10	3.5526e-95	101995	AT5G11190.1_|_Symbols:_SHN3_|_Integrase-type_DNA-binding_superfamily_protein_| chr5:3564976-3566051 FORWARD LENGTH=189	82.5397	101995	AT5G11190.1_|_Symbols:_SHN3_|_Integrase-type_DNA-binding_superfamily_protein_| chr5:3564976-3566051 FORWARD LENGTH=189	86.2434	101995	AT5G11190.1_|_Symbols:_SHN3_|_Integrase-type_DNA-binding_superfamily_protein_| chr5:3564976-3566051 FORWARD LENGTH=189	193	24683	Thhalv10015363m PACid:20204357	280.026	101995	AT5G11190.1_|_Symbols:_SHN3_|_Integrase-type_DNA-binding_superfamily_protein_| chr5:3564976-3566051 FORWARD LENGTH=189
Ta1.0_01025mRNA1	10	0	103775	AT5G11170.1_|_Symbols:_|_DEAD/DEAH_box_RNA_helicase_family_protein_| chr5:3553334-3556646 FORWARD LENGTH=427	85.022	103775	AT5G11170.1_|_Symbols:_|_DEAD/DEAH_box_RNA_helicase_family_protein_| chr5:3553334-3556646 FORWARD LENGTH=427	87.7193	35883	Bra023312 PACid:22690109	436	35883	Bra023312 PACid:22690109	739.954	103775	AT5G11170.1_|_Symbols:_|_DEAD/DEAH_box_RNA_helicase_family_protein_| chr5:3553334-3556646 FORWARD LENGTH=427
Ta1.0_01026mRNA1	16	1.88132e-60	34981	Bra028800 PACid:22689207	46.5839	131032	868688 PACid:16059090	65.8385	131032	868688 PACid:16059090	363	35232	Bra028808 PACid:22689458	204.912	34981	Bra028800 PACid:22689207
Ta1.0_01027mRNA1	14	2.24533e-15	159844	Carubv10000037m PACid:20907278	56.7901	99431	AT5G01400.1_|_Symbols:_ESP4_|_HEAT_repeat-containing_protein_| chr5:162803-171072 REVERSE LENGTH=1467	64.1975	99431	AT5G01400.1_|_Symbols:_ESP4_|_HEAT_repeat-containing_protein_| chr5:162803-171072 REVERSE LENGTH=1467	140	5738	Thhalv10006724m PACid:20185251	78.9518	159844	Carubv10000037m PACid:20907278
Ta1.0_01028mRNA1	19	1.30067e-146	24516	Thhalv10012442m PACid:20204189	78.0083	34361	Bra028900 PACid:22688587	84.2324	34361	Bra028900 PACid:22688587	345	24516	Thhalv10012442m PACid:20204189	464.537	24516	Thhalv10012442m PACid:20204189
Ta1.0_01029mRNA1	10	1.42947e-69	23977	Thhalv10014928m PACid:20203645	87.6033	23977	Thhalv10014928m PACid:20203645	89.2562	23977	Thhalv10014928m PACid:20203645	116	161571	Carubv10002139m PACid:20909013	211.46	23977	Thhalv10014928m PACid:20203645
Ta1.0_01030mRNA1	10	1.19818e-51	151002	Carubv10015000m PACid:20898355	100	151002	Carubv10015000m PACid:20898355	100	151002	Carubv10015000m PACid:20898355	79	151002	Carubv10015000m PACid:20898355	169.474	151002	Carubv10015000m PACid:20898355
Ta1.0_01031mRNA1	19	0	2789	Thhalv10019961m PACid:20182272	68.9655	2789	Thhalv10019961m PACid:20182272	76.3377	2789	Thhalv10019961m PACid:20182272	1196	152553	Carubv10012825m PACid:20899911	996.882	2789	Thhalv10019961m PACid:20182272
Ta1.0_01032mRNA1	10	4.22339e-100	38454	Bra009099 PACid:22692680	86.4583	23721	Thhalv10014558m PACid:20203385	90.625	23721	Thhalv10014558m PACid:20203385	197	160713	Carubv10003369m PACid:20908152	294.664	38454	Bra009099 PACid:22692680
Ta1.0_01033mRNA1	10	2.46447e-83	23882	Thhalv10013667m PACid:20203548	86.1842	23882	Thhalv10013667m PACid:20203548	91.4474	23882	Thhalv10013667m PACid:20203548	151	23882	Thhalv10013667m PACid:20203548	257.684	23882	Thhalv10013667m PACid:20203548
Ta1.0_01034mRNA1	10	1.097e-159	56205	Bra005884 PACid:22710431	80.1724	24778	Thhalv10012627m PACid:20204452	84.1954	56205	Bra005884 PACid:22710431	356	105421	AT5G06220.2_|_Symbols:_|_LETM1-like_protein_| chr5:1880049-1885366 FORWARD LENGTH=909	488.804	56205	Bra005884 PACid:22710431
Ta1.0_01035mRNA1	12	0	126990	861523 PACid:16055048	82.9436	126990	861523 PACid:16055048	90.3714	126990	861523 PACid:16055048	773	36286	Bra023313 PACid:22690512	1251.11	126990	861523 PACid:16055048
Ta1.0_01036mRNA1	11	2.84371e-19	105035	AT5G53635.1_|_Symbols:_|_F-box/RNI-like/FBD-like_domains-containing_protein_| chr5:21785999-21787444 REVERSE LENGTH=426	70.8333	39546	Bra003042 PACid:22693772	75	39546	Bra003042 PACid:22693772	108	101116	AT5G25850.1_|_Symbols:_|_F-box/RNI-like/FBD-like_domains-containing_protein_| chr5:9014082-9015917 FORWARD LENGTH=481	82.8037	105035	AT5G53635.1_|_Symbols:_|_F-box/RNI-like/FBD-like_domains-containing_protein_| chr5:21785999-21787444 REVERSE LENGTH=426
Ta1.0_01037mRNA1	10	0	23466	Thhalv10013772m PACid:20203126	94.5596	23466	Thhalv10013772m PACid:20203126	96.8912	23466	Thhalv10013772m PACid:20203126	386	23466	Thhalv10013772m PACid:20203126	616.69	23466	Thhalv10013772m PACid:20203126
Ta1.0_01038mRNA1	10	3.53626e-123	12507	Thhalv10019845m PACid:20192051	79.1339	12507	Thhalv10019845m PACid:20192051	86.2205	12507	Thhalv10019845m PACid:20192051	254	45636	Bra016194 PACid:22699862	362.459	12507	Thhalv10019845m PACid:20192051
Ta1.0_01039mRNA1	10	2.92406e-162	12086	Thhalv10018961m PACid:20191628	84.7826	12087	Thhalv10019072m PACid:20191629	90.4348	12087	Thhalv10019072m PACid:20191629	287	12086	Thhalv10018961m PACid:20191628	458.759	12086	Thhalv10018961m PACid:20191628
Ta1.0_01040mRNA1	10	0	47366	Bra003946 PACid:22701592	93.7247	11888	Thhalv10018439m PACid:20191428	95.1515	47366	Bra003946 PACid:22701592	471	47366	Bra003946 PACid:22701592	932.554	47366	Bra003946 PACid:22701592
Ta1.0_01041mRNA1	10	1.23915e-99	11904	Thhalv10019136m PACid:20191444	81.9209	11904	Thhalv10019136m PACid:20191444	88.5057	44766	Bra003945 PACid:22698992	188	47440	Bra012366 PACid:22701666	293.508	11904	Thhalv10019136m PACid:20191444
Ta1.0_03832mRNA1	17	9.65073e-146	100913	AT5G38470.1_|_Symbols:_RAD23D_|_Rad23_UV_excision_repair_protein_family_| chr5:15404720-15407500 FORWARD LENGTH=378	96.3415	10354	Thhalv10027790m PACid:20189889	96.748	10354	Thhalv10027790m PACid:20189889	339	36817	Bra028408 PACid:22691043	422.55	100913	AT5G38470.1_|_Symbols:_RAD23D_|_Rad23_UV_excision_repair_protein_family_| chr5:15404720-15407500 FORWARD LENGTH=378
Ta1.0_03833mRNA1	10	0	100878	AT5G38480.1_|_Symbols:_GRF3,_RCI1_|_general_regulatory_factor_3_| chr5:15410277-15411285 FORWARD LENGTH=255	96.8627	148211	Carubv10005536m PACid:20895540	98.8189	10309	Thhalv10027892m PACid:20189844	255	100878	AT5G38480.1_|_Symbols:_GRF3,_RCI1_|_general_regulatory_factor_3_| chr5:15410277-15411285 FORWARD LENGTH=255	503.442	100878	AT5G38480.1_|_Symbols:_GRF3,_RCI1_|_general_regulatory_factor_3_| chr5:15410277-15411285 FORWARD LENGTH=255
Ta1.0_03834mRNA1	8	1.99856e-39	10162	Thhalv10027755m PACid:20189695	91.8605	10162	Thhalv10027755m PACid:20189695	95.3488	10162	Thhalv10027755m PACid:20189695	87	104446	AT5G38510.2_|_Symbols:_|_Rhomboid-related_intramembrane_serine_protease_family_protein_| chr5:15417839-15420002 REVERSE LENGTH=434	139.428	10162	Thhalv10027755m PACid:20189695
Ta1.0_03835mRNA1	10	0	10162	Thhalv10027755m PACid:20189695	82.0106	10162	Thhalv10027755m PACid:20189695	88.5522	131539	494125 PACid:16059597	371	10162	Thhalv10027755m PACid:20189695	584.334	10162	Thhalv10027755m PACid:20189695
Ta1.0_03836mRNA1	11	1.55697e-76	119480	907661 PACid:16047538	47.9233	119480	907661 PACid:16047538	60.3834	119480	907661 PACid:16047538	336	66114	Bra021730 PACid:22720340	253.447	119480	907661 PACid:16047538
Ta1.0_03837mRNA1	10	5.32427e-20	81866	AT2G33705.1_|_Symbols:_|_F-box_family_protein_| chr2:14256151-14256360 FORWARD LENGTH=69	66.6667	160747	Carubv10003800m PACid:20908186	77.5862	81866	AT2G33705.1_|_Symbols:_|_F-box_family_protein_| chr2:14256151-14256360 FORWARD LENGTH=69	58	81866	AT2G33705.1_|_Symbols:_|_F-box_family_protein_| chr2:14256151-14256360 FORWARD LENGTH=69	78.9518	81866	AT2G33705.1_|_Symbols:_|_F-box_family_protein_| chr2:14256151-14256360 FORWARD LENGTH=69
Ta1.0_03838mRNA1	21	9.46301e-109	88042	AT3G61340.1_|_Symbols:_|_F-box_and_associated_interaction_domains-containing_protein_| chr3:22701215-22702447 REVERSE LENGTH=410	56.9231	119480	907661 PACid:16047538	73.8462	119480	907661 PACid:16047538	487	119480	907661 PACid:16047538	343.584	119480	907661 PACid:16047538
Ta1.0_03839mRNA1	11	3.6198e-26	119480	907661 PACid:16047538	64.1975	119480	907661 PACid:16047538	76.5432	119480	907661 PACid:16047538	87	66504	Bra021702 PACid:22720730	103.99	119480	907661 PACid:16047538
Ta1.0_03840mRNA1	10	2.81832e-112	10332	Thhalv10027805m PACid:20189867	88.0165	10332	Thhalv10027805m PACid:20189867	92.562	146534	Carubv10005103m PACid:20893851	249	104447	AT5G38520.2_|_Symbols:_|_alpha/beta-Hydrolases_superfamily_protein_| chr5:15421605-15423234 FORWARD LENGTH=374	333.183	10332	Thhalv10027805m PACid:20189867
Ta1.0_03841mRNA1	10	4.11231e-83	100874	AT5G38520.1_|_Symbols:_|_alpha/beta-Hydrolases_superfamily_protein_| chr5:15421605-15423234 FORWARD LENGTH=362	91.7293	100874	AT5G38520.1_|_Symbols:_|_alpha/beta-Hydrolases_superfamily_protein_| chr5:15421605-15423234 FORWARD LENGTH=362	95.4887	100874	AT5G38520.1_|_Symbols:_|_alpha/beta-Hydrolases_superfamily_protein_| chr5:15421605-15423234 FORWARD LENGTH=362	133	100874	AT5G38520.1_|_Symbols:_|_alpha/beta-Hydrolases_superfamily_protein_| chr5:15421605-15423234 FORWARD LENGTH=362	253.832	104447	AT5G38520.2_|_Symbols:_|_alpha/beta-Hydrolases_superfamily_protein_| chr5:15421605-15423234 FORWARD LENGTH=374
Ta1.0_03842mRNA1	10	0	9901	Thhalv10027732m PACid:20189432	89.022	9901	Thhalv10027732m PACid:20189432	91.4172	9901	Thhalv10027732m PACid:20189432	507	146346	Carubv10004617m PACid:20893663	886.33	9901	Thhalv10027732m PACid:20189432
Ta1.0_03843mRNA1	10	3.90085e-22	155704	Carubv10023843m PACid:20903086	46.25	33774	Bra033943 PACid:22688000	67.5	33774	Bra033943 PACid:22688000	116	144421	Carubv10010848m PACid:20891722	92.0485	63153	Bra032440 PACid:22717379
Ta1.0_03844mRNA1	10	1.47915e-162	34224	Bra028803 PACid:22688450	95.2586	34224	Bra028803 PACid:22688450	97.8448	34224	Bra028803 PACid:22688450	232	34224	Bra028803 PACid:22688450	455.677	34224	Bra028803 PACid:22688450
Ta1.0_03845mRNA1	10	0	103793	AT5G04130.1_|_Symbols:_GYRB2_|_DNA_GYRASE_B2_| chr5:1122084-1128031 REVERSE LENGTH=732	94.1691	23785	Thhalv10012781m PACid:20203449	97.3761	23785	Thhalv10012781m PACid:20203449	745	86411	AT3G10270.1_|_Symbols:_GYRB1_|_DNA_GYRASE_B1_| chr3:3173805-3179756 REVERSE LENGTH=772	1182.93	103793	AT5G04130.1_|_Symbols:_GYRB2_|_DNA_GYRASE_B2_| chr5:1122084-1128031 REVERSE LENGTH=732
Ta1.0_03846mRNA1	10	0	26415	Thhalv10012425m PACid:20206098	92.506	26415	Thhalv10012425m PACid:20206098	94.3645	26415	Thhalv10012425m PACid:20206098	1648	103727	AT5G04140.2_|_Symbols:_GLU1,_GLS1,_GLUS,_FD-GOGAT_|_glutamate_synthase_1_| chr5:1130031-1138186 FORWARD LENGTH=1648	3087.75	26415	Thhalv10012425m PACid:20206098
Ta1.0_03847mRNA1	10	1.13491e-140	24155	Thhalv10014371m PACid:20203825	86.3971	24155	Thhalv10014371m PACid:20203825	89.7059	24155	Thhalv10014371m PACid:20203825	272	24155	Thhalv10014371m PACid:20203825	402.519	24155	Thhalv10014371m PACid:20203825
Ta1.0_03848mRNA1	10	0	23931	Thhalv10014173m PACid:20203599	98.3871	23931	Thhalv10014173m PACid:20203599	99.6774	23931	Thhalv10014173m PACid:20203599	310	23931	Thhalv10014173m PACid:20203599	613.994	161477	Carubv10001004m PACid:20908919
Ta1.0_03849mRNA1	10	5.33374e-158	25966	Thhalv10013932m PACid:20205646	97.1193	25966	Thhalv10013932m PACid:20205646	98.7654	25966	Thhalv10013932m PACid:20205646	273	57794	Bra005797 PACid:22712020	453.751	25966	Thhalv10013932m PACid:20205646
Ta1.0_03850mRNA1	10	7.28803e-171	25222	Thhalv10014397m PACid:20204897	89.6154	25222	Thhalv10014397m PACid:20204897	94.6154	25222	Thhalv10014397m PACid:20204897	261	21223	Thhalv10023909m PACid:20200844	478.789	25222	Thhalv10014397m PACid:20204897
Ta1.0_03851mRNA1	10	0	23498	Thhalv10015710m PACid:20203160	85.3488	23498	Thhalv10015710m PACid:20203160	90.6977	23498	Thhalv10015710m PACid:20203160	427	23498	Thhalv10015710m PACid:20203160	641.728	23498	Thhalv10015710m PACid:20203160
Ta1.0_03852mRNA1	10	0	24141	Thhalv10014106m PACid:20203811	92.6606	24141	Thhalv10014106m PACid:20203811	95.4128	24141	Thhalv10014106m PACid:20203811	366	47102	Bra003613 PACid:22701328	618.616	24141	Thhalv10014106m PACid:20203811
Ta1.0_03853mRNA1	10	0	56617	Bra001354 PACid:22710843	84.1096	56617	Bra001354 PACid:22710843	85.2055	56617	Bra001354 PACid:22710843	312	56617	Bra001354 PACid:22710843	583.563	56617	Bra001354 PACid:22710843
Ta1.0_03854mRNA1	10	0	25312	Thhalv10013165m PACid:20204987	92.7907	25312	Thhalv10013165m PACid:20204987	96.6667	133269	325069 PACid:16061327	430	25312	Thhalv10013165m PACid:20204987	732.25	25312	Thhalv10013165m PACid:20204987
Ta1.0_03855mRNA1	10	1.04175e-70	38764	Bra009476 PACid:22692990	90.6977	25312	Thhalv10013165m PACid:20204987	96.8992	25312	Thhalv10013165m PACid:20204987	131	38764	Bra009476 PACid:22692990	226.098	38764	Bra009476 PACid:22692990
Ta1.0_03856mRNA1	25	0	24150	Thhalv10012447m PACid:20203820	82.1898	24150	Thhalv10012447m PACid:20203820	86.9343	24150	Thhalv10012447m PACid:20203820	1360	24150	Thhalv10012447m PACid:20203820	2066.97	24150	Thhalv10012447m PACid:20203820
Ta1.0_03857mRNA1	10	0	24918	Thhalv10013878m PACid:20204593	87.037	24918	Thhalv10013878m PACid:20204593	89.418	24918	Thhalv10013878m PACid:20204593	368	24918	Thhalv10013878m PACid:20204593	666.381	24918	Thhalv10013878m PACid:20204593
Ta1.0_03858mRNA1	10	1.78513e-115	163429	Carubv10002616m PACid:20910890	86.7021	163429	Carubv10002616m PACid:20910890	91.4894	163429	Carubv10002616m PACid:20910890	194	136337	487207 PACid:16064395	331.643	163429	Carubv10002616m PACid:20910890
Ta1.0_03859mRNA1	10	9.65195e-161	38727	Bra009471 PACid:22692953	93.7269	24116	Thhalv10014375m PACid:20203786	97.786	24116	Thhalv10014375m PACid:20203786	272	38727	Bra009471 PACid:22692953	453.751	38727	Bra009471 PACid:22692953
Ta1.0_03860mRNA1	20	1.70013e-89	114716	487209 PACid:16042774	94.8718	114716	487209 PACid:16042774	97.4359	114716	487209 PACid:16042774	235	99122	AT5G04280.1_|_Symbols:_|_RNA-binding_(RRM/RBD/RNP_motifs)_family_protein_with_retrovirus_zinc_finger-like_domain_| chr5:1192461-1195413 FORWARD LENGTH=310	277.715	114716	487209 PACid:16042774
Ta1.0_03861mRNA1	18	0	160721	Carubv10000039m PACid:20908160	73.7578	27048	Thhalv10015856m PACid:20206734	81.3665	27048	Thhalv10015856m PACid:20206734	935	160721	Carubv10000039m PACid:20908160	918.302	39194	Bra009470 PACid:22693420
Ta1.0_03862mRNA1	9	1.52294e-25	23637	Thhalv10016112m PACid:20203301	68.5393	23637	Thhalv10016112m PACid:20203301	76.4045	23637	Thhalv10016112m PACid:20203301	87	23637	Thhalv10016112m PACid:20203301	96.2857	23637	Thhalv10016112m PACid:20203301
Ta1.0_03863mRNA1	18	0	99175	AT5G04310.1_|_Symbols:_|_Pectin_lyase-like_superfamily_protein_| chr5:1203356-1207352 REVERSE LENGTH=518	94.5017	99175	AT5G04310.1_|_Symbols:_|_Pectin_lyase-like_superfamily_protein_| chr5:1203356-1207352 REVERSE LENGTH=518	96.9072	99175	AT5G04310.1_|_Symbols:_|_Pectin_lyase-like_superfamily_protein_| chr5:1203356-1207352 REVERSE LENGTH=518	313	26408	Thhalv10016093m PACid:20206091	536.954	99175	AT5G04310.1_|_Symbols:_|_Pectin_lyase-like_superfamily_protein_| chr5:1203356-1207352 REVERSE LENGTH=518
Ta1.0_03864mRNA1	13	0	26269	Thhalv10013000m PACid:20205950	72.9412	26269	Thhalv10013000m PACid:20205950	79.3277	26269	Thhalv10013000m PACid:20205950	559	26269	Thhalv10013000m PACid:20205950	766.148	26269	Thhalv10013000m PACid:20205950
Ta1.0_03865mRNA1	10	1.63311e-124	99154	AT5G04330.1_|_Symbols:_|_Cytochrome_P450_superfamily_protein_| chr5:1212695-1214310 REVERSE LENGTH=512	89.8058	106274	487214 PACid:16034332	95.1923	99154	AT5G04330.1_|_Symbols:_|_Cytochrome_P450_superfamily_protein_| chr5:1212695-1214310 REVERSE LENGTH=512	208	99154	AT5G04330.1_|_Symbols:_|_Cytochrome_P450_superfamily_protein_| chr5:1212695-1214310 REVERSE LENGTH=512	367.466	99154	AT5G04330.1_|_Symbols:_|_Cytochrome_P450_superfamily_protein_| chr5:1212695-1214310 REVERSE LENGTH=512
Ta1.0_03866mRNA1	10	3.31843e-161	99154	AT5G04330.1_|_Symbols:_|_Cytochrome_P450_superfamily_protein_| chr5:1212695-1214310 REVERSE LENGTH=512	89.781	99154	AT5G04330.1_|_Symbols:_|_Cytochrome_P450_superfamily_protein_| chr5:1212695-1214310 REVERSE LENGTH=512	95.2555	99154	AT5G04330.1_|_Symbols:_|_Cytochrome_P450_superfamily_protein_| chr5:1212695-1214310 REVERSE LENGTH=512	275	106274	487214 PACid:16034332	465.307	99154	AT5G04330.1_|_Symbols:_|_Cytochrome_P450_superfamily_protein_| chr5:1212695-1214310 REVERSE LENGTH=512
Ta1.0_03867mRNA1	10	3.21931e-21	150468	Carubv10015524m PACid:20897814	56.1644	153006	Carubv10015838m PACid:20900366	65.7534	153006	Carubv10015838m PACid:20900366	78	104560	AT5G27238.1_|_Symbols:_|_Plant_self-incompatibility_protein_S1_family_| chr5:9593983-9594390 REVERSE LENGTH=135	84.7297	150468	Carubv10015524m PACid:20897814
Ta1.0_03868mRNA1	3	5.19396	133848	865745 PACid:16061906	48.2759	133848	865745 PACid:16061906	68.9655	133848	865745 PACid:16061906	59	87123	AT3G06000.1_|_Symbols:_|_RNI-like_superfamily_protein_| chr3:1801446-1802081 FORWARD LENGTH=211	27.7202	133848	865745 PACid:16061906
Ta1.0_03869mRNA1	10	4.76492e-77	26212	Thhalv10014546m PACid:20205893	78.481	40327	Bra009464 PACid:22694553	84.8101	40327	Bra009464 PACid:22694553	238	141564	Carubv10010130m PACid:20888837	238.039	26212	Thhalv10014546m PACid:20205893
Ta1.0_03870mRNA1	10	4.77981e-39	127564	908318 PACid:16055622	48.5981	26267	Thhalv10015087m PACid:20205948	76.6355	26267	Thhalv10015087m PACid:20205948	135	150862	Carubv10015831m PACid:20898213	132.88	127564	908318 PACid:16055622
Ta1.0_03871mRNA1	10	4.59756e-60	23869	Thhalv10015919m PACid:20203535	66.6667	23869	Thhalv10015919m PACid:20203535	82.9457	23869	Thhalv10015919m PACid:20203535	142	99158	AT5G04350.1_|_Symbols:_|_Plant_self-incompatibility_protein_S1_family_| chr5:1220829-1221269 FORWARD LENGTH=146	186.808	23869	Thhalv10015919m PACid:20203535
Ta1.0_03872mRNA1	11	0	25304	Thhalv10012585m PACid:20204979	89.6517	25304	Thhalv10012585m PACid:20204979	92.8358	25304	Thhalv10012585m PACid:20204979	964	99165	AT5G04360.1_|_Symbols:_ATPU1,_ATLDA,_PU1,_LDA_|_limit_dextrinase_| chr5:1221566-1228399 FORWARD LENGTH=965	1801.56	25304	Thhalv10012585m PACid:20204979
Ta1.0_03873mRNA1	30	0	55367	Bra005802 PACid:22709593	87.0968	55367	Bra005802 PACid:22709593	91.4286	99068	AT5G04370.1_|_Symbols:_NAMT1_|_S-adenosyl-L-methionine-dependent_methyltransferases_superfamily_protein_| chr5:1232027-1233888 FORWARD LENGTH=396	389	25537	Thhalv10013754m PACid:20205216	600.127	55367	Bra005802 PACid:22709593
Ta1.0_03874mRNA1	10	0	24468	Thhalv10013864m PACid:20204140	88.2038	24468	Thhalv10013864m PACid:20204140	91.689	24468	Thhalv10013864m PACid:20204140	385	85453	AT3G10470.1_|_Symbols:_|_C2H2-type_zinc_finger_family_protein_| chr3:3260424-3261620 FORWARD LENGTH=398	522.316	24468	Thhalv10013864m PACid:20204140
Ta1.0_03875mRNA1	10	3.44276e-63	32677	Bra029844 PACid:22686903	39.0244	3329	Thhalv10020745m PACid:20182816	51.4673	50732	Bra034119 PACid:22704958	408	113928	478382 PACid:16041986	216.083	32677	Bra029844 PACid:22686903
Ta1.0_03876mRNA1	10	0	24117	Thhalv10013110m PACid:20203787	82.4302	24117	Thhalv10013110m PACid:20203787	86.2069	24117	Thhalv10013110m PACid:20203787	572	24117	Thhalv10013110m PACid:20203787	963.37	24117	Thhalv10013110m PACid:20203787
Ta1.0_03877mRNA1	10	0	24622	Thhalv10013283m PACid:20204295	91.9922	24622	Thhalv10013283m PACid:20204295	95.7031	24622	Thhalv10013283m PACid:20204295	538	163257	Carubv10000650m PACid:20910716	898.271	24622	Thhalv10013283m PACid:20204295
Ta1.0_03878mRNA1	10	0	26442	Thhalv10014068m PACid:20206125	98.8024	26442	Thhalv10014068m PACid:20206125	99.4012	26442	Thhalv10014068m PACid:20206125	334	26442	Thhalv10014068m PACid:20206125	655.21	26442	Thhalv10014068m PACid:20206125
Ta1.0_03879mRNA1	10	5.82917e-149	38185	Bra009453 PACid:22692411	96.2025	38185	Bra009453 PACid:22692411	97.8903	38185	Bra009453 PACid:22692411	239	160959	Carubv10001769m PACid:20908399	422.165	38185	Bra009453 PACid:22692411
Ta1.0_03880mRNA1	10	3.22675e-113	33527	Bra022582 PACid:22687753	52.4155	33527	Bra022582 PACid:22687753	67.0846	708	Thhalv10017597m PACid:20180180	406	26340	Thhalv10013701m PACid:20206022	342.043	33527	Bra022582 PACid:22687753
Ta1.0_03881mRNA1	12	0	125866	487227 PACid:16053924	82.2857	125866	487227 PACid:16053924	88	125866	487227 PACid:16053924	863	105366	AT5G04460.3_|_Symbols:_|_RING/U-box_superfamily_protein_| chr5:1260009-1263695 FORWARD LENGTH=863	1233.01	125866	487227 PACid:16053924
Ta1.0_03882mRNA1	10	0	105351	AT5G04480.2_|_Symbols:_|_UDP-Glycosyltransferase_superfamily_protein_| chr5:1271886-1277793 REVERSE LENGTH=1035	91.6427	105351	AT5G04480.2_|_Symbols:_|_UDP-Glycosyltransferase_superfamily_protein_| chr5:1271886-1277793 REVERSE LENGTH=1035	95.6772	105351	AT5G04480.2_|_Symbols:_|_UDP-Glycosyltransferase_superfamily_protein_| chr5:1271886-1277793 REVERSE LENGTH=1035	1051	107336	487229 PACid:16035394	1794.25	105351	AT5G04480.2_|_Symbols:_|_UDP-Glycosyltransferase_superfamily_protein_| chr5:1271886-1277793 REVERSE LENGTH=1035
Ta1.0_03883mRNA1	10	1.94266e-172	24663	Thhalv10014196m PACid:20204336	88.5993	24663	Thhalv10014196m PACid:20204336	93.1596	24663	Thhalv10014196m PACid:20204336	308	26624	Thhalv10014180m PACid:20206308	486.108	24663	Thhalv10014196m PACid:20204336
Ta1.0_03884mRNA1	10	0	24924	Thhalv10012710m PACid:20204599	90.641	24924	Thhalv10012710m PACid:20204599	94.359	24924	Thhalv10012710m PACid:20204599	780	24924	Thhalv10012710m PACid:20204599	1325.46	24924	Thhalv10012710m PACid:20204599
Ta1.0_03885mRNA1	10	0	23928	Thhalv10013385m PACid:20203596	93.0693	23928	Thhalv10013385m PACid:20203596	94.4554	23928	Thhalv10013385m PACid:20203596	493	161005	Carubv10000799m PACid:20908445	936.406	23928	Thhalv10013385m PACid:20203596
Ta1.0_03886mRNA1	10	0	57496	Bra005810 PACid:22711722	92.4658	25893	Thhalv10014252m PACid:20205572	95.8904	25893	Thhalv10014252m PACid:20205572	292	57496	Bra005810 PACid:22711722	530.791	57496	Bra005810 PACid:22711722
Ta1.0_03887mRNA1	10	0	25050	Thhalv10013468m PACid:20204725	92.6009	25050	Thhalv10013468m PACid:20204725	96.861	25050	Thhalv10013468m PACid:20204725	450	65343	Bra035683 PACid:22719569	868.996	25050	Thhalv10013468m PACid:20204725
Ta1.0_03888mRNA1	10	0.961724	76889	AT1G28200.1_|_Symbols:_FIP1_|_FH_interacting_protein_1_| chr1:9850395-9852300 REVERSE LENGTH=259	100	49199	Bra034126 PACid:22703425	100	49199	Bra034126 PACid:22703425	50	67185	Bra010897 PACid:22721411	29.6462	76889	AT1G28200.1_|_Symbols:_FIP1_|_FH_interacting_protein_1_| chr1:9850395-9852300 REVERSE LENGTH=259
Ta1.0_03889mRNA1	10	0	23552	Thhalv10012689m PACid:20203216	86.9412	23552	Thhalv10012689m PACid:20203216	89.9527	125179	487236 PACid:16053237	828	36195	Bra028785 PACid:22690421	1365.9	23552	Thhalv10012689m PACid:20203216
Ta1.0_03890mRNA1	12	0	25002	Thhalv10013025m PACid:20204677	95.4925	25002	Thhalv10013025m PACid:20204677	97.9967	25002	Thhalv10013025m PACid:20204677	599	138180	908343 PACid:16066238	1169.45	25002	Thhalv10013025m PACid:20204677
Ta1.0_03891mRNA1	10	0	99761	AT5G04590.1_|_Symbols:_SIR_|_sulfite_reductase_| chr5:1319404-1322298 FORWARD LENGTH=642	94.0718	99761	AT5G04590.1_|_Symbols:_SIR_|_sulfite_reductase_| chr5:1319404-1322298 FORWARD LENGTH=642	96.0998	99761	AT5G04590.1_|_Symbols:_SIR_|_sulfite_reductase_| chr5:1319404-1322298 FORWARD LENGTH=642	644	2400	Thhalv10020247m PACid:20181882	1205.28	99761	AT5G04590.1_|_Symbols:_SIR_|_sulfite_reductase_| chr5:1319404-1322298 FORWARD LENGTH=642
Ta1.0_03892mRNA1	10	1.05091e-125	37343	Bra028783 PACid:22691569	94.9239	37343	Bra028783 PACid:22691569	96.4467	37343	Bra028783 PACid:22691569	198	115464	908347 PACid:16043522	360.533	37343	Bra028783 PACid:22691569
Ta1.0_03893mRNA1	10	0	26877	Thhalv10013565m PACid:20206562	78.733	26877	Thhalv10013565m PACid:20206562	87.1041	26877	Thhalv10013565m PACid:20206562	440	26877	Thhalv10013565m PACid:20206562	632.484	26877	Thhalv10013565m PACid:20206562
Ta1.0_03894mRNA1	10	0	25086	Thhalv10013434m PACid:20204761	89.2857	25086	Thhalv10013434m PACid:20204761	92.0635	25086	Thhalv10013434m PACid:20204761	476	133717	487244 PACid:16061775	870.537	25086	Thhalv10013434m PACid:20204761
Ta1.0_03895mRNA1	12	6.56805e-140	24435	Thhalv10015623m PACid:20204107	63.1436	24435	Thhalv10015623m PACid:20204107	74.5257	24435	Thhalv10015623m PACid:20204107	354	24435	Thhalv10015623m PACid:20204107	407.527	24435	Thhalv10015623m PACid:20204107
Ta1.0_03896mRNA1	10	0	24989	Thhalv10016078m PACid:20204664	92.3077	24989	Thhalv10016078m PACid:20204664	94.9495	99529	AT5G04660.1_|_Symbols:_CYP77A4_|_cytochrome_P450,_family_77,_subfamily_A,_polypeptide_4_| chr5:1336049-1337587 FORWARD LENGTH=512	495	109974	487247 PACid:16038032	920.228	24989	Thhalv10016078m PACid:20204664
Ta1.0_03897mRNA1	11	0	25515	Thhalv10012741m PACid:20205193	86.1538	25515	Thhalv10012741m PACid:20205193	90.5128	25515	Thhalv10012741m PACid:20205193	777	25515	Thhalv10012741m PACid:20205193	1206.05	25515	Thhalv10012741m PACid:20205193
Ta1.0_03898mRNA1	10	1.47632e-37	26073	Thhalv10015169m PACid:20205754	92.6471	26073	Thhalv10015169m PACid:20205754	94.1176	26073	Thhalv10015169m PACid:20205754	68	26073	Thhalv10015169m PACid:20205754	127.487	34310	Bra028781 PACid:22688536
Ta1.0_03899mRNA1	10	1.6237e-91	7593	Thhalv10008681m PACid:20187115	68.2609	7593	Thhalv10008681m PACid:20187115	78.2609	7593	Thhalv10008681m PACid:20187115	232	41559	Bra025715 PACid:22695785	274.248	7593	Thhalv10008681m PACid:20187115
Ta1.0_03900mRNA1	10	1.38111e-101	142112	Carubv10011394m PACid:20889386	81.1881	6543	Thhalv10009812m PACid:20186060	87.6238	6543	Thhalv10009812m PACid:20186060	191	6543	Thhalv10009812m PACid:20186060	297.36	142112	Carubv10011394m PACid:20889386
Ta1.0_03901mRNA1	27	0	5935	Thhalv10006635m PACid:20185449	96.2353	5935	Thhalv10006635m PACid:20185449	96.7059	5935	Thhalv10006635m PACid:20185449	426	132833	335174 PACid:16060891	793.112	5935	Thhalv10006635m PACid:20185449
Ta1.0_03902mRNA1	11	0	124950	312861 PACid:16053008	89.9063	6403	Thhalv10006725m PACid:20185919	92.2997	6403	Thhalv10006725m PACid:20185919	944	62804	Bra031070 PACid:22717030	1562.36	124950	312861 PACid:16053008
Ta1.0_03903mRNA1	8	4.07299e-34	7462	Thhalv10009175m PACid:20186984	93.0693	7462	Thhalv10009175m PACid:20186984	98.0198	7462	Thhalv10009175m PACid:20186984	107	41369	Bra025722 PACid:22695595	117.857	7462	Thhalv10009175m PACid:20186984
Ta1.0_03904mRNA1	10	0	105940	312863 PACid:16033998	91.6031	105940	312863 PACid:16033998	96.7557	105940	312863 PACid:16033998	526	7466	Thhalv10007357m PACid:20186988	1012.29	105940	312863 PACid:16033998
Ta1.0_03905mRNA1	10	0	8018	Thhalv10007353m PACid:20187541	91.2779	8018	Thhalv10007353m PACid:20187541	93.9148	8018	Thhalv10007353m PACid:20187541	505	121747	476635 PACid:16049805	847.425	8018	Thhalv10007353m PACid:20187541
Ta1.0_03906mRNA1	10	0	142928	Carubv10008839m PACid:20890208	88.3895	142928	Carubv10008839m PACid:20890208	93.0712	142928	Carubv10008839m PACid:20890208	531	74157	AT1G19270.1_|_Symbols:_DA1_|_DA1_| chr1:6663327-6665845 FORWARD LENGTH=532	912.909	142928	Carubv10008839m PACid:20890208
Ta1.0_03907mRNA1	30	0	8133	Thhalv10006776m PACid:20187657	87.8077	8133	Thhalv10006776m PACid:20187657	94.1383	8133	Thhalv10006776m PACid:20187657	874	74268	AT1G19290.1_|_Symbols:_|_Pentatricopeptide_repeat_(PPR)_superfamily_protein_| chr1:6666249-6668963 FORWARD LENGTH=904	1520.37	8133	Thhalv10006776m PACid:20187657
Ta1.0_03908mRNA1	10	0	67937	Bra016512 PACid:22722163	96.2963	67937	Bra016512 PACid:22722163	98.2906	67937	Bra016512 PACid:22722163	352	43206	Bra025726 PACid:22697432	597.045	67937	Bra016512 PACid:22722163
Ta1.0_03909mRNA1	10	2.6313e-104	44061	Bra025727 PACid:22698287	90.1554	8719	Thhalv10008430m PACid:20188245	94.3662	44061	Bra025727 PACid:22698287	212	141757	Carubv10010212m PACid:20889031	306.99	44061	Bra025727 PACid:22698287
Ta1.0_03910mRNA1	10	1.52268e-143	41579	Bra025728 PACid:22695805	86.8852	41579	Bra025728 PACid:22695805	91.3934	41579	Bra025728 PACid:22695805	246	74281	AT1G19320.1_|_Symbols:_|_Pathogenesis-related_thaumatin_superfamily_protein_| chr1:6679327-6680178 FORWARD LENGTH=247	407.912	41579	Bra025728 PACid:22695805
Ta1.0_03911mRNA1	10	2.32061e-136	7817	Thhalv10008628m PACid:20187339	92.549	7817	Thhalv10008628m PACid:20187339	93.3333	7817	Thhalv10008628m PACid:20187339	248	121893	472155 PACid:16049951	389.808	7817	Thhalv10008628m PACid:20187339
Ta1.0_03912mRNA1	10	0	9138	Thhalv10007768m PACid:20188667	89.4231	9138	Thhalv10007768m PACid:20188667	93.9904	9138	Thhalv10007768m PACid:20188667	413	143015	Carubv10009255m PACid:20890296	627.861	9138	Thhalv10007768m PACid:20188667
Ta1.0_03913mRNA1	10	0	129501	472163 PACid:16057559	93.8967	9199	Thhalv10007712m PACid:20188728	96.9412	129501	472163 PACid:16057559	426	135816	476650 PACid:16063874	799.275	129501	472163 PACid:16057559
Ta1.0_03914mRNA1	10	0	141746	Carubv10012465m PACid:20889020	88.3871	8551	Thhalv10009294m PACid:20188077	91.4654	141746	Carubv10012465m PACid:20889020	631	12379	Thhalv10018268m PACid:20191922	1016.91	141746	Carubv10012465m PACid:20889020
Ta1.0_03915mRNA1	10	3.84675e-89	8730	Thhalv10008999m PACid:20188256	93.4211	8730	Thhalv10008999m PACid:20188256	96.0526	8730	Thhalv10008999m PACid:20188256	153	142381	Carubv10010542m PACid:20889658	262.307	8730	Thhalv10008999m PACid:20188256
Ta1.0_03916mRNA1	52	0	120428	889371 PACid:16048486	90.9408	44349	Bra025736 PACid:22698575	95.8549	63329	Bra031079 PACid:22717555	890	63329	Bra031079 PACid:22717555	1100.12	120428	889371 PACid:16048486
Ta1.0_03917mRNA1	10	0	120428	889371 PACid:16048486	76.8435	120428	889371 PACid:16048486	84.6753	74683	AT1G19390.1_|_Symbols:_|_Wall-associated_kinase_family_protein_| chr1:6700772-6703368 REVERSE LENGTH=788	783	7630	Thhalv10006827m PACid:20187152	1097.03	120428	889371 PACid:16048486
Ta1.0_03918mRNA1	10	2.85888e-157	77559	AT1G19400.2_|_Symbols:_|_Erythronate-4-phosphate_dehydrogenase_family_protein_| chr1:6712222-6713676 REVERSE LENGTH=303	92.6199	77559	AT1G19400.2_|_Symbols:_|_Erythronate-4-phosphate_dehydrogenase_family_protein_| chr1:6712222-6713676 REVERSE LENGTH=303	94.4649	141573	Carubv10009859m PACid:20888846	277	157751	Carubv10020669m PACid:20905158	446.047	77559	AT1G19400.2_|_Symbols:_|_Erythronate-4-phosphate_dehydrogenase_family_protein_| chr1:6712222-6713676 REVERSE LENGTH=303
Ta1.0_03919mRNA1	15	0	6250	Thhalv10006932m PACid:20185765	92.2515	6250	Thhalv10006932m PACid:20185765	95.0292	6250	Thhalv10006932m PACid:20185765	684	6250	Thhalv10006932m PACid:20185765	1096.65	6250	Thhalv10006932m PACid:20185765
Ta1.0_03920mRNA1	10	0	9155	Thhalv10007370m PACid:20188684	96.7742	9155	Thhalv10007370m PACid:20188684	98.5887	9155	Thhalv10007370m PACid:20188684	500	80848	AT2G16280.1_|_Symbols:_KCS9_|_3-ketoacyl-CoA_synthase_9_| chr2:7051186-7052724 FORWARD LENGTH=512	1008.05	9155	Thhalv10007370m PACid:20188684
Ta1.0_03921mRNA1	10	0	74792	AT1G19450.1_|_Symbols:_|_Major_facilitator_superfamily_protein_| chr1:6731671-6734633 REVERSE LENGTH=488	91.7864	6049	Thhalv10007486m PACid:20185563	92.6078	142614	Carubv10012080m PACid:20889893	488	74792	AT1G19450.1_|_Symbols:_|_Major_facilitator_superfamily_protein_| chr1:6731671-6734633 REVERSE LENGTH=488	799.275	74792	AT1G19450.1_|_Symbols:_|_Major_facilitator_superfamily_protein_| chr1:6731671-6734633 REVERSE LENGTH=488
Ta1.0_03922mRNA1	10	0	5741	Thhalv10007939m PACid:20185254	86.8347	5741	Thhalv10007939m PACid:20185254	91.5966	5741	Thhalv10007939m PACid:20185254	377	120238	880262 PACid:16048296	626.706	5741	Thhalv10007939m PACid:20185254
Ta1.0_03923mRNA1	10	0	67398	Bra016505 PACid:22721624	82.1472	7404	Thhalv10006802m PACid:20186926	87.8606	67398	Bra016505 PACid:22721624	841	120238	880262 PACid:16048296	1293.49	67398	Bra016505 PACid:22721624
Ta1.0_03924mRNA1	10	0	7860	Thhalv10009681m PACid:20187383	85.9539	7860	Thhalv10009681m PACid:20187383	89.9371	7860	Thhalv10009681m PACid:20187383	475	7860	Thhalv10009681m PACid:20187383	606.675	7860	Thhalv10009681m PACid:20187383
Ta1.0_03925mRNA1	10	5.02942e-29	8626	Thhalv10009239m PACid:20188152	86.4865	8626	Thhalv10009239m PACid:20188152	94.5946	8626	Thhalv10009239m PACid:20188152	76	126367	312884 PACid:16054425	103.219	8626	Thhalv10009239m PACid:20188152
Ta1.0_03926mRNA1	10	1.0338e-48	74726	AT1G19510.1_|_Symbols:_ATRL5,_RSM4,_RL5_|_RAD-like_5_| chr1:6756483-6757290 REVERSE LENGTH=100	93.5897	74726	AT1G19510.1_|_Symbols:_ATRL5,_RSM4,_RL5_|_RAD-like_5_| chr1:6756483-6757290 REVERSE LENGTH=100	100	74726	AT1G19510.1_|_Symbols:_ATRL5,_RSM4,_RL5_|_RAD-like_5_| chr1:6756483-6757290 REVERSE LENGTH=100	78	74726	AT1G19510.1_|_Symbols:_ATRL5,_RSM4,_RL5_|_RAD-like_5_| chr1:6756483-6757290 REVERSE LENGTH=100	154.836	74726	AT1G19510.1_|_Symbols:_ATRL5,_RSM4,_RL5_|_RAD-like_5_| chr1:6756483-6757290 REVERSE LENGTH=100
Ta1.0_03927mRNA1	10	0	8577	Thhalv10006936m PACid:20188103	85.9504	8577	Thhalv10006936m PACid:20188103	90.4959	8577	Thhalv10006936m PACid:20188103	724	135388	472179 PACid:16063446	1124.77	8577	Thhalv10006936m PACid:20188103
Ta1.0_03928mRNA1	10	3.66715e-55	145542	Carubv10010689m PACid:20892851	87.069	145542	Carubv10010689m PACid:20892851	92.2414	145542	Carubv10010689m PACid:20892851	116	145542	Carubv10010689m PACid:20892851	172.94	145542	Carubv10010689m PACid:20892851
Ta1.0_03929mRNA1	10	3.58874e-153	128914	472180 PACid:16056972	83.2669	128914	472180 PACid:16056972	92.0319	40870	Bra025748 PACid:22695096	280	136937	865114 PACid:16064995	435.261	128914	472180 PACid:16056972
Ta1.0_03930mRNA1	10	1.34636e-118	7168	Thhalv10008761m PACid:20186690	84.9765	7168	Thhalv10008761m PACid:20186690	91.5493	7168	Thhalv10008761m PACid:20186690	213	7168	Thhalv10008761m PACid:20186690	342.043	7168	Thhalv10008761m PACid:20186690
Ta1.0_03931mRNA1	10	3.47696e-14	8626	Thhalv10009239m PACid:20188152	60.8108	8626	Thhalv10009239m PACid:20188152	75.6757	8626	Thhalv10009239m PACid:20188152	81	68887	Bra016504 PACid:22723113	64.6994	8626	Thhalv10009239m PACid:20188152
Ta1.0_03932mRNA1	10	0	74466	AT1G19580.1_|_Symbols:_GAMMA_CA1_|_gamma_carbonic_anhydrase_1_| chr1:6774937-6777092 FORWARD LENGTH=275	90.8425	74466	AT1G19580.1_|_Symbols:_GAMMA_CA1_|_gamma_carbonic_anhydrase_1_| chr1:6774937-6777092 FORWARD LENGTH=275	94.5055	74466	AT1G19580.1_|_Symbols:_GAMMA_CA1_|_gamma_carbonic_anhydrase_1_| chr1:6774937-6777092 FORWARD LENGTH=275	297	117856	312889 PACid:16045914	511.531	74466	AT1G19580.1_|_Symbols:_GAMMA_CA1_|_gamma_carbonic_anhydrase_1_| chr1:6774937-6777092 FORWARD LENGTH=275
Ta1.0_03933mRNA1	10	0	8443	Thhalv10008038m PACid:20187969	93.4426	8443	Thhalv10008038m PACid:20187969	95.082	8443	Thhalv10008038m PACid:20187969	356	43397	Bra025751 PACid:22697623	692.189	8443	Thhalv10008038m PACid:20187969
Ta1.0_03934mRNA1	10	1.43299e-39	7355	Thhalv10009242m PACid:20186877	88.4615	7355	Thhalv10009242m PACid:20186877	94.8718	7355	Thhalv10009242m PACid:20186877	78	7355	Thhalv10009242m PACid:20186877	130.183	7355	Thhalv10009242m PACid:20186877
Ta1.0_03935mRNA1	10	2.0519e-42	42278	Bra025752 PACid:22696504	43.4043	6443	Thhalv10009784m PACid:20185959	55.7895	70981	AT1G19620.1_|_Symbols:_|_unknown_protein;_Has_44_Blast_hits_to_24_proteins_in_12_species:_Archae_-_0;_Bacteria_-_8;_Metazoa_-_22;_Fungi_-_0;_Plants_-_6;_Viruses_-_0;_Other_Eukaryotes_-_8_(source:_NCBI_BLink)._| chr1:6784020-6785075 FORWARD LENGTH=317	287	42278	Bra025752 PACid:22696504	155.221	42278	Bra025752 PACid:22696504
Ta1.0_03936mRNA1	10	0	8986	Thhalv10007476m PACid:20188515	92.6829	8986	Thhalv10007476m PACid:20188515	96.3415	8986	Thhalv10007476m PACid:20188515	489	8986	Thhalv10007476m PACid:20188515	917.531	8986	Thhalv10007476m PACid:20188515
Ta1.0_03937mRNA1	10	0	6291	Thhalv10007856m PACid:20185806	87.3096	6291	Thhalv10007856m PACid:20185806	94.1624	6291	Thhalv10007856m PACid:20185806	393	47138	Bra012184 PACid:22701364	676.011	6291	Thhalv10007856m PACid:20185806
Ta1.0_03938mRNA1	10	0	44363	Bra025754 PACid:22698589	84.878	44363	Bra025754 PACid:22698589	90.7317	44363	Bra025754 PACid:22698589	609	44363	Bra025754 PACid:22698589	956.436	44363	Bra025754 PACid:22698589
Ta1.0_03939mRNA1	10	0	144958	Carubv10012529m PACid:20892264	91.1854	126378	472192 PACid:16054436	96.0486	144958	Carubv10012529m PACid:20892264	332	11873	Thhalv10018836m PACid:20191413	630.558	144958	Carubv10012529m PACid:20892264
Ta1.0_03940mRNA1	10	0	6441	Thhalv10008201m PACid:20185957	91.0494	6441	Thhalv10008201m PACid:20185957	95.3704	6441	Thhalv10008201m PACid:20185957	324	6441	Thhalv10008201m PACid:20185957	614.764	6441	Thhalv10008201m PACid:20185957
Ta1.0_03941mRNA1	10	7.88786e-136	144596	Carubv10009094m PACid:20891900	62.9032	108744	472194 PACid:16036802	73.0415	108744	472194 PACid:16036802	445	47789	Bra015846 PACid:22702015	402.519	144596	Carubv10009094m PACid:20891900
Ta1.0_03942mRNA1	10	0	6893	Thhalv10008056m PACid:20186413	84.7953	6893	Thhalv10008056m PACid:20186413	92.9825	6893	Thhalv10008056m PACid:20186413	347	44095	Bra025757 PACid:22698321	577.4	6893	Thhalv10008056m PACid:20186413
Ta1.0_03943mRNA1	10	0	8037	Thhalv10007267m PACid:20187560	83.574	8037	Thhalv10007267m PACid:20187560	88.1919	131718	472196 PACid:16059776	554	8037	Thhalv10007267m PACid:20187560	806.209	8037	Thhalv10007267m PACid:20187560
Ta1.0_03944mRNA1	10	0	7214	Thhalv10007509m PACid:20186736	87.6016	7214	Thhalv10007509m PACid:20186736	92.6829	7214	Thhalv10007509m PACid:20186736	482	142677	Carubv10011399m PACid:20889956	836.639	7214	Thhalv10007509m PACid:20186736
Ta1.0_03945mRNA1	14	0	7020	Thhalv10007145m PACid:20186541	87.8788	7020	Thhalv10007145m PACid:20186541	92.9293	7020	Thhalv10007145m PACid:20186541	602	41905	Bra025760 PACid:22696131	947.962	7020	Thhalv10007145m PACid:20186541
Ta1.0_03946mRNA1	23	0	8433	Thhalv10006756m PACid:20187958	93.5123	8433	Thhalv10006756m PACid:20187958	97.2036	8433	Thhalv10006756m PACid:20187958	894	71823	AT1G19720.1_|_Symbols:_|_Pentatricopeptide_repeat_(PPR-like)_superfamily_protein_| chr1:6819926-6822610 REVERSE LENGTH=894	1726.84	8433	Thhalv10006756m PACid:20187958
Ta1.0_03947mRNA1	10	8.86508e-77	8622	Thhalv10009129m PACid:20188148	93.2773	8622	Thhalv10009129m PACid:20188148	94.958	8622	Thhalv10009129m PACid:20188148	119	8622	Thhalv10009129m PACid:20188148	228.024	8622	Thhalv10009129m PACid:20188148
Ta1.0_03948mRNA1	10	4.52932e-165	8022	Thhalv10008437m PACid:20187545	96.129	128814	856541 PACid:16056872	99.3548	128814	856541 PACid:16056872	280	41444	Bra025763 PACid:22695670	465.307	8022	Thhalv10008437m PACid:20187545
Ta1.0_03949mRNA1	10	0	6725	Thhalv10007873m PACid:20186243	86.7347	6725	Thhalv10007873m PACid:20186243	93.1122	6725	Thhalv10007873m PACid:20186243	390	125061	472202 PACid:16053119	631.713	6725	Thhalv10007873m PACid:20186243
Ta1.0_03950mRNA1	10	5.19263e-88	7905	Thhalv10008477m PACid:20187428	62.8253	7905	Thhalv10008477m PACid:20187428	75.4647	7905	Thhalv10008477m PACid:20187428	269	46985	Bra003750 PACid:22701211	269.626	7905	Thhalv10008477m PACid:20187428
Ta1.0_03951mRNA1	10	8.98847e-134	121390	472205 PACid:16049448	79.8851	6629	Thhalv10009634m PACid:20186147	84.4828	6629	Thhalv10009634m PACid:20186147	357	144887	Carubv10009551m PACid:20892193	390.963	121390	472205 PACid:16049448
Ta1.0_03952mRNA1	12	0	145299	Carubv10009244m PACid:20892606	67.696	145299	Carubv10009244m PACid:20892606	80.303	1603	Thhalv10017553m PACid:20181082	478	88057	AT3G58980.1_|_Symbols:_|_F-box_family_protein_| chr3:21794445-21797006 REVERSE LENGTH=594	527.709	145299	Carubv10009244m PACid:20892606
Ta1.0_03953mRNA1	10	2.57467e-61	6454	Thhalv10009412m PACid:20185971	90.5983	6454	Thhalv10009412m PACid:20185971	95.7265	6454	Thhalv10009412m PACid:20185971	118	144422	Carubv10010680m PACid:20891723	188.734	6454	Thhalv10009412m PACid:20185971
Ta1.0_03954mRNA1	10	0	8706	Thhalv10006694m PACid:20188232	91.6582	8706	Thhalv10006694m PACid:20188232	95.117	8706	Thhalv10006694m PACid:20188232	1022	70817	AT1G47900.1_|_Symbols:_|_Plant_protein_of_unknown_function_(DUF869)_| chr1:17647340-17651035 REVERSE LENGTH=1054	1582	8706	Thhalv10006694m PACid:20188232
Ta1.0_03955mRNA1	10	3.54316e-92	9081	Thhalv10009868m PACid:20188610	93.4641	9081	Thhalv10009868m PACid:20188610	94.7712	9081	Thhalv10009868m PACid:20188610	156	143355	Carubv10010532m PACid:20890638	270.011	9081	Thhalv10009868m PACid:20188610
Ta1.0_03956mRNA1	14	0	7479	Thhalv10006748m PACid:20187001	93.0556	42470	Bra025775 PACid:22696696	98.6111	42470	Bra025775 PACid:22696696	903	118927	472210 PACid:16046985	1535.01	7479	Thhalv10006748m PACid:20187001
Ta1.0_03957mRNA1	7	0.0631927	128717	884731 PACid:16056775	76.4706	1678	Thhalv10017896m PACid:20181157	81.8182	144325	Carubv10011406m PACid:20891625	51	60364	Bra036825 PACid:22714590	32.3426	128717	884731 PACid:16056775
Ta1.0_03958mRNA1	14	0	6675	Thhalv10007764m PACid:20186193	85.2029	6675	Thhalv10007764m PACid:20186193	90.4535	6675	Thhalv10007764m PACid:20186193	413	76475	AT1G19860.1_|_Symbols:_|_Zinc_finger_C-x8-C-x5-C-x3-H_type_family_protein_| chr1:6891654-6894400 REVERSE LENGTH=413	699.123	6675	Thhalv10007764m PACid:20186193
Ta1.0_03959mRNA1	14	0	7641	Thhalv10006839m PACid:20187163	87	7641	Thhalv10006839m PACid:20187163	91.75	7641	Thhalv10006839m PACid:20187163	790	7641	Thhalv10006839m PACid:20187163	1124.77	7641	Thhalv10006839m PACid:20187163
Ta1.0_03960mRNA1	22	0	8517	Thhalv10007331m PACid:20188043	91.7308	8517	Thhalv10007331m PACid:20188043	94.8077	8517	Thhalv10007331m PACid:20188043	537	47317	Bra012191 PACid:22701543	821.617	8517	Thhalv10007331m PACid:20188043
Ta1.0_03961mRNA1	10	0	8769	Thhalv10007284m PACid:20188296	84.2884	8769	Thhalv10007284m PACid:20188296	91.4972	8769	Thhalv10007284m PACid:20188296	549	46479	Bra012193 PACid:22700705	925.62	8769	Thhalv10007284m PACid:20188296
Ta1.0_03962mRNA1	10	2.81862e-74	159713	Carubv10021055m PACid:20907141	100	159713	Carubv10021055m PACid:20907141	100	159713	Carubv10021055m PACid:20907141	165	159713	Carubv10021055m PACid:20907141	225.328	159713	Carubv10021055m PACid:20907141
Ta1.0_03963mRNA1	10	0	7888	Thhalv10007448m PACid:20187411	92.9742	7889	Thhalv10007677m PACid:20187412	95.5504	7889	Thhalv10007677m PACid:20187412	498	7888	Thhalv10007448m PACid:20187411	857.44	7888	Thhalv10007448m PACid:20187411
Ta1.0_03964mRNA1	10	0	46103	Bra012198 PACid:22700329	88.7526	6236	Thhalv10007364m PACid:20185751	95.3441	75867	AT1G19940.1_|_Symbols:_AtGH9B5,_GH9B5_|_glycosyl_hydrolase_9B5_| chr1:6918323-6920268 REVERSE LENGTH=515	503	40607	Bra025783 PACid:22694833	855.899	46103	Bra012198 PACid:22700329
Ta1.0_03965mRNA1	11	2.65778e-175	8653	Thhalv10008288m PACid:20188179	90.6149	8653	Thhalv10008288m PACid:20188179	92.8803	8653	Thhalv10008288m PACid:20188179	313	75570	AT1G19950.1_|_Symbols:_HVA22H_|_HVA22-like_protein_H_(ATHVA22H)_| chr1:6925043-6926527 FORWARD LENGTH=315	493.426	8653	Thhalv10008288m PACid:20188179
Ta1.0_03966mRNA1	9	2.34599e-42	8629	Thhalv10009918m PACid:20188155	87.6289	8629	Thhalv10009918m PACid:20188155	91.7526	8629	Thhalv10009918m PACid:20188155	135	123004	472221 PACid:16051062	140.969	8629	Thhalv10009918m PACid:20188155
Ta1.0_03967mRNA1	10	0	6598	Thhalv10008458m PACid:20186115	96.6912	6598	Thhalv10008458m PACid:20186115	97.7941	6598	Thhalv10008458m PACid:20186115	272	6598	Thhalv10008458m PACid:20186115	513.457	6598	Thhalv10008458m PACid:20186115
Ta1.0_03968mRNA1	7	0	7846	Thhalv10008122m PACid:20187369	84.7507	7846	Thhalv10008122m PACid:20187369	93.2551	7846	Thhalv10008122m PACid:20187369	342	75676	AT1G19980.1_|_Symbols:_|_cytomatrix_protein-related_| chr1:6933162-6934643 FORWARD LENGTH=342	559.296	7846	Thhalv10008122m PACid:20187369
Ta1.0_03969mRNA1	5	2.0242e-05	5878	Thhalv10008450m PACid:20185392	92.8571	143616	Carubv10009729m PACid:20890903	100	44266	Bra025787 PACid:22698492	155	5878	Thhalv10008450m PACid:20185392	46.595	5878	Thhalv10008450m PACid:20185392
Ta1.0_03970mRNA1	10	0	76006	AT1G20020.1_|_Symbols:_ATLFNR2,_FNR2_|_ferredoxin-NADP(+)-oxidoreductase_2_| chr1:6942851-6944868 FORWARD LENGTH=369	85.2632	8599	Thhalv10007988m PACid:20188125	87.3684	8599	Thhalv10007988m PACid:20188125	369	76006	AT1G20020.1_|_Symbols:_ATLFNR2,_FNR2_|_ferredoxin-NADP(+)-oxidoreductase_2_| chr1:6942851-6944868 FORWARD LENGTH=369	623.624	76006	AT1G20020.1_|_Symbols:_ATLFNR2,_FNR2_|_ferredoxin-NADP(+)-oxidoreductase_2_| chr1:6942851-6944868 FORWARD LENGTH=369
Ta1.0_03971mRNA1	10	0	7203	Thhalv10008241m PACid:20186725	94.6844	7203	Thhalv10008241m PACid:20186725	97.01	7203	Thhalv10008241m PACid:20186725	328	74713	AT1G75800.1_|_Symbols:_|_Pathogenesis-related_thaumatin_superfamily_protein_| chr1:28458889-28460447 FORWARD LENGTH=330	537.339	7203	Thhalv10008241m PACid:20186725
Ta1.0_03972mRNA1	6	1.17279e-51	6961	Thhalv10008732m PACid:20186482	92.1348	6961	Thhalv10008732m PACid:20186482	95.5056	6961	Thhalv10008732m PACid:20186482	92	76030	AT1G20050.1_|_Symbols:_HYD1_|_C-8,7_sterol_isomerase_| chr1:6949160-6950135 FORWARD LENGTH=223	166.392	6961	Thhalv10008732m PACid:20186482
Ta1.0_03973mRNA1	10	5.9722e-89	6961	Thhalv10008732m PACid:20186482	95.4198	6961	Thhalv10008732m PACid:20186482	97.7099	6961	Thhalv10008732m PACid:20186482	131	6961	Thhalv10008732m PACid:20186482	263.077	6961	Thhalv10008732m PACid:20186482
Ta1.0_03974mRNA1	6	4.76505e-38	112787	476728 PACid:16040845	64.486	112787	476728 PACid:16040845	78.7037	158118	Carubv10022037m PACid:20905531	108	158118	Carubv10022037m PACid:20905531	129.413	112787	476728 PACid:16040845
Ta1.0_03975mRNA1	11	0	47069	Bra012205 PACid:22701295	78.8321	8555	Thhalv10006798m PACid:20188081	85.5474	8555	Thhalv10006798m PACid:20188081	958	75960	AT1G20060.1_|_Symbols:_|_ATP_binding_microtubule_motor_family_protein_| chr1:6950723-6956293 REVERSE LENGTH=970	1066.6	47069	Bra012205 PACid:22701295
Ta1.0_03976mRNA1	10	1.94639e-78	45069	Bra012206 PACid:22699295	93.2773	45069	Bra012206 PACid:22699295	96.6387	45069	Bra012206 PACid:22699295	119	45069	Bra012206 PACid:22699295	232.261	45069	Bra012206 PACid:22699295
Ta1.0_03977mRNA1	7	1.8456e-63	46042	Bra012207 PACid:22700268	82.0513	41408	Bra025790 PACid:22695634	88.6598	46042	Bra012207 PACid:22700268	195	141744	Carubv10010355m PACid:20889018	199.904	46042	Bra012207 PACid:22700268
Ta1.0_03978mRNA1	10	0	7874	Thhalv10007306m PACid:20187397	95.9108	7874	Thhalv10007306m PACid:20187397	98.6891	131608	312936 PACid:16059666	538	7874	Thhalv10007306m PACid:20187397	959.903	7874	Thhalv10007306m PACid:20187397
Ta1.0_03979mRNA1	10	1.18151e-131	142336	Carubv10010350m PACid:20889613	100	142336	Carubv10010350m PACid:20889613	100	142336	Carubv10010350m PACid:20889613	196	142336	Carubv10010350m PACid:20889613	374.785	142336	Carubv10010350m PACid:20889613
Ta1.0_03980mRNA1	10	3.5752e-119	8167	Thhalv10008464m PACid:20187691	75.2727	8167	Thhalv10008464m PACid:20187691	79.6364	8167	Thhalv10008464m PACid:20187691	310	159646	Carubv10020695m PACid:20907072	347.821	8167	Thhalv10008464m PACid:20187691
Ta1.0_03981mRNA1	12	0	7796	Thhalv10007123m PACid:20187318	92.3077	42413	Bra025793 PACid:22696639	100	42413	Bra025793 PACid:22696639	606	7795	Thhalv10007122m PACid:20187317	900.197	7796	Thhalv10007123m PACid:20187318
Ta1.0_03982mRNA1	10	0	6706	Thhalv10007776m PACid:20186224	89.4578	45430	Bra012211 PACid:22699656	95.4819	45430	Bra012211 PACid:22699656	387	6706	Thhalv10007776m PACid:20186224	626.706	6706	Thhalv10007776m PACid:20186224
Ta1.0_03983mRNA1	16	0	6386	Thhalv10007885m PACid:20185902	84.7507	6386	Thhalv10007885m PACid:20185902	92.0821	6386	Thhalv10007885m PACid:20185902	334	143837	Carubv10011073m PACid:20891127	600.512	6386	Thhalv10007885m PACid:20185902
Ta1.0_03984mRNA1	10	3.84058e-101	42549	Bra025795 PACid:22696775	86.9565	42549	Bra025795 PACid:22696775	92.5466	42549	Bra025795 PACid:22696775	165	106484	917589 PACid:16034542	293.508	42549	Bra025795 PACid:22696775
Ta1.0_03985mRNA1	10	0	7933	Thhalv10006858m PACid:20187456	84.9315	7933	Thhalv10006858m PACid:20187456	91.0336	7933	Thhalv10006858m PACid:20187456	780	144810	Carubv10011271m PACid:20892115	1363.59	7933	Thhalv10006858m PACid:20187456
Ta1.0_03986mRNA1	10	0	7491	Thhalv10006877m PACid:20187013	92.9239	7491	Thhalv10006877m PACid:20187013	95.8611	7491	Thhalv10006877m PACid:20187013	748	144810	Carubv10011271m PACid:20892115	1367.06	7491	Thhalv10006877m PACid:20187013
Ta1.0_03987mRNA1	10	0	7642	Thhalv10007842m PACid:20187164	89.313	7642	Thhalv10007842m PACid:20187164	94.1476	7642	Thhalv10007842m PACid:20187164	390	7642	Thhalv10007842m PACid:20187164	541.191	7642	Thhalv10007842m PACid:20187164
Ta1.0_03988mRNA1	10	8.14392e-165	126281	472249 PACid:16054339	98.0159	6547	Thhalv10008566m PACid:20186064	98.8095	6547	Thhalv10008566m PACid:20186064	252	126281	472249 PACid:16054339	462.611	126281	472249 PACid:16054339
Ta1.0_03989mRNA1	11	0	75509	AT1G20200.1_|_Symbols:_EMB2719,_HAP15_|_PAM_domain_(PCI/PINT_associated_module)_protein_| chr1:7001409-7004154 REVERSE LENGTH=488	98.1557	75509	AT1G20200.1_|_Symbols:_EMB2719,_HAP15_|_PAM_domain_(PCI/PINT_associated_module)_protein_| chr1:7001409-7004154 REVERSE LENGTH=488	98.5656	75509	AT1G20200.1_|_Symbols:_EMB2719,_HAP15_|_PAM_domain_(PCI/PINT_associated_module)_protein_| chr1:7001409-7004154 REVERSE LENGTH=488	488	75509	AT1G20200.1_|_Symbols:_EMB2719,_HAP15_|_PAM_domain_(PCI/PINT_associated_module)_protein_| chr1:7001409-7004154 REVERSE LENGTH=488	874.004	75509	AT1G20200.1_|_Symbols:_EMB2719,_HAP15_|_PAM_domain_(PCI/PINT_associated_module)_protein_| chr1:7001409-7004154 REVERSE LENGTH=488
Ta1.0_03990mRNA1	10	0	129235	312946 PACid:16057293	90.7767	6686	Thhalv10010046m PACid:20186204	97.0874	6686	Thhalv10010046m PACid:20186204	491	129235	312946 PACid:16057293	641.728	129235	312946 PACid:16057293
Ta1.0_03991mRNA1	10	0	8601	Thhalv10009574m PACid:20188127	92.3684	8601	Thhalv10009574m PACid:20188127	96.3158	8601	Thhalv10009574m PACid:20188127	789	156022	Carubv10025197m PACid:20903407	1475.3	8601	Thhalv10009574m PACid:20188127
Ta1.0_03992mRNA1	10	0	7373	Thhalv10007492m PACid:20186895	99.3827	7373	Thhalv10007492m PACid:20186895	99.7942	7373	Thhalv10007492m PACid:20186895	487	144248	Carubv10008979m PACid:20891546	994.186	7373	Thhalv10007492m PACid:20186895
Ta1.0_03993mRNA1	10	0	76583	AT1G20270.1_|_Symbols:_|_2-oxoglutarate_(2OG)_and_Fe(II)-dependent_oxygenase_superfamily_protein_| chr1:7021383-7022923 REVERSE LENGTH=287	96.5398	76583	AT1G20270.1_|_Symbols:_|_2-oxoglutarate_(2OG)_and_Fe(II)-dependent_oxygenase_superfamily_protein_| chr1:7021383-7022923 REVERSE LENGTH=287	98.6159	76583	AT1G20270.1_|_Symbols:_|_2-oxoglutarate_(2OG)_and_Fe(II)-dependent_oxygenase_superfamily_protein_| chr1:7021383-7022923 REVERSE LENGTH=287	288	100864	AT5G66060.1_|_Symbols:_|_2-oxoglutarate_(2OG)_and_Fe(II)-dependent_oxygenase_superfamily_protein_| chr5:26419481-26421118 FORWARD LENGTH=289	530.791	76583	AT1G20270.1_|_Symbols:_|_2-oxoglutarate_(2OG)_and_Fe(II)-dependent_oxygenase_superfamily_protein_| chr1:7021383-7022923 REVERSE LENGTH=287
Ta1.0_03994mRNA1	10	2.9194e-10	129817	347512 PACid:16057875	53.6585	119517	898220 PACid:16047575	71.4286	147294	Carubv10007509m PACid:20894617	46	129817	347512 PACid:16057875	56.225	129817	347512 PACid:16057875
Ta1.0_03995mRNA1	16	0	8689	Thhalv10007329m PACid:20188215	90.1544	115435	472258 PACid:16043493	93.6293	115435	472258 PACid:16043493	516	115435	472258 PACid:16043493	956.051	8689	Thhalv10007329m PACid:20188215
Ta1.0_03996mRNA1	10	8.91723e-126	7109	Thhalv10009337m PACid:20186631	79.2829	7109	Thhalv10009337m PACid:20186631	88.4462	7109	Thhalv10009337m PACid:20186631	258	12378	Thhalv10018992m PACid:20191921	363.999	7109	Thhalv10009337m PACid:20186631
Ta1.0_03997mRNA1	10	0	8806	Thhalv10008036m PACid:20188334	97.4719	8806	Thhalv10008036m PACid:20188334	98.8764	8806	Thhalv10008036m PACid:20188334	356	8806	Thhalv10008036m PACid:20188334	725.702	8806	Thhalv10008036m PACid:20188334
Ta1.0_03998mRNA1	10	3.43143e-97	8572	Thhalv10008749m PACid:20188098	97.006	8572	Thhalv10008749m PACid:20188098	97.6048	8572	Thhalv10008749m PACid:20188098	171	70826	AT1G76100.1_|_Symbols:_PETE1_|_plastocyanin_1_| chr1:28554217-28554732 REVERSE LENGTH=171	285.804	8572	Thhalv10008749m PACid:20188098
Ta1.0_03999mRNA1	10	7.23515e-101	6284	Thhalv10008738m PACid:20185799	81.9005	6284	Thhalv10008738m PACid:20185799	87.3303	6284	Thhalv10008738m PACid:20185799	234	154119	Carubv10023975m PACid:20901487	297.36	6284	Thhalv10008738m PACid:20185799
Ta1.0_04000mRNA1	10	8.3763e-103	46191	Bra012222 PACid:22700417	64.5669	46191	Bra012222 PACid:22700417	75.1969	46191	Bra012222 PACid:22700417	285	7438	Thhalv10008393m PACid:20186960	305.064	46191	Bra012222 PACid:22700417
Ta1.0_04001mRNA1	30	9.2978e-61	40964	Bra025813 PACid:22695190	56.8075	40964	Bra025813 PACid:22695190	69.4836	40964	Bra025813 PACid:22695190	285	7438	Thhalv10008393m PACid:20186960	208.379	40964	Bra025813 PACid:22695190
Ta1.0_04002mRNA1	10	0	6636	Thhalv10007295m PACid:20186154	81.993	6636	Thhalv10007295m PACid:20186154	86.7133	6636	Thhalv10007295m PACid:20186154	567	142390	Carubv10008701m PACid:20889667	894.419	6636	Thhalv10007295m PACid:20186154
Ta1.0_04003mRNA1	10	0	6733	Thhalv10006924m PACid:20186251	96.1696	6733	Thhalv10006924m PACid:20186251	98.4952	6733	Thhalv10006924m PACid:20186251	731	6733	Thhalv10006924m PACid:20186251	1404.42	6733	Thhalv10006924m PACid:20186251
Ta1.0_04004mRNA1	8	0	7777	Thhalv10007426m PACid:20187299	88.6905	7777	Thhalv10007426m PACid:20187299	93.0556	7777	Thhalv10007426m PACid:20187299	508	47806	Bra012228 PACid:22702032	880.167	7777	Thhalv10007426m PACid:20187299
Ta1.0_04005mRNA1	10	0	8886	Thhalv10007361m PACid:20188414	89.9029	8886	Thhalv10007361m PACid:20188414	94.3689	8886	Thhalv10007361m PACid:20188414	542	40765	Bra025818 PACid:22694991	945.266	8886	Thhalv10007361m PACid:20188414
Ta1.0_04006mRNA1	10	1.82288e-74	8496	Thhalv10009140m PACid:20188022	94.8276	76069	AT1G20430.1_|_Symbols:_|_unknown_protein;_Has_29_Blast_hits_to_29_proteins_in_10_species:_Archae_-_0;_Bacteria_-_0;_Metazoa_-_0;_Fungi_-_0;_Plants_-_29;_Viruses_-_0;_Other_Eukaryotes_-_0_(source:_NCBI_BLink)._| chr1:7083471-7083821 REVERSE LENGTH=116	98.2759	8496	Thhalv10009140m PACid:20188022	116	8496	Thhalv10009140m PACid:20188022	222.246	8496	Thhalv10009140m PACid:20188022
Ta1.0_04007mRNA1	10	7.62442e-45	41612	Bra025819 PACid:22695838	64.1304	142598	Carubv10010037m PACid:20889877	75	142598	Carubv10010037m PACid:20889877	260	75862	AT1G20450.1_|_Symbols:_LTI29,_LTI45,_ERD10_|_Dehydrin_family_protein_| chr1:7088235-7089107 REVERSE LENGTH=260	157.532	41612	Bra025819 PACid:22695838
Ta1.0_04008mRNA1	10	0	55273	Bra038774 PACid:22709499	84.9582	14892	Thhalv10027571m PACid:20194448	90	55273	Bra038774 PACid:22709499	359	14892	Thhalv10027571m PACid:20194448	528.865	55273	Bra038774 PACid:22709499
Ta1.0_04009mRNA1	10	2.36323e-98	124021	492739 PACid:16052079	89.5425	124021	492739 PACid:16052079	91.5033	124021	492739 PACid:16052079	155	49753	Bra013527 PACid:22703979	285.804	124021	492739 PACid:16052079
Ta1.0_04010mRNA1	18	3.07202e-122	13601	Thhalv10025857m PACid:20193150	100	13601	Thhalv10025857m PACid:20193150	100	13601	Thhalv10025857m PACid:20193150	176	97086	AT4G21450.3_|_Symbols:_|_PapD-like_superfamily_protein_| chr4:11426136-11428125 FORWARD LENGTH=314	354.755	148336	Carubv10005126m PACid:20895667
Ta1.0_04011mRNA1	10	0	128484	914528 PACid:16056542	88.6544	128484	914528 PACid:16056542	92.0844	128484	914528 PACid:16056542	379	128484	914528 PACid:16056542	688.337	128484	914528 PACid:16056542
Ta1.0_04012mRNA1	10	0	13458	Thhalv10024986m PACid:20193006	94.8	13458	Thhalv10024986m PACid:20193006	97.6	13458	Thhalv10024986m PACid:20193006	513	50410	Bra013529 PACid:22704636	900.968	13458	Thhalv10024986m PACid:20193006
Ta1.0_04013mRNA1	10	0	15714	Thhalv10024771m PACid:20195276	92.4399	15714	Thhalv10024771m PACid:20195276	96.3918	15714	Thhalv10024771m PACid:20195276	619	97137	AT4G05020.2_|_Symbols:_NDB2_|_NAD(P)H_dehydrogenase_B2_| chr4:2572752-2576222 FORWARD LENGTH=619	1087.79	15714	Thhalv10024771m PACid:20195276
Ta1.0_04014mRNA1	6	1.36767e-88	16491	Thhalv10026096m PACid:20196063	75.8755	16491	Thhalv10026096m PACid:20196063	80.9339	16491	Thhalv10026096m PACid:20196063	245	16491	Thhalv10026096m PACid:20196063	268.085	16491	Thhalv10026096m PACid:20196063
Ta1.0_04015mRNA1	10	1.3662e-81	92837	AT4G21510.1_|_Symbols:_|_F-box_family_protein_| chr4:11446193-11447025 REVERSE LENGTH=225	71.4286	92837	AT4G21510.1_|_Symbols:_|_F-box_family_protein_| chr4:11446193-11447025 REVERSE LENGTH=225	77.0563	92837	AT4G21510.1_|_Symbols:_|_F-box_family_protein_| chr4:11446193-11447025 REVERSE LENGTH=225	226	148639	Carubv10005669m PACid:20895975	249.21	92837	AT4G21510.1_|_Symbols:_|_F-box_family_protein_| chr4:11446193-11447025 REVERSE LENGTH=225
Ta1.0_04016mRNA1	17	0	16236	Thhalv10025271m PACid:20195805	92.0792	16236	Thhalv10025271m PACid:20195805	94.402	48798	Bra013533 PACid:22703024	396	147168	Carubv10004860m PACid:20894490	743.421	16236	Thhalv10025271m PACid:20195805
Ta1.0_04017mRNA1	12	0	52383	Bra013534 PACid:22706609	91.7431	52383	Bra013534 PACid:22706609	95.675	52383	Bra013534 PACid:22706609	762	148010	Carubv10007227m PACid:20895337	1445.25	52383	Bra013534 PACid:22706609
Ta1.0_04018mRNA1	20	0	120202	492730 PACid:16048260	92.2917	15587	Thhalv10025052m PACid:20195148	95.2083	15587	Thhalv10025052m PACid:20195148	997	120202	492730 PACid:16048260	1518.44	120202	492730 PACid:16048260
Ta1.0_04019mRNA1	14	0	15646	Thhalv10024526m PACid:20195208	78.2192	15646	Thhalv10024526m PACid:20195208	84.5205	15646	Thhalv10024526m PACid:20195208	721	126370	914517 PACid:16054428	1071.61	15646	Thhalv10024526m PACid:20195208
Ta1.0_04020mRNA1	10	1.28637e-140	14180	Thhalv10026249m PACid:20193730	99.5215	14180	Thhalv10026249m PACid:20193730	100	14180	Thhalv10026249m PACid:20193730	209	14180	Thhalv10026249m PACid:20193730	397.512	14180	Thhalv10026249m PACid:20193730
Ta1.0_04021mRNA1	10	0	15990	Thhalv10025871m PACid:20195556	98.6395	15990	Thhalv10025871m PACid:20195556	98.9796	15990	Thhalv10025871m PACid:20195556	299	146353	Carubv10005362m PACid:20893670	592.038	15990	Thhalv10025871m PACid:20195556
Ta1.0_04022mRNA1	10	0	13742	Thhalv10025712m PACid:20193291	95.6923	13742	Thhalv10025712m PACid:20193291	98.1538	13742	Thhalv10025712m PACid:20193291	328	19614	Thhalv10004575m PACid:20199219	563.918	13742	Thhalv10025712m PACid:20193291
Ta1.0_04023mRNA1	10	0	10476	Thhalv10027664m PACid:20190013	76.5714	10476	Thhalv10027664m PACid:20190013	82.2857	10476	Thhalv10027664m PACid:20190013	702	101445	AT5G41770.1_|_Symbols:_|_crooked_neck_protein,_putative_/_cell_cycle_protein,_putative_| chr5:16718021-16720936 FORWARD LENGTH=705	999.579	10476	Thhalv10027664m PACid:20190013
Ta1.0_04024mRNA1	10	0	13834	Thhalv10025842m PACid:20193383	83.3887	13834	Thhalv10025842m PACid:20193383	88.7043	13834	Thhalv10025842m PACid:20193383	301	48509	Bra013542 PACid:22702735	523.087	13834	Thhalv10025842m PACid:20193383
Ta1.0_04025mRNA1	20	3.71216e-173	13989	Thhalv10025853m PACid:20193539	87.9377	15531	Thhalv10025874m PACid:20195092	92.607	15531	Thhalv10025874m PACid:20195092	275	48509	Bra013542 PACid:22702735	502.286	13989	Thhalv10025853m PACid:20193539
Ta1.0_04026mRNA1	36	8.34709e-35	59397	Bra031050 PACid:22713623	50	126309	906172 PACid:16054367	66.6667	117346	908484 PACid:16045404	378	112899	898699 PACid:16040957	134.806	59397	Bra031050 PACid:22713623
Ta1.0_04027mRNA1	10	8.69962e-22	97316	AT4G21620.2_|_Symbols:_|_glycine-rich_protein_| chr4:11491519-11491914 FORWARD LENGTH=98	98.2456	97316	AT4G21620.2_|_Symbols:_|_glycine-rich_protein_| chr4:11491519-11491914 FORWARD LENGTH=98	100	97316	AT4G21620.2_|_Symbols:_|_glycine-rich_protein_| chr4:11491519-11491914 FORWARD LENGTH=98	131	69663	Bra020903 PACid:22723889	87.4261	94945	AT4G21620.1_|_Symbols:_|_glycine-rich_protein_| chr4:11491519-11491914 FORWARD LENGTH=131
Ta1.0_04028mRNA1	10	0	15526	Thhalv10024772m PACid:20195087	84.3373	108444	864057 PACid:16036502	87.3494	108444	864057 PACid:16036502	575	97104	AT4G21660.2_|_Symbols:_|_proline-rich_spliceosome-associated_(PSP)_family_protein_| chr4:11506259-11509772 REVERSE LENGTH=598	778.474	15526	Thhalv10024772m PACid:20195087
Ta1.0_04029mRNA1	13	0	16149	Thhalv10024324m PACid:20195716	89.969	16149	Thhalv10024324m PACid:20195716	94.9328	16149	Thhalv10024324m PACid:20195716	971	147957	Carubv10004071m PACid:20895284	1655.96	16149	Thhalv10024324m PACid:20195716
Ta1.0_04030mRNA1	10	0	53525	Bra038763 PACid:22707751	95.0791	16528	Thhalv10024762m PACid:20196100	97.7153	16528	Thhalv10024762m PACid:20196100	574	106621	492707 PACid:16034679	1101.66	53525	Bra038763 PACid:22707751
Ta1.0_04031mRNA1	10	0	68661	Bra020909 PACid:22722887	88.6364	68661	Bra020909 PACid:22722887	93.4844	95055	AT4G21690.1_|_Symbols:_ATGA3OX3,_GA3OX3_|_gibberellin_3-oxidase_3_| chr4:11527229-11529060 FORWARD LENGTH=349	354	13161	Thhalv10026853m PACid:20192707	640.573	68661	Bra020909 PACid:22722887
Ta1.0_04032mRNA1	10	0	94999	AT4G21700.1_|_Symbols:_|_Protein_of_unknown_function_(DUF2921)_| chr4:11529956-11532844 FORWARD LENGTH=962	86.5088	14688	Thhalv10024323m PACid:20194241	91.4521	14688	Thhalv10024323m PACid:20194241	970	149669	Carubv10007056m PACid:20897013	1593.94	94999	AT4G21700.1_|_Symbols:_|_Protein_of_unknown_function_(DUF2921)_| chr4:11529956-11532844 FORWARD LENGTH=962
Ta1.0_04033mRNA1	10	0	14952	Thhalv10024998m PACid:20194508	88.9113	14952	Thhalv10024998m PACid:20194508	93.75	14952	Thhalv10024998m PACid:20194508	496	14952	Thhalv10024998m PACid:20194508	897.116	14952	Thhalv10024998m PACid:20194508
Ta1.0_04034mRNA1	11	0	13610	Thhalv10024251m PACid:20193159	96.8403	49258	Bra013550 PACid:22703484	97.4381	49258	Bra013550 PACid:22703484	1188	13610	Thhalv10024251m PACid:20193159	2321.2	13610	Thhalv10024251m PACid:20193159
Ta1.0_04035mRNA1	10	5.7091e-70	55152	Bra038760 PACid:22709378	94.1606	55152	Bra038760 PACid:22709378	97.0803	55152	Bra038760 PACid:22709378	139	94728	AT4G21720.1_|_Symbols:_|_unknown_protein;_Has_2692_Blast_hits_to_975_proteins_in_186_species:_Archae_-_4;_Bacteria_-_460;_Metazoa_-_658;_Fungi_-_93;_Plants_-_1089;_Viruses_-_100;_Other_Eukaryotes_-_288_(source:_NCBI_BLink)._| chr4:11542561-11544274 FORWARD LENGTH=139	212.231	55152	Bra038760 PACid:22709378
Ta1.0_04036mRNA1	10	8.41292e-68	14921	Thhalv10026499m PACid:20194477	90.4412	109290	354556 PACid:16037348	93.3333	14921	Thhalv10026499m PACid:20194477	157	149473	Carubv10005929m PACid:20896814	207.608	14921	Thhalv10026499m PACid:20194477
Ta1.0_04037mRNA1	10	9.35515e-62	4800	Thhalv10011944m PACid:20184299	59.7701	4800	Thhalv10011944m PACid:20184299	74.7126	4800	Thhalv10011944m PACid:20184299	176	45300	Bra003917 PACid:22699526	196.438	4800	Thhalv10011944m PACid:20184299
Ta1.0_15746mRNA1	10	0	6670	Thhalv10007269m PACid:20186188	86.4769	6670	Thhalv10007269m PACid:20186188	91.5315	46129	Bra012416 PACid:22700355	553	6670	Thhalv10007269m PACid:20186188	1002.28	6670	Thhalv10007269m PACid:20186188
Ta1.0_15747mRNA1	10	7.82595e-119	9120	Thhalv10009785m PACid:20188649	93.4343	9120	Thhalv10009785m PACid:20188649	96.3303	58612	Bra024633 PACid:22712838	210	73847	AT1G70220.1_|_Symbols:_|_RNA-processing,_Lsm_domain_| chr1:26446330-26448009 REVERSE LENGTH=224	341.658	9120	Thhalv10009785m PACid:20188649
Ta1.0_15748mRNA1	10	0	6346	Thhalv10008192m PACid:20185862	89.5899	6346	Thhalv10008192m PACid:20185862	93.3754	6346	Thhalv10008192m PACid:20185862	324	59364	Bra024632 PACid:22713590	531.946	6346	Thhalv10008192m PACid:20185862
Ta1.0_15749mRNA1	10	0	75472	AT1G24030.1_|_Symbols:_|_Protein_kinase_superfamily_protein_| chr1:8503394-8505195 FORWARD LENGTH=375	96.5333	75472	AT1G24030.1_|_Symbols:_|_Protein_kinase_superfamily_protein_| chr1:8503394-8505195 FORWARD LENGTH=375	98.1333	60138	Bra024631 PACid:22714364	380	108987	472663 PACid:16037045	751.895	75472	AT1G24030.1_|_Symbols:_|_Protein_kinase_superfamily_protein_| chr1:8503394-8505195 FORWARD LENGTH=375
Ta1.0_15750mRNA1	11	2.45075e-99	6856	Thhalv10008991m PACid:20186375	89.4737	46028	Bra012397 PACid:22700254	97.3684	46028	Bra012397 PACid:22700254	155	6856	Thhalv10008991m PACid:20186375	288.5	6856	Thhalv10008991m PACid:20186375
Ta1.0_15751mRNA1	10	0	17748	Thhalv10029296m PACid:20197347	89.755	17748	Thhalv10029296m PACid:20197347	92.8731	17748	Thhalv10029296m PACid:20197347	459	120321	486159 PACid:16048379	756.133	17672	Thhalv10028535m PACid:20197267
Ta1.0_15752mRNA1	16	2.30322e-42	69461	Bra016323 PACid:22723687	48	47628	Bra012413 PACid:22701854	61.157	61144	Bra024629 PACid:22715370	240	66012	Bra030192 PACid:22720238	150.214	69461	Bra016323 PACid:22723687
Ta1.0_15753mRNA1	10	1.6186e-50	119398	353622 PACid:16047456	78.3019	6580	Thhalv10009797m PACid:20186097	82.0755	6580	Thhalv10009797m PACid:20186097	128	147161	Carubv10007313m PACid:20894483	162.155	119398	353622 PACid:16047456
Ta1.0_15754mRNA1	10	1.2673e-41	67302	Bra016324 PACid:22721528	79.0123	61144	Bra024629 PACid:22715370	90.5405	47628	Bra012413 PACid:22701854	85	67302	Bra016324 PACid:22721528	137.502	67302	Bra016324 PACid:22721528
Ta1.0_15755mRNA1	10	8.72584e-34	70135	Bra016325 PACid:22724361	62.069	70135	Bra016325 PACid:22724361	79.661	8148	Thhalv10009521m PACid:20187672	87	70135	Bra016325 PACid:22724361	117.472	70135	Bra016325 PACid:22724361
Ta1.0_15756mRNA1	10	1.83439e-36	78840	AT1G23965.1_|_Symbols:_|_unknown_protein;_FUNCTIONS_IN:_molecular_function_unknown;_INVOLVED_IN:_biological_process_unknown;_LOCATED_IN:_cellular_component_unknown;_BEST_Arabidopsis_thaliana_protein_match_is:_unknown_protein_(TAIR:AT1G70270.1);_Has_30_Blast_hits_to_30_proteins_in_8_species:_Archae_-_0;_Bacteria_-_0;_Metazoa_-_0;_Fungi_-_0;_Plants_-_30;_Viruses_-_0;_Other_Eukaryotes_-_0_(source:_N…	77.027	67652	Bra016326 PACid:22721878	92.5	78840	AT1G23965.1_|_Symbols:_|_unknown_protein;_FUNCTIONS_IN:_molecular_function_unknown;_INVOLVED_IN:_biological_process_unknown;_LOCATED_IN:_cellular_component_unknown;_BEST_Arabidopsis_thaliana_protein_match_is:_unknown_protein_(TAIR:AT1G70270.1);_Has_30_Blast_hits_to_30_proteins_in_8_species:_Archae_-_0;_Bacteria_-_0;_Metazoa_-_0;_Fungi_-_0;_Plants_-_30;_Viruses_-_0;_Other_Eukaryotes_-_0_(source:_N…	88	11896	Thhalv10019382m PACid:20191436	123.635	78840	AT1G23965.1_|_Symbols:_|_unknown_protein;_FUNCTIONS_IN:_molecular_function_unknown;_INVOLVED_IN:_biological_process_unknown;_LOCATED_IN:_cellular_component_unknown;_BEST_Arabidopsis_thaliana_protein_match_is:_unknown_protein_(TAIR:AT1G70270.1);_Has_30_Blast_hits_to_30_proteins_in_8_species:_Archae_-_0;_Bacteria_-_0;_Metazoa_-_0;_Fungi_-_0;_Plants_-_30;_Viruses_-_0;_Other_Eukaryotes_-_0_(source:_N…
Ta1.0_15757mRNA1	10	1.11082e-180	8402	Thhalv10007961m PACid:20187927	89.0667	8402	Thhalv10007961m PACid:20187927	93.0667	8402	Thhalv10007961m PACid:20187927	372	8402	Thhalv10007961m PACid:20187927	512.301	8402	Thhalv10007961m PACid:20187927
Ta1.0_15758mRNA1	10	1.25881e-30	8076	Thhalv10006767m PACid:20187599	93.2203	8076	Thhalv10006767m PACid:20187599	94.9153	45805	Bra012393 PACid:22700031	61	62101	Bra024627 PACid:22716327	117.472	8076	Thhalv10006767m PACid:20187599
Ta1.0_15759mRNA1	10	6.89546e-19	23207	Thhalv10001188m PACid:20202864	82.9787	23207	Thhalv10001188m PACid:20202864	87.234	23207	Thhalv10001188m PACid:20202864	82	45805	Bra012393 PACid:22700031	79.7221	23207	Thhalv10001188m PACid:20202864
Ta1.0_15760mRNA1	10	6.23324e-17	45805	Bra012393 PACid:22700031	65.1515	62101	Bra024627 PACid:22716327	69.697	62101	Bra024627 PACid:22716327	108	72032	AT1G60070.1_|_Symbols:_|_Adaptor_protein_complex_AP-1,_gamma_subunit_| chr1:22142944-22149296 REVERSE LENGTH=862	80.8777	45805	Bra012393 PACid:22700031
Ta1.0_15761mRNA1	10	0	62101	Bra024627 PACid:22716327	90.0881	8076	Thhalv10006767m PACid:20187599	92.4009	62101	Bra024627 PACid:22716327	876	126673	472652 PACid:16054731	1517.67	62101	Bra024627 PACid:22716327
Ta1.0_15762mRNA1	20	1.76926e-22	62101	Bra024627 PACid:22716327	85.7143	62101	Bra024627 PACid:22716327	100	62101	Bra024627 PACid:22716327	69	62101	Bra024627 PACid:22716327	96.2857	62101	Bra024627 PACid:22716327
Ta1.0_15763mRNA1	10	0	8447	Thhalv10007420m PACid:20187973	89.0951	8447	Thhalv10007420m PACid:20187973	93.5035	8447	Thhalv10007420m PACid:20187973	435	74489	AT1G70280.1_|_Symbols:_|_NHL_domain-containing_protein_| chr1:26466086-26468116 REVERSE LENGTH=447	717.227	8447	Thhalv10007420m PACid:20187973
Ta1.0_15764mRNA1	7	0.572314	59884	Bra027953 PACid:22714110	53.8462	71144	AT1G44542.1_|_Symbols:_|_Cyclase_family_protein_| chr1:16865145-16866573 REVERSE LENGTH=271	61.5385	59884	Bra027953 PACid:22714110	26	59884	Bra027953 PACid:22714110	29.261	59884	Bra027953 PACid:22714110
Ta1.0_15765mRNA1	10	0	7195	Thhalv10006773m PACid:20186717	96.6513	7195	Thhalv10006773m PACid:20186717	98.6143	7195	Thhalv10006773m PACid:20186717	868	67886	Bra016328 PACid:22722112	1718.75	7195	Thhalv10006773m PACid:20186717
Ta1.0_15766mRNA1	10	8.01485e-41	8615	Thhalv10008866m PACid:20188141	98.4615	8615	Thhalv10008866m PACid:20188141	100	8615	Thhalv10008866m PACid:20188141	65	8615	Thhalv10008866m PACid:20188141	138.658	8615	Thhalv10008866m PACid:20188141
Ta1.0_15767mRNA1	20	7.69415e-65	45956	Bra012392 PACid:22700182	66.3717	45956	Bra012392 PACid:22700182	77.8761	45956	Bra012392 PACid:22700182	341	131259	472658 PACid:16059317	213.386	45956	Bra012392 PACid:22700182
Ta1.0_15768mRNA1	23	1.28361e-72	78156	AT1G23950.5_|_Symbols:_|_Protein_of_unknown_function_(DUF626)_| chr1:8469712-8471353 REVERSE LENGTH=343	75	77904	AT1G23950.4_|_Symbols:_|_Protein_of_unknown_function_(DUF626)_| chr1:8470164-8471353 REVERSE LENGTH=252	87.5	77904	AT1G23950.4_|_Symbols:_|_Protein_of_unknown_function_(DUF626)_| chr1:8470164-8471353 REVERSE LENGTH=252	247	75419	AT1G23950.3_|_Symbols:_|_Protein_of_unknown_function_(DUF626)_| chr1:8469712-8471353 REVERSE LENGTH=368	230.72	78156	AT1G23950.5_|_Symbols:_|_Protein_of_unknown_function_(DUF626)_| chr1:8469712-8471353 REVERSE LENGTH=343
Ta1.0_15769mRNA1	10	0	17595	Thhalv10028613m PACid:20197189	78.4274	17595	Thhalv10028613m PACid:20197189	87.2984	17595	Thhalv10028613m PACid:20197189	487	17595	Thhalv10028613m PACid:20197189	724.546	17595	Thhalv10028613m PACid:20197189
Ta1.0_15770mRNA1	10	5.04418e-17	6351	Thhalv10009999m PACid:20185867	65.2174	61122	Bra024621 PACid:22715348	78	143816	Carubv10011548m PACid:20891106	57	6351	Thhalv10009999m PACid:20185867	75.485	6351	Thhalv10009999m PACid:20185867
Ta1.0_15771mRNA1	10	0	9054	Thhalv10007822m PACid:20188583	79.0094	9054	Thhalv10007822m PACid:20188583	81.3679	9054	Thhalv10007822m PACid:20188583	397	9054	Thhalv10007822m PACid:20188583	615.92	9054	Thhalv10007822m PACid:20188583
Ta1.0_15772mRNA1	10	0	60502	Bra024619 PACid:22714728	94.7776	5917	Thhalv10007303m PACid:20185431	97.2763	68412	Bra016330 PACid:22722638	536	60502	Bra024619 PACid:22714728	1007.67	60502	Bra024619 PACid:22714728
Ta1.0_15773mRNA1	11	0	7847	Thhalv10007309m PACid:20187370	91.0256	7847	Thhalv10007309m PACid:20187370	94.3223	7847	Thhalv10007309m PACid:20187370	540	118373	313236 PACid:16046431	888.256	7847	Thhalv10007309m PACid:20187370
Ta1.0_15774mRNA1	11	0	7979	Thhalv10009461m PACid:20187502	73.4694	7979	Thhalv10009461m PACid:20187502	82.8571	7979	Thhalv10009461m PACid:20187502	484	7979	Thhalv10009461m PACid:20187502	646.736	7979	Thhalv10009461m PACid:20187502
Ta1.0_15775mRNA1	10	2.96321e-91	59497	Bra024617 PACid:22713723	95.6204	6320	Thhalv10009071m PACid:20185835	97.7941	59497	Bra024617 PACid:22713723	140	40647	Bra019916 PACid:22694873	266.159	59497	Bra024617 PACid:22713723
Ta1.0_15776mRNA1	10	0	115384	472635 PACid:16043442	92.228	72426	AT1G23740.1_|_Symbols:_|_Oxidoreductase,_zinc-binding_dehydrogenase_family_protein_| chr1:8398245-8399656 REVERSE LENGTH=386	94.8187	115384	472635 PACid:16043442	386	115384	472635 PACid:16043442	628.246	115384	472635 PACid:16043442
Ta1.0_15777mRNA1	10	3.30403e-164	6521	Thhalv10008530m PACid:20186038	91.5058	6521	Thhalv10008530m PACid:20186038	96.5251	72430	AT1G23730.1_|_Symbols:_ATBCA3,_BCA3_|_beta_carbonic_anhydrase_3_| chr1:8395965-8398014 FORWARD LENGTH=258	259	58925	Bra024615 PACid:22713151	461.455	6521	Thhalv10008530m PACid:20186038
Ta1.0_15778mRNA1	22	9.58869e-19	142665	Carubv10011313m PACid:20889944	61.5385	6190	Thhalv10009141m PACid:20185705	69.2308	6190	Thhalv10009141m PACid:20185705	200	142665	Carubv10011313m PACid:20889944	82.4185	142665	Carubv10011313m PACid:20889944
Ta1.0_15779mRNA1	67	5.37063e-26	138615	Carubv10018417m PACid:20885868	63.8655	142665	Carubv10011313m PACid:20889944	75.2475	138615	Carubv10018417m PACid:20885868	227	142665	Carubv10011313m PACid:20889944	110.538	142665	Carubv10011313m PACid:20889944
Ta1.0_15780mRNA1	25	2.62473e-16	6189	Thhalv10009055m PACid:20185704	66.6667	25364	Thhalv10015040m PACid:20205040	70	142665	Carubv10011313m PACid:20889944	155	142665	Carubv10011313m PACid:20889944	75.485	6189	Thhalv10009055m PACid:20185704
Ta1.0_15781mRNA1	12	1.911e-104	8977	Thhalv10008273m PACid:20188506	83.4906	8977	Thhalv10008273m PACid:20188506	94.4444	129943	472633 PACid:16058001	295	72434	AT1G23710.1_|_Symbols:_|_Protein_of_unknown_function_(DUF1645)_| chr1:8385363-8386250 FORWARD LENGTH=295	310.457	8977	Thhalv10008273m PACid:20188506
Ta1.0_15782mRNA1	11	2.24108e-92	72281	AT1G23600.1_|_Symbols:_|_Domain_of_unknown_function_DUF220_| chr1:8361198-8362358 REVERSE LENGTH=270	61.1336	127965	313228 PACid:16056023	72.7626	72120	AT1G23640.1_|_Symbols:_|_unknown_protein;_LOCATED_IN:_chloroplast;_EXPRESSED_IN:_petal,_leaf_whorl,_sepal,_flower;_EXPRESSED_DURING:_4_anthesis,_petal_differentiation_and_expansion_stage;_CONTAINS_InterPro_DOMAIN/s:_Protein_of_unknown_function_DUF220_(InterPro:IPR003863);_BEST_Arabidopsis_thaliana_protein_match_is:_Domain_of_unknown_function_DUF220_(TAIR:AT1G23660.1);_Has_270_Blast_hits_to_130_pr…	267	72281	AT1G23600.1_|_Symbols:_|_Domain_of_unknown_function_DUF220_| chr1:8361198-8362358 REVERSE LENGTH=270	279.256	72281	AT1G23600.1_|_Symbols:_|_Domain_of_unknown_function_DUF220_| chr1:8361198-8362358 REVERSE LENGTH=270
Ta1.0_15783mRNA1	10	4.23534e-113	72281	AT1G23600.1_|_Symbols:_|_Domain_of_unknown_function_DUF220_| chr1:8361198-8362358 REVERSE LENGTH=270	75.8974	109478	889900 PACid:16037536	86.1538	109478	889900 PACid:16037536	273	5838	Thhalv10008282m PACid:20185352	332.028	72281	AT1G23600.1_|_Symbols:_|_Domain_of_unknown_function_DUF220_| chr1:8361198-8362358 REVERSE LENGTH=270
Ta1.0_15784mRNA1	10	6.5e-94	7764	Thhalv10009581m PACid:20187286	76	46073	Bra012381 PACid:22700299	88.8158	78154	AT1G23600.2_|_Symbols:_|_Domain_of_unknown_function_DUF220_| chr1:8361198-8362358 REVERSE LENGTH=224	198	72281	AT1G23600.1_|_Symbols:_|_Domain_of_unknown_function_DUF220_| chr1:8361198-8362358 REVERSE LENGTH=270	278.87	7764	Thhalv10009581m PACid:20187286
Ta1.0_15785mRNA1	11	1.40247e-24	69722	Bra016338 PACid:22723948	68.4932	69722	Bra016338 PACid:22723948	80.8219	69722	Bra016338 PACid:22723948	77	68285	Bra016341 PACid:22722511	95.9005	69722	Bra016338 PACid:22723948
Ta1.0_15786mRNA1	63	0	48028	Bra012383 PACid:22702254	80.8511	8384	Thhalv10009760m PACid:20187909	88.2979	8384	Thhalv10009760m PACid:20187909	933	48028	Bra012383 PACid:22702254	712.22	48028	Bra012383 PACid:22702254
Ta1.0_15787mRNA1	12	1.1341e-172	7445	Thhalv10008158m PACid:20186967	84.4237	7445	Thhalv10008158m PACid:20186967	90.5923	67071	Bra016335 PACid:22721297	317	7445	Thhalv10008158m PACid:20186967	489.189	7445	Thhalv10008158m PACid:20186967
Ta1.0_15788mRNA1	10	7.4698e-154	6268	Thhalv10008227m PACid:20185783	85	6268	Thhalv10008227m PACid:20185783	92.5	6268	Thhalv10008227m PACid:20185783	321	72673	AT1G23550.1_|_Symbols:_SRO2_|_similar_to_RCD_one_2_| chr1:8350912-8352232 FORWARD LENGTH=323	440.269	6268	Thhalv10008227m PACid:20185783
Ta1.0_15789mRNA1	10	0	8449	Thhalv10006956m PACid:20187975	82.5147	8449	Thhalv10006956m PACid:20187975	86.8369	8449	Thhalv10006956m PACid:20187975	531	118966	472617 PACid:16047024	773.467	8449	Thhalv10006956m PACid:20187975
Ta1.0_15790mRNA1	10	1.04619e-61	9043	Thhalv10008871m PACid:20188572	88.2979	9043	Thhalv10008871m PACid:20188572	90.9574	9043	Thhalv10008871m PACid:20188572	212	60817	Bra024607 PACid:22715043	194.897	9043	Thhalv10008871m PACid:20188572
Ta1.0_15791mRNA1	47	6.02429e-135	8732	Thhalv10008486m PACid:20188258	78.6517	8732	Thhalv10008486m PACid:20188258	86.5169	8732	Thhalv10008486m PACid:20188258	606	68285	Bra016341 PACid:22722511	420.239	68285	Bra016341 PACid:22722511
Ta1.0_15792mRNA1	10	3.02614e-51	8080	Thhalv10010008m PACid:20187603	87.5	8080	Thhalv10010008m PACid:20187603	94.3182	8080	Thhalv10010008m PACid:20187603	94	125091	472615 PACid:16053149	166.007	8080	Thhalv10010008m PACid:20187603
Ta1.0_15793mRNA1	10	1.01508e-170	12984	Thhalv10019814m PACid:20192530	71.2121	158596	Carubv10022025m PACid:20906012	83.6364	12984	Thhalv10019814m PACid:20192530	347	5884	Thhalv10008086m PACid:20185398	484.952	12984	Thhalv10019814m PACid:20192530
Ta1.0_15794mRNA1	10	0	7876	Thhalv10007266m PACid:20187399	97.5556	77903	AT1G23480.3_|_Symbols:_ATCSLA03,_CSLA03,_ATCSLA3,_CSLA3_|_cellulose_synthase-like_A3_| chr1:8334232-8336230 FORWARD LENGTH=484	98.4444	77903	AT1G23480.3_|_Symbols:_ATCSLA03,_CSLA03,_ATCSLA3,_CSLA3_|_cellulose_synthase-like_A3_| chr1:8334232-8336230 FORWARD LENGTH=484	555	7876	Thhalv10007266m PACid:20187399	1038.87	7876	Thhalv10007266m PACid:20187399
Ta1.0_15795mRNA1	18	0	6306	Thhalv10006630m PACid:20185821	91.6022	6306	Thhalv10006630m PACid:20185821	95.3591	6306	Thhalv10006630m PACid:20185821	931	130373	313215 PACid:16058431	1644.02	6306	Thhalv10006630m PACid:20185821
Ta1.0_15796mRNA1	10	1.58666e-152	7738	Thhalv10008744m PACid:20187260	94.0092	7738	Thhalv10008744m PACid:20187260	97.235	7738	Thhalv10008744m PACid:20187260	219	45223	Bra012374 PACid:22699449	428.328	7738	Thhalv10008744m PACid:20187260
Ta1.0_15797mRNA1	11	0	10471	Thhalv10027770m PACid:20190008	97.3684	10471	Thhalv10027770m PACid:20190008	99.4737	10471	Thhalv10027770m PACid:20190008	380	10471	Thhalv10027770m PACid:20190008	717.227	10471	Thhalv10027770m PACid:20190008
Ta1.0_15798mRNA1	10	7.35903e-117	9919	Thhalv10028165m PACid:20189451	80.9091	9919	Thhalv10028165m PACid:20189451	86.8182	9919	Thhalv10028165m PACid:20189451	218	137901	916149 PACid:16065959	340.887	9919	Thhalv10028165m PACid:20189451
Ta1.0_15799mRNA1	10	2.43435e-159	66101	Bra025545 PACid:22720327	84.5324	66101	Bra025545 PACid:22720327	89.5683	66101	Bra025545 PACid:22720327	283	138620	Carubv10017781m PACid:20885873	450.669	66101	Bra025545 PACid:22720327
Ta1.0_15800mRNA1	10	6.66624e-180	99571	AT5G40810.1_|_Symbols:_|_Cytochrome_C1_family_| chr5:16340200-16342327 FORWARD LENGTH=307	92.1769	33503	Bra032991 PACid:22687729	94.898	33503	Bra032991 PACid:22687729	315	18899	Thhalv10004628m PACid:20198504	506.138	99571	AT5G40810.1_|_Symbols:_|_Cytochrome_C1_family_| chr5:16340200-16342327 FORWARD LENGTH=307
Ta1.0_15801mRNA1	10	2.85639e-144	27355	Thhalv10010569m PACid:20207042	68.5619	19372	Thhalv10005421m PACid:20198977	80.9365	19372	Thhalv10005421m PACid:20198977	300	27355	Thhalv10010569m PACid:20207042	414.846	27355	Thhalv10010569m PACid:20207042
Ta1.0_15802mRNA1	10	7.2909e-148	445	Thhalv10017601m PACid:20179916	72.8571	12219	Thhalv10019575m PACid:20191761	85.1449	399	Thhalv10017558m PACid:20179869	288	59112	Bra007617 PACid:22713338	421.779	445	Thhalv10017601m PACid:20179916
Ta1.0_15803mRNA1	10	2.194e-15	29766	Bra031376 PACid:22683992	53.125	112222	903982 PACid:16040280	75.4386	29766	Bra031376 PACid:22683992	65	130339	900876 PACid:16058397	68.9366	112222	903982 PACid:16040280
Ta1.0_15804mRNA1	13	0	21979	Thhalv10023214m PACid:20201612	83.2092	21979	Thhalv10023214m PACid:20201612	89.1672	21979	Thhalv10023214m PACid:20201612	1464	21979	Thhalv10023214m PACid:20201612	2396.31	21979	Thhalv10023214m PACid:20201612
Ta1.0_15805mRNA1	10	0	21889	Thhalv10023314m PACid:20201520	97.4395	21889	Thhalv10023314m PACid:20201520	99.0043	21889	Thhalv10023314m PACid:20201520	702	21889	Thhalv10023314m PACid:20201520	1301.58	21889	Thhalv10023314m PACid:20201520
Ta1.0_15806mRNA1	10	0	22034	Thhalv10023613m PACid:20201668	98.6301	22034	Thhalv10023613m PACid:20201668	99.3151	22034	Thhalv10023613m PACid:20201668	296	76325	AT1G63000.1_|_Symbols:_NRS/ER,_UER1_|_nucleotide-rhamnose_synthase/epimerase-reductase_| chr1:23342510-23343859 FORWARD LENGTH=301	599.356	22034	Thhalv10023613m PACid:20201668
Ta1.0_23431mRNA1	10	1.73127e-149	17569	Thhalv10028920m PACid:20197163	99.0196	17569	Thhalv10028920m PACid:20197163	99.5098	17569	Thhalv10028920m PACid:20197163	205	106355	489985 PACid:16034413	423.32	17569	Thhalv10028920m PACid:20197163
Ta1.0_23432mRNA1	10	1.08378e-25	17757	Thhalv10029410m PACid:20197356	58.2278	17757	Thhalv10029410m PACid:20197356	72.1519	17757	Thhalv10029410m PACid:20197356	100	162170	Carubv10003418m PACid:20909617	94.7449	17757	Thhalv10029410m PACid:20197356
Ta1.0_23433mRNA1	10	2.3832e-113	95854	AT4G11655.1_|_Symbols:_|_Uncharacterised_protein_family_(UPF0497)_| chr4:7038590-7039759 FORWARD LENGTH=208	90.8654	95854	AT4G11655.1_|_Symbols:_|_Uncharacterised_protein_family_(UPF0497)_| chr4:7038590-7039759 FORWARD LENGTH=208	94.8357	17529	Thhalv10028959m PACid:20197123	212	17529	Thhalv10028959m PACid:20197123	328.176	95854	AT4G11655.1_|_Symbols:_|_Uncharacterised_protein_family_(UPF0497)_| chr4:7038590-7039759 FORWARD LENGTH=208
Ta1.0_23434mRNA1	10	2.80787e-180	18152	Thhalv10028744m PACid:20197754	89.8936	18152	Thhalv10028744m PACid:20197754	92.2872	18152	Thhalv10028744m PACid:20197754	377	137114	911518 PACid:16065172	511.531	18152	Thhalv10028744m PACid:20197754
Ta1.0_23435mRNA1	12	0	18018	Thhalv10028371m PACid:20197618	89	18018	Thhalv10028371m PACid:20197618	92.0909	18018	Thhalv10028371m PACid:20197618	1135	162389	Carubv10000081m PACid:20909837	1838.16	18018	Thhalv10028371m PACid:20197618
Ta1.0_23436mRNA1	10	0	17554	Thhalv10028703m PACid:20197148	86.4286	17554	Thhalv10028703m PACid:20197148	88.5714	17554	Thhalv10028703m PACid:20197148	410	37461	Bra040966 PACid:22691687	608.216	17554	Thhalv10028703m PACid:20197148
Ta1.0_23437mRNA1	17	0	18444	Thhalv10028537m PACid:20198047	87.108	18444	Thhalv10028537m PACid:20198047	94.4251	18444	Thhalv10028537m PACid:20198047	574	18444	Thhalv10028537m PACid:20198047	1030.39	18444	Thhalv10028537m PACid:20198047
Ta1.0_23438mRNA1	15	1.37142e-136	17478	Thhalv10029495m PACid:20197072	73.7327	110931	911524 PACid:16038989	83.4101	110931	911524 PACid:16038989	346	124297	492556 PACid:16052355	397.127	17478	Thhalv10029495m PACid:20197072
Ta1.0_23439mRNA1	10	0	112504	863845 PACid:16040562	83.0015	18396	Thhalv10028515m PACid:20197998	87.4426	18396	Thhalv10028515m PACid:20197998	679	112504	863845 PACid:16040562	1140.18	112504	863845 PACid:16040562
Ta1.0_23440mRNA1	10	8.12593e-37	86481	AT3G15740.1_|_Symbols:_|_RING/U-box_superfamily_protein_| chr3:5333879-5334553 REVERSE LENGTH=224	77.3333	131246	897767 PACid:16059304	85.3333	131246	897767 PACid:16059304	88	150447	Carubv10014562m PACid:20897793	129.028	86481	AT3G15740.1_|_Symbols:_|_RING/U-box_superfamily_protein_| chr3:5333879-5334553 REVERSE LENGTH=224
Ta1.0_23441mRNA1	2	0.000442259	17586	Thhalv10029531m PACid:20197180	56.4103	17586	Thhalv10029531m PACid:20197180	66.6667	17586	Thhalv10029531m PACid:20197180	39	17586	Thhalv10029531m PACid:20197180	36.1946	17586	Thhalv10029531m PACid:20197180
Ta1.0_23442mRNA1	10	1.38006e-19	17931	Thhalv10029392m PACid:20197531	51.1628	137549	341704 PACid:16065607	72.093	137549	341704 PACid:16065607	110	17931	Thhalv10029392m PACid:20197531	82.8037	17931	Thhalv10029392m PACid:20197531
Ta1.0_23443mRNA1	10	6.63515e-29	153256	Carubv10015499m PACid:20900618	72.5806	131246	897767 PACid:16059304	80.6452	131246	897767 PACid:16059304	104	86481	AT3G15740.1_|_Symbols:_|_RING/U-box_superfamily_protein_| chr3:5333879-5334553 REVERSE LENGTH=224	109.383	153256	Carubv10015499m PACid:20900618
Ta1.0_23444mRNA1	10	2.0488e-30	108297	863940 PACid:16036355	45.7317	108297	863940 PACid:16036355	57.5	33205	Bra039846 PACid:22687431	164	112089	490041 PACid:16040147	115.161	96564	AT4G00893.1_|_Symbols:_|_unknown_protein;_LOCATED_IN:_chloroplast;_BEST_Arabidopsis_thaliana_protein_match_is:_unknown_protein_(TAIR:AT4G12370.1);_Has_220_Blast_hits_to_215_proteins_in_11_species:_Archae_-_0;_Bacteria_-_0;_Metazoa_-_0;_Fungi_-_0;_Plants_-_220;_Viruses_-_0;_Other_Eukaryotes_-_0_(source:_NCBI_BLink)._| chr4:379971-381396 REVERSE LENGTH=388
Ta1.0_23445mRNA1	10	7.89277e-58	150447	Carubv10014562m PACid:20897793	61.6162	34175	Bra033136 PACid:22688401	76.8293	153256	Carubv10015499m PACid:20900618	219	150447	Carubv10014562m PACid:20897793	187.578	150447	Carubv10014562m PACid:20897793
Ta1.0_25646mRNA1	10	0	28922	Thhalv10000008m PACid:20208630	97.0588	106416	901214 PACid:16034474	98.5294	106416	901214 PACid:16034474	2166	80621	AT2G25660.1_|_Symbols:_emb2410_|_embryo_defective_2410_| chr2:10916456-10927390 REVERSE LENGTH=2166	4080.02	28922	Thhalv10000008m PACid:20208630
Ta1.0_25647mRNA1	10	3.98178e-100	13825	Thhalv10027364m PACid:20193374	54.5151	13825	Thhalv10027364m PACid:20193374	67.5585	13825	Thhalv10027364m PACid:20193374	293	28731	Thhalv10000499m PACid:20208436	308.916	13825	Thhalv10027364m PACid:20193374
Ta1.0_25648mRNA1	10	3.63176e-28	18218	Thhalv10029167m PACid:20197820	38.8489	21072	Thhalv10002301m PACid:20200690	50.8197	18218	Thhalv10029167m PACid:20197820	219	9891	Thhalv10028256m PACid:20189422	111.694	18218	Thhalv10029167m PACid:20197820
Ta1.0_25465mRNA1	10	7.90036e-86	17811	Thhalv10029526m PACid:20197410	87.5706	17811	Thhalv10029526m PACid:20197410	92.0904	17811	Thhalv10029526m PACid:20197410	177	17811	Thhalv10029526m PACid:20197410	256.144	17811	Thhalv10029526m PACid:20197410
Ta1.0_25466mRNA1	10	0	123931	912239 PACid:16051989	90.5405	123931	912239 PACid:16051989	94.0541	123931	912239 PACid:16051989	741	81498	AT2G45290.1_|_Symbols:_|_Transketolase_| chr2:18672737-18675589 FORWARD LENGTH=741	1363.59	123931	912239 PACid:16051989
Ta1.0_25467mRNA1	10	0	17474	Thhalv10028667m PACid:20197068	97.0252	17474	Thhalv10028667m PACid:20197068	98.1693	17474	Thhalv10028667m PACid:20197068	437	17474	Thhalv10028667m PACid:20197068	835.484	17474	Thhalv10028667m PACid:20197068
Ta1.0_25468mRNA1	10	9.27421e-97	18026	Thhalv10029042m PACid:20197626	97.8571	18026	Thhalv10029042m PACid:20197626	99.2857	18026	Thhalv10029042m PACid:20197626	140	18026	Thhalv10029042m PACid:20197626	281.182	18026	Thhalv10029042m PACid:20197626
Ta1.0_25469mRNA1	20	0	17898	Thhalv10028676m PACid:20197498	94.6136	17898	Thhalv10028676m PACid:20197498	97.4239	17898	Thhalv10028676m PACid:20197498	430	92184	AT4G00090.1_|_Symbols:_|_Transducin/WD40_repeat-like_superfamily_protein_| chr4:34234-36594 FORWARD LENGTH=430	810.061	17898	Thhalv10028676m PACid:20197498
Ta1.0_25470mRNA1	10	7.23754e-109	62325	Bra037313 PACid:22716551	89.3939	17456	Thhalv10028964m PACid:20197050	93.5	62325	Bra037313 PACid:22716551	200	62325	Bra037313 PACid:22716551	317.005	62325	Bra037313 PACid:22716551
Ta1.0_25471mRNA1	10	0	17770	Thhalv10028362m PACid:20197369	88.4615	111451	912246 PACid:16039509	90.4977	111451	912246 PACid:16039509	1481	160210	Carubv10002719m PACid:20907646	2258.8	17770	Thhalv10028362m PACid:20197369
Ta1.0_25472mRNA1	17	1.4988e-130	18272	Thhalv10028710m PACid:20197874	88	61512	Bra037312 PACid:22715738	94	61512	Bra037312 PACid:22715738	257	18271	Thhalv10028687m PACid:20197873	384.8	18272	Thhalv10028710m PACid:20197874
Ta1.0_25473mRNA1	10	3.9215e-33	159843	Carubv10003743m PACid:20907277	52.3529	18033	Thhalv10028763m PACid:20197633	59.4118	18033	Thhalv10028763m PACid:20197633	170	9025	Thhalv10007831m PACid:20188554	124.79	159843	Carubv10003743m PACid:20907277
Ta1.0_25474mRNA1	10	0	18378	Thhalv10028634m PACid:20197980	78.2241	18378	Thhalv10028634m PACid:20197980	83.9323	18378	Thhalv10028634m PACid:20197980	470	18378	Thhalv10028634m PACid:20197980	680.633	18378	Thhalv10028634m PACid:20197980
Ta1.0_25475mRNA1	6	2.35213e-155	18222	Thhalv10028875m PACid:20197824	86.3799	18222	Thhalv10028875m PACid:20197824	89.6057	18222	Thhalv10028875m PACid:20197824	299	61356	Bra037306 PACid:22715582	440.269	18222	Thhalv10028875m PACid:20197824
Ta1.0_25476mRNA1	10	0	62113	Bra037305 PACid:22716339	89.4737	17839	Thhalv10028547m PACid:20197438	92.8693	17839	Thhalv10028547m PACid:20197438	568	3628	Thhalv10020329m PACid:20183119	896.73	62113	Bra037305 PACid:22716339
Ta1.0_25477mRNA1	10	1.14685e-105	18481	Thhalv10029044m PACid:20198084	99.3243	18481	Thhalv10029044m PACid:20198084	100	18481	Thhalv10029044m PACid:20198084	148	18481	Thhalv10029044m PACid:20198084	303.908	18481	Thhalv10029044m PACid:20198084
Ta1.0_25478mRNA1	10	0	39614	Bra002916 PACid:22693840	87.3529	39614	Bra002916 PACid:22693840	92.0588	39614	Bra002916 PACid:22693840	345	4909	Thhalv10011621m PACid:20184413	578.556	39614	Bra002916 PACid:22693840
Ta1.0_25479mRNA1	11	0	17710	Thhalv10028664m PACid:20197308	83.871	17710	Thhalv10028664m PACid:20197308	86.5613	108036	352825 PACid:16036094	441	17710	Thhalv10028664m PACid:20197308	566.614	17710	Thhalv10028664m PACid:20197308
Ta1.0_25506mRNA1	10	2.4655e-07	128556	337783 PACid:16056614	59.2593	158967	Carubv10022154m PACid:20906388	85.1852	158967	Carubv10022154m PACid:20906388	104	18855	Thhalv10004387m PACid:20198460	50.0618	128556	337783 PACid:16056614
Ta1.0_25507mRNA1	10	2.07151e-10	4980	Thhalv10012375m PACid:20184484	47.619	137877	471468 PACid:16065935	71.4286	137877	471468 PACid:16065935	104	18855	Thhalv10004387m PACid:20198460	57.3806	4980	Thhalv10012375m PACid:20184484
Ta1.0_23495mRNA1	10	1.8915e-86	6598	Thhalv10008458m PACid:20186115	72.3618	6598	Thhalv10008458m PACid:20186115	78	11485	Thhalv10018988m PACid:20191023	186	110132	312925 PACid:16038190	264.233	6598	Thhalv10008458m PACid:20186115
Ta1.0_23496mRNA1	10	5.98271e-24	7070	Thhalv10009676m PACid:20186592	65.5738	6172	Thhalv10009885m PACid:20185687	81.25	7890	Thhalv10009544m PACid:20187413	63	7070	Thhalv10009676m PACid:20186592	90.1225	7070	Thhalv10009676m PACid:20186592
Ta1.0_24002mRNA1	11	8.37664e-53	157447	Carubv10021678m PACid:20904849	62.5	7750	Thhalv10009839m PACid:20187272	79.7101	15401	Thhalv10027485m PACid:20194960	179	157447	Carubv10021678m PACid:20904849	176.792	157447	Carubv10021678m PACid:20904849
Ta1.0_24003mRNA1	10	0	5604	Thhalv10012033m PACid:20185117	89.0173	5604	Thhalv10012033m PACid:20185117	91.3295	5604	Thhalv10012033m PACid:20185117	349	144530	Carubv10009522m PACid:20891833	533.487	5604	Thhalv10012033m PACid:20185117
Ta1.0_25261mRNA1	10	7.59839e-38	66385	Bra030197 PACid:22720611	85.0575	66385	Bra030197 PACid:22720611	91.954	66385	Bra030197 PACid:22720611	86	108889	900742 PACid:16036947	126.331	66385	Bra030197 PACid:22720611
Ta1.0_25262mRNA1	10	0	29157	Thhalv10000265m PACid:20208870	93.4211	29157	Thhalv10000265m PACid:20208870	96.3816	29157	Thhalv10000265m PACid:20208870	303	29157	Thhalv10000265m PACid:20208870	543.502	29157	Thhalv10000265m PACid:20208870
Ta1.0_25263mRNA1	10	6.40678e-57	28647	Thhalv10000717m PACid:20208351	80.8	28647	Thhalv10000717m PACid:20208351	86.4	28647	Thhalv10000717m PACid:20208351	138	62965	Bra039937 PACid:22717191	177.948	28647	Thhalv10000717m PACid:20208351
Ta1.0_25264mRNA1	10	0	29175	Thhalv10000162m PACid:20208889	96.4365	29175	Thhalv10000162m PACid:20208889	98.8864	29175	Thhalv10000162m PACid:20208889	452	155246	Carubv10023195m PACid:20902624	900.582	29175	Thhalv10000162m PACid:20208889
Ta1.0_14210mRNA1	20	2.53219e-28	129798	867758 PACid:16057856	50	129798	867758 PACid:16057856	57.9439	52920	Bra012628 PACid:22707146	128	129798	867758 PACid:16057856	108.612	129798	867758 PACid:16057856
Ta1.0_14211mRNA1	10	0	28968	Thhalv10000242m PACid:20208677	87.5758	28968	Thhalv10000242m PACid:20208677	90.303	28968	Thhalv10000242m PACid:20208677	341	14663	Thhalv10025646m PACid:20194216	512.686	28968	Thhalv10000242m PACid:20208677
Ta1.0_14212mRNA1	8	0	156452	Carubv10023301m PACid:20903841	92.7885	156452	Carubv10023301m PACid:20903841	96.875	156452	Carubv10023301m PACid:20903841	417	28609	Thhalv10000150m PACid:20208313	743.806	156452	Carubv10023301m PACid:20903841
Ta1.0_14213mRNA1	10	4.64402e-54	29154	Thhalv10000328m PACid:20208866	99.1228	29154	Thhalv10000328m PACid:20208866	99.1228	29154	Thhalv10000328m PACid:20208866	114	29154	Thhalv10000328m PACid:20208866	179.104	29154	Thhalv10000328m PACid:20208866
Ta1.0_14214mRNA1	10	5.0338e-39	29074	Thhalv10000601m PACid:20208785	59.2	29074	Thhalv10000601m PACid:20208785	76.8	29074	Thhalv10000601m PACid:20208785	176	14393	Thhalv10027458m PACid:20193945	144.436	29074	Thhalv10000601m PACid:20208785
Ta1.0_14215mRNA1	10	4.4711e-61	22014	Thhalv10024004m PACid:20201648	54.9738	22014	Thhalv10024004m PACid:20201648	70.1571	22014	Thhalv10024004m PACid:20201648	199	2391	Thhalv10022403m PACid:20181873	199.519	22014	Thhalv10024004m PACid:20201648
Ta1.0_14216mRNA1	10	8.3373e-53	29074	Thhalv10000601m PACid:20208785	46.2185	29074	Thhalv10000601m PACid:20208785	61.3445	29074	Thhalv10000601m PACid:20208785	256	2391	Thhalv10022403m PACid:20181873	182.185	29074	Thhalv10000601m PACid:20208785
Ta1.0_14217mRNA1	6	0.000620963	22014	Thhalv10024004m PACid:20201648	45.7143	71362	AT1G77650.1_|_Symbols:_|_F-box_associated_ubiquitination_effector_family_protein_| chr1:29181110-29182261 FORWARD LENGTH=383	66.6667	22014	Thhalv10024004m PACid:20201648	92	58137	Bra001360 PACid:22712363	40.4318	22014	Thhalv10024004m PACid:20201648
Ta1.0_14218mRNA1	10	0	28806	Thhalv10000060m PACid:20208514	95.6224	28806	Thhalv10000060m PACid:20208514	97.4008	28806	Thhalv10000060m PACid:20208514	733	62444	Bra007839 PACid:22716670	1368.21	28806	Thhalv10000060m PACid:20208514
Ta1.0_14219mRNA1	10	0	154747	Carubv10022768m PACid:20902122	95.0796	154747	Carubv10022768m PACid:20902122	97.3951	154747	Carubv10022768m PACid:20902122	692	93121	AT4G31590.1_|_Symbols:_ATCSLC05,_CSLC05,_ATCSLC5,_CSLC5_|_Cellulose-synthase-like_C5_| chr4:15309889-15312336 REVERSE LENGTH=692	1258.05	154747	Carubv10022768m PACid:20902122
Ta1.0_14220mRNA1	11	0	29148	Thhalv10000088m PACid:20208860	81.8662	156243	Carubv10022714m PACid:20903631	87.3239	156243	Carubv10022714m PACid:20903631	648	122257	481323 PACid:16050315	1041.57	29148	Thhalv10000088m PACid:20208860
Ta1.0_14221mRNA1	10	1.47115e-08	28579	Thhalv10000166m PACid:20208282	45.614	28579	Thhalv10000166m PACid:20208282	58.3333	64508	Bra032112 PACid:22718734	73	129158	901046 PACid:16057216	53.5286	28579	Thhalv10000166m PACid:20208282
Ta1.0_14222mRNA1	10	7.42662e-156	119947	901057 PACid:16048005	65.7068	119947	901057 PACid:16048005	76.7016	119947	901057 PACid:16048005	383	154210	Carubv10024494m PACid:20901578	450.669	119947	901057 PACid:16048005
Ta1.0_14223mRNA1	24	5.56769e-15	29131	Thhalv10000515m PACid:20208843	78.3784	29131	Thhalv10000515m PACid:20208843	94.5946	29131	Thhalv10000515m PACid:20208843	42	66565	Bra032075 PACid:22720791	70.0922	29131	Thhalv10000515m PACid:20208843
Ta1.0_14224mRNA1	36	1.38524e-116	29131	Thhalv10000515m PACid:20208843	67.3077	28788	Thhalv10000111m PACid:20208496	75	28788	Thhalv10000111m PACid:20208496	394	58972	Bra007836 PACid:22713198	352.443	29131	Thhalv10000515m PACid:20208843
Ta1.0_14225mRNA1	19	0	125905	900816 PACid:16053963	91.4516	28591	Thhalv10000075m PACid:20208294	95.4839	28591	Thhalv10000075m PACid:20208294	620	125905	900816 PACid:16053963	998.808	125905	900816 PACid:16053963
Ta1.0_14226mRNA1	10	3.42549e-87	64885	Bra032173 PACid:22719111	89.8649	28618	Thhalv10000354m PACid:20208322	93.9189	28618	Thhalv10000354m PACid:20208322	175	131460	912628 PACid:16059518	259.225	64885	Bra032173 PACid:22719111
Ta1.0_14227mRNA1	19	6.63382e-58	28825	Thhalv10000270m PACid:20208533	97.0297	65811	Bra032174 PACid:22720037	99.0099	65811	Bra032174 PACid:22720037	127	155069	Carubv10023662m PACid:20902446	190.66	28825	Thhalv10000270m PACid:20208533
Ta1.0_14228mRNA1	10	1.19513e-123	156789	Carubv10024058m PACid:20904184	92.1053	82657	AT2G23310.1_|_Symbols:_ATRER1C1_|_Rer1_family_protein_| chr2:9917643-9918913 FORWARD LENGTH=212	96.3158	82657	AT2G23310.1_|_Symbols:_ATRER1C1_|_Rer1_family_protein_| chr2:9917643-9918913 FORWARD LENGTH=212	211	128359	900812 PACid:16056417	354.369	156789	Carubv10024058m PACid:20904184
Ta1.0_14229mRNA1	10	0	28933	Thhalv10000055m PACid:20208641	88.9186	28933	Thhalv10000055m PACid:20208641	92.6569	28933	Thhalv10000055m PACid:20208641	750	146292	Carubv10004195m PACid:20893608	1105.51	28933	Thhalv10000055m PACid:20208641
Ta1.0_14230mRNA1	10	0	28637	Thhalv10000438m PACid:20208341	90.5844	28637	Thhalv10000438m PACid:20208341	93.1818	28637	Thhalv10000438m PACid:20208341	328	49678	Bra011749 PACid:22703904	511.531	28637	Thhalv10000438m PACid:20208341
Ta1.0_14231mRNA1	10	0	62834	Bra039194 PACid:22717060	88.6364	28943	Thhalv10000049m PACid:20208651	92.6768	28943	Thhalv10000049m PACid:20208651	796	121130	343887 PACid:16049188	1280	62834	Bra039194 PACid:22717060
Ta1.0_14232mRNA1	10	1.46421e-37	29089	Thhalv10000531m PACid:20208800	91.6667	63404	Bra039193 PACid:22717630	93.2432	29089	Thhalv10000531m PACid:20208800	73	29089	Thhalv10000531m PACid:20208800	125.946	29089	Thhalv10000531m PACid:20208800
Ta1.0_14233mRNA1	10	0	59169	Bra039192 PACid:22713395	82.8261	59169	Bra039192 PACid:22713395	90.1961	29121	Thhalv10000452m PACid:20208832	462	29214	Thhalv10000540m PACid:20208930	785.408	59169	Bra039192 PACid:22713395
Ta1.0_14234mRNA1	10	1.34689e-83	28842	Thhalv10000664m PACid:20208550	65.534	28842	Thhalv10000664m PACid:20208550	76.2136	28842	Thhalv10000664m PACid:20208550	208	58567	Bra031227 PACid:22712793	258.07	28842	Thhalv10000664m PACid:20208550
Ta1.0_14235mRNA1	10	4.35489e-119	138389	Carubv10019450m PACid:20885641	59.2476	138389	Carubv10019450m PACid:20885641	71.1599	138389	Carubv10019450m PACid:20885641	352	28543	Thhalv10000440m PACid:20208246	355.14	138389	Carubv10019450m PACid:20885641
Ta1.0_14236mRNA1	20	0	29214	Thhalv10000540m PACid:20208930	84.7826	29214	Thhalv10000540m PACid:20208930	90.0881	29214	Thhalv10000540m PACid:20208930	461	59169	Bra039192 PACid:22713395	778.859	29214	Thhalv10000540m PACid:20208930
Ta1.0_14237mRNA1	10	0	29137	Thhalv10000508m PACid:20208849	81.8859	29137	Thhalv10000508m PACid:20208849	88.7781	62782	Bra039190 PACid:22717008	795	29137	Thhalv10000508m PACid:20208849	1308.51	29137	Thhalv10000508m PACid:20208849
Ta1.0_14238mRNA1	158	0	28783	Thhalv10000632m PACid:20208491	77.8947	28545	Thhalv10000035m PACid:20208248	85.2632	28545	Thhalv10000035m PACid:20208248	861	152400	Carubv10012903m PACid:20899758	992.645	28783	Thhalv10000632m PACid:20208491
Ta1.0_14239mRNA1	126	3.92392e-85	29082	Thhalv10000044m PACid:20208793	73.5294	29082	Thhalv10000044m PACid:20208793	76.7544	86893	AT3G05660.1_|_Symbols:_AtRLP33,_RLP33_|_receptor_like_protein_33_| chr3:1649258-1652001 REVERSE LENGTH=875	472	86893	AT3G05660.1_|_Symbols:_AtRLP33,_RLP33_|_receptor_like_protein_33_| chr3:1649258-1652001 REVERSE LENGTH=875	283.878	29082	Thhalv10000044m PACid:20208793
Ta1.0_14240mRNA1	54	0	21183	Thhalv10002367m PACid:20200804	88.2474	62862	Bra039189 PACid:22717088	94.2268	62862	Bra039189 PACid:22717088	788	29042	Thhalv10000034m PACid:20208752	937.176	21183	Thhalv10002367m PACid:20200804
Ta1.0_25511mRNA1	10	2.69874e-67	27538	Thhalv10010969m PACid:20207225	95.1456	27538	Thhalv10010969m PACid:20207225	96.1165	78263	AT1G57540.3_|_Symbols:_|_unknown_protein;_FUNCTIONS_IN:_molecular_function_unknown;_INVOLVED_IN:_biological_process_unknown;_LOCATED_IN:_cellular_component_unknown;_EXPRESSED_IN:_23_plant_structures;_EXPRESSED_DURING:_13_growth_stages;_Has_29_Blast_hits_to_29_proteins_in_11_species:_Archae_-_0;_Bacteria_-_0;_Metazoa_-_0;_Fungi_-_0;_Plants_-_29;_Viruses_-_0;_Other_Eukaryotes_-_0_(source:_NCBI_BLin…	103	27538	Thhalv10010969m PACid:20207225	202.986	27538	Thhalv10010969m PACid:20207225
Ta1.0_25512mRNA1	10	0	27883	Thhalv10010370m PACid:20207570	69.4013	27883	Thhalv10010370m PACid:20207570	76.7184	27883	Thhalv10010370m PACid:20207570	460	27807	Thhalv10011149m PACid:20207494	570.852	27883	Thhalv10010370m PACid:20207570
Ta1.0_25513mRNA1	14	1.67324e-44	28113	Thhalv10011092m PACid:20207801	61.8182	106981	319921 PACid:16035039	76.3636	106981	319921 PACid:16035039	220	130197	906351 PACid:16058255	158.303	28113	Thhalv10011092m PACid:20207801
Ta1.0_25514mRNA1	10	4.1864e-92	88949	AT3G50280.1_|_Symbols:_|_HXXXD-type_acyl-transferase_family_protein_| chr3:18637854-18639185 FORWARD LENGTH=443	75.2809	88949	AT3G50280.1_|_Symbols:_|_HXXXD-type_acyl-transferase_family_protein_| chr3:18637854-18639185 FORWARD LENGTH=443	87.6404	88949	AT3G50280.1_|_Symbols:_|_HXXXD-type_acyl-transferase_family_protein_| chr3:18637854-18639185 FORWARD LENGTH=443	186	27807	Thhalv10011149m PACid:20207494	281.182	88949	AT3G50280.1_|_Symbols:_|_HXXXD-type_acyl-transferase_family_protein_| chr3:18637854-18639185 FORWARD LENGTH=443
Ta1.0_25515mRNA1	10	1.84372e-44	88891	AT3G50300.1_|_Symbols:_|_HXXXD-type_acyl-transferase_family_protein_| chr3:18644043-18645389 FORWARD LENGTH=448	65	135504	485383 PACid:16063562	73.9496	88891	AT3G50300.1_|_Symbols:_|_HXXXD-type_acyl-transferase_family_protein_| chr3:18644043-18645389 FORWARD LENGTH=448	128	27807	Thhalv10011149m PACid:20207494	154.836	88891	AT3G50300.1_|_Symbols:_|_HXXXD-type_acyl-transferase_family_protein_| chr3:18644043-18645389 FORWARD LENGTH=448
Ta1.0_25516mRNA1	10	3.82351e-31	126359	485382 PACid:16054417	61.3636	126359	485382 PACid:16054417	78.1609	101825	AT5G38130.1_|_Symbols:_|_HXXXD-type_acyl-transferase_family_protein_| chr5:15217956-15219344 REVERSE LENGTH=462	90	27807	Thhalv10011149m PACid:20207494	116.701	126359	485382 PACid:16054417
Ta1.0_25517mRNA1	10	4.68627e-173	27786	Thhalv10010509m PACid:20207473	80.3859	27786	Thhalv10010509m PACid:20207473	86.1736	27786	Thhalv10010509m PACid:20207473	310	27786	Thhalv10010509m PACid:20207473	489.189	27786	Thhalv10010509m PACid:20207473
Ta1.0_23035mRNA1	10	8.14441e-56	15136	Thhalv10026878m PACid:20194692	86	15136	Thhalv10026878m PACid:20194692	92	15136	Thhalv10026878m PACid:20194692	100	15136	Thhalv10026878m PACid:20194692	173.326	15136	Thhalv10026878m PACid:20194692
Ta1.0_23036mRNA1	10	1.95483e-28	21111	Thhalv10002307m PACid:20200730	59.3023	29164	Thhalv10000500m PACid:20208877	79.5181	21111	Thhalv10002307m PACid:20200730	86	29164	Thhalv10000500m PACid:20208877	113.235	21111	Thhalv10002307m PACid:20200730
Ta1.0_23037mRNA1	10	2.72766e-50	21078	Thhalv10002160m PACid:20200696	51.2346	28546	Thhalv10000652m PACid:20208249	68.7861	21078	Thhalv10002160m PACid:20200696	177	20759	Thhalv10002223m PACid:20200367	177.563	21078	Thhalv10002160m PACid:20200696
Ta1.0_23038mRNA1	10	1.04337e-73	366	Thhalv10017584m PACid:20179836	50	29001	Thhalv10000682m PACid:20208710	65.2174	29001	Thhalv10000682m PACid:20208710	348	28235	Thhalv10003478m PACid:20207926	250.366	366	Thhalv10017584m PACid:20179836
Ta1.0_23039mRNA1	10	5.28304e-107	19110	Thhalv10005652m PACid:20198715	67.0996	118056	893811 PACid:16046114	80.5195	19110	Thhalv10005652m PACid:20198715	234	26752	Thhalv10015649m PACid:20206436	316.62	19110	Thhalv10005652m PACid:20198715
Ta1.0_23040mRNA1	20	4.38737e-66	15136	Thhalv10026878m PACid:20194692	98.9796	15136	Thhalv10026878m PACid:20194692	100	15136	Thhalv10026878m PACid:20194692	98	15136	Thhalv10026878m PACid:20194692	203.371	15136	Thhalv10026878m PACid:20194692
Ta1.0_23041mRNA1	20	8.71604e-64	147182	Carubv10006105m PACid:20894504	96.875	95680	AT4G15680.1_|_Symbols:_|_Thioredoxin_superfamily_protein_| chr4:8931813-8932121 FORWARD LENGTH=102	100	147182	Carubv10006105m PACid:20894504	98	147182	Carubv10006105m PACid:20894504	197.593	147182	Carubv10006105m PACid:20894504
Ta1.0_23042mRNA1	10	9.49753e-14	148432	Carubv10005849m PACid:20895763	64.4444	136344	859198 PACid:16064402	90.6977	148432	Carubv10005849m PACid:20895763	46	100107	AT5G56990.1_|_Symbols:_|_BEST_Arabidopsis_thaliana_protein_match_is:_Cystatin/monellin_superfamily_protein_(TAIR:AT5G56920.1);_Has_38_Blast_hits_to_38_proteins_in_2_species:_Archae_-_0;_Bacteria_-_0;_Metazoa_-_0;_Fungi_-_0;_Plants_-_38;_Viruses_-_0;_Other_Eukaryotes_-_0_(source:_NCBI_BLink)._| chr5:23061070-23061883 REVERSE LENGTH=135	63.929	148432	Carubv10005849m PACid:20895763
Ta1.0_23043mRNA1	10	2.28048e-65	124800	915224 PACid:16052858	72.5664	130793	493316 PACid:16058851	86.7257	130793	493316 PACid:16058851	183	149413	Carubv10007854m PACid:20896753	204.912	124800	915224 PACid:16052858
Ta1.0_20706mRNA1	10	1.47197e-95	52677	Bra035303 PACid:22706903	94.4954	52677	Bra035303 PACid:22706903	97.2477	52677	Bra035303 PACid:22706903	218	52677	Bra035303 PACid:22706903	283.878	52677	Bra035303 PACid:22706903
Ta1.0_25503mRNA1	11	1.08859e-09	105944	474053 PACid:16034002	58.6207	5678	Thhalv10012016m PACid:20185191	70.3704	64729	Bra017312 PACid:22718955	196	74205	AT1G49120.1_|_Symbols:_|_Integrase-type_DNA-binding_superfamily_protein_| chr1:18173427-18174416 FORWARD LENGTH=329	57.7658	105944	474053 PACid:16034002
Ta1.0_25504mRNA1	10	3.1017e-13	21672	Thhalv10023784m PACid:20201298	40.9091	21672	Thhalv10023784m PACid:20201298	57.1429	146527	Carubv10004206m PACid:20893844	76	154560	Carubv10024900m PACid:20901934	62.3882	21672	Thhalv10023784m PACid:20201298
Ta1.0_25505mRNA1	10	0	62	Thhalv10001818m PACid:20179532	88.125	62	Thhalv10001818m PACid:20179532	94.375	62	Thhalv10001818m PACid:20179532	483	112118	881897 PACid:16040176	881.708	62	Thhalv10001818m PACid:20179532
Ta1.0_25700mRNA1	10	0	22051	Thhalv10023243m PACid:20201686	88.507	22052	Thhalv10023245m PACid:20201687	91.8367	22052	Thhalv10023245m PACid:20201687	932	22051	Thhalv10023243m PACid:20201686	1444.1	22051	Thhalv10023243m PACid:20201686
Ta1.0_25392mRNA1	10	0	21144	Thhalv10001895m PACid:20200763	94.2771	21144	Thhalv10001895m PACid:20200763	96.4859	21144	Thhalv10001895m PACid:20200763	996	128596	481432 PACid:16056654	1820.82	21144	Thhalv10001895m PACid:20200763
Ta1.0_25665mRNA1	10	0	73021	AT1G65020.1_|_Symbols:_|_FUNCTIONS_IN:_molecular_function_unknown;_INVOLVED_IN:_biological_process_unknown;_LOCATED_IN:_endoplasmic_reticulum,_plasma_membrane;_EXPRESSED_IN:_23_plant_structures;_EXPRESSED_DURING:_13_growth_stages;_CONTAINS_InterPro_DOMAIN/s:_NERD_(InterPro:IPR011528);_Has_69_Blast_hits_to_69_proteins_in_27_species:_Archae_-_0;_Bacteria_-_18;_Metazoa_-_8;_Fungi_-_0;_Plants_-_36;_V…	90.6667	73021	AT1G65020.1_|_Symbols:_|_FUNCTIONS_IN:_molecular_function_unknown;_INVOLVED_IN:_biological_process_unknown;_LOCATED_IN:_endoplasmic_reticulum,_plasma_membrane;_EXPRESSED_IN:_23_plant_structures;_EXPRESSED_DURING:_13_growth_stages;_CONTAINS_InterPro_DOMAIN/s:_NERD_(InterPro:IPR011528);_Has_69_Blast_hits_to_69_proteins_in_27_species:_Archae_-_0;_Bacteria_-_18;_Metazoa_-_8;_Fungi_-_0;_Plants_-_36;_V…	96.6667	73021	AT1G65020.1_|_Symbols:_|_FUNCTIONS_IN:_molecular_function_unknown;_INVOLVED_IN:_biological_process_unknown;_LOCATED_IN:_endoplasmic_reticulum,_plasma_membrane;_EXPRESSED_IN:_23_plant_structures;_EXPRESSED_DURING:_13_growth_stages;_CONTAINS_InterPro_DOMAIN/s:_NERD_(InterPro:IPR011528);_Has_69_Blast_hits_to_69_proteins_in_27_species:_Archae_-_0;_Bacteria_-_18;_Metazoa_-_8;_Fungi_-_0;_Plants_-_36;_V…	300	73021	AT1G65020.1_|_Symbols:_|_FUNCTIONS_IN:_molecular_function_unknown;_INVOLVED_IN:_biological_process_unknown;_LOCATED_IN:_endoplasmic_reticulum,_plasma_membrane;_EXPRESSED_IN:_23_plant_structures;_EXPRESSED_DURING:_13_growth_stages;_CONTAINS_InterPro_DOMAIN/s:_NERD_(InterPro:IPR011528);_Has_69_Blast_hits_to_69_proteins_in_27_species:_Archae_-_0;_Bacteria_-_18;_Metazoa_-_8;_Fungi_-_0;_Plants_-_36;_V…	509.605	73021	AT1G65020.1_|_Symbols:_|_FUNCTIONS_IN:_molecular_function_unknown;_INVOLVED_IN:_biological_process_unknown;_LOCATED_IN:_endoplasmic_reticulum,_plasma_membrane;_EXPRESSED_IN:_23_plant_structures;_EXPRESSED_DURING:_13_growth_stages;_CONTAINS_InterPro_DOMAIN/s:_NERD_(InterPro:IPR011528);_Has_69_Blast_hits_to_69_proteins_in_27_species:_Archae_-_0;_Bacteria_-_18;_Metazoa_-_8;_Fungi_-_0;_Plants_-_36;_V…
Ta1.0_22435mRNA1	5	0.00019383	12827	Thhalv10019374m PACid:20192371	65	12856	Thhalv10019365m PACid:20192400	80	12856	Thhalv10019365m PACid:20192400	28	12827	Thhalv10019374m PACid:20192371	37.7354	12827	Thhalv10019374m PACid:20192371
Ta1.0_22436mRNA1	10	1.19421e-55	22610	Thhalv10023182m PACid:20202260	50.6494	18070	Thhalv10029511m PACid:20197670	67.5325	18070	Thhalv10029511m PACid:20197670	216	16848	Thhalv10003101m PACid:20196427	187.963	22610	Thhalv10023182m PACid:20202260
Ta1.0_22437mRNA1	10	1.91148e-24	25931	Thhalv10015902m PACid:20205610	39.1304	22977	Thhalv10001219m PACid:20202631	61.9565	22977	Thhalv10001219m PACid:20202631	238	25931	Thhalv10015902m PACid:20205610	104.375	25931	Thhalv10015902m PACid:20205610
Ta1.0_22438mRNA1	4	9.40246e-17	28300	Thhalv10003133m PACid:20207993	77.3585	28300	Thhalv10003133m PACid:20207993	83.0189	28300	Thhalv10003133m PACid:20207993	56	119053	494796 PACid:16047111	82.4185	28300	Thhalv10003133m PACid:20207993
Ta1.0_22439mRNA1	10	5.02764e-15	28300	Thhalv10003133m PACid:20207993	94.7368	28300	Thhalv10003133m PACid:20207993	94.7368	28300	Thhalv10003133m PACid:20207993	49	51035	Bra021477 PACid:22705261	72.0182	28300	Thhalv10003133m PACid:20207993
Ta1.0_22440mRNA1	10	0	28300	Thhalv10003133m PACid:20207993	92.1827	164145	Carubv10025817m PACid:20911622	94.9239	164145	Carubv10025817m PACid:20911622	1271	119053	494796 PACid:16047111	2197.16	28300	Thhalv10003133m PACid:20207993
Ta1.0_22441mRNA1	10	2.05859e-94	3817	Thhalv10021992m PACid:20183311	90.5473	3817	Thhalv10021992m PACid:20183311	94.8718	154745	Carubv10025660m PACid:20902120	205	51030	Bra023759 PACid:22705256	279.641	3817	Thhalv10021992m PACid:20183311
Ta1.0_22442mRNA1	10	1.08892e-08	2320	Thhalv10022161m PACid:20181802	32.8467	79684	AT2G16600.1_|_Symbols:_ROC3_|_rotamase_CYP_3_| chr2:7200862-7201383 FORWARD LENGTH=173	48.8889	95323	AT4G34870.1_|_Symbols:_ROC5,_ATCYP1_|_rotamase_cyclophilin_5_| chr4:16614451-16614969 FORWARD LENGTH=172	135	51587	Bra023911 PACid:22705813	52.373	2320	Thhalv10022161m PACid:20181802
Ta1.0_22443mRNA1	10	0	2012	Thhalv10020114m PACid:20181494	93.3076	2012	Thhalv10020114m PACid:20181494	96.5251	2012	Thhalv10020114m PACid:20181494	779	51406	Bra023756 PACid:22705632	1308.51	2012	Thhalv10020114m PACid:20181494
Ta1.0_22444mRNA1	12	0	3432	Thhalv10020490m PACid:20182921	92.3077	3432	Thhalv10020490m PACid:20182921	94.3715	3432	Thhalv10020490m PACid:20182921	532	3432	Thhalv10020490m PACid:20182921	960.674	3432	Thhalv10020490m PACid:20182921
Ta1.0_15979mRNA1	10	6.75717e-62	110016	481647 PACid:16038074	94.7368	134	Thhalv10017865m PACid:20179604	98.9474	134	Thhalv10017865m PACid:20179604	152	110016	481647 PACid:16038074	201.06	110016	481647 PACid:16038074
Ta1.0_15980mRNA1	16	0	381	Thhalv10016271m PACid:20179851	96.4467	381	Thhalv10016271m PACid:20179851	98.6464	381	Thhalv10016271m PACid:20179851	592	46696	Bra012017 PACid:22700922	1159.82	381	Thhalv10016271m PACid:20179851
Ta1.0_15981mRNA1	10	5.71246e-24	7682	Thhalv10007480m PACid:20187204	83.0189	7682	Thhalv10007480m PACid:20187204	92.4528	67457	Bra016820 PACid:22721683	67	81436	AT2G30770.1_|_Symbols:_CYP71A13_|_cytochrome_P450,_family_71,_subfamily_A,_polypeptide_13_| chr2:13109909-13112006 REVERSE LENGTH=503	97.0561	7682	Thhalv10007480m PACid:20187204
Ta1.0_15982mRNA1	10	1.74651e-29	68857	Bra016822 PACid:22723083	89.6552	68857	Bra016822 PACid:22723083	94.8276	68857	Bra016822 PACid:22723083	58	68857	Bra016822 PACid:22723083	109.768	7682	Thhalv10007480m PACid:20187204
Ta1.0_15983mRNA1	10	0	2841	Thhalv10020704m PACid:20182324	68.0761	2841	Thhalv10020704m PACid:20182324	77.4194	26263	Thhalv10015911m PACid:20205944	456	2841	Thhalv10020704m PACid:20182324	547.74	2841	Thhalv10020704m PACid:20182324
Ta1.0_15984mRNA1	10	7.94851e-102	12491	Thhalv10019244m PACid:20192035	98.7654	12491	Thhalv10019244m PACid:20192035	100	12491	Thhalv10019244m PACid:20192035	162	12491	Thhalv10019244m PACid:20192035	295.434	12491	Thhalv10019244m PACid:20192035
Ta1.0_15985mRNA1	10	1.02582e-23	46443	Bra003575 PACid:22700669	47.4359	164487	Carubv10028365m PACid:20911967	60.2564	164487	Carubv10028365m PACid:20911967	106	58230	Bra000489 PACid:22712456	97.4413	46443	Bra003575 PACid:22700669
Ta1.0_15986mRNA1	10	1.66859e-48	138798	Carubv10017480m PACid:20886052	72.7273	14516	Thhalv10027075m PACid:20194068	82.906	138798	Carubv10017480m PACid:20886052	152	58230	Bra000489 PACid:22712456	165.622	138798	Carubv10017480m PACid:20886052
Ta1.0_15987mRNA1	10	4.1692e-73	16652	Thhalv10002973m PACid:20196229	44.7115	16652	Thhalv10002973m PACid:20196229	52.8846	16652	Thhalv10002973m PACid:20196229	379	130204	909803 PACid:16058262	239.195	16652	Thhalv10002973m PACid:20196229
Ta1.0_15988mRNA1	10	1.17694e-05	54149	Bra006431 PACid:22708375	53.1915	54149	Bra006431 PACid:22708375	69.3878	34672	Bra026597 PACid:22688898	57	37195	Bra023660 PACid:22691421	41.2022	54149	Bra006431 PACid:22708375
Ta1.0_15989mRNA1	10	1.89387e-05	24268	Thhalv10015858m PACid:20203939	65.2174	35753	Bra023654 PACid:22689979	73.7705	36981	Bra026598 PACid:22691207	65	123786	477636 PACid:16051844	41.5874	24268	Thhalv10015858m PACid:20203939
Ta1.0_15990mRNA1	10	0	12998	Thhalv10018509m PACid:20192544	85.8268	30261	Bra022165 PACid:22684487	93.7008	30261	Bra022165 PACid:22684487	420	3357	Thhalv10020674m PACid:20182844	648.662	12998	Thhalv10018509m PACid:20192544
Ta1.0_15991mRNA1	10	7.13299e-42	9942	Thhalv10028062m PACid:20189474	58.8652	9942	Thhalv10028062m PACid:20189474	63.8889	39890	Bra008868 PACid:22694116	144	39890	Bra008868 PACid:22694116	146.747	9942	Thhalv10028062m PACid:20189474
Ta1.0_15992mRNA1	17	7.88634e-100	3260	Thhalv10021955m PACid:20182747	57.1429	18070	Thhalv10029511m PACid:20197670	69.6429	25931	Thhalv10015902m PACid:20205610	439	16848	Thhalv10003101m PACid:20196427	327.405	3260	Thhalv10021955m PACid:20182747
Ta1.0_15993mRNA1	10	5.48481e-118	132618	494089 PACid:16060676	88.2353	132618	494089 PACid:16060676	94.1176	132618	494089 PACid:16060676	197	108785	485422 PACid:16036843	338.961	132618	494089 PACid:16060676
Ta1.0_15994mRNA1	10	4.36955e-10	26288	Thhalv10015541m PACid:20205969	74.2857	26288	Thhalv10015541m PACid:20205969	88.5714	26288	Thhalv10015541m PACid:20205969	117	155592	Carubv10024629m PACid:20902973	55.0694	26288	Thhalv10015541m PACid:20205969
Ta1.0_22717mRNA1	10	3.28344e-11	64086	Bra039255 PACid:22718312	57.6923	163627	Carubv10002370m PACid:20911088	76	64086	Bra039255 PACid:22718312	109	5175	Thhalv10012058m PACid:20184683	59.6918	64086	Bra039255 PACid:22718312
Ta1.0_22718mRNA1	10	2.98301e-74	129149	490739 PACid:16057207	47.079	115503	912435 PACid:16043561	60.9589	148983	Carubv10006520m PACid:20896322	318	49586	Bra011853 PACid:22703812	238.424	129149	490739 PACid:16057207
Ta1.0_22719mRNA1	10	0	5477	Thhalv10011234m PACid:20184990	82.9689	5477	Thhalv10011234m PACid:20184990	86.6513	5477	Thhalv10011234m PACid:20184990	886	141675	Carubv10011788m PACid:20888948	971.459	5477	Thhalv10011234m PACid:20184990
Ta1.0_22720mRNA1	10	0	143019	Carubv10009490m PACid:20890300	90.6849	5605	Thhalv10011594m PACid:20185118	95.6757	143019	Carubv10009490m PACid:20890300	370	143019	Carubv10009490m PACid:20890300	695.271	143019	Carubv10009490m PACid:20890300
Ta1.0_25616mRNA1	9	7.62644e-77	16904	Thhalv10002645m PACid:20196485	89.7321	16904	Thhalv10002645m PACid:20196485	94.1964	16904	Thhalv10002645m PACid:20196485	226	45482	Bra015024 PACid:22699708	237.654	16904	Thhalv10002645m PACid:20196485
Ta1.0_25617mRNA1	10	0	17091	Thhalv10002451m PACid:20196677	96.0784	17091	Thhalv10002451m PACid:20196677	97.8758	17091	Thhalv10002451m PACid:20196677	611	47734	Bra015023 PACid:22701960	1176.39	17091	Thhalv10002451m PACid:20196677
Ta1.0_25618mRNA1	10	9.43494e-26	53909	Bra028967 PACid:22708135	71.875	38716	Bra002885 PACid:22692942	88.0597	165188	Carubv10026652m PACid:20912673	68	24571	Thhalv10013902m PACid:20204244	100.523	53909	Bra028967 PACid:22708135
Ta1.0_25619mRNA1	17	0	103868	AT5G55630.2_|_Symbols:_KCO1,_TPK1_|_Outward_rectifying_potassium_channel_protein_| chr5:22531718-22532893 FORWARD LENGTH=363	83.2869	53909	Bra028967 PACid:22708135	90	120520	495651 PACid:16048578	359	120520	495651 PACid:16048578	554.288	103868	AT5G55630.2_|_Symbols:_KCO1,_TPK1_|_Outward_rectifying_potassium_channel_protein_| chr5:22531718-22532893 FORWARD LENGTH=363
Ta1.0_25620mRNA1	10	1.13121e-52	19099	Thhalv10005396m PACid:20198704	79.1667	19099	Thhalv10005396m PACid:20198704	82.5	19099	Thhalv10005396m PACid:20198704	121	102276	AT5G52975.1_|_Symbols:_|_Protein_of_unknown_function_(DUF1278)_| chr5:21481514-21481879 FORWARD LENGTH=121	166.777	19099	Thhalv10005396m PACid:20198704
Ta1.0_25621mRNA1	10	1.1734e-52	45918	Bra015022 PACid:22700144	93.2584	45918	Bra015022 PACid:22700144	96.6292	45918	Bra015022 PACid:22700144	107	15227	Thhalv10026478m PACid:20194785	164.466	45918	Bra015022 PACid:22700144
Ta1.0_25622mRNA1	10	9.99307e-38	109510	327908 PACid:16037568	76.25	114104	891438 PACid:16042162	86.25	133492	891442 PACid:16061550	91	109510	327908 PACid:16037568	134.42	109510	327908 PACid:16037568
Ta1.0_25623mRNA1	10	4.67209e-34	148983	Carubv10006520m PACid:20896322	49.3421	148983	Carubv10006520m PACid:20896322	66.4516	112832	490737 PACid:16040890	160	92852	AT4G39570.1_|_Symbols:_|_Galactose_oxidase/kelch_repeat_superfamily_protein_| chr4:18384254-18385441 REVERSE LENGTH=395	128.257	148983	Carubv10006520m PACid:20896322
Ta1.0_25624mRNA1	10	1.65612e-126	2612	Thhalv10022281m PACid:20182094	57.5521	2612	Thhalv10022281m PACid:20182094	68.2292	2612	Thhalv10022281m PACid:20182094	374	3741	Thhalv10022074m PACid:20183233	374.785	2612	Thhalv10022281m PACid:20182094
Ta1.0_25625mRNA1	40	2.14026e-149	130185	898991 PACid:16058243	71.831	89520	AT3G23950.1_|_Symbols:_|_F-box_family_protein_| chr3:8652908-8654164 REVERSE LENGTH=418	83.0986	89520	AT3G23950.1_|_Symbols:_|_F-box_family_protein_| chr3:8652908-8654164 REVERSE LENGTH=418	426	44910	Bra015021 PACid:22699136	464.922	130185	898991 PACid:16058243
Ta1.0_25626mRNA1	10	4.14002e-18	130185	898991 PACid:16058243	72.8571	130185	898991 PACid:16058243	82.8571	130185	898991 PACid:16058243	71	131726	864027 PACid:16059784	80.4925	130185	898991 PACid:16058243
Ta1.0_25627mRNA1	9	0	17184	Thhalv10002420m PACid:20196771	86.1878	17184	Thhalv10002420m PACid:20196771	89.779	17184	Thhalv10002420m PACid:20196771	730	150131	Carubv10013061m PACid:20897476	1100.89	17184	Thhalv10002420m PACid:20196771
Ta1.0_25628mRNA1	12	2.01039e-32	9615	Thhalv10001554m PACid:20189144	73.0769	9615	Thhalv10001554m PACid:20189144	82.3529	123842	486428 PACid:16051900	104	9615	Thhalv10001554m PACid:20189144	125.176	9615	Thhalv10001554m PACid:20189144
Ta1.0_25629mRNA1	10	0	3357	Thhalv10020674m PACid:20182844	87.152	3357	Thhalv10020674m PACid:20182844	93.7901	3357	Thhalv10020674m PACid:20182844	471	132935	490463 PACid:16060993	855.514	3357	Thhalv10020674m PACid:20182844
Ta1.0_25630mRNA1	10	0	121538	898985 PACid:16049596	95.1473	121538	898985 PACid:16049596	97.227	121538	898985 PACid:16049596	577	121538	898985 PACid:16049596	1064.29	121538	898985 PACid:16049596
Ta1.0_25631mRNA1	10	1.69746e-41	23667	Thhalv10015418m PACid:20203331	59.4203	15426	Thhalv10027003m PACid:20194985	71.8182	16959	Thhalv10002981m PACid:20196540	146	89307	AT3G22720.1_|_Symbols:_|_F-box_and_associated_interaction_domains-containing_protein_| chr3:8028961-8030097 REVERSE LENGTH=378	145.591	23667	Thhalv10015418m PACid:20203331
Ta1.0_25632mRNA1	10	3.30363e-28	25418	Thhalv10015770m PACid:20205095	60.8696	23667	Thhalv10015418m PACid:20203331	73.4043	25418	Thhalv10015770m PACid:20205095	94	25418	Thhalv10015770m PACid:20205095	107.457	25418	Thhalv10015770m PACid:20205095
Ta1.0_25537mRNA1	10	3.10593e-11	20765	Thhalv10002217m PACid:20200374	45.2381	60623	Bra038393 PACid:22714849	70	110091	332991 PACid:16038149	86	20765	Thhalv10002217m PACid:20200374	58.5362	20765	Thhalv10002217m PACid:20200374
Ta1.0_25579mRNA1	10	0	22568	Thhalv10022654m PACid:20202218	95.6778	22568	Thhalv10022654m PACid:20202218	97.8389	22568	Thhalv10022654m PACid:20202218	509	22568	Thhalv10022654m PACid:20202218	1015.76	22568	Thhalv10022654m PACid:20202218
Ta1.0_25580mRNA1	11	9.30849e-17	146072	Carubv10012789m PACid:20893383	46.6667	24642	Thhalv10015254m PACid:20204315	57.7778	24642	Thhalv10015254m PACid:20204315	193	157903	Carubv10021549m PACid:20905313	77.0258	146072	Carubv10012789m PACid:20893383
Ta1.0_25581mRNA1	10	3.5718e-15	18254	Thhalv10029439m PACid:20197856	35.2273	127984	890713 PACid:16056042	53.1915	5054	Thhalv10012362m PACid:20184559	148	144000	Carubv10008573m PACid:20891293	73.9442	18254	Thhalv10029439m PACid:20197856
Ta1.0_25582mRNA1	10	0.00803672	141834	Carubv10012217m PACid:20889108	31.5789	42476	Bra026137 PACid:22696702	53.3333	33881	Bra020167 PACid:22688107	103	18191	Thhalv10029293m PACid:20197793	36.1946	141834	Carubv10012217m PACid:20889108
Ta1.0_25583mRNA1	10	7.78929e-36	134108	320322 PACid:16062166	74	7699	Thhalv10009911m PACid:20187221	81.1765	134108	320322 PACid:16062166	92	140935	Carubv10019351m PACid:20888202	121.709	134108	320322 PACid:16062166
Ta1.0_25584mRNA1	10	4.26478e-14	8488	Thhalv10009527m PACid:20188014	55.9322	115786	879635 PACid:16043844	65	8488	Thhalv10009527m PACid:20188014	60	8488	Thhalv10009527m PACid:20188014	64.3142	8488	Thhalv10009527m PACid:20188014
Ta1.0_25585mRNA1	10	2.03855e-173	126109	900289 PACid:16054167	70.8895	126109	900289 PACid:16054167	82.4798	126109	900289 PACid:16054167	429	59196	Bra037303 PACid:22713422	495.352	126109	900289 PACid:16054167
Ta1.0_25586mRNA1	10	0	145765	Carubv10011324m PACid:20893075	81.0811	115447	311997 PACid:16043505	89.1892	115447	311997 PACid:16043505	397	21768	Thhalv10023485m PACid:20201397	639.032	145765	Carubv10011324m PACid:20893075
Ta1.0_24944mRNA1	11	0	25719	Thhalv10012584m PACid:20205398	68.9024	60845	Bra027054 PACid:22715071	80.7927	60845	Bra027054 PACid:22715071	706	25719	Thhalv10012584m PACid:20205398	832.402	25719	Thhalv10012584m PACid:20205398
Ta1.0_24945mRNA1	10	1.1129e-128	26179	Thhalv10012589m PACid:20205860	91.2621	26179	Thhalv10012589m PACid:20205860	97.0874	26179	Thhalv10012589m PACid:20205860	208	58755	Bra027053 PACid:22712981	390.963	26179	Thhalv10012589m PACid:20205860
Ta1.0_24179mRNA1	10	0	29228	Thhalv10000127m PACid:20208944	93.7736	29228	Thhalv10000127m PACid:20208944	95.0943	29228	Thhalv10000127m PACid:20208944	521	66715	Bra032118 PACid:22720941	993.03	29228	Thhalv10000127m PACid:20208944
Ta1.0_24180mRNA1	10	3.80242e-85	28684	Thhalv10000569m PACid:20208389	72.1311	28684	Thhalv10000569m PACid:20208389	77.0492	28684	Thhalv10000569m PACid:20208389	188	23549	Thhalv10013314m PACid:20203213	260.381	82285	AT2G24180.1_|_Symbols:_CYP71B6_|_cytochrome_p450_71b6_| chr2:10281890-10283589 FORWARD LENGTH=503
Ta1.0_24181mRNA1	10	7.17599e-45	20754	Thhalv10002260m PACid:20200362	71.5789	20871	Thhalv10002314m PACid:20200481	82.1053	20871	Thhalv10002314m PACid:20200481	115	20754	Thhalv10002260m PACid:20200362	146.362	20754	Thhalv10002260m PACid:20200362
Ta1.0_24182mRNA1	69	1.17649e-64	123873	892919 PACid:16051931	90.8163	21026	Thhalv10002265m PACid:20200642	94.898	21026	Thhalv10002265m PACid:20200642	173	123873	892919 PACid:16051931	216.468	123873	892919 PACid:16051931
Ta1.0_24183mRNA1	10	0	62200	Bra039236 PACid:22716426	89.243	62200	Bra039236 PACid:22716426	94.8207	62200	Bra039236 PACid:22716426	502	62200	Bra039236 PACid:22716426	850.892	62200	Bra039236 PACid:22716426
Ta1.0_24184mRNA1	10	0	28540	Thhalv10000079m PACid:20208243	95.6522	82234	AT2G24170.1_|_Symbols:_|_Endomembrane_protein_70_protein_family_| chr2:10274307-10276894 REVERSE LENGTH=637	97.9814	28540	Thhalv10000079m PACid:20208243	643	28540	Thhalv10000079m PACid:20208243	1178.7	28540	Thhalv10000079m PACid:20208243
Ta1.0_25015mRNA1	20	3.00261e-80	4562	Thhalv10012093m PACid:20184058	46.2963	4562	Thhalv10012093m PACid:20184058	59.5238	4562	Thhalv10012093m PACid:20184058	396	4630	Thhalv10012275m PACid:20184126	267.314	4562	Thhalv10012093m PACid:20184058
Ta1.0_25016mRNA1	10	0	4894	Thhalv10011327m PACid:20184398	94.0789	4894	Thhalv10011327m PACid:20184398	96.2171	4894	Thhalv10011327m PACid:20184398	613	68571	Bra014201 PACid:22722797	1154.81	4894	Thhalv10011327m PACid:20184398
Ta1.0_25017mRNA1	10	0	4714	Thhalv10011619m PACid:20184212	90.6516	4714	Thhalv10011619m PACid:20184212	94.051	4714	Thhalv10011619m PACid:20184212	369	69566	Bra014200 PACid:22723792	607.831	4714	Thhalv10011619m PACid:20184212
Ta1.0_25018mRNA1	10	5.10853e-97	27585	Thhalv10010504m PACid:20207272	87.9397	27846	Thhalv10010499m PACid:20207533	93.8776	54816	Bra028932 PACid:22709042	202	27585	Thhalv10010504m PACid:20207272	291.197	27585	Thhalv10010504m PACid:20207272
Ta1.0_25019mRNA1	10	5.09772e-68	64523	Bra021681 PACid:22718749	86.9919	86928	AT3G44300.1_|_Symbols:_NIT2,_AtNIT2_|_nitrilase_2_| chr3:15983351-15985172 FORWARD LENGTH=339	94.3089	86928	AT3G44300.1_|_Symbols:_NIT2,_AtNIT2_|_nitrilase_2_| chr3:15983351-15985172 FORWARD LENGTH=339	129	64523	Bra021681 PACid:22718749	214.157	64523	Bra021681 PACid:22718749
Ta1.0_25020mRNA1	20	7.27047e-152	54816	Bra028932 PACid:22709042	90.1734	27846	Thhalv10010499m PACid:20207533	95.9538	86928	AT3G44300.1_|_Symbols:_NIT2,_AtNIT2_|_nitrilase_2_| chr3:15983351-15985172 FORWARD LENGTH=339	348	27585	Thhalv10010504m PACid:20207272	442.58	54816	Bra028932 PACid:22709042
Ta1.0_25021mRNA1	10	8.70191e-148	5461	Thhalv10011605m PACid:20184973	72.9323	5461	Thhalv10011605m PACid:20184973	77.6942	5461	Thhalv10011605m PACid:20184973	359	5461	Thhalv10011605m PACid:20184973	429.098	5461	Thhalv10011605m PACid:20184973
Ta1.0_25022mRNA1	8	5.56141e-11	4765	Thhalv10011872m PACid:20184264	82.6087	68524	Bra014199 PACid:22722750	91.3043	68524	Bra014199 PACid:22722750	102	4765	Thhalv10011872m PACid:20184264	61.6178	4765	Thhalv10011872m PACid:20184264
Ta1.0_25023mRNA1	10	1.07186e-45	4795	Thhalv10011962m PACid:20184294	58.5526	4795	Thhalv10011962m PACid:20184294	66.6667	4594	Thhalv10012279m PACid:20184090	150	4795	Thhalv10011962m PACid:20184294	156.762	4795	Thhalv10011962m PACid:20184294
Ta1.0_25024mRNA1	31	1.96671e-64	4630	Thhalv10012275m PACid:20184126	63.4921	4562	Thhalv10012093m PACid:20184058	77.7778	4562	Thhalv10012093m PACid:20184058	384	113688	890666 PACid:16041746	222.246	4630	Thhalv10012275m PACid:20184126
Ta1.0_25025mRNA1	10	3.70667e-42	4594	Thhalv10012279m PACid:20184090	50.8108	4594	Thhalv10012279m PACid:20184090	65.9341	4630	Thhalv10012275m PACid:20184126	183	4594	Thhalv10012279m PACid:20184090	149.828	4594	Thhalv10012279m PACid:20184090
Ta1.0_16076mRNA1	10	3.60673e-29	4795	Thhalv10011962m PACid:20184294	70.1299	4795	Thhalv10011962m PACid:20184294	80.5195	4795	Thhalv10011962m PACid:20184294	80	4630	Thhalv10012275m PACid:20184126	109.768	4795	Thhalv10011962m PACid:20184294
Ta1.0_16077mRNA1	46	1.39751e-101	4562	Thhalv10012093m PACid:20184058	57.1429	4795	Thhalv10011962m PACid:20184294	70.1299	4795	Thhalv10011962m PACid:20184294	428	4661	Thhalv10012379m PACid:20184157	334.339	4562	Thhalv10012093m PACid:20184058
Ta1.0_16078mRNA1	13	0	5113	Thhalv10011237m PACid:20184620	92.6014	5113	Thhalv10011237m PACid:20184620	95.4654	5113	Thhalv10011237m PACid:20184620	840	79242	AT1G49540.2_|_Symbols:_ELP2,_AtELP2_|_elongator_protein_2_| chr1:18333767-18337382 REVERSE LENGTH=840	1532.31	5113	Thhalv10011237m PACid:20184620
Ta1.0_16079mRNA1	10	1.22495e-33	112669	908564 PACid:16040727	51.8868	112669	908564 PACid:16040727	76.4151	112669	908564 PACid:16040727	119	10352	Thhalv10028027m PACid:20189887	120.553	112669	908564 PACid:16040727
Ta1.0_16080mRNA1	7	4.36099e-133	5624	Thhalv10011746m PACid:20185137	84.2975	5624	Thhalv10011746m PACid:20185137	91.3223	5624	Thhalv10011746m PACid:20185137	240	70907	AT1G49510.1_|_Symbols:_emb1273_|_embryo_defective_1273_| chr1:18327026-18328147 FORWARD LENGTH=240	380.948	5624	Thhalv10011746m PACid:20185137
Ta1.0_16081mRNA1	30	0	5427	Thhalv10012214m PACid:20184939	88.1773	5427	Thhalv10012214m PACid:20184939	94.8276	5427	Thhalv10012214m PACid:20184939	414	119667	479420 PACid:16047725	716.457	5427	Thhalv10012214m PACid:20184939
Ta1.0_16082mRNA1	10	4.92456e-147	5541	Thhalv10012062m PACid:20185054	95.5357	5541	Thhalv10012062m PACid:20185054	97.3214	5541	Thhalv10012062m PACid:20185054	250	2767	Thhalv10021075m PACid:20182250	416.001	5541	Thhalv10012062m PACid:20185054
Ta1.0_16083mRNA1	10	1.5535e-79	5120	Thhalv10011760m PACid:20184627	73.991	5120	Thhalv10011760m PACid:20184627	85.6502	5120	Thhalv10011760m PACid:20184627	223	5120	Thhalv10011760m PACid:20184627	243.432	5120	Thhalv10011760m PACid:20184627
Ta1.0_16084mRNA1	10	8.80627e-136	5004	Thhalv10011694m PACid:20184508	86.0927	5004	Thhalv10011694m PACid:20184508	87.4172	5004	Thhalv10011694m PACid:20184508	302	5004	Thhalv10011694m PACid:20184508	391.734	5004	Thhalv10011694m PACid:20184508
Ta1.0_16085mRNA1	10	0	32820	Bra032284 PACid:22687046	96.463	32820	Bra032284 PACid:22687046	99.3569	32820	Bra032284 PACid:22687046	311	32820	Bra032284 PACid:22687046	634.41	32820	Bra032284 PACid:22687046
Ta1.0_16086mRNA1	10	0	5102	Thhalv10011292m PACid:20184609	97.3684	5102	Thhalv10011292m PACid:20184609	98.8304	5102	Thhalv10011292m PACid:20184609	342	5102	Thhalv10011292m PACid:20184609	707.212	5102	Thhalv10011292m PACid:20184609
Ta1.0_16087mRNA1	13	1.69078e-29	4785	Thhalv10012208m PACid:20184284	70.1299	41090	Bra018788 PACid:22695316	82.5	4785	Thhalv10012208m PACid:20184284	83	71027	AT1G49420.1_|_Symbols:_|_Heavy_metal_transport/detoxification_superfamily_protein_| chr1:18287859-18288650 REVERSE LENGTH=189	111.309	4785	Thhalv10012208m PACid:20184284
Ta1.0_16088mRNA1	4	5.88484e-31	71075	AT1G49410.1_|_Symbols:_TOM6_|_translocase_of_the_outer_mitochondrial_membrane_6_| chr1:18286738-18286902 REVERSE LENGTH=54	92.5926	71075	AT1G49410.1_|_Symbols:_TOM6_|_translocase_of_the_outer_mitochondrial_membrane_6_| chr1:18286738-18286902 REVERSE LENGTH=54	98.1481	71075	AT1G49410.1_|_Symbols:_TOM6_|_translocase_of_the_outer_mitochondrial_membrane_6_| chr1:18286738-18286902 REVERSE LENGTH=54	54	71075	AT1G49410.1_|_Symbols:_TOM6_|_translocase_of_the_outer_mitochondrial_membrane_6_| chr1:18286738-18286902 REVERSE LENGTH=54	106.686	71075	AT1G49410.1_|_Symbols:_TOM6_|_translocase_of_the_outer_mitochondrial_membrane_6_| chr1:18286738-18286902 REVERSE LENGTH=54
Ta1.0_16089mRNA1	10	2.92145e-66	5371	Thhalv10011847m PACid:20184881	93.5484	5371	Thhalv10011847m PACid:20184881	97.5806	125981	314359 PACid:16054039	125	140879	Carubv10018173m PACid:20888146	203.756	5371	Thhalv10011847m PACid:20184881
Ta1.0_16090mRNA1	10	6.95964e-56	4574	Thhalv10011874m PACid:20184070	98.2759	4574	Thhalv10011874m PACid:20184070	100	4574	Thhalv10011874m PACid:20184070	116	4574	Thhalv10011874m PACid:20184070	174.866	4574	Thhalv10011874m PACid:20184070
Ta1.0_16091mRNA1	5	0	5525	Thhalv10011363m PACid:20185038	90.8108	5525	Thhalv10011363m PACid:20185038	93.8739	5525	Thhalv10011363m PACid:20185038	554	5525	Thhalv10011363m PACid:20185038	934.865	5525	Thhalv10011363m PACid:20185038
Ta1.0_16092mRNA1	10	0	5094	Thhalv10011559m PACid:20184601	87.5969	5094	Thhalv10011559m PACid:20184601	94.5736	5094	Thhalv10011559m PACid:20184601	386	5094	Thhalv10011559m PACid:20184601	665.996	5094	Thhalv10011559m PACid:20184601
Ta1.0_16093mRNA1	3	3.44489	131944	865495 PACid:16060002	28.9474	16302	Thhalv10024196m PACid:20195872	47.3684	146405	Carubv10006974m PACid:20893722	80	131944	865495 PACid:16060002	31.5722	131944	865495 PACid:16060002
Ta1.0_16094mRNA1	13	1.39035e-67	30826	Bra032282 PACid:22685052	79.1667	4623	Thhalv10012139m PACid:20184119	87.0229	30826	Bra032282 PACid:22685052	139	137147	896341 PACid:16065205	205.682	30826	Bra032282 PACid:22685052
Ta1.0_16095mRNA1	12	0	5242	Thhalv10011177m PACid:20184752	91.767	5242	Thhalv10011177m PACid:20184752	93.2595	5242	Thhalv10011177m PACid:20184752	2029	141889	Carubv10008069m PACid:20889163	3625.48	5242	Thhalv10011177m PACid:20184752
Ta1.0_16096mRNA1	10	9.7977e-122	4698	Thhalv10012209m PACid:20184196	84.2105	70056	Bra014182 PACid:22724282	94.0476	31587	Bra032280 PACid:22685813	344	4698	Thhalv10012209m PACid:20184196	359.762	4698	Thhalv10012209m PACid:20184196
Ta1.0_16097mRNA1	10	1.02776e-164	70983	AT1G49320.1_|_Symbols:_ATUSPL1,_USPL1_|_unknown_seed_protein_like_1_| chr1:18246441-18247817 FORWARD LENGTH=280	83.1418	70983	AT1G49320.1_|_Symbols:_ATUSPL1,_USPL1_|_unknown_seed_protein_like_1_| chr1:18246441-18247817 FORWARD LENGTH=280	91.5709	70983	AT1G49320.1_|_Symbols:_ATUSPL1,_USPL1_|_unknown_seed_protein_like_1_| chr1:18246441-18247817 FORWARD LENGTH=280	265	5203	Thhalv10011703m PACid:20184711	463.766	70983	AT1G49320.1_|_Symbols:_ATUSPL1,_USPL1_|_unknown_seed_protein_like_1_| chr1:18246441-18247817 FORWARD LENGTH=280
Ta1.0_16098mRNA1	10	4.22108e-37	5234	Thhalv10011902m PACid:20184744	95.1807	5234	Thhalv10011902m PACid:20184744	98.7952	5234	Thhalv10011902m PACid:20184744	84	142314	Carubv10012154m PACid:20889591	124.405	5234	Thhalv10011902m PACid:20184744
Ta1.0_16099mRNA1	10	2.16513e-130	68881	Bra014179 PACid:22723107	97.7778	68881	Bra014179 PACid:22723107	98.8889	68881	Bra014179 PACid:22723107	180	68881	Bra014179 PACid:22723107	370.933	68881	Bra014179 PACid:22723107
Ta1.0_16100mRNA1	10	5.02961e-96	5697	Thhalv10012183m PACid:20185210	53.3133	122848	891775 PACid:16050906	70.679	5697	Thhalv10012183m PACid:20185210	336	74573	AT1G49290.1_|_Symbols:_|_unknown_protein;_BEST_Arabidopsis_thaliana_protein_match_is:_unknown_protein_(TAIR:AT5G13620.1);_Has_99_Blast_hits_to_93_proteins_in_11_species:_Archae_-_0;_Bacteria_-_0;_Metazoa_-_2;_Fungi_-_0;_Plants_-_97;_Viruses_-_0;_Other_Eukaryotes_-_0_(source:_NCBI_BLink)._| chr1:18232608-18233624 REVERSE LENGTH=338	293.508	5697	Thhalv10012183m PACid:20185210
Ta1.0_16101mRNA1	10	0	44464	Bra018782 PACid:22698690	84.8233	44464	Bra018782 PACid:22698690	90.4145	88251	AT3G18810.1_|_Symbols:_|_Protein_kinase_superfamily_protein_| chr3:6480701-6483593 REVERSE LENGTH=700	566	74569	AT1G49270.1_|_Symbols:_|_Protein_kinase_superfamily_protein_| chr1:18227334-18230227 REVERSE LENGTH=699	730.324	44464	Bra018782 PACid:22698690
Ta1.0_16102mRNA1	4	1.3651e-84	132131	479391 PACid:16060189	76.5854	31457	Bra022358 PACid:22685683	84.3902	31457	Bra022358 PACid:22685683	203	3377	Thhalv10022284m PACid:20182864	254.218	132131	479391 PACid:16060189
Ta1.0_16103mRNA1	10	7.96347e-31	67195	Bra014178 PACid:22721421	77.9221	135244	481937 PACid:16063302	89.6104	135244	481937 PACid:16063302	77	135244	481937 PACid:16063302	107.842	67195	Bra014178 PACid:22721421
Ta1.0_16104mRNA1	10	0	90228	AT3G18780.2_|_Symbols:_ACT2,_DER1,_LSR2,_ENL2_|_actin_2_| chr3:6475535-6476832 FORWARD LENGTH=377	98.4085	90228	AT3G18780.2_|_Symbols:_ACT2,_DER1,_LSR2,_ENL2_|_actin_2_| chr3:6475535-6476832 FORWARD LENGTH=377	100	90228	AT3G18780.2_|_Symbols:_ACT2,_DER1,_LSR2,_ENL2_|_actin_2_| chr3:6475535-6476832 FORWARD LENGTH=377	377	90228	AT3G18780.2_|_Symbols:_ACT2,_DER1,_LSR2,_ENL2_|_actin_2_| chr3:6475535-6476832 FORWARD LENGTH=377	780.015	90228	AT3G18780.2_|_Symbols:_ACT2,_DER1,_LSR2,_ENL2_|_actin_2_| chr3:6475535-6476832 FORWARD LENGTH=377
Ta1.0_16105mRNA1	10	1.25043e-78	4530	Thhalv10011845m PACid:20184026	87.7419	4530	Thhalv10011845m PACid:20184026	90.3226	4530	Thhalv10011845m PACid:20184026	154	4530	Thhalv10011845m PACid:20184026	236.113	4530	Thhalv10011845m PACid:20184026
Ta1.0_16106mRNA1	10	2.43712e-39	7132	Thhalv10009497m PACid:20186654	70.6522	7132	Thhalv10009497m PACid:20186654	78.2609	7132	Thhalv10009497m PACid:20186654	98	7070	Thhalv10009676m PACid:20186592	130.954	7132	Thhalv10009497m PACid:20186654
Ta1.0_16107mRNA1	10	0	14275	Thhalv10026864m PACid:20193826	92.0223	14275	Thhalv10026864m PACid:20193826	94.8052	14275	Thhalv10026864m PACid:20193826	540	146126	Carubv10004543m PACid:20893439	777.704	14275	Thhalv10026864m PACid:20193826
Ta1.0_16108mRNA1	10	4.85905e-55	70877	AT1G69090.1_|_Symbols:_|_Protein_of_unknown_function_(DUF295)_| chr1:25977501-25978706 REVERSE LENGTH=401	74.0741	10012	Thhalv10028086m PACid:20189545	83.9506	10012	Thhalv10028086m PACid:20189545	208	148574	Carubv10006634m PACid:20895908	183.726	70877	AT1G69090.1_|_Symbols:_|_Protein_of_unknown_function_(DUF295)_| chr1:25977501-25978706 REVERSE LENGTH=401
Ta1.0_16109mRNA1	10	3.08634e-29	70877	AT1G69090.1_|_Symbols:_|_Protein_of_unknown_function_(DUF295)_| chr1:25977501-25978706 REVERSE LENGTH=401	71.6216	70877	AT1G69090.1_|_Symbols:_|_Protein_of_unknown_function_(DUF295)_| chr1:25977501-25978706 REVERSE LENGTH=401	82.8571	97753	AT5G66830.1_|_Symbols:_|_F-box_family_protein_with_a_domain_of_unknown_function_(DUF295)_| chr5:26691304-26692488 FORWARD LENGTH=394	79	95113	AT4G22060.1_|_Symbols:_|_F-box_family_protein_with_a_domain_of_unknown_function_(DUF295)_| chr4:11687620-11688819 FORWARD LENGTH=399	109.768	70877	AT1G69090.1_|_Symbols:_|_Protein_of_unknown_function_(DUF295)_| chr1:25977501-25978706 REVERSE LENGTH=401
Ta1.0_16110mRNA1	10	5.51844e-97	55510	Bra019405 PACid:22709736	59.6825	55510	Bra019405 PACid:22709736	71.746	55510	Bra019405 PACid:22709736	310	93075	AT4G22180.1_|_Symbols:_|_F-box_family_protein_with_a_domain_of_unknown_function_(DUF295)_| chr4:11738574-11739782 FORWARD LENGTH=402	297.745	55510	Bra019405 PACid:22709736
Ta1.0_16111mRNA1	10	0	13929	Thhalv10026894m PACid:20193478	85.8612	114903	914431 PACid:16042961	93.0591	114903	914431 PACid:16042961	460	95075	AT4G22030.1_|_Symbols:_|_F-box_family_protein_with_a_domain_of_unknown_function_(DUF295)_| chr4:11672396-11675575 FORWARD LENGTH=626	602.438	13929	Thhalv10026894m PACid:20193478
Ta1.0_16112mRNA1	10	0	14799	Thhalv10024862m PACid:20194354	97.037	14799	Thhalv10024862m PACid:20194354	99.0741	148377	Carubv10004445m PACid:20895708	541	50800	Bra013582 PACid:22705026	1080.09	14799	Thhalv10024862m PACid:20194354
Ta1.0_16113mRNA1	8	2.18524e-65	52292	Bra013580 PACid:22706518	98.9583	52292	Bra013580 PACid:22706518	100	52292	Bra013580 PACid:22706518	96	52292	Bra013580 PACid:22706518	200.29	15145	Thhalv10026223m PACid:20194701
Ta1.0_16114mRNA1	10	0	15026	Thhalv10025134m PACid:20194582	95.0855	51710	Bra013579 PACid:22705936	97.8632	51710	Bra013579 PACid:22705936	468	51710	Bra013579 PACid:22705936	850.507	15026	Thhalv10025134m PACid:20194582
Ta1.0_16115mRNA1	10	9.22038e-96	16246	Thhalv10026531m PACid:20195816	98.5401	16246	Thhalv10026531m PACid:20195816	99.2701	16246	Thhalv10026531m PACid:20195816	137	16246	Thhalv10026531m PACid:20195816	277.715	16246	Thhalv10026531m PACid:20195816
Ta1.0_16116mRNA1	10	1.10202e-75	53320	Bra019408 PACid:22707546	87.2611	53320	Bra019408 PACid:22707546	95.5414	53320	Bra019408 PACid:22707546	157	53320	Bra019408 PACid:22707546	228.409	53320	Bra019408 PACid:22707546
Ta1.0_16117mRNA1	10	0	15092	Thhalv10025680m PACid:20194648	98.4894	15092	Thhalv10025680m PACid:20194648	99.3958	15092	Thhalv10025680m PACid:20194648	331	15092	Thhalv10025680m PACid:20194648	681.789	15092	Thhalv10025680m PACid:20194648
Ta1.0_16118mRNA1	51	1.1662e-85	138112	865712 PACid:16066170	79.7872	13979	Thhalv10024234m PACid:20193529	84.2697	70158	Bra020861 PACid:22724384	476	138112	865712 PACid:16066170	286.189	138112	865712 PACid:16066170
Ta1.0_16119mRNA1	10	0	12763	Thhalv10018216m PACid:20192307	95.6585	12763	Thhalv10018216m PACid:20192307	98.2634	12763	Thhalv10018216m PACid:20192307	694	5212	Thhalv10011269m PACid:20184720	1215.29	12763	Thhalv10018216m PACid:20192307
Ta1.0_16120mRNA1	11	5.10402e-39	12763	Thhalv10018216m PACid:20192307	97.1014	12763	Thhalv10018216m PACid:20192307	98.5507	12763	Thhalv10018216m PACid:20192307	90	69759	Bra014133 PACid:22723985	142.51	12763	Thhalv10018216m PACid:20192307
Ta1.0_16121mRNA1	10	0	12563	Thhalv10019511m PACid:20192107	79.7952	12563	Thhalv10019511m PACid:20192107	87.3371	12563	Thhalv10019511m PACid:20192107	1069	12563	Thhalv10019511m PACid:20192107	1615.13	12563	Thhalv10019511m PACid:20192107
Ta1.0_16122mRNA1	10	1.97121e-11	1715	Thhalv10017383m PACid:20181194	66.6667	1715	Thhalv10017383m PACid:20181194	74.5098	1715	Thhalv10017383m PACid:20181194	68	140647	Carubv10016605m PACid:20887913	58.5362	1715	Thhalv10017383m PACid:20181194
Ta1.0_25010mRNA1	10	0	12648	Thhalv10018275m PACid:20192192	85.94	12648	Thhalv10018275m PACid:20192192	90.2054	12648	Thhalv10018275m PACid:20192192	632	111337	876543 PACid:16039395	1058.9	12648	Thhalv10018275m PACid:20192192
Ta1.0_25426mRNA1	20	6.57828e-107	33443	Bra022509 PACid:22687669	63.2353	25087	Thhalv10016059m PACid:20204762	71.4789	33443	Bra022509 PACid:22687669	341	92798	AT4G39550.1_|_Symbols:_|_Galactose_oxidase/kelch_repeat_superfamily_protein_| chr4:18380681-18381859 REVERSE LENGTH=392	325.479	33443	Bra022509 PACid:22687669
Ta1.0_25427mRNA1	10	8.81225e-59	18127	Thhalv10028969m PACid:20197728	70.1571	18127	Thhalv10028969m PACid:20197728	83.7696	18127	Thhalv10028969m PACid:20197728	194	93862	AT4G08910.1_|_Symbols:_|_unknown_protein;_BEST_Arabidopsis_thaliana_protein_match_is:_unknown_protein_(TAIR:AT1G78170.1);_Has_68_Blast_hits_to_68_proteins_in_13_species:_Archae_-_0;_Bacteria_-_0;_Metazoa_-_0;_Fungi_-_0;_Plants_-_64;_Viruses_-_0;_Other_Eukaryotes_-_4_(source:_NCBI_BLink)._| chr4:5712389-5713247 FORWARD LENGTH=212	188.348	18127	Thhalv10028969m PACid:20197728
Ta1.0_25649mRNA1	10	0	141723	Carubv10008491m PACid:20888997	94.9765	123681	474567 PACid:16051739	97.8862	152082	Carubv10013189m PACid:20899439	644	141723	Carubv10008491m PACid:20888997	1181.39	141723	Carubv10008491m PACid:20888997
Ta1.0_25650mRNA1	10	1.10527e-143	4897	Thhalv10011744m PACid:20184401	89.6694	4897	Thhalv10011744m PACid:20184401	94.6281	4897	Thhalv10011744m PACid:20184401	285	134861	314742 PACid:16062919	407.912	4897	Thhalv10011744m PACid:20184401
Ta1.0_25651mRNA1	10	0	123311	474570 PACid:16051369	95.7944	4593	Thhalv10011501m PACid:20184089	96.8487	4591	Thhalv10011413m PACid:20184087	463	123311	474570 PACid:16051369	850.892	123311	474570 PACid:16051369
Ta1.0_25652mRNA1	10	5.3292e-85	73438	AT1G55160.1_|_Symbols:_|_unknown_protein;_FUNCTIONS_IN:_molecular_function_unknown;_INVOLVED_IN:_biological_process_unknown;_LOCATED_IN:_mitochondrion,_plastid;_EXPRESSED_IN:_24_plant_structures;_EXPRESSED_DURING:_13_growth_stages;_BEST_Arabidopsis_thaliana_protein_match_is:_unknown_protein_(TAIR:AT2G19530.1);_Has_63_Blast_hits_to_63_proteins_in_14_species:_Archae_-_0;_Bacteria_-_0;_Metazoa_-_0;_…	84.375	4802	Thhalv10011806m PACid:20184301	89.5833	4802	Thhalv10011806m PACid:20184301	213	78934	AT1G55160.3_|_Symbols:_|_unknown_protein;_FUNCTIONS_IN:_molecular_function_unknown;_INVOLVED_IN:_biological_process_unknown;_LOCATED_IN:_mitochondrion,_plastid;_EXPRESSED_IN:_22_plant_structures;_EXPRESSED_DURING:_13_growth_stages;_BEST_Arabidopsis_thaliana_protein_match_is:_unknown_protein_(TAIR:AT2G19530.1);_Has_63_Blast_hits_to_63_proteins_in_14_species:_Archae_-_0;_Bacteria_-_0;_Metazoa_-_0;_…	254.603	73438	AT1G55160.1_|_Symbols:_|_unknown_protein;_FUNCTIONS_IN:_molecular_function_unknown;_INVOLVED_IN:_biological_process_unknown;_LOCATED_IN:_mitochondrion,_plastid;_EXPRESSED_IN:_24_plant_structures;_EXPRESSED_DURING:_13_growth_stages;_BEST_Arabidopsis_thaliana_protein_match_is:_unknown_protein_(TAIR:AT2G19530.1);_Has_63_Blast_hits_to_63_proteins_in_14_species:_Archae_-_0;_Bacteria_-_0;_Metazoa_-_0;_…
Ta1.0_25653mRNA1	10	5.90168e-140	108205	474572 PACid:16036263	86.747	108205	474572 PACid:16036263	93.5743	108205	474572 PACid:16036263	259	73455	AT1G55170.1_|_Symbols:_|_unknown_protein;_BEST_Arabidopsis_thaliana_protein_match_is:_unknown_protein_(TAIR:AT3G14750.1);_Has_13439_Blast_hits_to_8993_proteins_in_828_species:_Archae_-_344;_Bacteria_-_1469;_Metazoa_-_6958;_Fungi_-_1008;_Plants_-_683;_Viruses_-_29;_Other_Eukaryotes_-_2948_(source:_NCBI_BLink)._| chr1:20580578-20581706 FORWARD LENGTH=283	404.831	108205	474572 PACid:16036263
Ta1.0_25654mRNA1	10	0	4878	Thhalv10011259m PACid:20184381	91.8954	4878	Thhalv10011259m PACid:20184381	95.4248	4878	Thhalv10011259m PACid:20184381	762	4878	Thhalv10011259m PACid:20184381	1458.74	4878	Thhalv10011259m PACid:20184381
Ta1.0_25655mRNA1	10	0	122499	474575 PACid:16050557	82.9942	142749	Carubv10008500m PACid:20890028	88.4786	122499	474575 PACid:16050557	682	87176	AT3G13690.1_|_Symbols:_|_Protein_kinase_protein_with_adenine_nucleotide_alpha_hydrolases-like_domain_| chr3:4486920-4490011 FORWARD LENGTH=753	1109.36	122499	474575 PACid:16050557
Ta1.0_25656mRNA1	10	3.97898e-33	109068	474577 PACid:16037126	90	5045	Thhalv10011893m PACid:20184550	94.382	109068	474577 PACid:16037126	92	69873	Bra030879 PACid:22724099	117.472	43558	Bra037984 PACid:22697784
Ta1.0_25657mRNA1	10	1.30036e-122	69896	Bra014354 PACid:22724122	96.8085	69896	Bra014354 PACid:22724122	97.8723	69896	Bra014354 PACid:22724122	189	67585	Bra030876 PACid:22721811	350.132	69896	Bra014354 PACid:22724122
Ta1.0_25658mRNA1	20	6.323e-167	73218	AT1G55240.1_|_Symbols:_|_Family_of_unknown_function_(DUF716)_| chr1:20605015-20606185 FORWARD LENGTH=311	82.4503	73218	AT1G55240.1_|_Symbols:_|_Family_of_unknown_function_(DUF716)_| chr1:20605015-20606185 FORWARD LENGTH=311	89.404	73218	AT1G55240.1_|_Symbols:_|_Family_of_unknown_function_(DUF716)_| chr1:20605015-20606185 FORWARD LENGTH=311	300	73218	AT1G55240.1_|_Symbols:_|_Family_of_unknown_function_(DUF716)_| chr1:20605015-20606185 FORWARD LENGTH=311	480.33	73218	AT1G55240.1_|_Symbols:_|_Family_of_unknown_function_(DUF716)_| chr1:20605015-20606185 FORWARD LENGTH=311
Ta1.0_25659mRNA1	10	4.58425e-107	73218	AT1G55240.1_|_Symbols:_|_Family_of_unknown_function_(DUF716)_| chr1:20605015-20606185 FORWARD LENGTH=311	61.215	47428	Bra011903 PACid:22701654	77.5701	47428	Bra011903 PACid:22701654	308	73218	AT1G55240.1_|_Symbols:_|_Family_of_unknown_function_(DUF716)_| chr1:20605015-20606185 FORWARD LENGTH=311	319.701	73218	AT1G55240.1_|_Symbols:_|_Family_of_unknown_function_(DUF716)_| chr1:20605015-20606185 FORWARD LENGTH=311
Ta1.0_25660mRNA1	10	0	5670	Thhalv10011229m PACid:20185183	91.601	78868	AT1G55250.2_|_Symbols:_|_histone_mono-ubiquitination_2_| chr1:20610166-20612302 FORWARD LENGTH=383	96.063	78868	AT1G55250.2_|_Symbols:_|_histone_mono-ubiquitination_2_| chr1:20610166-20612302 FORWARD LENGTH=383	900	73220	AT1G55250.1_|_Symbols:_HUB2_|_histone_mono-ubiquitination_2_| chr1:20607214-20612302 FORWARD LENGTH=900	1514.21	5670	Thhalv10011229m PACid:20185183
Ta1.0_25661mRNA1	10	4.47989e-94	4715	Thhalv10011802m PACid:20184213	89.1892	4715	Thhalv10011802m PACid:20184213	94.5946	4715	Thhalv10011802m PACid:20184213	171	69679	Bra030873 PACid:22723905	276.944	4715	Thhalv10011802m PACid:20184213
Ta1.0_25662mRNA1	10	7.26996e-22	4715	Thhalv10011802m PACid:20184213	85	43696	Bra037988 PACid:22697922	95	43696	Bra037988 PACid:22697922	101	73229	AT1G55260.1_|_Symbols:_|_Bifunctional_inhibitor/lipid-transfer_protein/seed_storage_2S_albumin_superfamily_protein_| chr1:20614663-20616158 FORWARD LENGTH=227	88.1965	4715	Thhalv10011802m PACid:20184213
Ta1.0_25663mRNA1	10	1.89225e-78	4516	Thhalv10011815m PACid:20184012	85.9873	4516	Thhalv10011815m PACid:20184012	91.7197	4516	Thhalv10011815m PACid:20184012	157	4516	Thhalv10011815m PACid:20184012	237.269	4516	Thhalv10011815m PACid:20184012
Ta1.0_25664mRNA1	10	0	75026	AT1G55270.1_|_Symbols:_|_Galactose_oxidase/kelch_repeat_superfamily_protein_| chr1:20618333-20619925 REVERSE LENGTH=434	97.6959	75026	AT1G55270.1_|_Symbols:_|_Galactose_oxidase/kelch_repeat_superfamily_protein_| chr1:20618333-20619925 REVERSE LENGTH=434	98.8479	75026	AT1G55270.1_|_Symbols:_|_Galactose_oxidase/kelch_repeat_superfamily_protein_| chr1:20618333-20619925 REVERSE LENGTH=434	435	47954	Bra011908 PACid:22702180	881.708	75026	AT1G55270.1_|_Symbols:_|_Galactose_oxidase/kelch_repeat_superfamily_protein_| chr1:20618333-20619925 REVERSE LENGTH=434
Ta1.0_25353mRNA1	14	1.03935e-69	46380	Bra015767 PACid:22700606	53.6885	45737	Bra015764 PACid:22699963	65.9836	46380	Bra015767 PACid:22700606	242	46380	Bra015767 PACid:22700606	221.09	46380	Bra015767 PACid:22700606
Ta1.0_25354mRNA1	5	1.76442e-76	22426	Thhalv10023010m PACid:20202070	89.3939	22426	Thhalv10023010m PACid:20202070	93.9394	152352	Carubv10014822m PACid:20899710	136	83229	AT2G14660.1_|_Symbols:_|_unknown_protein;_CONTAINS_InterPro_DOMAIN/s:_Uncharacterised_protein_family_UPF0310_(InterPro:IPR002740);_Has_2761_Blast_hits_to_2761_proteins_in_686_species:_Archae_-_5;_Bacteria_-_1143;_Metazoa_-_73;_Fungi_-_78;_Plants_-_42;_Viruses_-_0;_Other_Eukaryotes_-_1420_(source:_NCBI_BLink)._| chr2:6272506-6272982 FORWARD LENGTH=158	229.95	22426	Thhalv10023010m PACid:20202070
Ta1.0_22607mRNA1	12	3.95547e-20	65659	Bra028210 PACid:22719885	79.3103	165504	Carubv10026237m PACid:20912993	93.1034	165504	Carubv10026237m PACid:20912993	127	9873	Thhalv10028064m PACid:20189404	84.7297	65659	Bra028210 PACid:22719885
Ta1.0_22608mRNA1	12	2.11129e-74	13772	Thhalv10024958m PACid:20193321	77.9817	9825	Thhalv10027725m PACid:20189356	86.2385	9825	Thhalv10027725m PACid:20189356	310	13772	Thhalv10024958m PACid:20193321	239.58	13772	Thhalv10024958m PACid:20193321
Ta1.0_22609mRNA1	10	3.06918e-09	131059	876191 PACid:16059117	100	18774	Thhalv10005724m PACid:20198379	100	18774	Thhalv10005724m PACid:20198379	153	47799	Bra004263 PACid:22702025	58.5362	131059	876191 PACid:16059117
Ta1.0_22610mRNA1	10	1.6721e-33	86846	AT3G29090.1_|_Symbols:_PME31,_ATPME31_|_pectin_methylesterase_31_| chr3:11073804-11075335 FORWARD LENGTH=317	92.0635	86846	AT3G29090.1_|_Symbols:_PME31,_ATPME31_|_pectin_methylesterase_31_| chr3:11073804-11075335 FORWARD LENGTH=317	95.2381	86846	AT3G29090.1_|_Symbols:_PME31,_ATPME31_|_pectin_methylesterase_31_| chr3:11073804-11075335 FORWARD LENGTH=317	69	41430	Bra024939 PACid:22695656	121.324	86846	AT3G29090.1_|_Symbols:_PME31,_ATPME31_|_pectin_methylesterase_31_| chr3:11073804-11075335 FORWARD LENGTH=317
Ta1.0_24723mRNA1	10	0	29080	Thhalv10000022m PACid:20208791	81.1094	29080	Thhalv10000022m PACid:20208791	84.4078	29080	Thhalv10000022m PACid:20208791	669	156518	Carubv10022538m PACid:20903908	1073.54	29080	Thhalv10000022m PACid:20208791
Ta1.0_24724mRNA1	10	0	29080	Thhalv10000022m PACid:20208791	89.5899	29080	Thhalv10000022m PACid:20208791	94.0063	29080	Thhalv10000022m PACid:20208791	316	29080	Thhalv10000022m PACid:20208791	587.03	29080	Thhalv10000022m PACid:20208791
Ta1.0_24725mRNA1	15	1.63346e-167	60362	Bra007793 PACid:22714588	90.3915	28745	Thhalv10000186m PACid:20208451	92.5267	28745	Thhalv10000186m PACid:20208451	296	122763	479543 PACid:16050821	476.863	60362	Bra007793 PACid:22714588
Ta1.0_24726mRNA1	9	7.13282e-25	28745	Thhalv10000186m PACid:20208451	79.7101	155737	Carubv10023352m PACid:20903120	91.3043	155737	Carubv10023352m PACid:20903120	77	28745	Thhalv10000186m PACid:20208451	98.5969	28745	Thhalv10000186m PACid:20208451
Ta1.0_24727mRNA1	10	0	29061	Thhalv10000103m PACid:20208772	94.0273	29061	Thhalv10000103m PACid:20208772	97.6109	29061	Thhalv10000103m PACid:20208772	588	156809	Carubv10022877m PACid:20904204	1089.33	29061	Thhalv10000103m PACid:20208772
Ta1.0_24728mRNA1	10	0	29026	Thhalv10000424m PACid:20208736	67.1202	21072	Thhalv10002301m PACid:20200690	81.6327	21072	Thhalv10002301m PACid:20200690	504	13825	Thhalv10027364m PACid:20193374	639.032	29026	Thhalv10000424m PACid:20208736
Ta1.0_15244mRNA1	9	4.63475e-20	21973	Thhalv10023282m PACid:20201606	53.2609	62786	Bra027152 PACid:22717012	64.8936	21973	Thhalv10023282m PACid:20201606	94	21973	Thhalv10023282m PACid:20201606	88.9669	21973	Thhalv10023282m PACid:20201606
Ta1.0_15245mRNA1	10	0	21973	Thhalv10023282m PACid:20201606	95.695	21973	Thhalv10023282m PACid:20201606	98.032	21973	Thhalv10023282m PACid:20201606	814	76536	AT1G60490.1_|_Symbols:_ATVPS34,_VPS34,_PI3K_|_vacuolar_protein_sorting_34_| chr1:22285792-22290190 REVERSE LENGTH=814	1585.47	21973	Thhalv10023282m PACid:20201606
Ta1.0_15246mRNA1	10	9.75703e-51	11933	Thhalv10019096m PACid:20191474	59.4937	161233	Carubv10002108m PACid:20908673	63.9241	161233	Carubv10002108m PACid:20908673	171	11933	Thhalv10019096m PACid:20191474	166.392	11933	Thhalv10019096m PACid:20191474
Ta1.0_15247mRNA1	40	0	117938	338327 PACid:16045996	86.8902	21641	Thhalv10023322m PACid:20201266	92.378	21641	Thhalv10023322m PACid:20201266	394	21408	Thhalv10023925m PACid:20201029	626.32	117938	338327 PACid:16045996
Ta1.0_15248mRNA1	20	0	51332	Bra031502 PACid:22705558	92.5926	76585	AT1G60500.1_|_Symbols:_DRP4C_|_Dynamin_related_protein_4C_| chr1:22291582-22293822 FORWARD LENGTH=669	100	76585	AT1G60500.1_|_Symbols:_DRP4C_|_Dynamin_related_protein_4C_| chr1:22291582-22293822 FORWARD LENGTH=669	358	157759	Carubv10021784m PACid:20905166	556.214	51332	Bra031502 PACid:22705558
Ta1.0_15249mRNA1	10	0	21625	Thhalv10023583m PACid:20201250	93.4718	21625	Thhalv10023583m PACid:20201250	97.0326	21625	Thhalv10023583m PACid:20201250	338	63770	Bra027150 PACid:22717996	655.596	21625	Thhalv10023583m PACid:20201250
Ta1.0_15250mRNA1	10	1.8051e-137	48333	Bra031500 PACid:22702559	64.7975	50123	Bra031501 PACid:22704349	76.875	48333	Bra031500 PACid:22702559	313	163727	Carubv10007908m PACid:20911192	397.512	48333	Bra031500 PACid:22702559
Ta1.0_15251mRNA1	10	0	77038	AT1G60560.1_|_Symbols:_|_SWIM_zinc_finger_family_protein_| chr1:22308791-22311277 REVERSE LENGTH=703	94.7826	76626	AT1G60560.2_|_Symbols:_|_SWIM_zinc_finger_family_protein_| chr1:22309321-22311277 REVERSE LENGTH=500	98.2609	76626	AT1G60560.2_|_Symbols:_|_SWIM_zinc_finger_family_protein_| chr1:22309321-22311277 REVERSE LENGTH=500	663	77038	AT1G60560.1_|_Symbols:_|_SWIM_zinc_finger_family_protein_| chr1:22308791-22311277 REVERSE LENGTH=703	1305.81	77038	AT1G60560.1_|_Symbols:_|_SWIM_zinc_finger_family_protein_| chr1:22308791-22311277 REVERSE LENGTH=703
Ta1.0_15252mRNA1	30	1.94517e-113	21354	Thhalv10023616m PACid:20200975	67.1233	21571	Thhalv10023996m PACid:20201195	79.1096	21571	Thhalv10023996m PACid:20201195	534	155169	Carubv10025690m PACid:20902547	345.125	21354	Thhalv10023616m PACid:20200975
Ta1.0_15253mRNA1	10	8.33151e-36	121973	338279 PACid:16050031	66.6667	121973	338279 PACid:16050031	78.4946	121973	338279 PACid:16050031	93	121973	338279 PACid:16050031	127.487	121973	338279 PACid:16050031
Ta1.0_15254mRNA1	12	0	11185	Thhalv10005911m PACid:20190722	88.7006	58914	Bra007211 PACid:22713140	90.9605	58914	Bra007211 PACid:22713140	499	130287	486045 PACid:16058345	723.776	11185	Thhalv10005911m PACid:20190722
Ta1.0_15255mRNA1	10	0	90015	AT3G56040.1_|_Symbols:_UGP3_|_UDP-glucose_pyrophosphorylase_3_| chr3:20792689-20797482 REVERSE LENGTH=883	83.2936	11249	Thhalv10005784m PACid:20190786	87.8282	11249	Thhalv10005784m PACid:20190786	828	11248	Thhalv10005783m PACid:20190785	1310.05	90015	AT3G56040.1_|_Symbols:_UGP3_|_UDP-glucose_pyrophosphorylase_3_| chr3:20792689-20797482 REVERSE LENGTH=883
Ta1.0_15256mRNA1	15	0	10640	Thhalv10006093m PACid:20190177	87.538	10640	Thhalv10006093m PACid:20190177	93.617	10640	Thhalv10006093m PACid:20190177	332	90013	AT3G56030.1_|_Symbols:_|_Tetratricopeptide_repeat_(TPR)-like_superfamily_protein_| chr3:20791259-20792314 FORWARD LENGTH=351	597.045	10640	Thhalv10006093m PACid:20190177
Ta1.0_15257mRNA1	6	1.58759e-100	11121	Thhalv10006239m PACid:20190658	89.5238	11121	Thhalv10006239m PACid:20190658	93.8095	11121	Thhalv10006239m PACid:20190658	210	11121	Thhalv10006239m PACid:20190658	295.434	11121	Thhalv10006239m PACid:20190658
Ta1.0_15258mRNA1	10	0	11014	Thhalv10005891m PACid:20190551	94.2639	11014	Thhalv10005891m PACid:20190551	97.3231	11014	Thhalv10005891m PACid:20190551	529	140359	Carubv10019203m PACid:20887622	1032.71	11014	Thhalv10005891m PACid:20190551
Ta1.0_15259mRNA1	11	0	10786	Thhalv10005901m PACid:20190323	92.6625	60126	Bra007206 PACid:22714352	95.5975	60126	Bra007206 PACid:22714352	512	10786	Thhalv10005901m PACid:20190323	886.715	10786	Thhalv10005901m PACid:20190323
Ta1.0_15260mRNA1	10	0	89564	AT3G55980.1_|_Symbols:_SZF1,_ATSZF1_|_salt-inducible_zinc_finger_1_| chr3:20776857-20778599 FORWARD LENGTH=580	89.7163	89564	AT3G55980.1_|_Symbols:_SZF1,_ATSZF1_|_salt-inducible_zinc_finger_1_| chr3:20776857-20778599 FORWARD LENGTH=580	93.2862	11022	Thhalv10005860m PACid:20190559	569	153863	Carubv10022848m PACid:20901228	967.222	89564	AT3G55980.1_|_Symbols:_SZF1,_ATSZF1_|_salt-inducible_zinc_finger_1_| chr3:20776857-20778599 FORWARD LENGTH=580
Ta1.0_15261mRNA1	11	0	65241	Bra014716 PACid:22719467	91.8519	10822	Thhalv10006163m PACid:20190359	93.3333	10822	Thhalv10006163m PACid:20190359	356	65241	Bra014716 PACid:22719467	656.751	65241	Bra014716 PACid:22719467
Ta1.0_15262mRNA1	10	1.51959e-61	10711	Thhalv10006392m PACid:20190248	46.5704	64000	Bra007204 PACid:22718226	57.7617	64000	Bra007204 PACid:22718226	283	10711	Thhalv10006392m PACid:20190248	207.608	64000	Bra007204 PACid:22718226
Ta1.0_15263mRNA1	10	0	140073	Carubv10017717m PACid:20887334	87.7483	140073	Carubv10017717m PACid:20887334	90.0662	140073	Carubv10017717m PACid:20887334	305	10527	Thhalv10006119m PACid:20190064	538.11	140073	Carubv10017717m PACid:20887334
Ta1.0_15264mRNA1	22	0	59242	Bra007202 PACid:22713468	94.0439	59242	Bra007202 PACid:22713468	96.8652	59242	Bra007202 PACid:22713468	662	19595	Thhalv10003696m PACid:20199200	595.119	111172	907029 PACid:16039230
Ta1.0_15265mRNA1	10	0	140406	Carubv10016918m PACid:20887669	86.4726	140406	Carubv10016918m PACid:20887669	93.5043	137269	486035 PACid:16065327	590	4189	Thhalv10020359m PACid:20183684	1011.52	140406	Carubv10016918m PACid:20887669
Ta1.0_15266mRNA1	10	3.07857e-104	60793	Bra007200 PACid:22715019	64.1447	60793	Bra007200 PACid:22715019	68.0921	60793	Bra007200 PACid:22715019	228	111630	486034 PACid:16039688	309.686	60793	Bra007200 PACid:22715019
Ta1.0_15267mRNA1	10	2.34845e-65	27624	Thhalv10010822m PACid:20207311	87.156	27624	Thhalv10010822m PACid:20207311	92.6606	27624	Thhalv10010822m PACid:20207311	109	27624	Thhalv10010822m PACid:20207311	199.904	27624	Thhalv10010822m PACid:20207311
Ta1.0_15268mRNA1	10	1.35149e-94	27898	Thhalv10010702m PACid:20207585	88.5572	27898	Thhalv10010702m PACid:20207585	92.0398	27898	Thhalv10010702m PACid:20207585	200	27898	Thhalv10010702m PACid:20207585	280.796	27898	Thhalv10010702m PACid:20207585
Ta1.0_15269mRNA1	11	0	27114	Thhalv10010237m PACid:20206800	82.9384	27114	Thhalv10010237m PACid:20206800	88.4615	157309	Carubv10021150m PACid:20904710	580	27114	Thhalv10010237m PACid:20206800	1055.82	27114	Thhalv10010237m PACid:20206800
Ta1.0_15270mRNA1	10	0	59591	Bra007195 PACid:22713817	87.0892	59591	Bra007195 PACid:22713817	92.723	59591	Bra007195 PACid:22713817	437	345	Thhalv10017972m PACid:20179815	738.028	59591	Bra007195 PACid:22713817
Ta1.0_15271mRNA1	10	0	27125	Thhalv10010522m PACid:20206811	96.4497	27125	Thhalv10010522m PACid:20206811	98.2249	27125	Thhalv10010522m PACid:20206811	338	27125	Thhalv10010522m PACid:20206811	659.062	27125	Thhalv10010522m PACid:20206811
Ta1.0_15272mRNA1	19	4.25056e-110	79782	AT2G40910.2_|_Symbols:_|_F-box_and_associated_interaction_domains-containing_protein_| chr2:17069938-17071501 REVERSE LENGTH=442	66.3004	79782	AT2G40910.2_|_Symbols:_|_F-box_and_associated_interaction_domains-containing_protein_| chr2:17069938-17071501 REVERSE LENGTH=442	86.9565	79775	AT2G40925.1_|_Symbols:_|_F-box_and_associated_interaction_domains-containing_protein_| chr2:17074905-17076116 REVERSE LENGTH=403	299	84346	AT2G40920.2_|_Symbols:_|_F-box_and_associated_interaction_domains-containing_protein_| chr2:17072586-17073719 REVERSE LENGTH=377	334.724	79782	AT2G40910.2_|_Symbols:_|_F-box_and_associated_interaction_domains-containing_protein_| chr2:17069938-17071501 REVERSE LENGTH=442
Ta1.0_15273mRNA1	5	6.91037e-96	28001	Thhalv10010736m PACid:20207688	77.7778	28001	Thhalv10010736m PACid:20207688	86.9565	125668	907015 PACid:16053726	204	88133	AT3G55820.1_|_Symbols:_|_Fasciclin-like_arabinogalactan_family_protein_| chr3:20714041-20714655 FORWARD LENGTH=204	283.878	28001	Thhalv10010736m PACid:20207688
Ta1.0_15274mRNA1	10	0	88086	AT3G55800.1_|_Symbols:_SBPASE_|_sedoheptulose-bisphosphatase_| chr3:20709640-20711421 FORWARD LENGTH=393	93.6387	88086	AT3G55800.1_|_Symbols:_SBPASE_|_sedoheptulose-bisphosphatase_| chr3:20709640-20711421 FORWARD LENGTH=393	95.6743	88086	AT3G55800.1_|_Symbols:_SBPASE_|_sedoheptulose-bisphosphatase_| chr3:20709640-20711421 FORWARD LENGTH=393	394	27870	Thhalv10010434m PACid:20207557	718.383	88086	AT3G55800.1_|_Symbols:_SBPASE_|_sedoheptulose-bisphosphatase_| chr3:20709640-20711421 FORWARD LENGTH=393
Ta1.0_15275mRNA1	10	0	27398	Thhalv10010910m PACid:20207085	95.4155	27398	Thhalv10010910m PACid:20207085	97.7077	27398	Thhalv10010910m PACid:20207085	349	140573	Carubv10018761m PACid:20887839	677.167	27398	Thhalv10010910m PACid:20207085
Ta1.0_15276mRNA1	20	3.60586e-120	27979	Thhalv10010739m PACid:20207666	93.4066	64922	Bra014721 PACid:22719148	94.5355	27979	Thhalv10010739m PACid:20207666	173	27979	Thhalv10010739m PACid:20207666	345.51	64922	Bra014721 PACid:22719148
Ta1.0_15277mRNA1	10	1.1436e-68	8959	Thhalv10009155m PACid:20188488	97.0297	8959	Thhalv10009155m PACid:20188488	100	8959	Thhalv10009155m PACid:20188488	101	8959	Thhalv10009155m PACid:20188488	206.453	8959	Thhalv10009155m PACid:20188488
Ta1.0_15278mRNA1	11	0.00505652	142889	Carubv10010238m PACid:20890169	57.1429	53099	Bra000072 PACid:22707325	75	66941	Bra014718 PACid:22721167	30	142889	Carubv10010238m PACid:20890169	34.2686	142889	Carubv10010238m PACid:20890169
Ta1.0_15279mRNA1	10	0	87541	AT3G55740.1_|_Symbols:_PROT2,_ATPROT2_|_proline_transporter_2_| chr3:20695786-20698157 FORWARD LENGTH=439	95.2164	28011	Thhalv10010386m PACid:20207698	98.4055	28011	Thhalv10010386m PACid:20207698	442	133259	483024 PACid:16061317	853.588	87541	AT3G55740.1_|_Symbols:_PROT2,_ATPROT2_|_proline_transporter_2_| chr3:20695786-20698157 FORWARD LENGTH=439
Ta1.0_15280mRNA1	10	5.8068e-23	163763	Carubv10007958m PACid:20911233	39.0244	26306	Thhalv10015794m PACid:20205987	58.871	163763	Carubv10007958m PACid:20911233	124	163763	Carubv10007958m PACid:20911233	96.6709	163763	Carubv10007958m PACid:20911233
Ta1.0_15281mRNA1	10	1.27679e-56	115445	882547 PACid:16043503	57.485	115445	882547 PACid:16043503	77.2455	115445	882547 PACid:16043503	178	24680	Thhalv10015691m PACid:20204353	195.667	115445	882547 PACid:16043503
Ta1.0_15282mRNA1	10	0	27877	Thhalv10010431m PACid:20207564	82.75	27877	Thhalv10010431m PACid:20207564	88.75	27877	Thhalv10010431m PACid:20207564	399	87537	AT3G55730.1_|_Symbols:_MYB109,_AtMYB109_|_myb_domain_protein_109_| chr3:20682114-20683963 REVERSE LENGTH=399	599.742	27877	Thhalv10010431m PACid:20207564
Ta1.0_15283mRNA1	10	0	105751	486006 PACid:16033809	92.2892	27393	Thhalv10010310m PACid:20207080	96.8675	27393	Thhalv10010310m PACid:20207080	438	105751	486006 PACid:16033809	771.926	105751	486006 PACid:16033809
Ta1.0_15284mRNA1	20	0	28023	Thhalv10010354m PACid:20207710	86.2069	28023	Thhalv10010354m PACid:20207710	92.8879	28023	Thhalv10010354m PACid:20207710	466	27069	Thhalv10011136m PACid:20206755	832.017	28023	Thhalv10010354m PACid:20207710
Ta1.0_15285mRNA1	10	1.21625e-103	27198	Thhalv10010589m PACid:20206885	62.4606	27198	Thhalv10010589m PACid:20206885	71.2934	27198	Thhalv10010589m PACid:20206885	335	122421	483023 PACid:16050479	310.842	27198	Thhalv10010589m PACid:20206885
Ta1.0_15286mRNA1	11	6.84351e-16	46474	Bra004278 PACid:22700700	70.1493	46474	Bra004278 PACid:22700700	77.6119	46474	Bra004278 PACid:22700700	71	27178	Thhalv10010926m PACid:20206865	72.0182	46474	Bra004278 PACid:22700700
Ta1.0_15287mRNA1	10	0	138884	Carubv10016923m PACid:20886138	93.7716	27789	Thhalv10010241m PACid:20207476	97.0588	27789	Thhalv10010241m PACid:20207476	576	138884	Carubv10016923m PACid:20886138	948.732	138884	Carubv10016923m PACid:20886138
Ta1.0_15288mRNA1	10	1.24125e-57	27346	Thhalv10010805m PACid:20207033	85.1064	27346	Thhalv10010805m PACid:20207033	91.4894	27346	Thhalv10010805m PACid:20207033	142	65517	Bra014730 PACid:22719743	181.03	27346	Thhalv10010805m PACid:20207033
Ta1.0_15289mRNA1	20	0	27925	Thhalv10010524m PACid:20207612	96.1194	27925	Thhalv10010524m PACid:20207612	98.806	27925	Thhalv10010524m PACid:20207612	356	61083	Bra007181 PACid:22715309	663.3	27925	Thhalv10010524m PACid:20207612
Ta1.0_15290mRNA1	10	0	27582	Thhalv10010319m PACid:20207269	89.0909	90177	AT3G55630.3_|_Symbols:_ATDFD,_DFD,_FPGS3_|_DHFS-FPGS_homolog_D_| chr3:20636785-20639395 FORWARD LENGTH=492	95.1515	27582	Thhalv10010319m PACid:20207269	512	161603	Carubv10000544m PACid:20909045	865.144	27582	Thhalv10010319m PACid:20207269
Ta1.0_15291mRNA1	10	1.49534e-177	141429	Carubv10017721m PACid:20888702	97.9592	141429	Carubv10017721m PACid:20888702	100	141429	Carubv10017721m PACid:20888702	247	153951	Carubv10025205m PACid:20901316	496.508	141429	Carubv10017721m PACid:20888702
Ta1.0_15292mRNA1	10	3.87977e-127	67379	Bra010252 PACid:22721605	54.4271	6553	Thhalv10009448m PACid:20186070	70.6667	132486	888861 PACid:16060544	376	67379	Bra010252 PACid:22721605	376.326	67379	Bra010252 PACid:22721605
Ta1.0_15293mRNA1	10	0	58768	Bra007179 PACid:22712994	95.7241	58768	Bra007179 PACid:22712994	98.3448	58768	Bra007179 PACid:22712994	726	27737	Thhalv10010150m PACid:20207424	1253.43	58768	Bra007179 PACid:22712994
Ta1.0_15294mRNA1	10	8.64005e-133	27684	Thhalv10010645m PACid:20207371	87.2659	27684	Thhalv10010645m PACid:20207371	92.1348	27684	Thhalv10010645m PACid:20207371	260	27684	Thhalv10010645m PACid:20207371	382.104	27684	Thhalv10010645m PACid:20207371
Ta1.0_15295mRNA1	10	8.97232e-151	27496	Thhalv10010672m PACid:20207183	87.0293	27496	Thhalv10010672m PACid:20207183	93.7238	27496	Thhalv10010672m PACid:20207183	239	27496	Thhalv10010672m PACid:20207183	425.631	27496	Thhalv10010672m PACid:20207183
Ta1.0_15296mRNA1	12	0	27228	Thhalv10010326m PACid:20206915	93.6345	27228	Thhalv10010326m PACid:20206915	95.8932	27228	Thhalv10010326m PACid:20206915	488	138982	Carubv10017109m PACid:20886237	786.949	27228	Thhalv10010326m PACid:20206915
Ta1.0_15297mRNA1	10	2.09102e-45	27797	Thhalv10010871m PACid:20207484	90.2778	27797	Thhalv10010871m PACid:20207484	97.2222	27797	Thhalv10010871m PACid:20207484	72	27797	Thhalv10010871m PACid:20207484	145.206	27797	Thhalv10010871m PACid:20207484
Ta1.0_15298mRNA1	10	1.2779e-107	27631	Thhalv10011142m PACid:20207318	88.6435	27631	Thhalv10011142m PACid:20207318	91.4826	27631	Thhalv10011142m PACid:20207318	315	139695	Carubv10019296m PACid:20886955	322.013	27631	Thhalv10011142m PACid:20207318
Ta1.0_15299mRNA1	10	0	27932	Thhalv10011011m PACid:20207619	91.9591	27932	Thhalv10011011m PACid:20207619	95.3216	27932	Thhalv10011011m PACid:20207619	683	27932	Thhalv10011011m PACid:20207619	1219.53	27932	Thhalv10011011m PACid:20207619
Ta1.0_15300mRNA1	10	1.64959e-177	27240	Thhalv10010977m PACid:20206927	82.7119	27240	Thhalv10010977m PACid:20206927	89.8305	27240	Thhalv10010977m PACid:20206927	312	26088	Thhalv10013546m PACid:20205769	506.138	27240	Thhalv10010977m PACid:20206927
Ta1.0_15301mRNA1	10	2.01968e-157	120773	324076 PACid:16048831	90.8088	120773	324076 PACid:16048831	93.0147	120773	324076 PACid:16048831	272	88489	AT3G55530.1_|_Symbols:_SDIR1_|_RING/U-box_superfamily_protein_| chr3:20595300-20597188 REVERSE LENGTH=273	446.432	120773	324076 PACid:16048831
Ta1.0_15302mRNA1	10	1.06318e-57	133736	903069 PACid:16061794	59.5092	133736	903069 PACid:16061794	73.0061	133736	903069 PACid:16061794	165	116961	345622 PACid:16045019	190.66	133736	903069 PACid:16061794
Ta1.0_15303mRNA1	20	7.67316e-86	137147	896341 PACid:16065205	86.5672	90018	AT3G03400.1_|_Symbols:_|_EF_hand_calcium-binding_protein_family_| chr3:808745-809158 REVERSE LENGTH=137	95.7143	137147	896341 PACid:16065205	142	120461	909743 PACid:16048519	253.447	137147	896341 PACid:16065205
Ta1.0_15304mRNA1	17	0	50308	Bra021361 PACid:22704534	95.04	3146	Thhalv10019951m PACid:20182631	97.28	151919	Carubv10012864m PACid:20899276	1015	50308	Bra021361 PACid:22704534	1849.71	50308	Bra021361 PACid:22704534
Ta1.0_15305mRNA1	10	6.17667e-53	57026	Bra001076 PACid:22711252	69.3548	3645	Thhalv10021775m PACid:20183136	80.6723	57026	Bra001076 PACid:22711252	123	3645	Thhalv10021775m PACid:20183136	167.162	57026	Bra001076 PACid:22711252
Ta1.0_15306mRNA1	10	1.08787e-45	91310	AT3G03341.1_|_Symbols:_|_unknown_protein;_Has_30201_Blast_hits_to_17322_proteins_in_780_species:_Archae_-_12;_Bacteria_-_1396;_Metazoa_-_17338;_Fungi_-_3422;_Plants_-_5037;_Viruses_-_0;_Other_Eukaryotes_-_2996_(source:_NCBI_BLink)._| chr3:790338-790556 REVERSE LENGTH=72	100	91310	AT3G03341.1_|_Symbols:_|_unknown_protein;_Has_30201_Blast_hits_to_17322_proteins_in_780_species:_Archae_-_12;_Bacteria_-_1396;_Metazoa_-_17338;_Fungi_-_3422;_Plants_-_5037;_Viruses_-_0;_Other_Eukaryotes_-_2996_(source:_NCBI_BLink)._| chr3:790338-790556 REVERSE LENGTH=72	100	91310	AT3G03341.1_|_Symbols:_|_unknown_protein;_Has_30201_Blast_hits_to_17322_proteins_in_780_species:_Archae_-_12;_Bacteria_-_1396;_Metazoa_-_17338;_Fungi_-_3422;_Plants_-_5037;_Viruses_-_0;_Other_Eukaryotes_-_2996_(source:_NCBI_BLink)._| chr3:790338-790556 REVERSE LENGTH=72	72	91310	AT3G03341.1_|_Symbols:_|_unknown_protein;_Has_30201_Blast_hits_to_17322_proteins_in_780_species:_Archae_-_12;_Bacteria_-_1396;_Metazoa_-_17338;_Fungi_-_3422;_Plants_-_5037;_Viruses_-_0;_Other_Eukaryotes_-_2996_(source:_NCBI_BLink)._| chr3:790338-790556 REVERSE LENGTH=72	145.591	91310	AT3G03341.1_|_Symbols:_|_unknown_protein;_Has_30201_Blast_hits_to_17322_proteins_in_780_species:_Archae_-_12;_Bacteria_-_1396;_Metazoa_-_17338;_Fungi_-_3422;_Plants_-_5037;_Viruses_-_0;_Other_Eukaryotes_-_2996_(source:_NCBI_BLink)._| chr3:790338-790556 REVERSE LENGTH=72
Ta1.0_15307mRNA1	10	0	4213	Thhalv10021121m PACid:20183708	95.082	4213	Thhalv10021121m PACid:20183708	97.0492	4213	Thhalv10021121m PACid:20183708	305	4213	Thhalv10021121m PACid:20183708	565.074	4213	Thhalv10021121m PACid:20183708
Ta1.0_15308mRNA1	10	1.10342e-141	33660	Bra031997 PACid:22687886	81.7427	136096	477581 PACid:16064154	88.3534	33660	Bra031997 PACid:22687886	256	155150	Carubv10023385m PACid:20902528	403.29	33660	Bra031997 PACid:22687886
Ta1.0_15309mRNA1	10	0	2449	Thhalv10020730m PACid:20181931	93.722	2449	Thhalv10020730m PACid:20181931	97.3094	2449	Thhalv10020730m PACid:20181931	447	36186	Bra031998 PACid:22690412	868.226	36186	Bra031998 PACid:22690412
Ta1.0_15310mRNA1	11	0	2424	Thhalv10020144m PACid:20181906	91.6442	2424	Thhalv10020144m PACid:20181906	95.6204	107811	317213 PACid:16035869	743	85934	AT3G03305.1_|_Symbols:_|_Calcineurin-like_metallo-phosphoesterase_superfamily_protein_| chr3:775504-778271 REVERSE LENGTH=743	1236.86	2424	Thhalv10020144m PACid:20181906
Ta1.0_15311mRNA1	11	0	2734	Thhalv10019898m PACid:20182217	86.0367	2734	Thhalv10019898m PACid:20182217	91.9605	2734	Thhalv10019898m PACid:20182217	1410	102315	AT5G20320.1_|_Symbols:_DCL4,_ATDCL4_|_dicer-like_4_| chr5:6859571-6869068 REVERSE LENGTH=1702	2503.78	2734	Thhalv10019898m PACid:20182217
Ta1.0_15312mRNA1	10	3.64401e-99	2630	Thhalv10022188m PACid:20182112	85.8657	127992	340484 PACid:16056050	88.3392	127992	340484 PACid:16056050	289	68147	Bra013982 PACid:22722373	297.745	2630	Thhalv10022188m PACid:20182112
Ta1.0_15313mRNA1	10	4.9491e-93	33474	Bra032001 PACid:22687700	84.6591	3502	Thhalv10022137m PACid:20182991	90.9091	3502	Thhalv10022137m PACid:20182991	184	68871	Bra013985 PACid:22723097	273.863	33474	Bra032001 PACid:22687700
Ta1.0_15314mRNA1	10	2.81449e-101	1977	Thhalv10021680m PACid:20181459	96.8553	1977	Thhalv10021680m PACid:20181459	98.7421	1977	Thhalv10021680m PACid:20181459	159	1977	Thhalv10021680m PACid:20181459	293.508	1977	Thhalv10021680m PACid:20181459
Ta1.0_25600mRNA1	29	3.12495e-177	13979	Thhalv10024234m PACid:20193529	76.0417	13979	Thhalv10024234m PACid:20193529	83.3333	53048	Bra019409 PACid:22707274	786	82326	AT2G14080.1_|_Symbols:_|_Disease_resistance_protein_(TIR-NBS-LRR_class)_family_| chr2:5925225-5929600 FORWARD LENGTH=1215	548.51	13979	Thhalv10024234m PACid:20193529
Ta1.0_25601mRNA1	30	0	49368	Bra013575 PACid:22703594	91.2621	95432	AT4G21940.1_|_Symbols:_CPK15_|_calcium-dependent_protein_kinase_15_| chr4:11640847-11643387 FORWARD LENGTH=554	94.1748	95432	AT4G21940.1_|_Symbols:_CPK15_|_calcium-dependent_protein_kinase_15_| chr4:11640847-11643387 FORWARD LENGTH=554	566	49368	Bra013575 PACid:22703594	1006.51	49368	Bra013575 PACid:22703594
Ta1.0_25602mRNA1	10	7.96034e-32	53048	Bra019409 PACid:22707274	82.5397	53491	Bra019410 PACid:22707717	89.3939	53048	Bra019409 PACid:22707274	66	53048	Bra019409 PACid:22707274	120.168	53048	Bra019409 PACid:22707274
Ta1.0_25603mRNA1	10	8.11383e-177	112309	856129 PACid:16040367	49.6933	112309	856129 PACid:16040367	63.0368	112309	856129 PACid:16040367	696	58381	Bra019413 PACid:22712607	537.339	112309	856129 PACid:16040367
Ta1.0_25604mRNA1	10	1.60671e-94	15137	Thhalv10026386m PACid:20194693	80.3468	15137	Thhalv10026386m PACid:20194693	87.2832	15137	Thhalv10026386m PACid:20194693	205	143360	Carubv10010311m PACid:20890643	277.33	15137	Thhalv10026386m PACid:20194693
Ta1.0_25605mRNA1	10	3.07242e-46	16485	Thhalv10026602m PACid:20196057	76.4706	16485	Thhalv10026602m PACid:20196057	84.0336	29395	Bra040997 PACid:22683621	132	149243	Carubv10006011m PACid:20896582	150.214	16485	Thhalv10026602m PACid:20196057
Ta1.0_25606mRNA1	10	0	14423	Thhalv10026828m PACid:20193975	90.3571	14423	Thhalv10026828m PACid:20193975	95.3571	14423	Thhalv10026828m PACid:20193975	280	14423	Thhalv10026828m PACid:20193975	531.176	14423	Thhalv10026828m PACid:20193975
Ta1.0_25607mRNA1	10	1.25353e-107	112817	912412 PACid:16040875	87.1508	121850	912411 PACid:16049908	92.7778	112817	912412 PACid:16040875	180	112817	912412 PACid:16040875	323.168	112817	912412 PACid:16040875
Ta1.0_25608mRNA1	20	0	13708	Thhalv10024977m PACid:20193257	90.0398	13708	Thhalv10024977m PACid:20193257	95.4	15191	Thhalv10024969m PACid:20194749	504	147356	Carubv10007727m PACid:20894679	912.909	13708	Thhalv10024977m PACid:20193257
Ta1.0_25609mRNA1	10	9.18819e-60	33237	Bra040784 PACid:22687463	39.6648	33237	Bra040784 PACid:22687463	60.8939	33237	Bra040784 PACid:22687463	442	35450	Bra029382 PACid:22689676	208.764	33237	Bra040784 PACid:22687463
Ta1.0_25643mRNA1	10	1.42072e-55	123348	901487 PACid:16051406	53.0769	2526	Thhalv10021988m PACid:20182008	69.2308	2526	Thhalv10021988m PACid:20182008	378	111659	337244 PACid:16039717	198.749	111659	337244 PACid:16039717
Ta1.0_25644mRNA1	9	2.47616e-66	21781	Thhalv10023959m PACid:20201410	72.4138	21781	Thhalv10023959m PACid:20201410	82.069	21781	Thhalv10023959m PACid:20201410	147	134191	892848 PACid:16062249	203.756	21781	Thhalv10023959m PACid:20201410
Ta1.0_24416mRNA1	10	1.062e-09	12309	Thhalv10019701m PACid:20191851	51.0204	34681	Bra033013 PACid:22688907	69.0476	111335	915695 PACid:16039393	59	689	Thhalv10017433m PACid:20180161	53.1434	12309	Thhalv10019701m PACid:20191851
Ta1.0_24343mRNA1	10	0	53508	Bra000660 PACid:22707734	93.1818	18397	Thhalv10029426m PACid:20197999	96.3696	53508	Bra000660 PACid:22707734	308	18397	Thhalv10029426m PACid:20197999	567.77	53508	Bra000660 PACid:22707734
Ta1.0_24344mRNA1	10	5.52434e-39	95579	AT4G11770.1_|_Symbols:_|_Galactose_oxidase/kelch_repeat_superfamily_protein_| chr4:7082279-7083469 REVERSE LENGTH=396	63.9098	95579	AT4G11770.1_|_Symbols:_|_Galactose_oxidase/kelch_repeat_superfamily_protein_| chr4:7082279-7083469 REVERSE LENGTH=396	76.6129	160979	Carubv10002636m PACid:20908419	130	95579	AT4G11770.1_|_Symbols:_|_Galactose_oxidase/kelch_repeat_superfamily_protein_| chr4:7082279-7083469 REVERSE LENGTH=396	139.428	95579	AT4G11770.1_|_Symbols:_|_Galactose_oxidase/kelch_repeat_superfamily_protein_| chr4:7082279-7083469 REVERSE LENGTH=396
Ta1.0_24345mRNA1	10	5.15916e-32	58504	Bra040886 PACid:22712730	59.2233	58504	Bra040886 PACid:22712730	70.7547	18339	Thhalv10029416m PACid:20197941	106	18339	Thhalv10029416m PACid:20197941	119.013	58504	Bra040886 PACid:22712730
Ta1.0_24346mRNA1	11	1.94991e-22	95579	AT4G11770.1_|_Symbols:_|_Galactose_oxidase/kelch_repeat_superfamily_protein_| chr4:7082279-7083469 REVERSE LENGTH=396	70.4918	58504	Bra040886 PACid:22712730	81.9672	95579	AT4G11770.1_|_Symbols:_|_Galactose_oxidase/kelch_repeat_superfamily_protein_| chr4:7082279-7083469 REVERSE LENGTH=396	62	133705	352250 PACid:16061763	90.5077	95579	AT4G11770.1_|_Symbols:_|_Galactose_oxidase/kelch_repeat_superfamily_protein_| chr4:7082279-7083469 REVERSE LENGTH=396
Ta1.0_24347mRNA1	10	1.38004e-19	6925	Thhalv10009365m PACid:20186445	62.3188	126339	911532 PACid:16054397	73.913	126339	911532 PACid:16054397	140	95579	AT4G11770.1_|_Symbols:_|_Galactose_oxidase/kelch_repeat_superfamily_protein_| chr4:7082279-7083469 REVERSE LENGTH=396	85.8853	6925	Thhalv10009365m PACid:20186445
Ta1.0_25005mRNA1	10	1.33203e-17	28220	Thhalv10003484m PACid:20207910	54.0541	28220	Thhalv10003484m PACid:20207910	70.2703	28220	Thhalv10003484m PACid:20207910	89	152768	Carubv10015536m PACid:20900126	78.5666	28220	Thhalv10003484m PACid:20207910
Ta1.0_25484mRNA1	10	0	21267	Thhalv10023341m PACid:20200888	88.9231	21267	Thhalv10023341m PACid:20200888	92.4615	21267	Thhalv10023341m PACid:20200888	637	21267	Thhalv10023341m PACid:20200888	1117.45	21267	Thhalv10023341m PACid:20200888
Ta1.0_25610mRNA1	10	1.09538e-116	28531	Thhalv10003245m PACid:20208234	93.1655	28531	Thhalv10003245m PACid:20208234	97.1223	28531	Thhalv10003245m PACid:20208234	277	28531	Thhalv10003245m PACid:20208234	347.436	28531	Thhalv10003245m PACid:20208234
Ta1.0_25611mRNA1	10	0	28286	Thhalv10003168m PACid:20207979	85.7367	28286	Thhalv10003168m PACid:20207979	89.0282	28286	Thhalv10003168m PACid:20207979	605	111723	494638 PACid:16039781	1076.62	28286	Thhalv10003168m PACid:20207979
Ta1.0_25612mRNA1	10	1.59485e-133	28354	Thhalv10003276m PACid:20208050	97.3822	28354	Thhalv10003276m PACid:20208050	98.9529	28354	Thhalv10003276m PACid:20208050	191	63289	Bra027504 PACid:22717515	377.867	28354	Thhalv10003276m PACid:20208050
Ta1.0_25613mRNA1	25	8.14853e-156	23248	Thhalv10001238m PACid:20202905	70.1863	122608	856232 PACid:16050666	83.5404	122608	856232 PACid:16050666	343	125027	884150 PACid:16053085	468.003	23248	Thhalv10001238m PACid:20202905
Ta1.0_25614mRNA1	19	0	23273	Thhalv10000747m PACid:20202930	70.2128	102683	AT5G45230.1_|_Symbols:_|_Disease_resistance_protein_(TIR-NBS-LRR_class)_family_| chr5:18302147-18308303 REVERSE LENGTH=1231	80	36432	Bra021956 PACid:22690658	1021	106346	884087 PACid:16034404	1163.29	23273	Thhalv10000747m PACid:20202930
Ta1.0_25615mRNA1	10	1.79591e-73	166255	Carubv10028493m PACid:20913754	71.2766	115777	916990 PACid:16043835	84.0426	115777	916990 PACid:16043835	239	124835	916988 PACid:16052893	233.802	166255	Carubv10028493m PACid:20913754
Ta1.0_25670mRNA1	10	5.97359e-86	48999	Bra038678 PACid:22703225	89.781	48999	Bra038678 PACid:22703225	95.8333	85533	AT3G11750.1_|_Symbols:_FOLB1_|_Dihydroneopterin_aldolase_| chr3:3715071-3715904 REVERSE LENGTH=146	142	30112	Bra034814 PACid:22684338	253.832	48999	Bra038678 PACid:22703225
Ta1.0_25671mRNA1	10	5.25105e-116	3314	Thhalv10022341m PACid:20182801	91.0112	3314	Thhalv10022341m PACid:20182801	95.5056	3314	Thhalv10022341m PACid:20182801	178	3314	Thhalv10022341m PACid:20182801	333.183	3314	Thhalv10022341m PACid:20182801
Ta1.0_25672mRNA1	10	2.20377e-149	2309	Thhalv10021540m PACid:20181791	99.5098	2309	Thhalv10021540m PACid:20181791	99.5098	2309	Thhalv10021540m PACid:20181791	206	53079	Bra001418 PACid:22707305	419.468	2309	Thhalv10021540m PACid:20181791
Ta1.0_25673mRNA1	10	0	4358	Thhalv10020420m PACid:20183853	70.4861	4358	Thhalv10020420m PACid:20183853	75.6944	4358	Thhalv10020420m PACid:20183853	559	4358	Thhalv10020420m PACid:20183853	671.774	4358	Thhalv10020420m PACid:20183853
Ta1.0_25674mRNA1	10	0	50527	Bra038675 PACid:22704753	92.1933	58452	Bra001416 PACid:22712678	96.2825	58452	Bra001416 PACid:22712678	562	2146	Thhalv10020276m PACid:20181628	1069.3	50527	Bra038675 PACid:22704753
Ta1.0_25675mRNA1	10	0	4149	Thhalv10020679m PACid:20183644	94.3966	4149	Thhalv10020679m PACid:20183644	97.4138	4149	Thhalv10020679m PACid:20183644	464	4149	Thhalv10020679m PACid:20183644	768.074	4149	Thhalv10020679m PACid:20183644
Ta1.0_25676mRNA1	10	6.03562e-68	118288	478514 PACid:16046346	92.1053	118288	478514 PACid:16046346	96.4912	118288	478514 PACid:16046346	228	3307	Thhalv10021370m PACid:20182794	215.698	118288	478514 PACid:16046346
Ta1.0_25677mRNA1	10	0	2249	Thhalv10022400m PACid:20181731	86.4097	2249	Thhalv10022400m PACid:20181731	91.8864	2249	Thhalv10022400m PACid:20181731	491	2249	Thhalv10022400m PACid:20181731	827.78	2249	Thhalv10022400m PACid:20181731
Ta1.0_25678mRNA1	10	0	3430	Thhalv10020090m PACid:20182919	94.4444	150424	Carubv10012998m PACid:20897770	97.6821	90650	AT3G11670.2_|_Symbols:_DGD1_|_UDP-Glycosyltransferase_superfamily_protein_| chr3:3681679-3684495 REVERSE LENGTH=639	808	136636	897369 PACid:16064694	1502.65	3430	Thhalv10020090m PACid:20182919
Ta1.0_25679mRNA1	10	1.78716e-119	150061	Carubv10015672m PACid:20897406	92.0188	49155	Bra038671 PACid:22703381	95.3052	150061	Carubv10015672m PACid:20897406	213	150061	Carubv10015672m PACid:20897406	344.354	150061	Carubv10015672m PACid:20897406
Ta1.0_25680mRNA1	10	2.6077e-115	3739	Thhalv10021416m PACid:20183231	84.2975	3739	Thhalv10021416m PACid:20183231	90.0826	3739	Thhalv10021416m PACid:20183231	243	151270	Carubv10015721m PACid:20898625	335.88	3739	Thhalv10021416m PACid:20183231
Ta1.0_25681mRNA1	10	1.85075e-53	2885	Thhalv10022040m PACid:20182368	81.25	2885	Thhalv10022040m PACid:20182368	86.875	2885	Thhalv10022040m PACid:20182368	160	152229	Carubv10014727m PACid:20899587	173.711	2885	Thhalv10022040m PACid:20182368
Ta1.0_25682mRNA1	10	7.6024e-156	86980	AT3G11630.1_|_Symbols:_|_Thioredoxin_superfamily_protein_| chr3:3672189-3673937 FORWARD LENGTH=266	98.4211	52862	Bra001415 PACid:22707088	99.5098	31078	Bra034824 PACid:22685304	269	38540	Bra009181 PACid:22692766	440.654	86980	AT3G11630.1_|_Symbols:_|_Thioredoxin_superfamily_protein_| chr3:3672189-3673937 FORWARD LENGTH=266
Ta1.0_25683mRNA1	10	3.53074e-90	9304	Thhalv10001374m PACid:20188833	69.7183	117142	483808 PACid:16045200	74.6479	117142	483808 PACid:16045200	306	9304	Thhalv10001374m PACid:20188833	297.36	9304	Thhalv10001374m PACid:20188833
Ta1.0_25684mRNA1	10	3.62554e-47	3434	Thhalv10021790m PACid:20182923	92.2414	3434	Thhalv10021790m PACid:20182923	93.9655	3434	Thhalv10021790m PACid:20182923	117	152484	Carubv10014943m PACid:20899842	152.525	3434	Thhalv10021790m PACid:20182923
Ta1.0_25685mRNA1	10	0	4287	Thhalv10020297m PACid:20183782	93.5331	4287	Thhalv10020297m PACid:20183782	96.6877	4287	Thhalv10020297m PACid:20183782	627	4287	Thhalv10020297m PACid:20183782	1002.28	4287	Thhalv10020297m PACid:20183782
Ta1.0_16295mRNA1	10	6.95426e-179	46017	Bra012065 PACid:22700243	83.6601	20298	Thhalv10005380m PACid:20199903	88.5621	20298	Thhalv10005380m PACid:20199903	308	148645	Carubv10004997m PACid:20895981	501.901	46017	Bra012065 PACid:22700243
Ta1.0_16296mRNA1	10	0	47658	Bra012067 PACid:22701884	94.5714	35347	Bra031811 PACid:22689573	97.1429	35347	Bra031811 PACid:22689573	376	118820	906465 PACid:16046878	714.531	47658	Bra012067 PACid:22701884
Ta1.0_16297mRNA1	15	3.95403e-144	20337	Thhalv10004167m PACid:20199942	61.0811	45059	Bra012068 PACid:22699285	69.1892	45059	Bra012068 PACid:22699285	447	20337	Thhalv10004167m PACid:20199942	424.476	20337	Thhalv10004167m PACid:20199942
Ta1.0_16298mRNA1	10	0	20090	Thhalv10003695m PACid:20199695	92.2374	100940	AT5G66420.1_|_Symbols:_|_CONTAINS_InterPro_DOMAIN/s:_Uncharacterised_conserved_protein_UCP033271_(InterPro:IPR008322),_TIM-barrel_signal_transduction_protein,_predicted_(InterPro:IPR009215);_Has_30201_Blast_hits_to_17322_proteins_in_780_species:_Archae_-_12;_Bacteria_-_1396;_Metazoa_-_17338;_Fungi_-_3422;_Plants_-_5037;_Viruses_-_0;_Other_Eukaryotes_-_2996_(source:_NCBI_BLink)._| chr5:26521893-26…	96.4992	100940	AT5G66420.1_|_Symbols:_|_CONTAINS_InterPro_DOMAIN/s:_Uncharacterised_conserved_protein_UCP033271_(InterPro:IPR008322),_TIM-barrel_signal_transduction_protein,_predicted_(InterPro:IPR009215);_Has_30201_Blast_hits_to_17322_proteins_in_780_species:_Archae_-_12;_Bacteria_-_1396;_Metazoa_-_17338;_Fungi_-_3422;_Plants_-_5037;_Viruses_-_0;_Other_Eukaryotes_-_2996_(source:_NCBI_BLink)._| chr5:26521893-26…	755	136379	496963 PACid:16064437	1286.55	20090	Thhalv10003695m PACid:20199695
Ta1.0_16299mRNA1	10	2.55484e-108	100930	AT5G66440.1_|_Symbols:_|_unknown_protein;_BEST_Arabidopsis_thaliana_protein_match_is:_unknown_protein_(TAIR:AT4G34560.1);_Has_1807_Blast_hits_to_1807_proteins_in_277_species:_Archae_-_0;_Bacteria_-_0;_Metazoa_-_736;_Fungi_-_347;_Plants_-_385;_Viruses_-_0;_Other_Eukaryotes_-_339_(source:_NCBI_BLink)._| chr5:26530274-26531032 REVERSE LENGTH=252	74.031	100930	AT5G66440.1_|_Symbols:_|_unknown_protein;_BEST_Arabidopsis_thaliana_protein_match_is:_unknown_protein_(TAIR:AT4G34560.1);_Has_1807_Blast_hits_to_1807_proteins_in_277_species:_Archae_-_0;_Bacteria_-_0;_Metazoa_-_736;_Fungi_-_347;_Plants_-_385;_Viruses_-_0;_Other_Eukaryotes_-_339_(source:_NCBI_BLink)._| chr5:26530274-26531032 REVERSE LENGTH=252	81.7829	100930	AT5G66440.1_|_Symbols:_|_unknown_protein;_BEST_Arabidopsis_thaliana_protein_match_is:_unknown_protein_(TAIR:AT4G34560.1);_Has_1807_Blast_hits_to_1807_proteins_in_277_species:_Archae_-_0;_Bacteria_-_0;_Metazoa_-_736;_Fungi_-_347;_Plants_-_385;_Viruses_-_0;_Other_Eukaryotes_-_339_(source:_NCBI_BLink)._| chr5:26530274-26531032 REVERSE LENGTH=252	266	20710	Thhalv10004766m PACid:20200317	318.931	100930	AT5G66440.1_|_Symbols:_|_unknown_protein;_BEST_Arabidopsis_thaliana_protein_match_is:_unknown_protein_(TAIR:AT4G34560.1);_Has_1807_Blast_hits_to_1807_proteins_in_277_species:_Archae_-_0;_Bacteria_-_0;_Metazoa_-_736;_Fungi_-_347;_Plants_-_385;_Viruses_-_0;_Other_Eukaryotes_-_339_(source:_NCBI_BLink)._| chr5:26530274-26531032 REVERSE LENGTH=252
Ta1.0_16300mRNA1	10	8.06075e-132	18565	Thhalv10004725m PACid:20198169	83.6735	18565	Thhalv10004725m PACid:20198169	87.415	18565	Thhalv10004725m PACid:20198169	286	18565	Thhalv10004725m PACid:20198169	381.719	18565	Thhalv10004725m PACid:20198169
Ta1.0_16301mRNA1	24	0	59373	Bra037169 PACid:22713599	85.2201	20405	Thhalv10003807m PACid:20200010	89.7799	20405	Thhalv10003807m PACid:20200010	703	89886	AT3G47840.1_|_Symbols:_|_Tetratricopeptide_repeat_(TPR)-like_superfamily_protein_| chr3:17651912-17654032 FORWARD LENGTH=706	1129.78	59373	Bra037169 PACid:22713599
Ta1.0_16302mRNA1	10	0	19214	Thhalv10004263m PACid:20198819	93.4732	19214	Thhalv10004263m PACid:20198819	96.7366	19214	Thhalv10004263m PACid:20198819	429	164729	Carubv10028560m PACid:20912209	815.839	19214	Thhalv10004263m PACid:20198819
Ta1.0_16303mRNA1	10	0	100887	AT5G66470.1_|_Symbols:_|_RNA_binding;GTP_binding_| chr5:26541986-26544302 REVERSE LENGTH=427	93.1193	19969	Thhalv10004266m PACid:20199574	96.0829	100887	AT5G66470.1_|_Symbols:_|_RNA_binding;GTP_binding_| chr5:26541986-26544302 REVERSE LENGTH=427	433	61382	Bra037168 PACid:22715608	741.88	100887	AT5G66470.1_|_Symbols:_|_RNA_binding;GTP_binding_| chr5:26541986-26544302 REVERSE LENGTH=427
Ta1.0_16304mRNA1	10	4.52394e-163	131596	332918 PACid:16059654	67.7033	20697	Thhalv10004394m PACid:20200304	75.4587	131596	332918 PACid:16059654	470	139092	Carubv10017143m PACid:20886348	473.781	131596	332918 PACid:16059654
Ta1.0_16305mRNA1	10	6.16616e-44	19328	Thhalv10005334m PACid:20198933	79.2453	19328	Thhalv10005334m PACid:20198933	88.6792	19328	Thhalv10005334m PACid:20198933	119	139222	Carubv10018252m PACid:20886479	143.28	19328	Thhalv10005334m PACid:20198933
Ta1.0_16306mRNA1	22	0	19005	Thhalv10003984m PACid:20198610	91.8651	19005	Thhalv10003984m PACid:20198610	94.5892	166313	Carubv10027537m PACid:20913813	513	82799	AT2G33680.1_|_Symbols:_|_Tetratricopeptide_repeat_(TPR)-like_superfamily_protein_| chr2:14249608-14251791 FORWARD LENGTH=727	929.858	19005	Thhalv10003984m PACid:20198610
Ta1.0_16307mRNA1	10	1.13949e-177	18939	Thhalv10004794m PACid:20198544	88.6029	18939	Thhalv10004794m PACid:20198544	92.6471	18939	Thhalv10004794m PACid:20198544	286	117856	312889 PACid:16045914	496.123	18939	Thhalv10004794m PACid:20198544
Ta1.0_16308mRNA1	12	0	18540	Thhalv10005524m PACid:20198144	87.785	18540	Thhalv10005524m PACid:20198144	93.4853	18540	Thhalv10005524m PACid:20198144	619	110262	908584 PACid:16038320	1048.88	18540	Thhalv10005524m PACid:20198144
Ta1.0_16309mRNA1	10	0	20232	Thhalv10004652m PACid:20199837	95.114	105360	AT5G66530.2_|_Symbols:_|_Galactose_mutarotase-like_superfamily_protein_| chr5:26553821-26555575 REVERSE LENGTH=307	97.0779	20232	Thhalv10004652m PACid:20199837	308	20232	Thhalv10004652m PACid:20199837	589.341	20232	Thhalv10004652m PACid:20199837
Ta1.0_16310mRNA1	18	3.57275e-160	19378	Thhalv10003981m PACid:20198983	87.0588	60459	Bra037166 PACid:22714685	94.1176	19378	Thhalv10003981m PACid:20198983	292	19378	Thhalv10003981m PACid:20198983	467.233	19378	Thhalv10003981m PACid:20198983
Ta1.0_16311mRNA1	10	1.37144e-126	20666	Thhalv10004849m PACid:20200273	96.2441	20666	Thhalv10004849m PACid:20200273	99.061	20666	Thhalv10004849m PACid:20200273	213	20666	Thhalv10004849m PACid:20200273	363.999	20666	Thhalv10004849m PACid:20200273
Ta1.0_16312mRNA1	11	0	98115	AT5G66560.1_|_Symbols:_|_Phototropic-responsive_NPH3_family_protein_| chr5:26564368-26566662 FORWARD LENGTH=668	89.2171	98115	AT5G66560.1_|_Symbols:_|_Phototropic-responsive_NPH3_family_protein_| chr5:26564368-26566662 FORWARD LENGTH=668	92.3191	98115	AT5G66560.1_|_Symbols:_|_Phototropic-responsive_NPH3_family_protein_| chr5:26564368-26566662 FORWARD LENGTH=668	668	98115	AT5G66560.1_|_Symbols:_|_Phototropic-responsive_NPH3_family_protein_| chr5:26564368-26566662 FORWARD LENGTH=668	1155.58	98115	AT5G66560.1_|_Symbols:_|_Phototropic-responsive_NPH3_family_protein_| chr5:26564368-26566662 FORWARD LENGTH=668
Ta1.0_16313mRNA1	10	0	121937	920071 PACid:16049995	98.1928	121937	920071 PACid:16049995	99.3976	121937	920071 PACid:16049995	332	121937	920071 PACid:16049995	662.529	121937	920071 PACid:16049995
Ta1.0_16314mRNA1	10	1.71378e-162	20172	Thhalv10004516m PACid:20199777	92.5926	98191	AT5G66590.1_|_Symbols:_|_CAP_(Cysteine-rich_secretory_proteins,_Antigen_5,_and_Pathogenesis-related_1_protein)_superfamily_protein_| chr5:26574255-26574812 FORWARD LENGTH=185	96.2963	98191	AT5G66590.1_|_Symbols:_|_CAP_(Cysteine-rich_secretory_proteins,_Antigen_5,_and_Pathogenesis-related_1_protein)_superfamily_protein_| chr5:26574255-26574812 FORWARD LENGTH=185	343	20172	Thhalv10004516m PACid:20199777	464.151	20172	Thhalv10004516m PACid:20199777
Ta1.0_16315mRNA1	10	0	20097	Thhalv10003839m PACid:20199702	88.255	104906	AT5G66600.2_|_Symbols:_|_Protein_of_unknown_function,_DUF547_| chr5:26575105-26577954 REVERSE LENGTH=594	92.562	164290	Carubv10026104m PACid:20911769	619	105376	AT5G66600.4_|_Symbols:_|_Protein_of_unknown_function,_DUF547_| chr5:26575105-26578315 REVERSE LENGTH=629	1006.9	20097	Thhalv10003839m PACid:20199702
Ta1.0_16316mRNA1	4	3.8628e-36	19182	Thhalv10005185m PACid:20198787	74.5098	117366	920067 PACid:16045424	81.1881	19182	Thhalv10005185m PACid:20198787	101	117366	920067 PACid:16045424	123.25	19182	Thhalv10005185m PACid:20198787
Ta1.0_16317mRNA1	11	0	18953	Thhalv10003845m PACid:20198558	70.8943	18953	Thhalv10003845m PACid:20198558	81.1382	18953	Thhalv10003845m PACid:20198558	625	164559	Carubv10028537m PACid:20912039	780.785	18953	Thhalv10003845m PACid:20198558
Ta1.0_16318mRNA1	27	0	112066	920064 PACid:16040124	85.6278	112066	920064 PACid:16040124	92.587	104752	AT5G66631.1_|_Symbols:_|_Tetratricopeptide_repeat_(TPR)-like_superfamily_protein_| chr5:26596207-26598192 FORWARD LENGTH=661	661	112066	920064 PACid:16040124	1053.12	112066	920064 PACid:16040124
Ta1.0_16319mRNA1	10	1.30262e-173	102146	AT5G17890.1_|_Symbols:_CHS3,_DAR4_|_DA1-related_protein_4_| chr5:5917015-5923160 FORWARD LENGTH=1613	64.2369	102146	AT5G17890.1_|_Symbols:_CHS3,_DAR4_|_DA1-related_protein_4_| chr5:5917015-5923160 FORWARD LENGTH=1613	76.082	102146	AT5G17890.1_|_Symbols:_CHS3,_DAR4_|_DA1-related_protein_4_| chr5:5917015-5923160 FORWARD LENGTH=1613	499	107396	496942 PACid:16035454	535.798	102146	AT5G17890.1_|_Symbols:_CHS3,_DAR4_|_DA1-related_protein_4_| chr5:5917015-5923160 FORWARD LENGTH=1613
Ta1.0_16320mRNA1	10	0	20224	Thhalv10004608m PACid:20199829	92.7445	20224	Thhalv10004608m PACid:20199829	96.53	20224	Thhalv10004608m PACid:20199829	326	29151	Thhalv10000226m PACid:20208863	610.142	20224	Thhalv10004608m PACid:20199829
Ta1.0_16321mRNA1	20	0	97901	AT5G66675.1_|_Symbols:_|_Protein_of_unknown_function_(DUF677)_| chr5:26615252-26616571 REVERSE LENGTH=412	91.6449	106540	496934 PACid:16034598	95.5614	106540	496934 PACid:16034598	406	97901	AT5G66675.1_|_Symbols:_|_Protein_of_unknown_function_(DUF677)_| chr5:26615252-26616571 REVERSE LENGTH=412	617.846	97901	AT5G66675.1_|_Symbols:_|_Protein_of_unknown_function_(DUF677)_| chr5:26615252-26616571 REVERSE LENGTH=412
Ta1.0_16322mRNA1	10	0	124481	920056 PACid:16052539	97.0252	124481	920056 PACid:16052539	99.3135	98029	AT5G66680.1_|_Symbols:_DGL1_|_dolichyl-diphosphooligosaccharide-protein_glycosyltransferase_48kDa_subunit_family_protein_| chr5:26617840-26620581 REVERSE LENGTH=437	437	124481	920056 PACid:16052539	775.007	124481	920056 PACid:16052539
Ta1.0_16323mRNA1	10	0	20624	Thhalv10005518m PACid:20200230	77.5934	20624	Thhalv10005518m PACid:20200230	83.8174	20624	Thhalv10005518m PACid:20200230	488	27265	Thhalv10010324m PACid:20206952	750.74	20624	Thhalv10005518m PACid:20200230
Ta1.0_16324mRNA1	6	8.88857e-24	137535	487108 PACid:16065593	54.9451	137535	487108 PACid:16065593	62.6374	137535	487108 PACid:16065593	72	137535	487108 PACid:16065593	90.8929	137535	487108 PACid:16065593
Ta1.0_16325mRNA1	10	3.37163e-106	76727	AT1G76800.1_|_Symbols:_|_Vacuolar_iron_transporter_(VIT)_family_protein_| chr1:28829345-28829935 FORWARD LENGTH=196	93.3673	157428	Carubv10020980m PACid:20904830	97.9592	76727	AT1G76800.1_|_Symbols:_|_Vacuolar_iron_transporter_(VIT)_family_protein_| chr1:28829345-28829935 FORWARD LENGTH=196	200	7107	Thhalv10008583m PACid:20186629	308.916	76727	AT1G76800.1_|_Symbols:_|_Vacuolar_iron_transporter_(VIT)_family_protein_| chr1:28829345-28829935 FORWARD LENGTH=196
Ta1.0_16326mRNA1	39	0	12500	Thhalv10018019m PACid:20192044	94	12500	Thhalv10018019m PACid:20192044	98	12500	Thhalv10018019m PACid:20192044	586	136153	476840 PACid:16064211	974.541	12500	Thhalv10018019m PACid:20192044
Ta1.0_16327mRNA1	10	0	12729	Thhalv10018046m PACid:20192273	93.2093	12729	Thhalv10018046m PACid:20192273	95.814	12729	Thhalv10018046m PACid:20192273	1078	157155	Carubv10022407m PACid:20904554	1978.37	12729	Thhalv10018046m PACid:20192273
Ta1.0_16328mRNA1	10	2.51979e-62	45407	Bra003705 PACid:22699633	98.9583	45407	Bra003705 PACid:22699633	100	45407	Bra003705 PACid:22699633	98	107444	895567 PACid:16035502	189.889	45407	Bra003705 PACid:22699633
Ta1.0_16329mRNA1	20	1.01389e-44	17849	Thhalv10029453m PACid:20197448	75	17849	Thhalv10029453m PACid:20197448	86.6667	58980	Bra036279 PACid:22713206	203	17786	Thhalv10029374m PACid:20197385	159.458	17849	Thhalv10029453m PACid:20197448
Ta1.0_16330mRNA1	26	0	17849	Thhalv10029453m PACid:20197448	93.617	17786	Thhalv10029374m PACid:20197385	95.7447	161426	Carubv10000691m PACid:20908868	533	17786	Thhalv10029374m PACid:20197385	812.372	17849	Thhalv10029453m PACid:20197448
Ta1.0_16331mRNA1	10	0	119674	490341 PACid:16047732	96.8254	17796	Thhalv10028585m PACid:20197395	99.0079	17796	Thhalv10028585m PACid:20197395	505	95346	AT4G02290.1_|_Symbols:_AtGH9B13,_GH9B13_|_glycosyl_hydrolase_9B13_| chr4:1002654-1005125 REVERSE LENGTH=516	967.222	119674	490341 PACid:16047732
Ta1.0_16332mRNA1	19	0	18171	Thhalv10028457m PACid:20197773	97.1429	161305	Carubv10000249m PACid:20908746	100	161305	Carubv10000249m PACid:20908746	688	59161	Bra036282 PACid:22713387	1352.81	18171	Thhalv10028457m PACid:20197773
Ta1.0_16333mRNA1	10	9.60519e-94	32732	Bra018560 PACid:22686958	87.8788	32732	Bra018560 PACid:22686958	93.9394	161709	Carubv10003347m PACid:20909152	165	32732	Bra018560 PACid:22686958	275.018	32732	Bra018560 PACid:22686958
Ta1.0_16334mRNA1	10	0	17544	Thhalv10028414m PACid:20197138	95.8857	17544	Thhalv10028414m PACid:20197138	96.8	17544	Thhalv10028414m PACid:20197138	885	63768	Bra036283 PACid:22717994	1693.32	17544	Thhalv10028414m PACid:20197138
Ta1.0_16335mRNA1	10	3.49071e-101	18124	Thhalv10029000m PACid:20197725	96.1957	18124	Thhalv10029000m PACid:20197725	98.3193	117463	911996 PACid:16045521	184	18124	Thhalv10029000m PACid:20197725	295.434	18124	Thhalv10029000m PACid:20197725
Ta1.0_16336mRNA1	10	3.16162e-114	6039	Thhalv10008661m PACid:20185553	97.8142	67498	Bra030509 PACid:22721724	99.4536	67498	Bra030509 PACid:22721724	215	6039	Thhalv10008661m PACid:20185553	331.257	6039	Thhalv10008661m PACid:20185553
Ta1.0_16337mRNA1	13	0	94685	AT4G02220.1_|_Symbols:_|_zinc_finger_(MYND_type)_family_protein_/_programmed_cell_death_2_C-terminal_domain-containing_protein_| chr4:976728-978902 FORWARD LENGTH=418	90.2381	17976	Thhalv10028689m PACid:20197576	95	17976	Thhalv10028689m PACid:20197576	419	17976	Thhalv10028689m PACid:20197576	716.072	94685	AT4G02220.1_|_Symbols:_|_zinc_finger_(MYND_type)_family_protein_/_programmed_cell_death_2_C-terminal_domain-containing_protein_| chr4:976728-978902 FORWARD LENGTH=418
Ta1.0_16338mRNA1	27	0	17996	Thhalv10028655m PACid:20197596	89.7196	17996	Thhalv10028655m PACid:20197596	92.9907	17996	Thhalv10028655m PACid:20197596	460	82962	AT2G24960.1_|_Symbols:_|_unknown_protein;_BEST_Arabidopsis_thaliana_protein_match_is:_unknown_protein_(TAIR:AT4G02210.2);_Has_1453_Blast_hits_to_509_proteins_in_26_species:_Archae_-_0;_Bacteria_-_0;_Metazoa_-_1;_Fungi_-_39;_Plants_-_1363;_Viruses_-_0;_Other_Eukaryotes_-_50_(source:_NCBI_BLink)._| chr2:10617263-10620034 FORWARD LENGTH=797	787.719	17996	Thhalv10028655m PACid:20197596
Ta1.0_16339mRNA1	10	1.8464e-124	18179	Thhalv10028950m PACid:20197781	81.1659	18179	Thhalv10028950m PACid:20197781	86.6972	132066	490351 PACid:16060124	228	96992	AT4G02200.3_|_Symbols:_|_Drought-responsive_family_protein_| chr4:972776-974203 FORWARD LENGTH=228	357.066	18179	Thhalv10028950m PACid:20197781
Ta1.0_16340mRNA1	10	0	18347	Thhalv10028804m PACid:20197949	93.808	18347	Thhalv10028804m PACid:20197949	96.5944	18347	Thhalv10028804m PACid:20197949	324	3110	Thhalv10021138m PACid:20182595	602.053	18347	Thhalv10028804m PACid:20197949
Ta1.0_16341mRNA1	10	4.44277e-115	144378	Carubv10009440m PACid:20891678	56.5104	144378	Carubv10009440m PACid:20891678	66.1458	144378	Carubv10009440m PACid:20891678	391	99	Thhalv10017821m PACid:20179569	345.51	144378	Carubv10009440m PACid:20891678
Ta1.0_16342mRNA1	10	5.85381e-17	135908	474240 PACid:16063966	71.1538	4741	Thhalv10011593m PACid:20184239	80.7692	4741	Thhalv10011593m PACid:20184239	79	111881	892094 PACid:16039939	77.411	111881	892094 PACid:16039939
Ta1.0_16343mRNA1	10	0	142454	Carubv10012002m PACid:20889731	89.6277	135908	474240 PACid:16063966	93.617	142454	Carubv10012002m PACid:20889731	376	142454	Carubv10012002m PACid:20889731	625.55	142454	Carubv10012002m PACid:20889731
Ta1.0_16344mRNA1	10	0	5521	Thhalv10011276m PACid:20185034	91.0581	5521	Thhalv10011276m PACid:20185034	94.0387	5521	Thhalv10011276m PACid:20185034	671	5521	Thhalv10011276m PACid:20185034	1212.21	5521	Thhalv10011276m PACid:20185034
Ta1.0_16345mRNA1	10	8.58013e-15	5521	Thhalv10011276m PACid:20185034	86.8421	5521	Thhalv10011276m PACid:20185034	86.8421	5521	Thhalv10011276m PACid:20185034	65	153010	Carubv10016253m PACid:20900370	72.0182	5521	Thhalv10011276m PACid:20185034
Ta1.0_16346mRNA1	10	0	5641	Thhalv10011987m PACid:20185154	90.0875	5641	Thhalv10011987m PACid:20185154	92.1283	5641	Thhalv10011987m PACid:20185154	359	30443	Bra031239 PACid:22684669	580.482	5641	Thhalv10011987m PACid:20185154
Ta1.0_16347mRNA1	11	0	5014	Thhalv10012395m PACid:20184518	83.7004	5014	Thhalv10012395m PACid:20184518	90.7489	5014	Thhalv10012395m PACid:20184518	458	100292	AT5G03490.1_|_Symbols:_|_UDP-Glycosyltransferase_superfamily_protein_| chr5:871550-872947 FORWARD LENGTH=465	761.525	5014	Thhalv10012395m PACid:20184518
Ta1.0_16348mRNA1	10	2.10524e-86	4866	Thhalv10012263m PACid:20184369	88.8889	4866	Thhalv10012263m PACid:20184369	95.3216	4866	Thhalv10012263m PACid:20184369	178	34407	Bra028533 PACid:22688633	260.766	4866	Thhalv10012263m PACid:20184369
Ta1.0_16349mRNA1	10	1.6155e-128	20900	Thhalv10002285m PACid:20200510	68.9498	351	Thhalv10017828m PACid:20179821	85.3881	351	Thhalv10017828m PACid:20179821	357	21864	Thhalv10024027m PACid:20201495	389.808	20900	Thhalv10002285m PACid:20200510
Ta1.0_16350mRNA1	10	0	5129	Thhalv10011353m PACid:20184636	95.3846	5129	Thhalv10011353m PACid:20184636	96.7308	5129	Thhalv10011353m PACid:20184636	532	112238	898520 PACid:16040296	811.987	5129	Thhalv10011353m PACid:20184636
Ta1.0_16351mRNA1	15	0	4749	Thhalv10011554m PACid:20184247	87.8788	70558	AT1G51170.1_|_Symbols:_|_Protein_kinase_superfamily_protein_| chr1:18953625-18954839 REVERSE LENGTH=404	95.7576	70558	AT1G51170.1_|_Symbols:_|_Protein_kinase_superfamily_protein_| chr1:18953625-18954839 REVERSE LENGTH=404	389	31052	Bra035740 PACid:22685278	591.652	4749	Thhalv10011554m PACid:20184247
Ta1.0_16352mRNA1	10	2.95097e-118	42710	Bra018897 PACid:22696936	87.9581	42710	Bra018897 PACid:22696936	87.9581	42710	Bra018897 PACid:22696936	169	42710	Bra018897 PACid:22696936	338.576	42710	Bra018897 PACid:22696936
Ta1.0_16353mRNA1	10	0	5320	Thhalv10011463m PACid:20184830	91.4508	5320	Thhalv10011463m PACid:20184830	93.5233	5320	Thhalv10011463m PACid:20184830	380	5320	Thhalv10011463m PACid:20184830	636.721	5320	Thhalv10011463m PACid:20184830
Ta1.0_16354mRNA1	10	1.04487e-118	4634	Thhalv10012107m PACid:20184130	57.5269	4634	Thhalv10012107m PACid:20184130	68.0108	4634	Thhalv10012107m PACid:20184130	374	93805	AT4G33900.1_|_Symbols:_|_Galactose_oxidase/kelch_repeat_superfamily_protein_| chr4:16251572-16252711 REVERSE LENGTH=379	353.984	4634	Thhalv10012107m PACid:20184130
Ta1.0_16355mRNA1	2	2.57113	163946	Carubv10027991m PACid:20911422	41.8605	118422	496910 PACid:16046480	58.1395	118422	496910 PACid:16046480	44	163946	Carubv10027991m PACid:20911422	28.1054	163946	Carubv10027991m PACid:20911422
Ta1.0_16356mRNA1	10	0	652	Thhalv10016586m PACid:20180124	92.9461	652	Thhalv10016586m PACid:20180124	96.888	652	Thhalv10016586m PACid:20180124	483	23437	Thhalv10013380m PACid:20203097	879.011	652	Thhalv10016586m PACid:20180124
Ta1.0_25587mRNA1	30	0	61989	Bra037906 PACid:22716215	89.0625	17967	Thhalv10028448m PACid:20197567	93.3594	95242	AT4G10540.1_|_Symbols:_|_Subtilase_family_protein_| chr4:6512515-6515743 REVERSE LENGTH=775	527	131842	489899 PACid:16059900	661.374	61989	Bra037906 PACid:22716215
Ta1.0_25588mRNA1	13	1.86934e-66	35232	Bra028808 PACid:22689458	52.6946	35514	Bra028792 PACid:22689740	63.4731	35514	Bra028792 PACid:22689740	383	50005	Bra040174 PACid:22704231	226.868	35232	Bra028808 PACid:22689458
Ta1.0_25589mRNA1	10	5.66654e-160	17379	Thhalv10028868m PACid:20196971	89.8246	17379	Thhalv10028868m PACid:20196971	94.386	17379	Thhalv10028868m PACid:20196971	283	17379	Thhalv10028868m PACid:20196971	452.981	17379	Thhalv10028868m PACid:20196971
Ta1.0_25590mRNA1	2	2.34547e-09	149656	Carubv10006444m PACid:20897000	97.2222	16409	Thhalv10026728m PACid:20195980	97.2222	16409	Thhalv10026728m PACid:20195980	53	149656	Carubv10006444m PACid:20897000	53.5286	149656	Carubv10006444m PACid:20897000
Ta1.0_25591mRNA1	10	1.47622e-133	13225	Thhalv10025597m PACid:20192771	63.4218	13225	Thhalv10025597m PACid:20192771	75.5162	13225	Thhalv10025597m PACid:20192771	368	148206	Carubv10005035m PACid:20895535	390.193	13225	Thhalv10025597m PACid:20192771
Ta1.0_24990mRNA1	10	1.94662e-46	156257	Carubv10024862m PACid:20903645	42.0455	74686	AT1G52950.1_|_Symbols:_|_Nucleic_acid-binding,_OB-fold-like_protein_| chr1:19725483-19728007 FORWARD LENGTH=566	66.8605	153455	Carubv10015730m PACid:20900818	181	149333	Carubv10007738m PACid:20896672	164.081	156257	Carubv10024862m PACid:20903645
Ta1.0_24991mRNA1	10	0	17032	Thhalv10002555m PACid:20196616	80.4455	17032	Thhalv10002555m PACid:20196616	88.1188	17032	Thhalv10002555m PACid:20196616	474	138498	Carubv10017076m PACid:20885750	590.497	106716	865933 PACid:16034774
Ta1.0_24992mRNA1	10	3.03223e-30	20768	Thhalv10002306m PACid:20200377	64.2857	48254	Bra041131 PACid:22702480	89.2857	48254	Bra041131 PACid:22702480	140	20768	Thhalv10002306m PACid:20200377	111.309	20768	Thhalv10002306m PACid:20200377
Ta1.0_24993mRNA1	10	2.08405e-148	17032	Thhalv10002555m PACid:20196616	77.5168	17032	Thhalv10002555m PACid:20196616	83.557	17032	Thhalv10002555m PACid:20196616	302	115729	865932 PACid:16043787	428.328	17032	Thhalv10002555m PACid:20196616
Ta1.0_25714mRNA1	10	8.63864e-50	29164	Thhalv10000500m PACid:20208877	51.2658	28827	Thhalv10000549m PACid:20208535	69.0789	21122	Thhalv10002183m PACid:20200741	174	17487	Thhalv10029334m PACid:20197081	173.326	28827	Thhalv10000549m PACid:20208535
Ta1.0_25715mRNA1	10	1.67567e-11	4898	Thhalv10012099m PACid:20184402	55.814	22545	Thhalv10023101m PACid:20202194	83.7209	26306	Thhalv10015794m PACid:20205987	45	4898	Thhalv10012099m PACid:20184402	60.8474	4898	Thhalv10012099m PACid:20184402
Ta1.0_25716mRNA1	10	8.96466e-47	366	Thhalv10017584m PACid:20179836	57.6087	22228	Thhalv10023077m PACid:20201868	76.087	22228	Thhalv10023077m PACid:20201868	186	28235	Thhalv10003478m PACid:20207926	167.933	366	Thhalv10017584m PACid:20179836
Ta1.0_25706mRNA1	10	1.11879e-131	44041	Bra033692 PACid:22698267	84.8889	1203	Thhalv10017901m PACid:20180682	90.6667	1203	Thhalv10017901m PACid:20180682	232	44041	Bra033692 PACid:22698267	376.711	44041	Bra033692 PACid:22698267
Ta1.0_25707mRNA1	10	0	28471	Thhalv10003153m PACid:20208171	93.4591	28471	Thhalv10003153m PACid:20208171	96.2264	28471	Thhalv10003153m PACid:20208171	793	103115	AT5G43670.1_|_Symbols:_|_Sec23/Sec24_protein_transport_family_protein_| chr5:17539025-17541733 REVERSE LENGTH=794	1431.39	28471	Thhalv10003153m PACid:20208171
Ta1.0_23553mRNA1	12	4.16643e-148	9917	Thhalv10028153m PACid:20189449	86.3946	112246	493689 PACid:16040304	91.4966	112246	493689 PACid:16040304	347	161159	Carubv10001147m PACid:20908599	427.172	9917	Thhalv10028153m PACid:20189449
Ta1.0_23554mRNA1	10	1.68049e-68	17731	Thhalv10029126m PACid:20197329	36.4116	16678	Thhalv10002946m PACid:20196255	55.409	16678	Thhalv10002946m PACid:20196255	452	131031	876445 PACid:16059089	228.794	17731	Thhalv10029126m PACid:20197329
Ta1.0_25701mRNA1	18	5.61537e-28	131341	323833 PACid:16059399	60	131341	323833 PACid:16059399	73.5849	58168	Bra001876 PACid:22712394	181	131341	323833 PACid:16059399	113.235	131341	323833 PACid:16059399
Ta1.0_25702mRNA1	11	7.15099e-170	17094	Thhalv10002883m PACid:20196680	81.4085	17094	Thhalv10002883m PACid:20196680	86.1972	17094	Thhalv10002883m PACid:20196680	342	152251	Carubv10014110m PACid:20899609	482.641	17094	Thhalv10002883m PACid:20196680
Ta1.0_25703mRNA1	20	0	112908	874051 PACid:16040966	100	112908	874051 PACid:16040966	100	112908	874051 PACid:16040966	367	112908	874051 PACid:16040966	710.294	112908	874051 PACid:16040966
Ta1.0_25704mRNA1	10	0	54517	Bra001949 PACid:22708743	84.7981	17151	Thhalv10002548m PACid:20196738	86.9359	17151	Thhalv10002548m PACid:20196738	393	54517	Bra001949 PACid:22708743	678.707	54517	Bra001949 PACid:22708743
Ta1.0_25705mRNA1	10	5.36835e-118	4431	Thhalv10021999m PACid:20183926	60.8833	4431	Thhalv10021999m PACid:20183926	70.7395	127475	893293 PACid:16055533	314	117927	893290 PACid:16045985	352.058	4431	Thhalv10021999m PACid:20183926
Ta1.0_25686mRNA1	10	7.91634e-69	17118	Thhalv10002711m PACid:20196704	86.5546	17118	Thhalv10002711m PACid:20196704	92.437	17118	Thhalv10002711m PACid:20196704	120	68489	Bra013997 PACid:22722715	209.534	17118	Thhalv10002711m PACid:20196704
Ta1.0_25687mRNA1	10	0	85769	AT3G23820.1_|_Symbols:_GAE6_|_UDP-D-glucuronate_4-epimerase_6_| chr3:8603645-8605027 FORWARD LENGTH=460	96.087	85769	AT3G23820.1_|_Symbols:_GAE6_|_UDP-D-glucuronate_4-epimerase_6_| chr3:8603645-8605027 FORWARD LENGTH=460	98.0435	85769	AT3G23820.1_|_Symbols:_GAE6_|_UDP-D-glucuronate_4-epimerase_6_| chr3:8603645-8605027 FORWARD LENGTH=460	462	151655	Carubv10013650m PACid:20899011	809.29	85769	AT3G23820.1_|_Symbols:_GAE6_|_UDP-D-glucuronate_4-epimerase_6_| chr3:8603645-8605027 FORWARD LENGTH=460
Ta1.0_25688mRNA1	11	2.6408e-124	16625	Thhalv10002665m PACid:20196199	92.9412	57690	Bra001922 PACid:22711916	95.2941	57690	Bra001922 PACid:22711916	212	98482	AT5G47320.1_|_Symbols:_RPS19_|_ribosomal_protein_S19_| chr5:19203801-19204951 FORWARD LENGTH=212	356.295	16625	Thhalv10002665m PACid:20196199
Ta1.0_25689mRNA1	10	0	16964	Thhalv10002505m PACid:20196545	99.1435	16964	Thhalv10002505m PACid:20196545	99.5717	16964	Thhalv10002505m PACid:20196545	467	16964	Thhalv10002505m PACid:20196545	932.169	16964	Thhalv10002505m PACid:20196545
Ta1.0_25690mRNA1	10	2.6305e-119	116109	479258 PACid:16044167	58.2011	116109	479258 PACid:16044167	69.0476	116109	479258 PACid:16044167	370	37951	Bra008711 PACid:22692177	355.91	116109	479258 PACid:16044167
Ta1.0_25691mRNA1	10	6.1627e-57	46015	Bra014983 PACid:22700241	87.963	46015	Bra014983 PACid:22700241	93.5185	46015	Bra014983 PACid:22700241	110	16898	Thhalv10002729m PACid:20196479	179.489	46015	Bra014983 PACid:22700241
Ta1.0_25724mRNA1	10	9.96402e-35	143988	Carubv10011864m PACid:20891281	72.6316	143988	Carubv10011864m PACid:20891281	79.5699	67240	Bra014287 PACid:22721466	97	5660	Thhalv10011390m PACid:20185173	127.872	143988	Carubv10011864m PACid:20891281
Ta1.0_25725mRNA1	10	6.31112e-55	73186	AT1G51490.1_|_Symbols:_BGLU36_|_beta_glucosidase_36_| chr1:19094888-19097452 FORWARD LENGTH=484	57.8652	143988	Carubv10011864m PACid:20891281	66.2921	143988	Carubv10011864m PACid:20891281	149	143988	Carubv10011864m PACid:20891281	193.741	73186	AT1G51490.1_|_Symbols:_BGLU36_|_beta_glucosidase_36_| chr1:19094888-19097452 FORWARD LENGTH=484
Ta1.0_25726mRNA1	10	1.49476e-175	17686	Thhalv10028837m PACid:20197283	92.0755	17686	Thhalv10028837m PACid:20197283	98.8679	17686	Thhalv10028837m PACid:20197283	272	160360	Carubv10001597m PACid:20907798	492.271	17686	Thhalv10028837m PACid:20197283
Ta1.0_16123mRNA1	11	2.29408e-146	56727	Bra024033 PACid:22710953	69.4006	56727	Bra024033 PACid:22710953	81.3725	51187	Bra011475 PACid:22705413	397	147618	Carubv10006531m PACid:20894941	425.246	56727	Bra024033 PACid:22710953
Ta1.0_16124mRNA1	26	2.66977e-157	15415	Thhalv10024629m PACid:20194974	91.6667	148970	Carubv10007199m PACid:20896309	96.2963	15415	Thhalv10024629m PACid:20194974	457	147113	Carubv10007286m PACid:20894434	469.929	15415	Thhalv10024629m PACid:20194974
Ta1.0_16125mRNA1	12	3.3929e-27	148802	Carubv10006865m PACid:20896141	80	148802	Carubv10006865m PACid:20896141	90	148802	Carubv10006865m PACid:20896141	121	144062	Carubv10011499m PACid:20891356	110.538	148802	Carubv10006865m PACid:20896141
Ta1.0_16126mRNA1	10	1.63898e-29	17171	Thhalv10002870m PACid:20196758	75.9259	16713	Thhalv10002802m PACid:20196291	81.4815	16713	Thhalv10002802m PACid:20196291	98	95106	AT4G30050.1_|_Symbols:_|_unknown_protein;_FUNCTIONS_IN:_molecular_function_unknown;_INVOLVED_IN:_biological_process_unknown;_LOCATED_IN:_endomembrane_system;_EXPRESSED_IN:_leaf_whorl,_sepal,_flower;_EXPRESSED_DURING:_petal_differentiation_and_expansion_stage;_Has_6_Blast_hits_to_6_proteins_in_2_species:_Archae_-_0;_Bacteria_-_0;_Metazoa_-_0;_Fungi_-_0;_Plants_-_6;_Viruses_-_0;_Other_Eukaryotes_-_…	107.071	17171	Thhalv10002870m PACid:20196758
Ta1.0_16127mRNA1	15	0	15415	Thhalv10024629m PACid:20194974	86.3501	15415	Thhalv10024629m PACid:20194974	100	98632	AT5G39770.1_|_Symbols:_|_Restriction_endonuclease,_type_II-like_superfamily_protein_| chr5:15919241-15927549 REVERSE LENGTH=1272	658	15415	Thhalv10024629m PACid:20194974	1142.49	15415	Thhalv10024629m PACid:20194974
Ta1.0_16128mRNA1	10	0	146490	Carubv10004326m PACid:20893807	88.361	15286	Thhalv10025311m PACid:20194844	91.924	15286	Thhalv10025311m PACid:20194844	587	49012	Bra011230 PACid:22703238	914.835	146490	Carubv10004326m PACid:20893807
Ta1.0_16129mRNA1	10	0	14842	Thhalv10025738m PACid:20194397	93.3544	14842	Thhalv10025738m PACid:20194397	94.6203	14842	Thhalv10025738m PACid:20194397	320	111361	913382 PACid:16039419	610.912	14842	Thhalv10025738m PACid:20194397
Ta1.0_16130mRNA1	10	0	15552	Thhalv10024754m PACid:20195113	92.4324	15552	Thhalv10024754m PACid:20195113	94.9275	52387	Bra011232 PACid:22706613	539	15552	Thhalv10024754m PACid:20195113	986.097	15552	Thhalv10024754m PACid:20195113
Ta1.0_16131mRNA1	10	1.90441e-131	14924	Thhalv10025988m PACid:20194480	82.2642	68422	Bra010267 PACid:22722648	87.594	14924	Thhalv10025988m PACid:20194480	272	119473	328625 PACid:16047531	379.022	14924	Thhalv10025988m PACid:20194480
Ta1.0_16132mRNA1	15	0	14200	Thhalv10025126m PACid:20193750	76.5432	14200	Thhalv10025126m PACid:20193750	82.9218	14200	Thhalv10025126m PACid:20193750	473	149392	Carubv10006890m PACid:20896732	710.294	14200	Thhalv10025126m PACid:20193750
Ta1.0_16133mRNA1	10	0	16506	Thhalv10025201m PACid:20196078	96.1883	16506	Thhalv10025201m PACid:20196078	97.5336	16506	Thhalv10025201m PACid:20196078	449	148036	Carubv10006483m PACid:20895364	897.116	16506	Thhalv10025201m PACid:20196078
Ta1.0_16134mRNA1	10	0	14769	Thhalv10025230m PACid:20194324	96.8085	14769	Thhalv10025230m PACid:20194324	97.8552	48433	Bra011236 PACid:22702659	380	147337	Carubv10006862m PACid:20894660	733.791	14769	Thhalv10025230m PACid:20194324
Ta1.0_16135mRNA1	10	3.50314e-146	15726	Thhalv10025656m PACid:20195289	88.7755	52407	Bra011237 PACid:22706633	92.3469	52407	Bra011237 PACid:22706633	319	65308	Bra032111 PACid:22719534	422.165	15726	Thhalv10025656m PACid:20195289
Ta1.0_16136mRNA1	10	0	14153	Thhalv10024182m PACid:20193703	77.9508	14153	Thhalv10024182m PACid:20193703	83.9247	14153	Thhalv10024182m PACid:20193703	2620	97002	AT4G30990.2_|_Symbols:_|_ARM_repeat_superfamily_protein_| chr4:15084456-15097860 FORWARD LENGTH=2620	4098.51	14153	Thhalv10024182m PACid:20193703
Ta1.0_16137mRNA1	10	1.24499e-153	14791	Thhalv10025917m PACid:20194346	83.6364	14792	Thhalv10026194m PACid:20194347	88.6364	14792	Thhalv10026194m PACid:20194347	285	14791	Thhalv10025917m PACid:20194346	436.417	14791	Thhalv10025917m PACid:20194346
Ta1.0_16138mRNA1	10	9.47598e-108	66982	Bra010260 PACid:22721208	95.2941	66982	Bra010260 PACid:22721208	98.8235	66982	Bra010260 PACid:22721208	171	51346	Bra011240 PACid:22705572	314.694	66982	Bra010260 PACid:22721208
Ta1.0_16139mRNA1	10	2.06558e-39	100028	AT5G05060.1_|_Symbols:_|_Cystatin/monellin_superfamily_protein_| chr5:1494334-1494999 REVERSE LENGTH=172	73.4513	100028	AT5G05060.1_|_Symbols:_|_Cystatin/monellin_superfamily_protein_| chr5:1494334-1494999 REVERSE LENGTH=172	83.1858	100040	AT5G05040.1_|_Symbols:_|_Cystatin/monellin_superfamily_protein_| chr5:1487260-1487968 REVERSE LENGTH=171	129	24115	Thhalv10015529m PACid:20203785	139.428	100028	AT5G05060.1_|_Symbols:_|_Cystatin/monellin_superfamily_protein_| chr5:1494334-1494999 REVERSE LENGTH=172
Ta1.0_16140mRNA1	10	2.19146e-170	11535	Thhalv10018197m PACid:20191073	77.0588	158611	Carubv10020044m PACid:20906027	89.4118	158611	Carubv10020044m PACid:20906027	298	19211	Thhalv10003728m PACid:20198816	496.508	11535	Thhalv10018197m PACid:20191073
Ta1.0_16141mRNA1	10	1.15205e-168	11535	Thhalv10018197m PACid:20191073	77.5701	130192	909771 PACid:16058250	89.7196	130192	909771 PACid:16058250	381	34442	Bra039753 PACid:22688668	493.812	11535	Thhalv10018197m PACid:20191073
Ta1.0_16142mRNA1	10	0	13758	Thhalv10025875m PACid:20193307	97.9592	13758	Thhalv10025875m PACid:20193307	99.6599	13758	Thhalv10025875m PACid:20193307	294	13758	Thhalv10025875m PACid:20193307	578.941	13758	Thhalv10025875m PACid:20193307
Ta1.0_16143mRNA1	10	0	15077	Thhalv10025215m PACid:20194633	90.9091	50212	Bra011243 PACid:22704438	95.0226	15077	Thhalv10025215m PACid:20194633	442	15077	Thhalv10025215m PACid:20194633	767.303	15077	Thhalv10025215m PACid:20194633
Ta1.0_16144mRNA1	10	1.3334e-178	13435	Thhalv10025943m PACid:20192983	91.2727	13435	Thhalv10025943m PACid:20192983	94.5455	13435	Thhalv10025943m PACid:20192983	279	69260	Bra010258 PACid:22723486	499.59	13435	Thhalv10025943m PACid:20192983
Ta1.0_16145mRNA1	10	1.79616e-114	15422	Thhalv10026328m PACid:20194981	90.9574	15422	Thhalv10026328m PACid:20194981	94.6809	15422	Thhalv10026328m PACid:20194981	187	15422	Thhalv10026328m PACid:20194981	329.331	15422	Thhalv10026328m PACid:20194981
Ta1.0_16146mRNA1	19	0	15677	Thhalv10024712m PACid:20195239	88.3139	15677	Thhalv10024712m PACid:20195239	93.1553	15677	Thhalv10024712m PACid:20195239	599	15677	Thhalv10024712m PACid:20195239	1077.39	15677	Thhalv10024712m PACid:20195239
Ta1.0_16147mRNA1	20	0	110847	491636 PACid:16038905	72.2078	110847	491636 PACid:16038905	84.026	110847	491636 PACid:16038905	773	149396	Carubv10006795m PACid:20896736	1012.68	110847	491636 PACid:16038905
Ta1.0_16148mRNA1	10	9.16997e-91	94466	AT4G31115.1_|_Symbols:_|_Protein_of_unknown_function_(DUF1997)_| chr4:15130243-15131847 FORWARD LENGTH=250	86.6667	114079	905960 PACid:16042137	93.3333	114079	905960 PACid:16042137	271	96917	AT4G31115.2_|_Symbols:_|_Protein_of_unknown_function_(DUF1997)_| chr4:15130243-15131847 FORWARD LENGTH=274	275.018	94466	AT4G31115.1_|_Symbols:_|_Protein_of_unknown_function_(DUF1997)_| chr4:15130243-15131847 FORWARD LENGTH=250
Ta1.0_16149mRNA1	10	0	15140	Thhalv10024653m PACid:20194696	94.7612	15140	Thhalv10024653m PACid:20194696	96.1479	15140	Thhalv10024653m PACid:20194696	653	154997	Carubv10022745m PACid:20902373	1261.9	15140	Thhalv10024653m PACid:20194696
Ta1.0_16150mRNA1	10	2.72394e-126	14537	Thhalv10026302m PACid:20194089	97.4359	14537	Thhalv10026302m PACid:20194089	98.9744	14537	Thhalv10026302m PACid:20194089	195	14537	Thhalv10026302m PACid:20194089	360.147	14537	Thhalv10026302m PACid:20194089
Ta1.0_16151mRNA1	10	0	13786	Thhalv10025047m PACid:20193335	95.0515	13786	Thhalv10025047m PACid:20193335	97.9381	13786	Thhalv10025047m PACid:20193335	487	55545	Bra024022 PACid:22709771	956.436	13786	Thhalv10025047m PACid:20193335
Ta1.0_16152mRNA1	9	5.04884e-54	14030	Thhalv10025966m PACid:20193580	74.5763	14030	Thhalv10025966m PACid:20193580	82.2034	14030	Thhalv10025966m PACid:20193580	105	14030	Thhalv10025966m PACid:20193580	175.637	14030	Thhalv10025966m PACid:20193580
Ta1.0_16153mRNA1	10	3.68266e-18	148905	Carubv10005475m PACid:20896244	86.4865	148905	Carubv10005475m PACid:20896244	94.5946	148905	Carubv10005475m PACid:20896244	69	46449	Bra003722 PACid:22700675	77.7962	148905	Carubv10005475m PACid:20896244
Ta1.0_16154mRNA1	6	1.70975e-62	14030	Thhalv10025966m PACid:20193580	87.7863	14030	Thhalv10025966m PACid:20193580	93.1624	120310	491628 PACid:16048368	131	14030	Thhalv10025966m PACid:20193580	198.749	14030	Thhalv10025966m PACid:20193580
Ta1.0_16155mRNA1	10	0	16393	Thhalv10024189m PACid:20195964	82.9176	16393	Thhalv10024189m PACid:20195964	86.551	16393	Thhalv10024189m PACid:20195964	1792	16393	Thhalv10024189m PACid:20195964	2637.83	16393	Thhalv10024189m PACid:20195964
Ta1.0_16156mRNA1	10	0	16503	Thhalv10025332m PACid:20196075	98.5437	16503	Thhalv10025332m PACid:20196075	99.5146	16503	Thhalv10025332m PACid:20196075	413	50754	Bra011250 PACid:22704980	818.535	16503	Thhalv10025332m PACid:20196075
Ta1.0_16157mRNA1	10	0	50909	Bra011251 PACid:22705135	83.8475	50909	Bra011251 PACid:22705135	89.6552	50909	Bra011251 PACid:22705135	549	50909	Bra011251 PACid:22705135	856.67	50909	Bra011251 PACid:22705135
Ta1.0_16158mRNA1	19	0	112867	491620 PACid:16040925	94.9153	14419	Thhalv10024645m PACid:20193971	96.3636	51946	Bra011252 PACid:22706172	526	96165	AT4G31200.1_|_Symbols:_|_SWAP_(Suppressor-of-White-APricot)/surp_RNA-binding_domain-containing_protein_| chr4:15162323-15164568 REVERSE LENGTH=650	799.66	112867	491620 PACid:16040925
Ta1.0_16159mRNA1	19	0	16076	Thhalv10024242m PACid:20195642	87.1983	92158	AT4G31210.1_|_Symbols:_|_DNA_topoisomerase,_type_IA,_core_| chr4:15165280-15172534 FORWARD LENGTH=1284	91.7885	147216	Carubv10007294m PACid:20894538	1198	16076	Thhalv10024242m PACid:20195642	1841.24	16076	Thhalv10024242m PACid:20195642
Ta1.0_16160mRNA1	10	0	14141	Thhalv10026931m PACid:20193691	83.4596	110203	491618 PACid:16038261	89.6465	110203	491618 PACid:16038261	1152	14141	Thhalv10026931m PACid:20193691	1850.1	14141	Thhalv10026931m PACid:20193691
Ta1.0_16161mRNA1	14	0	16010	Thhalv10024605m PACid:20195576	89.4188	16010	Thhalv10024605m PACid:20195576	94.4858	16010	Thhalv10024605m PACid:20195576	684	110182	328596 PACid:16038240	1133.24	16010	Thhalv10024605m PACid:20195576
Ta1.0_16162mRNA1	10	2.65268e-159	14173	Thhalv10025787m PACid:20193723	79.3651	14173	Thhalv10025787m PACid:20193723	86.3492	14173	Thhalv10025787m PACid:20193723	310	14173	Thhalv10025787m PACid:20193723	453.366	14173	Thhalv10025787m PACid:20193723
Ta1.0_16163mRNA1	10	5.41551e-162	49615	Bra011256 PACid:22703841	91.9831	49615	Bra011256 PACid:22703841	94.5148	113938	491614 PACid:16041996	227	49615	Bra011256 PACid:22703841	453.751	49615	Bra011256 PACid:22703841
Ta1.0_16164mRNA1	10	4.25812e-166	149920	Carubv10005646m PACid:20897264	99.1416	149920	Carubv10005646m PACid:20897264	99.5708	149920	Carubv10005646m PACid:20897264	234	109417	328593 PACid:16037475	464.151	149920	Carubv10005646m PACid:20897264
Ta1.0_16165mRNA1	10	1.10517e-95	146547	Carubv10005885m PACid:20893864	87.2093	146547	Carubv10005885m PACid:20893864	93.6047	122322	491611 PACid:16050380	176	58262	Bra024014 PACid:22712488	280.411	146547	Carubv10005885m PACid:20893864
Ta1.0_16166mRNA1	10	1.04558e-108	51256	Bra011258 PACid:22705482	88.9503	51256	Bra011258 PACid:22705482	95.0276	51256	Bra011258 PACid:22705482	191	146814	Carubv10007062m PACid:20894132	314.694	51256	Bra011258 PACid:22705482
Ta1.0_16167mRNA1	10	1.10501e-83	15337	Thhalv10026789m PACid:20194895	99.1667	15337	Thhalv10026789m PACid:20194895	99.1667	15337	Thhalv10026789m PACid:20194895	120	15337	Thhalv10026789m PACid:20194895	250.366	15337	Thhalv10026789m PACid:20194895
Ta1.0_16168mRNA1	10	7.75043e-38	28907	Thhalv10000699m PACid:20208615	61.1111	28907	Thhalv10000699m PACid:20208615	73.8318	147776	Carubv10006401m PACid:20895101	127	14965	Thhalv10026566m PACid:20194521	129.028	28907	Thhalv10000699m PACid:20208615
Ta1.0_16169mRNA1	17	0	15243	Thhalv10024938m PACid:20194801	74.7012	15243	Thhalv10024938m PACid:20194801	80.6773	15243	Thhalv10024938m PACid:20194801	501	15243	Thhalv10024938m PACid:20194801	625.165	15243	Thhalv10024938m PACid:20194801
Ta1.0_16170mRNA1	10	0	13730	Thhalv10025225m PACid:20193279	85.468	13730	Thhalv10025225m PACid:20193279	90.3941	13730	Thhalv10025225m PACid:20193279	392	13730	Thhalv10025225m PACid:20193279	664.07	13730	Thhalv10025225m PACid:20193279
Ta1.0_16171mRNA1	10	0	97024	AT4G31350.2_|_Symbols:_|_Core-2/I-branching_beta-1,6-N-acetylglucosaminyltransferase_family_protein_| chr4:15213133-15215651 FORWARD LENGTH=376	94.1953	97024	AT4G31350.2_|_Symbols:_|_Core-2/I-branching_beta-1,6-N-acetylglucosaminyltransferase_family_protein_| chr4:15213133-15215651 FORWARD LENGTH=376	97.3615	97024	AT4G31350.2_|_Symbols:_|_Core-2/I-branching_beta-1,6-N-acetylglucosaminyltransferase_family_protein_| chr4:15213133-15215651 FORWARD LENGTH=376	374	97024	AT4G31350.2_|_Symbols:_|_Core-2/I-branching_beta-1,6-N-acetylglucosaminyltransferase_family_protein_| chr4:15213133-15215651 FORWARD LENGTH=376	724.931	97024	AT4G31350.2_|_Symbols:_|_Core-2/I-branching_beta-1,6-N-acetylglucosaminyltransferase_family_protein_| chr4:15213133-15215651 FORWARD LENGTH=376
Ta1.0_16172mRNA1	10	1.08688e-72	52273	Bra011264 PACid:22706499	89.5161	52273	Bra011264 PACid:22706499	89.5161	52273	Bra011264 PACid:22706499	124	52273	Bra011264 PACid:22706499	219.55	52272	Bra011265 PACid:22706498
Ta1.0_16173mRNA1	10	1.62137e-111	15403	Thhalv10027390m PACid:20194962	80.7273	15403	Thhalv10027390m PACid:20194962	85.4545	15403	Thhalv10027390m PACid:20194962	272	15403	Thhalv10027390m PACid:20194962	329.717	15403	Thhalv10027390m PACid:20194962
Ta1.0_16174mRNA1	10	0	13889	Thhalv10024610m PACid:20193438	94.6254	50181	Bra011268 PACid:22704407	96.4169	50181	Bra011268 PACid:22704407	682	108672	491603 PACid:16036730	1217.6	13889	Thhalv10024610m PACid:20193438
Ta1.0_16175mRNA1	9	0	15871	Thhalv10027115m PACid:20195436	85.9813	15871	Thhalv10027115m PACid:20195436	92.8349	15871	Thhalv10027115m PACid:20195436	339	93102	AT4G31400.1_|_Symbols:_CTF7_|_damaged_DNA_binding;DNA-directed_DNA_polymerases_| chr4:15237411-15239266 FORWARD LENGTH=345	556.984	15871	Thhalv10027115m PACid:20195436
Ta1.0_16176mRNA1	10	1.13889e-153	148705	Carubv10005326m PACid:20896043	89.1775	14546	Thhalv10025953m PACid:20194099	93.5065	14546	Thhalv10025953m PACid:20194099	310	48654	Bra011269 PACid:22702880	438.728	148705	Carubv10005326m PACid:20896043
Ta1.0_16177mRNA1	10	0	15389	Thhalv10025366m PACid:20194947	87.8109	15389	Thhalv10025366m PACid:20194947	93.0348	15389	Thhalv10025366m PACid:20194947	405	96083	AT4G31420.2_|_Symbols:_|_Zinc_finger_protein_622_| chr4:15245987-15247763 REVERSE LENGTH=405	607.446	15389	Thhalv10025366m PACid:20194947
Ta1.0_16178mRNA1	10	0	14897	Thhalv10024763m PACid:20194453	86.9875	14897	Thhalv10024763m PACid:20194453	91.2656	14897	Thhalv10024763m PACid:20194453	560	14897	Thhalv10024763m PACid:20194453	758.059	14897	Thhalv10024763m PACid:20194453
Ta1.0_16179mRNA1	10	0	15035	Thhalv10025427m PACid:20194591	79.9486	15035	Thhalv10025427m PACid:20194591	84.8329	15035	Thhalv10025427m PACid:20194591	399	155963	Carubv10023300m PACid:20903348	598.971	15035	Thhalv10025427m PACid:20194591
Ta1.0_16180mRNA1	14	0	133892	913325 PACid:16061950	79.8	14573	Thhalv10025002m PACid:20194126	85	14573	Thhalv10025002m PACid:20194126	498	133892	913325 PACid:16061950	610.912	133892	913325 PACid:16061950
Ta1.0_16181mRNA1	10	1.73478e-124	13457	Thhalv10026230m PACid:20193005	91.5094	51414	Bra011275 PACid:22705640	93.3962	51414	Bra011275 PACid:22705640	215	69799	Bra010235 PACid:22724025	356.681	13457	Thhalv10026230m PACid:20193005
Ta1.0_16182mRNA1	10	3.87881e-94	124853	491590 PACid:16052911	88.7574	16367	Thhalv10026331m PACid:20195938	91.716	16367	Thhalv10026331m PACid:20195938	168	16367	Thhalv10026331m PACid:20195938	277.715	124853	491590 PACid:16052911
Ta1.0_16183mRNA1	10	0	97293	AT4G31480.2_|_Symbols:_|_Coatomer,_beta_subunit_| chr4:15264145-15267384 FORWARD LENGTH=948	97.0464	97293	AT4G31480.2_|_Symbols:_|_Coatomer,_beta_subunit_| chr4:15264145-15267384 FORWARD LENGTH=948	98.5232	97293	AT4G31480.2_|_Symbols:_|_Coatomer,_beta_subunit_| chr4:15264145-15267384 FORWARD LENGTH=948	948	97293	AT4G31480.2_|_Symbols:_|_Coatomer,_beta_subunit_| chr4:15264145-15267384 FORWARD LENGTH=948	1827.76	97293	AT4G31480.2_|_Symbols:_|_Coatomer,_beta_subunit_| chr4:15264145-15267384 FORWARD LENGTH=948
Ta1.0_16184mRNA1	11	6.77808e-72	14439	Thhalv10026165m PACid:20193991	83.6283	14439	Thhalv10026165m PACid:20193991	89.3805	14439	Thhalv10026165m PACid:20193991	225	14439	Thhalv10026165m PACid:20193991	223.787	14439	Thhalv10026165m PACid:20193991
Ta1.0_16185mRNA1	10	0	50080	Bra011280 PACid:22704306	84.8671	50080	Bra011280 PACid:22704306	92.229	50080	Bra011280 PACid:22704306	489	50080	Bra011280 PACid:22704306	843.188	50080	Bra011280 PACid:22704306
Ta1.0_16186mRNA1	10	1.48648e-160	13801	Thhalv10025684m PACid:20193350	89.6341	53535	Bra024000 PACid:22707761	93.2927	53535	Bra024000 PACid:22707761	333	148820	Carubv10005196m PACid:20896159	458.759	13801	Thhalv10025684m PACid:20193350
Ta1.0_16187mRNA1	10	0	16161	Thhalv10024589m PACid:20195728	93.1186	16161	Thhalv10024589m PACid:20195728	96.7789	16161	Thhalv10024589m PACid:20195728	686	93012	AT4G31540.1_|_Symbols:_ATEXO70G1,_EXO70G1_|_exocyst_subunit_exo70_family_protein_G1_| chr4:15284739-15286802 REVERSE LENGTH=687	1295.8	16161	Thhalv10024589m PACid:20195728
Ta1.0_16188mRNA1	10	0	105859	913314 PACid:16033917	83.2386	105859	913314 PACid:16033917	87.5	105859	913314 PACid:16033917	341	14663	Thhalv10025646m PACid:20194216	566.229	105859	913314 PACid:16033917
Ta1.0_16189mRNA1	10	3.31956e-71	16483	Thhalv10026511m PACid:20196055	87.3239	16483	Thhalv10026511m PACid:20196055	93.0233	51484	Bra011283 PACid:22705710	142	16483	Thhalv10026511m PACid:20196055	215.698	16483	Thhalv10026511m PACid:20196055
Ta1.0_16190mRNA1	9	5.18369e-96	14529	Thhalv10024180m PACid:20194081	94.4444	51484	Bra011283 PACid:22705710	100	51484	Bra011283 PACid:22705710	240	14529	Thhalv10024180m PACid:20194081	313.153	14529	Thhalv10024180m PACid:20194081
Ta1.0_16191mRNA1	22	0	14529	Thhalv10024180m PACid:20194081	87.3118	51484	Bra011283 PACid:22705710	92.6882	51484	Bra011283 PACid:22705710	2480	14529	Thhalv10024180m PACid:20194081	3924.4	14529	Thhalv10024180m PACid:20194081
Ta1.0_16192mRNA1	13	2.65308e-64	146693	Carubv10005800m PACid:20894011	93.3333	14110	Thhalv10026315m PACid:20193660	96.6667	29154	Thhalv10000328m PACid:20208866	199	53748	Bra023994 PACid:22707974	202.216	146693	Carubv10005800m PACid:20894011
Ta1.0_16193mRNA1	10	0	13984	Thhalv10024573m PACid:20193534	97.2543	13984	Thhalv10024573m PACid:20193534	98.6994	13984	Thhalv10024573m PACid:20193534	692	13984	Thhalv10024573m PACid:20193534	1303.5	13984	Thhalv10024573m PACid:20193534
Ta1.0_16194mRNA1	11	0	15316	Thhalv10025721m PACid:20194874	98.7616	15316	Thhalv10025721m PACid:20194874	100	15316	Thhalv10025721m PACid:20194874	323	15316	Thhalv10025721m PACid:20194874	614.764	15316	Thhalv10025721m PACid:20194874
Ta1.0_16195mRNA1	19	2.78619e-150	13446	Thhalv10024893m PACid:20192994	74.3902	13446	Thhalv10024893m PACid:20192994	85.3659	13446	Thhalv10024893m PACid:20192994	486	93234	AT4G31615.1_|_Symbols:_|_Transcriptional_factor_B3_family_protein_| chr4:15320297-15322194 REVERSE LENGTH=487	444.891	13446	Thhalv10024893m PACid:20192994
Ta1.0_16196mRNA1	61	0	123777	353664 PACid:16051835	78.0952	50715	Bra011288 PACid:22704941	82.1053	16260	Thhalv10027418m PACid:20195830	902	123777	353664 PACid:16051835	666.381	123777	353664 PACid:16051835
Ta1.0_16197mRNA1	11	6.90005e-134	14566	Thhalv10027563m PACid:20194119	60.9053	93210	AT4G31660.1_|_Symbols:_|_AP2/B3-like_transcriptional_factor_family_protein_| chr4:15334019-15335106 FORWARD LENGTH=251	69.9588	93210	AT4G31660.1_|_Symbols:_|_AP2/B3-like_transcriptional_factor_family_protein_| chr4:15334019-15335106 FORWARD LENGTH=251	392	149380	Carubv10004975m PACid:20896719	392.119	14566	Thhalv10027563m PACid:20194119
Ta1.0_16198mRNA1	14	0	15554	Thhalv10024675m PACid:20195115	79.702	15554	Thhalv10024675m PACid:20195115	86.5922	93223	AT4G31670.1_|_Symbols:_UBP18_|_ubiquitin-specific_protease_18_| chr4:15336007-15339506 REVERSE LENGTH=631	612	51233	Bra011290 PACid:22705459	848.581	15554	Thhalv10024675m PACid:20195115
Ta1.0_16199mRNA1	9	9.00174e-71	82990	AT2G42900.1_|_Symbols:_|_Plant_basic_secretory_protein_(BSP)_family_protein_| chr2:17854599-17855429 FORWARD LENGTH=276	79.6992	133784	483390 PACid:16061842	87.9699	82990	AT2G42900.1_|_Symbols:_|_Plant_basic_secretory_protein_(BSP)_family_protein_| chr2:17854599-17855429 FORWARD LENGTH=276	133	82990	AT2G42900.1_|_Symbols:_|_Plant_basic_secretory_protein_(BSP)_family_protein_| chr2:17854599-17855429 FORWARD LENGTH=276	219.164	82990	AT2G42900.1_|_Symbols:_|_Plant_basic_secretory_protein_(BSP)_family_protein_| chr2:17854599-17855429 FORWARD LENGTH=276
Ta1.0_16200mRNA1	10	1.58057e-50	1438	Thhalv10017067m PACid:20180917	77.7778	1438	Thhalv10017067m PACid:20180917	84.127	1438	Thhalv10017067m PACid:20180917	126	1438	Thhalv10017067m PACid:20180917	166.392	1438	Thhalv10017067m PACid:20180917
Ta1.0_16201mRNA1	10	2.27943e-62	12459	Thhalv10019166m PACid:20192002	86.8687	45379	Bra015825 PACid:22699605	92.9293	45379	Bra015825 PACid:22699605	131	12459	Thhalv10019166m PACid:20192002	195.282	12459	Thhalv10019166m PACid:20192002
Ta1.0_23544mRNA1	10	5.61936e-42	82326	AT2G14080.1_|_Symbols:_|_Disease_resistance_protein_(TIR-NBS-LRR_class)_family_| chr2:5925225-5929600 FORWARD LENGTH=1215	76.1905	90631	AT3G44630.1_|_Symbols:_|_Disease_resistance_protein_(TIR-NBS-LRR_class)_family_| chr3:16196292-16200423 FORWARD LENGTH=1214	86.9048	90631	AT3G44630.1_|_Symbols:_|_Disease_resistance_protein_(TIR-NBS-LRR_class)_family_| chr3:16196292-16200423 FORWARD LENGTH=1214	118	82326	AT2G14080.1_|_Symbols:_|_Disease_resistance_protein_(TIR-NBS-LRR_class)_family_| chr2:5925225-5929600 FORWARD LENGTH=1215	151.369	82326	AT2G14080.1_|_Symbols:_|_Disease_resistance_protein_(TIR-NBS-LRR_class)_family_| chr2:5925225-5929600 FORWARD LENGTH=1215
Ta1.0_23545mRNA1	10	4.38942e-81	82326	AT2G14080.1_|_Symbols:_|_Disease_resistance_protein_(TIR-NBS-LRR_class)_family_| chr2:5925225-5929600 FORWARD LENGTH=1215	68.0328	82326	AT2G14080.1_|_Symbols:_|_Disease_resistance_protein_(TIR-NBS-LRR_class)_family_| chr2:5925225-5929600 FORWARD LENGTH=1215	79.918	82326	AT2G14080.1_|_Symbols:_|_Disease_resistance_protein_(TIR-NBS-LRR_class)_family_| chr2:5925225-5929600 FORWARD LENGTH=1215	244	82326	AT2G14080.1_|_Symbols:_|_Disease_resistance_protein_(TIR-NBS-LRR_class)_family_| chr2:5925225-5929600 FORWARD LENGTH=1215	267.314	82326	AT2G14080.1_|_Symbols:_|_Disease_resistance_protein_(TIR-NBS-LRR_class)_family_| chr2:5925225-5929600 FORWARD LENGTH=1215
Ta1.0_23546mRNA1	17	1.73828e-43	82326	AT2G14080.1_|_Symbols:_|_Disease_resistance_protein_(TIR-NBS-LRR_class)_family_| chr2:5925225-5929600 FORWARD LENGTH=1215	57.0513	131885	865402 PACid:16059943	67.0051	79088	AT1G65850.2_|_Symbols:_|_Disease_resistance_protein_(TIR-NBS-LRR_class)_family_| chr1:24494734-24498485 FORWARD LENGTH=1051	311	125030	861527 PACid:16053088	160.999	82326	AT2G14080.1_|_Symbols:_|_Disease_resistance_protein_(TIR-NBS-LRR_class)_family_| chr2:5925225-5929600 FORWARD LENGTH=1215
Ta1.0_23547mRNA1	10	9.49238e-08	82326	AT2G14080.1_|_Symbols:_|_Disease_resistance_protein_(TIR-NBS-LRR_class)_family_| chr2:5925225-5929600 FORWARD LENGTH=1215	45.8333	139786	Carubv10019535m PACid:20887047	67.0886	82326	AT2G14080.1_|_Symbols:_|_Disease_resistance_protein_(TIR-NBS-LRR_class)_family_| chr2:5925225-5929600 FORWARD LENGTH=1215	82	125030	861527 PACid:16053088	52.373	82326	AT2G14080.1_|_Symbols:_|_Disease_resistance_protein_(TIR-NBS-LRR_class)_family_| chr2:5925225-5929600 FORWARD LENGTH=1215
Ta1.0_23548mRNA1	10	1.57586e-14	103171	AT5G44850.1_|_Symbols:_|_Protein_with_RNI-like/FBD-like_domains_| chr5:18108304-18109593 FORWARD LENGTH=331	61.4035	85986	AT3G49480.1_|_Symbols:_|_Protein_with_RNI-like/FBD-like_domains_| chr3:18342544-18343473 REVERSE LENGTH=309	78.4314	109312	880826 PACid:16037370	79	4191	Thhalv10022347m PACid:20183686	68.9366	103171	AT5G44850.1_|_Symbols:_|_Protein_with_RNI-like/FBD-like_domains_| chr5:18108304-18109593 FORWARD LENGTH=331
Ta1.0_23379mRNA1	13	1.10609e-171	21438	Thhalv10023650m PACid:20201061	91.7969	21438	Thhalv10023650m PACid:20201061	94.9219	21438	Thhalv10023650m PACid:20201061	262	158116	Carubv10020814m PACid:20905529	479.945	21438	Thhalv10023650m PACid:20201061
Ta1.0_23380mRNA1	10	1.73085e-111	21365	Thhalv10023720m PACid:20200986	96	21365	Thhalv10023720m PACid:20200986	98.8571	21365	Thhalv10023720m PACid:20200986	177	59924	Bra027820 PACid:22714150	320.857	21365	Thhalv10023720m PACid:20200986
Ta1.0_23381mRNA1	10	0	21578	Thhalv10023405m PACid:20201203	93.633	21578	Thhalv10023405m PACid:20201203	95.8955	117670	893540 PACid:16045728	527	127809	879272 PACid:16055867	984.941	21578	Thhalv10023405m PACid:20201203
Ta1.0_25525mRNA1	20	3.372e-160	107831	480409 PACid:16035889	92.6471	5355	Thhalv10011661m PACid:20184865	95.5882	39035	Bra015218 PACid:22693261	253	107831	480409 PACid:16035889	459.914	107831	480409 PACid:16035889
Ta1.0_22546mRNA1	10	5.13998e-48	34186	Bra008231 PACid:22688412	61.9403	34186	Bra008231 PACid:22688412	76.9231	124956	912943 PACid:16053014	134	46525	Bra015801 PACid:22700751	157.147	34186	Bra008231 PACid:22688412
Ta1.0_25285mRNA1	10	2.70938e-103	28575	Thhalv10000331m PACid:20208278	82.2335	28575	Thhalv10000331m PACid:20208278	90.8629	28575	Thhalv10000331m PACid:20208278	201	135252	320036 PACid:16063310	301.597	28575	Thhalv10000331m PACid:20208278
Ta1.0_25286mRNA1	21	1.59242e-58	29000	Thhalv10000168m PACid:20208709	73.2673	10912	Thhalv10005934m PACid:20190449	80.198	10912	Thhalv10005934m PACid:20190449	248	29000	Thhalv10000168m PACid:20208709	198.364	29000	Thhalv10000168m PACid:20208709
Ta1.0_25287mRNA1	10	0	28773	Thhalv10000679m PACid:20208480	91.4397	28773	Thhalv10000679m PACid:20208480	96.3035	28773	Thhalv10000679m PACid:20208480	519	112817	912412 PACid:16040875	956.051	28773	Thhalv10000679m PACid:20208480
Ta1.0_25288mRNA1	10	3.22006e-131	29182	Thhalv10000202m PACid:20208896	59.1512	29182	Thhalv10000202m PACid:20208896	68.435	29182	Thhalv10000202m PACid:20208896	396	155824	Carubv10024602m PACid:20903207	387.111	29182	Thhalv10000202m PACid:20208896
Ta1.0_25289mRNA1	10	2.24314e-46	64564	Bra030270 PACid:22718790	82.6087	64564	Bra030270 PACid:22718790	89.1304	64564	Bra030270 PACid:22718790	101	84283	AT2G21940.4_|_Symbols:_SK1,_ATSK1_|_shikimate_kinase_1_| chr2:9351106-9352881 FORWARD LENGTH=304	155.606	64564	Bra030270 PACid:22718790
Ta1.0_25290mRNA1	10	8.2002e-105	120625	320039 PACid:16048683	76.9585	29199	Thhalv10000262m PACid:20208913	80.7512	64564	Bra030270 PACid:22718790	223	97213	AT4G39540.3_|_Symbols:_SK2_|_shikimate_kinase_2_| chr4:18378561-18380253 FORWARD LENGTH=308	309.686	120625	320039 PACid:16048683
Ta1.0_25291mRNA1	10	0	122898	481060 PACid:16050956	90.4	122898	481060 PACid:16050956	94.9333	122898	481060 PACid:16050956	389	114071	912422 PACid:16042129	614.764	122898	481060 PACid:16050956
Ta1.0_25292mRNA1	10	0	28786	Thhalv10000230m PACid:20208494	92.6471	28786	Thhalv10000230m PACid:20208494	94.7059	28786	Thhalv10000230m PACid:20208494	338	28786	Thhalv10000230m PACid:20208494	553.903	28786	Thhalv10000230m PACid:20208494
Ta1.0_25293mRNA1	6	8.92031e-106	28896	Thhalv10000325m PACid:20208604	89.9038	28896	Thhalv10000325m PACid:20208604	94.1463	112953	481062 PACid:16041011	205	28896	Thhalv10000325m PACid:20208604	308.531	28896	Thhalv10000325m PACid:20208604
Ta1.0_25294mRNA1	10	4.55562e-137	28833	Thhalv10000297m PACid:20208541	94.1176	82774	AT2G21990.1_|_Symbols:_|_Protein_of_unknown_function,_DUF617_| chr2:9359573-9360331 REVERSE LENGTH=252	96.3801	155312	Carubv10025217m PACid:20902690	254	28833	Thhalv10000297m PACid:20208541	392.119	28833	Thhalv10000297m PACid:20208541
Ta1.0_25295mRNA1	10	0	135606	481065 PACid:16063664	93.1452	29114	Thhalv10000015m PACid:20208825	96.5323	29114	Thhalv10000015m PACid:20208825	1276	135606	481065 PACid:16063664	2314.65	135606	481065 PACid:16063664
Ta1.0_25296mRNA1	10	2.13226e-150	87932	AT3G18140.1_|_Symbols:_|_Transducin/WD40_repeat-like_superfamily_protein_| chr3:6212743-6214567 REVERSE LENGTH=305	67.6012	87932	AT3G18140.1_|_Symbols:_|_Transducin/WD40_repeat-like_superfamily_protein_| chr3:6212743-6214567 REVERSE LENGTH=305	77.8816	87932	AT3G18140.1_|_Symbols:_|_Transducin/WD40_repeat-like_superfamily_protein_| chr3:6212743-6214567 REVERSE LENGTH=305	322	60717	Bra031226 PACid:22714943	430.639	87932	AT3G18140.1_|_Symbols:_|_Transducin/WD40_repeat-like_superfamily_protein_| chr3:6212743-6214567 REVERSE LENGTH=305
Ta1.0_25297mRNA1	10	2.19866e-10	28791	Thhalv10000680m PACid:20208499	50.9091	28791	Thhalv10000680m PACid:20208499	72.7273	28543	Thhalv10000440m PACid:20208246	62	133621	478316 PACid:16061679	57.7658	28791	Thhalv10000680m PACid:20208499
Ta1.0_25298mRNA1	10	2.22138e-84	138389	Carubv10019450m PACid:20885641	55.1587	138389	Carubv10019450m PACid:20885641	67.8571	138389	Carubv10019450m PACid:20885641	286	28543	Thhalv10000440m PACid:20208246	261.536	138389	Carubv10019450m PACid:20885641
Ta1.0_25299mRNA1	10	1.67486e-123	28842	Thhalv10000664m PACid:20208550	57.1023	28842	Thhalv10000664m PACid:20208550	66.4773	28842	Thhalv10000664m PACid:20208550	363	11689	Thhalv10018745m PACid:20191227	364.77	28842	Thhalv10000664m PACid:20208550
Ta1.0_25300mRNA1	10	2.29912e-169	13927	Thhalv10026812m PACid:20193476	78.7234	53495	Bra001433 PACid:22707721	86.8794	53495	Bra001433 PACid:22707721	295	108153	883616 PACid:16036211	477.248	13927	Thhalv10026812m PACid:20193476
Ta1.0_25776mRNA1	10	2.89784e-10	8895	Thhalv10009212m PACid:20188423	58.5366	8895	Thhalv10009212m PACid:20188423	72.7273	60754	Bra032789 PACid:22714980	51	88589	AT3G25720.1_|_Symbols:_|_RNA-directed_DNA_polymerase_(reverse_transcriptase)-related_family_protein_| chr3:9380234-9381405 FORWARD LENGTH=282	57.3806	126008	917455 PACid:16054066
Ta1.0_16230mRNA1	10	1.06395e-172	21707	Thhalv10023651m PACid:20201333	92.7419	21707	Thhalv10023651m PACid:20201333	95.5645	21707	Thhalv10023651m PACid:20201333	259	133047	879317 PACid:16061105	482.256	21707	Thhalv10023651m PACid:20201333
Ta1.0_16231mRNA1	30	0	71794	AT1G60690.1_|_Symbols:_|_NAD(P)-linked_oxidoreductase_superfamily_protein_| chr1:22349892-22351668 REVERSE LENGTH=345	83.9437	21853	Thhalv10023573m PACid:20201484	92.1127	131935	475260 PACid:16059993	345	21720	Thhalv10023904m PACid:20201348	601.668	71794	AT1G60690.1_|_Symbols:_|_NAD(P)-linked_oxidoreductase_superfamily_protein_| chr1:22349892-22351668 REVERSE LENGTH=345
Ta1.0_16232mRNA1	20	0	21320	Thhalv10023569m PACid:20200941	92.0489	72090	AT1G60750.1_|_Symbols:_|_NAD(P)-linked_oxidoreductase_superfamily_protein_| chr1:22362293-22363854 REVERSE LENGTH=330	96.3303	72090	AT1G60750.1_|_Symbols:_|_NAD(P)-linked_oxidoreductase_superfamily_protein_| chr1:22362293-22363854 REVERSE LENGTH=330	354	50124	Bra031485 PACid:22704350	641.343	21320	Thhalv10023569m PACid:20200941
Ta1.0_16233mRNA1	10	4.58481e-78	21294	Thhalv10024081m PACid:20200915	79.0123	21294	Thhalv10024081m PACid:20200915	87.037	21294	Thhalv10024081m PACid:20200915	164	157372	Carubv10021794m PACid:20904773	235.728	21294	Thhalv10024081m PACid:20200915
Ta1.0_16234mRNA1	11	0	21642	Thhalv10023426m PACid:20201267	93.6864	21642	Thhalv10023426m PACid:20201267	97.1487	21642	Thhalv10023426m PACid:20201267	492	50674	Bra031484 PACid:22704900	924.465	21642	Thhalv10023426m PACid:20201267
Ta1.0_16235mRNA1	10	2.8325e-23	17027	Thhalv10003076m PACid:20196610	70.4918	132450	331561 PACid:16060508	78.6885	17027	Thhalv10003076m PACid:20196610	64	16598	Thhalv10002959m PACid:20196171	87.8113	17027	Thhalv10003076m PACid:20196610
Ta1.0_16236mRNA1	11	9.65744e-175	21642	Thhalv10023426m PACid:20201267	75.6757	62797	Bra027131 PACid:22717023	81.0811	62797	Bra027131 PACid:22717023	330	21642	Thhalv10023426m PACid:20201267	499.204	21642	Thhalv10023426m PACid:20201267
Ta1.0_16237mRNA1	10	5.21643e-24	17027	Thhalv10003076m PACid:20196610	76.7123	16765	Thhalv10002768m PACid:20196344	82.4324	17027	Thhalv10003076m PACid:20196610	74	132450	331561 PACid:16060508	90.1225	17027	Thhalv10003076m PACid:20196610
Ta1.0_16238mRNA1	10	4.16294e-170	21524	Thhalv10023255m PACid:20201148	82.4281	21524	Thhalv10023255m PACid:20201148	89.7764	21524	Thhalv10023255m PACid:20201148	314	157963	Carubv10019765m PACid:20905374	500.745	21524	Thhalv10023255m PACid:20201148
Ta1.0_16239mRNA1	10	3.29091e-41	21524	Thhalv10023255m PACid:20201148	78.1609	21524	Thhalv10023255m PACid:20201148	86.2069	21943	Thhalv10023246m PACid:20201576	87	21524	Thhalv10023255m PACid:20201148	147.132	21524	Thhalv10023255m PACid:20201148
Ta1.0_16240mRNA1	10	0	21524	Thhalv10023255m PACid:20201148	78.1491	21524	Thhalv10023255m PACid:20201148	85.8612	21524	Thhalv10023255m PACid:20201148	798	21943	Thhalv10023246m PACid:20201576	1107.82	21524	Thhalv10023255m PACid:20201148
Ta1.0_16241mRNA1	6	1.11481e-26	15236	Thhalv10026819m PACid:20194794	61	16534	Thhalv10027330m PACid:20196106	67	16534	Thhalv10027330m PACid:20196106	110	15236	Thhalv10026819m PACid:20194794	102.449	15236	Thhalv10026819m PACid:20194794
Ta1.0_16242mRNA1	10	0	4486	Thhalv10020337m PACid:20183982	94.8419	4486	Thhalv10020337m PACid:20183982	97.005	4486	Thhalv10020337m PACid:20183982	601	4486	Thhalv10020337m PACid:20183982	1093.95	4486	Thhalv10020337m PACid:20183982
Ta1.0_16243mRNA1	9	8.12609e-66	3567	Thhalv10021919m PACid:20183058	90.7895	152122	Carubv10016402m PACid:20899480	97.3684	152122	Carubv10016402m PACid:20899480	148	3567	Thhalv10021919m PACid:20183058	202.601	3567	Thhalv10021919m PACid:20183058
Ta1.0_16244mRNA1	10	2.40187e-54	4375	Thhalv10021836m PACid:20183870	84.9462	4375	Thhalv10021836m PACid:20183870	94.6237	4375	Thhalv10021836m PACid:20183870	93	4375	Thhalv10021836m PACid:20183870	169.088	4375	Thhalv10021836m PACid:20183870
Ta1.0_16245mRNA1	20	0	3877	Thhalv10020981m PACid:20183371	99.4382	4313	Thhalv10020976m PACid:20183808	100	4313	Thhalv10020976m PACid:20183808	365	3877	Thhalv10020981m PACid:20183371	694.115	3877	Thhalv10020981m PACid:20183371
Ta1.0_16246mRNA1	10	0	153187	Carubv10014116m PACid:20900549	96.4286	30720	Bra027340 PACid:22684946	99.1071	4106	Thhalv10021088m PACid:20183601	338	87461	AT3G14410.1_|_Symbols:_|_Nucleotide/sugar_transporter_family_protein_| chr3:4815982-4817852 REVERSE LENGTH=340	571.622	153187	Carubv10014116m PACid:20900549
Ta1.0_16247mRNA1	10	0	2501	Thhalv10020237m PACid:20181983	81.4433	2501	Thhalv10020237m PACid:20181983	86.5979	2501	Thhalv10020237m PACid:20181983	687	32477	Bra027341 PACid:22686703	1069.69	2501	Thhalv10020237m PACid:20181983
Ta1.0_16248mRNA1	10	7.0805e-34	57346	Bra001549 PACid:22711572	92	2700	Thhalv10022065m PACid:20182183	96	57346	Bra001549 PACid:22711572	76	151306	Carubv10014820m PACid:20898661	115.546	57346	Bra001549 PACid:22711572
Ta1.0_16249mRNA1	10	1.79961e-102	2070	Thhalv10021621m PACid:20181552	90.5556	2070	Thhalv10021621m PACid:20181552	94.4444	2070	Thhalv10021621m PACid:20181552	181	8149	Thhalv10008792m PACid:20187673	298.516	2070	Thhalv10021621m PACid:20181552
Ta1.0_16250mRNA1	10	0	3255	Thhalv10020629m PACid:20182742	94.1788	3255	Thhalv10020629m PACid:20182742	96.2578	3255	Thhalv10020629m PACid:20182742	491	33243	Bra041025 PACid:22687469	758.444	3255	Thhalv10020629m PACid:20182742
Ta1.0_16251mRNA1	10	0	3103	Thhalv10020516m PACid:20182588	86.6126	3103	Thhalv10020516m PACid:20182588	91.6836	3103	Thhalv10020516m PACid:20182588	511	29500	Bra027346 PACid:22683726	861.677	3103	Thhalv10020516m PACid:20182588
Ta1.0_16252mRNA1	12	0	153105	Carubv10016296m PACid:20900467	94.6731	3368	Thhalv10020162m PACid:20182855	97.0944	119489	478852 PACid:16047547	683	78246	AT1G53730.2_|_Symbols:_SRF6_|_STRUBBELIG-receptor_family_6_| chr1:20061771-20065475 FORWARD LENGTH=720	1051.2	153105	Carubv10016296m PACid:20900467
Ta1.0_16253mRNA1	10	4.55892e-41	2360	Thhalv10022171m PACid:20181842	65.8228	119242	892430 PACid:16047300	79.7468	119242	892430 PACid:16047300	172	86021	AT3G14320.1_|_Symbols:_|_Zinc_finger,_C3HC4_type_(RING_finger)_family_protein_| chr3:4777731-4778345 REVERSE LENGTH=204	140.969	2360	Thhalv10022171m PACid:20181842
Ta1.0_16254mRNA1	14	0	3920	Thhalv10020249m PACid:20183414	88.4615	3920	Thhalv10020249m PACid:20183414	95.0769	85215	AT3G14330.1_|_Symbols:_|_Tetratricopeptide_repeat_(TPR)-like_superfamily_protein_| chr3:4779688-4782451 REVERSE LENGTH=710	647	150513	Carubv10013070m PACid:20897859	1194.49	3920	Thhalv10020249m PACid:20183414
Ta1.0_16255mRNA1	10	1.66275e-39	2360	Thhalv10022171m PACid:20181842	68.0851	2360	Thhalv10022171m PACid:20181842	81.9149	2360	Thhalv10022171m PACid:20181842	136	86021	AT3G14320.1_|_Symbols:_|_Zinc_finger,_C3HC4_type_(RING_finger)_family_protein_| chr3:4777731-4778345 REVERSE LENGTH=204	136.346	2360	Thhalv10022171m PACid:20181842
Ta1.0_16256mRNA1	10	2.06342e-32	156436	Carubv10025294m PACid:20903825	62.5	148955	Carubv10006381m PACid:20896294	78.4091	123348	901487 PACid:16051406	90	12676	Thhalv10019487m PACid:20192220	115.931	148955	Carubv10006381m PACid:20896294
Ta1.0_16257mRNA1	10	7.92272e-34	146654	Carubv10006771m PACid:20893972	40.0881	146654	Carubv10006771m PACid:20893972	57.2687	16629	Thhalv10002788m PACid:20196203	219	15301	Thhalv10027085m PACid:20194859	129.028	146654	Carubv10006771m PACid:20893972
Ta1.0_16258mRNA1	10	3.20434e-30	149407	Carubv10007264m PACid:20896747	61.1765	163808	Carubv10028032m PACid:20911283	81.8182	41457	Bra017994 PACid:22695683	90	33417	Bra033203 PACid:22687643	112.849	163808	Carubv10028032m PACid:20911283
Ta1.0_16259mRNA1	13	8.90684e-49	132367	889632 PACid:16060425	68.5393	133696	889694 PACid:16061754	81.5789	144159	Carubv10012578m PACid:20891455	221	132367	889632 PACid:16060425	162.925	132367	889632 PACid:16060425
Ta1.0_16260mRNA1	10	3.02892e-45	86021	AT3G14320.1_|_Symbols:_|_Zinc_finger,_C3HC4_type_(RING_finger)_family_protein_| chr3:4777731-4778345 REVERSE LENGTH=204	63.2911	119242	892430 PACid:16047300	77.2152	119242	892430 PACid:16047300	172	86021	AT3G14320.1_|_Symbols:_|_Zinc_finger,_C3HC4_type_(RING_finger)_family_protein_| chr3:4777731-4778345 REVERSE LENGTH=204	152.14	86021	AT3G14320.1_|_Symbols:_|_Zinc_finger,_C3HC4_type_(RING_finger)_family_protein_| chr3:4777731-4778345 REVERSE LENGTH=204
Ta1.0_16261mRNA1	10	1.37327e-45	29425	Bra027349 PACid:22683651	66.1765	129395	478848 PACid:16057453	82.8125	34639	Bra008075 PACid:22688865	138	29425	Bra027349 PACid:22683651	150.984	29425	Bra027349 PACid:22683651
Ta1.0_16262mRNA1	10	8.01227e-56	2360	Thhalv10022171m PACid:20181842	75	2360	Thhalv10022171m PACid:20181842	83.3333	2360	Thhalv10022171m PACid:20181842	188	86021	AT3G14320.1_|_Symbols:_|_Zinc_finger,_C3HC4_type_(RING_finger)_family_protein_| chr3:4777731-4778345 REVERSE LENGTH=204	179.874	2360	Thhalv10022171m PACid:20181842
Ta1.0_16263mRNA1	15	0	3189	Thhalv10020354m PACid:20182674	96.8675	3189	Thhalv10020354m PACid:20182674	98.7952	3189	Thhalv10020354m PACid:20182674	417	86028	AT3G14310.1_|_Symbols:_ATPME3,_PME3_|_pectin_methylesterase_3_| chr3:4772214-4775095 REVERSE LENGTH=592	804.668	3189	Thhalv10020354m PACid:20182674
Ta1.0_16264mRNA1	12	0	4353	Thhalv10022003m PACid:20183848	68.1185	4353	Thhalv10022003m PACid:20183848	76.8293	4353	Thhalv10022003m PACid:20183848	558	4353	Thhalv10022003m PACid:20183848	750.355	4353	Thhalv10022003m PACid:20183848
Ta1.0_16265mRNA1	10	3.35267e-173	110969	478846 PACid:16039027	97.8903	110969	478846 PACid:16039027	99.1561	110969	478846 PACid:16039027	237	110969	478846 PACid:16039027	482.256	110969	478846 PACid:16039027
Ta1.0_16266mRNA1	10	7.58137e-75	3361	Thhalv10021716m PACid:20182848	87.5	3361	Thhalv10021716m PACid:20182848	92.2535	118158	478845 PACid:16046216	144	3361	Thhalv10021716m PACid:20182848	225.328	3361	Thhalv10021716m PACid:20182848
Ta1.0_16267mRNA1	10	0	3387	Thhalv10019882m PACid:20182874	92.4623	3387	Thhalv10019882m PACid:20182874	95.5891	3387	Thhalv10019882m PACid:20182874	1791	85578	AT3G14270.1_|_Symbols:_FAB1B_|_phosphatidylinositol-4-phosphate_5-kinase_family_protein_| chr3:4754624-4761185 FORWARD LENGTH=1791	3299.99	3387	Thhalv10019882m PACid:20182874
Ta1.0_16268mRNA1	10	1.41898e-149	2979	Thhalv10022232m PACid:20182462	88.6957	2979	Thhalv10022232m PACid:20182462	93.0435	2979	Thhalv10022232m PACid:20182462	230	85829	AT3G14260.1_|_Symbols:_|_Protein_of_unknown_function_(DUF567)_| chr3:4747986-4748779 REVERSE LENGTH=230	421.779	2979	Thhalv10022232m PACid:20182462
Ta1.0_16269mRNA1	39	0	2636	Thhalv10021980m PACid:20182118	84.1379	2805	Thhalv10022329m PACid:20182288	92.4138	2805	Thhalv10022329m PACid:20182288	478	2636	Thhalv10021980m PACid:20182118	602.053	2636	Thhalv10021980m PACid:20182118
Ta1.0_16270mRNA1	10	0	2509	Thhalv10020111m PACid:20181991	95.3271	2509	Thhalv10020111m PACid:20181991	97.7273	125686	478841 PACid:16053744	749	2509	Thhalv10020111m PACid:20181991	1299.26	2509	Thhalv10020111m PACid:20181991
Ta1.0_16271mRNA1	10	1.00623e-165	151811	Carubv10013925m PACid:20899167	77.9747	4251	Thhalv10020947m PACid:20183746	85.3165	151811	Carubv10013925m PACid:20899167	384	151811	Carubv10013925m PACid:20899167	476.863	151811	Carubv10013925m PACid:20899167
Ta1.0_16272mRNA1	30	0	3661	Thhalv10020963m PACid:20183152	91.1429	3661	Thhalv10020963m PACid:20183152	95.7265	32544	Bra027357 PACid:22686770	357	120024	337560 PACid:16048082	611.683	3661	Thhalv10020963m PACid:20183152
Ta1.0_16273mRNA1	10	0	2465	Thhalv10021005m PACid:20181947	81.9444	2465	Thhalv10021005m PACid:20181947	90	2465	Thhalv10021005m PACid:20181947	363	116382	897688 PACid:16044440	583.563	2465	Thhalv10021005m PACid:20181947
Ta1.0_16274mRNA1	10	0	3977	Thhalv10020881m PACid:20183471	81.0127	3977	Thhalv10020881m PACid:20183471	88.8594	87412	AT3G14210.1_|_Symbols:_ESM1_|_epithiospecifier_modifier_1_| chr3:4729886-4731562 FORWARD LENGTH=392	395	3977	Thhalv10020881m PACid:20183471	660.603	3977	Thhalv10020881m PACid:20183471
Ta1.0_16275mRNA1	10	0	108650	478835 PACid:16036708	88.6957	29527	Bra027362 PACid:22683753	92.4224	29527	Bra027362 PACid:22683753	809	3461	Thhalv10020086m PACid:20182950	1438.71	108650	478835 PACid:16036708
Ta1.0_16276mRNA1	10	8.82413e-126	3894	Thhalv10021462m PACid:20183388	87.5536	3894	Thhalv10021462m PACid:20183388	92.7039	3894	Thhalv10021462m PACid:20183388	233	57527	Bra001539 PACid:22711753	361.688	3894	Thhalv10021462m PACid:20183388
Ta1.0_16277mRNA1	10	3.33209e-85	3978	Thhalv10021564m PACid:20183472	77.9661	3978	Thhalv10021564m PACid:20183472	85.5491	55637	Bra001538 PACid:22709863	173	3978	Thhalv10021564m PACid:20183472	256.529	3978	Thhalv10021564m PACid:20183472
Ta1.0_16278mRNA1	10	1.15359e-47	30919	Bra027366 PACid:22685145	83.1461	30919	Bra027366 PACid:22685145	89.8876	30919	Bra027366 PACid:22685145	127	123434	883082 PACid:16051492	151.754	30919	Bra027366 PACid:22685145
Ta1.0_16279mRNA1	16	0	2011	Thhalv10020691m PACid:20181493	91.344	2011	Thhalv10020691m PACid:20181493	93.1663	2011	Thhalv10020691m PACid:20181493	439	2011	Thhalv10020691m PACid:20181493	525.013	2011	Thhalv10020691m PACid:20181493
Ta1.0_16280mRNA1	11	0	1984	Thhalv10019916m PACid:20181466	86.8484	1984	Thhalv10019916m PACid:20181466	91.5798	1984	Thhalv10019916m PACid:20181466	1255	91204	AT3G14172.1_|_Symbols:_|_FUNCTIONS_IN:_molecular_function_unknown;_INVOLVED_IN:_biological_process_unknown;_LOCATED_IN:_cellular_component_unknown;_BEST_Arabidopsis_thaliana_protein_match_is:_COP1-interacting_protein-related_(TAIR:AT1G72410.1);_Has_30201_Blast_hits_to_17322_proteins_in_780_species:_Archae_-_12;_Bacteria_-_1396;_Metazoa_-_17338;_Fungi_-_3422;_Plants_-_5037;_Viruses_-_0;_Other_Euka…	2040	1984	Thhalv10019916m PACid:20181466
Ta1.0_16281mRNA1	24	1.8366e-123	4241	Thhalv10020538m PACid:20183736	85.3107	29880	Bra027368 PACid:22684106	90.3084	125289	478830 PACid:16053347	228	4241	Thhalv10020538m PACid:20183736	373.629	4241	Thhalv10020538m PACid:20183736
Ta1.0_16282mRNA1	11	0	3677	Thhalv10020706m PACid:20183168	78.4314	152831	Carubv10014244m PACid:20900190	87.5817	152831	Carubv10014244m PACid:20900190	454	30949	Bra027369 PACid:22685175	587.03	3677	Thhalv10020706m PACid:20183168
Ta1.0_16283mRNA1	11	0	2605	Thhalv10020996m PACid:20182087	94.2149	2605	Thhalv10020996m PACid:20182087	97.7961	2605	Thhalv10020996m PACid:20182087	363	2605	Thhalv10020996m PACid:20182087	667.537	2605	Thhalv10020996m PACid:20182087
Ta1.0_16284mRNA1	11	5.84267e-166	3677	Thhalv10020706m PACid:20183168	74.1325	3677	Thhalv10020706m PACid:20183168	82.9653	3677	Thhalv10020706m PACid:20183168	327	88012	AT3G14140.1_|_Symbols:_|_2-oxoglutarate-dependent_dioxygenase_family_protein_| chr3:4688546-4690404 FORWARD LENGTH=473	475.707	3677	Thhalv10020706m PACid:20183168
Ta1.0_16285mRNA1	10	0	3181	Thhalv10019957m PACid:20182666	95.5786	3181	Thhalv10019957m PACid:20182666	97.7422	3181	Thhalv10019957m PACid:20182666	1095	129025	478826 PACid:16057083	2056.95	3181	Thhalv10019957m PACid:20182666
Ta1.0_16286mRNA1	16	8.27307e-95	2654	Thhalv10021156m PACid:20182137	98.3051	2654	Thhalv10021156m PACid:20182137	98.3051	2654	Thhalv10021156m PACid:20182137	287	105871	478824 PACid:16033929	285.804	2654	Thhalv10021156m PACid:20182137
Ta1.0_16287mRNA1	10	0	2029	Thhalv10020804m PACid:20181511	89.9533	88102	AT3G14100.1_|_Symbols:_|_RNA-binding_(RRM/RBD/RNP_motifs)_family_protein_| chr3:4673027-4675950 FORWARD LENGTH=427	91.5888	88102	AT3G14100.1_|_Symbols:_|_RNA-binding_(RRM/RBD/RNP_motifs)_family_protein_| chr3:4673027-4675950 FORWARD LENGTH=427	430	131534	478823 PACid:16059592	637.876	2029	Thhalv10020804m PACid:20181511
Ta1.0_16288mRNA1	10	4.42362e-89	2225	Thhalv10021763m PACid:20181707	100	2225	Thhalv10021763m PACid:20181707	100	2225	Thhalv10021763m PACid:20181707	128	2225	Thhalv10021763m PACid:20181707	259.996	2225	Thhalv10021763m PACid:20181707
Ta1.0_16289mRNA1	10	0	2887	Thhalv10020264m PACid:20182370	93.3649	2887	Thhalv10020264m PACid:20182370	95.4186	2887	Thhalv10020264m PACid:20182370	635	137900	493279 PACid:16065958	1098.96	2887	Thhalv10020264m PACid:20182370
Ta1.0_16290mRNA1	10	0	2770	Thhalv10022348m PACid:20182253	93.1727	50320	Bra021529 PACid:22704546	97.1888	50320	Bra021529 PACid:22704546	1359	2770	Thhalv10022348m PACid:20182253	2338.92	2770	Thhalv10022348m PACid:20182253
Ta1.0_16291mRNA1	10	3.19932e-71	3811	Thhalv10021772m PACid:20183305	84	3811	Thhalv10021772m PACid:20183305	89.6	3811	Thhalv10021772m PACid:20183305	126	124452	474543 PACid:16052510	214.542	3811	Thhalv10021772m PACid:20183305
Ta1.0_16292mRNA1	10	0	3884	Thhalv10020161m PACid:20183378	95.537	3884	Thhalv10020161m PACid:20183378	96.7922	3884	Thhalv10020161m PACid:20183378	715	126751	892466 PACid:16054809	1302.35	3884	Thhalv10020161m PACid:20183378
Ta1.0_16293mRNA1	10	8.22482e-163	21975	Thhalv10024142m PACid:20201608	63.8655	152985	Carubv10015248m PACid:20900345	77.591	152985	Carubv10015248m PACid:20900345	425	123493	889727 PACid:16051551	468.774	21975	Thhalv10024142m PACid:20201608
Ta1.0_16294mRNA1	10	4.7925e-163	3781	Thhalv10020543m PACid:20183275	71.6981	3781	Thhalv10020543m PACid:20183275	77.8667	109034	478786 PACid:16037092	374	109034	478786 PACid:16037092	471.085	3781	Thhalv10020543m PACid:20183275
Ta1.0_25668mRNA1	5	1.7406e-124	28376	Thhalv10003420m PACid:20208073	83.0357	28376	Thhalv10003420m PACid:20208073	88.6905	28376	Thhalv10003420m PACid:20208073	341	52656	Bra035331 PACid:22706882	366.696	28376	Thhalv10003420m PACid:20208073
Ta1.0_25669mRNA1	20	2.66326e-72	134810	887817 PACid:16062868	62.963	27194	Thhalv10011024m PACid:20206881	78.3333	27194	Thhalv10011024m PACid:20206881	278	27194	Thhalv10011024m PACid:20206881	235.728	134810	887817 PACid:16062868
Ta1.0_25727mRNA1	10	2.90686e-42	121405	906943 PACid:16049463	63.8095	121405	906943 PACid:16049463	75.2381	115205	906944 PACid:16043263	104	27178	Thhalv10010926m PACid:20206865	141.354	121405	906943 PACid:16049463
Ta1.0_25728mRNA1	10	2.67255e-135	17069	Thhalv10002651m PACid:20196655	89.3878	17069	Thhalv10002651m PACid:20196655	93.0612	17069	Thhalv10002651m PACid:20196655	261	25449	Thhalv10014428m PACid:20205127	386.726	17069	Thhalv10002651m PACid:20196655
Ta1.0_25729mRNA1	10	0	16962	Thhalv10002508m PACid:20196543	89.7507	139292	Carubv10017401m PACid:20886549	93.75	16962	Thhalv10002508m PACid:20196543	510	91677	AT3G45620.2_|_Symbols:_|_Transducin/WD40_repeat-like_superfamily_protein_| chr3:16745918-16747993 FORWARD LENGTH=515	896.73	16962	Thhalv10002508m PACid:20196543
Ta1.0_24501mRNA1	6	0	23604	Thhalv10013635m PACid:20203268	94.1176	23604	Thhalv10013635m PACid:20203268	97.1765	23604	Thhalv10013635m PACid:20203268	448	83324	AT2G23390.1_|_Symbols:_|_CONTAINS_InterPro_DOMAIN/s:_Protein_of_unknown_function_DUF482_(InterPro:IPR007434),_Acyl-CoA_N-acyltransferase_(InterPro:IPR016181);_Has_2165_Blast_hits_to_2163_proteins_in_543_species:_Archae_-_0;_Bacteria_-_1044;_Metazoa_-_0;_Fungi_-_0;_Plants_-_33;_Viruses_-_0;_Other_Eukaryotes_-_1088_(source:_NCBI_BLink)._| chr2:9960568-9963476 REVERSE LENGTH=469	818.535	53644	Bra000595 PACid:22707870
Ta1.0_23375mRNA1	10	0	92220	AT4G09900.1_|_Symbols:_ATMES12,_MES12_|_methyl_esterase_12_| chr4:6221767-6223924 REVERSE LENGTH=349	92.5501	17499	Thhalv10028772m PACid:20197093	96.5616	17499	Thhalv10028772m PACid:20197093	349	92220	AT4G09900.1_|_Symbols:_ATMES12,_MES12_|_methyl_esterase_12_| chr4:6221767-6223924 REVERSE LENGTH=349	639.417	92220	AT4G09900.1_|_Symbols:_ATMES12,_MES12_|_methyl_esterase_12_| chr4:6221767-6223924 REVERSE LENGTH=349
Ta1.0_23376mRNA1	10	7.02578e-38	92245	AT4G09890.1_|_Symbols:_|_Protein_of_unknown_function_(DUF3511)_| chr4:6218501-6218764 FORWARD LENGTH=87	93.75	92245	AT4G09890.1_|_Symbols:_|_Protein_of_unknown_function_(DUF3511)_| chr4:6218501-6218764 FORWARD LENGTH=87	98.4375	92245	AT4G09890.1_|_Symbols:_|_Protein_of_unknown_function_(DUF3511)_| chr4:6218501-6218764 FORWARD LENGTH=87	64	92245	AT4G09890.1_|_Symbols:_|_Protein_of_unknown_function_(DUF3511)_| chr4:6218501-6218764 FORWARD LENGTH=87	127.487	92245	AT4G09890.1_|_Symbols:_|_Protein_of_unknown_function_(DUF3511)_| chr4:6218501-6218764 FORWARD LENGTH=87
Ta1.0_23377mRNA1	1	8.57577	37837	Bra008847 PACid:22692063	42.8571	37837	Bra008847 PACid:22692063	57.1429	37837	Bra008847 PACid:22692063	28	37837	Bra008847 PACid:22692063	25.409	37837	Bra008847 PACid:22692063
Ta1.0_23378mRNA1	10	2.38592e-75	165825	Carubv10027278m PACid:20913319	88.75	165825	Carubv10027278m PACid:20913319	93.125	165825	Carubv10027278m PACid:20913319	160	165825	Carubv10027278m PACid:20913319	227.639	165825	Carubv10027278m PACid:20913319
Ta1.0_25026mRNA1	10	3.88172e-35	46901	Bra011994 PACid:22701127	60.3604	46901	Bra011994 PACid:22701127	72.0721	46901	Bra011994 PACid:22701127	118	127	Thhalv10017255m PACid:20179597	123.635	46901	Bra011994 PACid:22701127
Ta1.0_25027mRNA1	10	0	16685	Thhalv10002392m PACid:20196262	90.2208	16685	Thhalv10002392m PACid:20196262	92.8496	16685	Thhalv10002392m PACid:20196262	980	41394	Bra025912 PACid:22695620	1650.57	16685	Thhalv10002392m PACid:20196262
Ta1.0_24620mRNA1	10	9.70466e-61	10326	Thhalv10028072m PACid:20189861	53.4884	10326	Thhalv10028072m PACid:20189861	73.8372	5696	Thhalv10012042m PACid:20185209	172	10326	Thhalv10028072m PACid:20189861	198.364	11916	Thhalv10019787m PACid:20191456
Ta1.0_24621mRNA1	10	7.16516e-15	3404	Thhalv10021974m PACid:20182891	64.1791	3404	Thhalv10021974m PACid:20182891	73.1343	3404	Thhalv10021974m PACid:20182891	65	48535	Bra021363 PACid:22702761	71.633	3404	Thhalv10021974m PACid:20182891
Ta1.0_24622mRNA1	10	0	3404	Thhalv10021974m PACid:20182891	61.8762	3404	Thhalv10021974m PACid:20182891	72.6547	3404	Thhalv10021974m PACid:20182891	518	48535	Bra021363 PACid:22702761	573.163	3404	Thhalv10021974m PACid:20182891
Ta1.0_24623mRNA1	4	0.715993	9913	Thhalv10028127m PACid:20189445	46.6667	9913	Thhalv10028127m PACid:20189445	63.3333	9913	Thhalv10028127m PACid:20189445	75	82997	AT2G10965.1_|_Symbols:_|_unknown_protein;_BEST_Arabidopsis_thaliana_protein_match_is:_unknown_protein_(TAIR:AT2G07215.1);_Has_30201_Blast_hits_to_17322_proteins_in_780_species:_Archae_-_12;_Bacteria_-_1396;_Metazoa_-_17338;_Fungi_-_3422;_Plants_-_5037;_Viruses_-_0;_Other_Eukaryotes_-_2996_(source:_NCBI_BLink)._| chr2:4323671-4324948 FORWARD LENGTH=249	30.0314	9913	Thhalv10028127m PACid:20189445
Ta1.0_24486mRNA1	10	1.49777e-176	8696	Thhalv10007844m PACid:20188222	88.2793	138199	473414 PACid:16066257	90.8867	8696	Thhalv10007844m PACid:20188222	403	144340	Carubv10009328m PACid:20891640	504.212	8696	Thhalv10007844m PACid:20188222
Ta1.0_24487mRNA1	10	1.20861e-91	144556	Carubv10012615m PACid:20891859	93.4132	72656	AT1G32250.1_|_Symbols:_|_Calcium-binding_EF-hand_family_protein_| chr1:11639843-11640343 FORWARD LENGTH=166	97.006	144556	Carubv10012615m PACid:20891859	166	144556	Carubv10012615m PACid:20891859	269.626	144556	Carubv10012615m PACid:20891859
Ta1.0_24488mRNA1	10	2.71978e-115	5853	Thhalv10008414m PACid:20185367	83.7438	5853	Thhalv10008414m PACid:20185367	88.1773	5853	Thhalv10008414m PACid:20185367	202	5853	Thhalv10008414m PACid:20185367	335.495	5853	Thhalv10008414m PACid:20185367
Ta1.0_24489mRNA1	10	4.78752e-58	35610	Bra028562 PACid:22689836	62.7586	72631	AT1G32270.1_|_Symbols:_ATSYP24,_SYP24_|_syntaxin,_putative_| chr1:11642593-11644962 FORWARD LENGTH=416	74.4828	72631	AT1G32270.1_|_Symbols:_ATSYP24,_SYP24_|_syntaxin,_putative_| chr1:11642593-11644962 FORWARD LENGTH=416	186	80174	AT2G35460.1_|_Symbols:_|_Late_embryogenesis_abundant_(LEA)_hydroxyproline-rich_glycoprotein_family_| chr2:14905788-14906504 FORWARD LENGTH=238	187.578	35610	Bra028562 PACid:22689836
Ta1.0_24490mRNA1	10	1.68697e-142	6559	Thhalv10008473m PACid:20186076	84.2491	6559	Thhalv10008473m PACid:20186076	87.9121	6559	Thhalv10008473m PACid:20186076	257	145922	Carubv10012049m PACid:20893233	408.297	6559	Thhalv10008473m PACid:20186076
Ta1.0_24491mRNA1	20	2.01887e-62	1598	Thhalv10017630m PACid:20181077	85.8268	1598	Thhalv10017630m PACid:20181077	92.0635	66909	Bra021613 PACid:22721135	169	1452	Thhalv10017707m PACid:20180931	203.371	1598	Thhalv10017630m PACid:20181077
Ta1.0_24492mRNA1	9	0.0789633	136973	907298 PACid:16065031	50	45016	Bra003329 PACid:22699242	58.5366	79294	AT1G21650.3_|_Symbols:_SECA2_|_Preprotein_translocase_SecA_family_protein_| chr1:7592891-7604152 REVERSE LENGTH=1805	46	115051	486280 PACid:16043109	32.3426	136973	907298 PACid:16065031
Ta1.0_24493mRNA1	8	5.36601e-52	8817	Thhalv10009436m PACid:20188345	91.6667	8817	Thhalv10009436m PACid:20188345	96.2963	8817	Thhalv10009436m PACid:20188345	108	8817	Thhalv10009436m PACid:20188345	164.081	8817	Thhalv10009436m PACid:20188345
Ta1.0_24494mRNA1	10	4.94667e-167	7241	Thhalv10009403m PACid:20186763	83.3866	7241	Thhalv10009403m PACid:20186763	88.9937	137078	890800 PACid:16065136	313	145724	Carubv10011538m PACid:20893034	473.011	7241	Thhalv10009403m PACid:20186763
Ta1.0_24495mRNA1	10	0	63514	Bra023258 PACid:22717740	81.1728	5893	Thhalv10008238m PACid:20185407	85.8025	5893	Thhalv10008238m PACid:20185407	495	142424	Carubv10008952m PACid:20889701	617.846	63514	Bra023258 PACid:22717740
Ta1.0_24496mRNA1	14	0	98593	AT5G40060.1_|_Symbols:_|_Disease_resistance_protein_(NBS-LRR_class)_family_| chr5:16035246-16038730 FORWARD LENGTH=968	63.6364	35153	Bra022036 PACid:22689379	76.3636	35153	Bra022036 PACid:22689379	972	113918	883910 PACid:16041976	1025.39	98593	AT5G40060.1_|_Symbols:_|_Disease_resistance_protein_(NBS-LRR_class)_family_| chr5:16035246-16038730 FORWARD LENGTH=968
Ta1.0_15807mRNA1	30	8.47599e-75	5920	Thhalv10008947m PACid:20185434	77.1654	5920	Thhalv10008947m PACid:20185434	82.6772	5920	Thhalv10008947m PACid:20185434	165	5920	Thhalv10008947m PACid:20185434	234.958	5920	Thhalv10008947m PACid:20185434
Ta1.0_15808mRNA1	10	6.267e-81	6665	Thhalv10008958m PACid:20186183	68.6047	6665	Thhalv10008958m PACid:20186183	80.2326	6665	Thhalv10008958m PACid:20186183	161	6665	Thhalv10008958m PACid:20186183	242.662	6665	Thhalv10008958m PACid:20186183
Ta1.0_15809mRNA1	17	1.11516e-62	164047	Carubv10026516m PACid:20911524	61.0687	98018	AT5G66660.1_|_Symbols:_|_Protein_of_unknown_function_(DUF677)_| chr5:26609308-26610504 REVERSE LENGTH=398	81.6794	98018	AT5G66660.1_|_Symbols:_|_Protein_of_unknown_function_(DUF677)_| chr5:26609308-26610504 REVERSE LENGTH=398	366	164047	Carubv10026516m PACid:20911524	212.616	164047	Carubv10026516m PACid:20911524
Ta1.0_15810mRNA1	18	3.82982e-67	110416	916576 PACid:16038474	69.9029	27298	Thhalv10010466m PACid:20206985	82.5243	27298	Thhalv10010466m PACid:20206985	262	110416	916576 PACid:16038474	214.157	110416	916576 PACid:16038474
Ta1.0_15811mRNA1	10	3.49765e-137	27225	Thhalv10011108m PACid:20206912	60.1671	27298	Thhalv10010466m PACid:20206985	73.2591	27298	Thhalv10010466m PACid:20206985	368	102876	AT5G38020.1_|_Symbols:_|_S-adenosyl-L-methionine-dependent_methyltransferases_superfamily_protein_| chr5:15165953-15167612 REVERSE LENGTH=368	400.979	27225	Thhalv10011108m PACid:20206912
Ta1.0_15812mRNA1	10	1.60223e-67	143877	Carubv10011412m PACid:20891168	75	111366	881865 PACid:16039424	85.8156	125916	881871 PACid:16053974	142	58784	Bra024564 PACid:22713010	207.223	143877	Carubv10011412m PACid:20891168
Ta1.0_15813mRNA1	31	3.58581e-121	12793	Thhalv10019454m PACid:20192337	88.3871	47815	Bra012362 PACid:22702041	94.8387	47815	Bra012362 PACid:22702041	362	12793	Thhalv10019454m PACid:20192337	366.696	12793	Thhalv10019454m PACid:20192337
Ta1.0_15814mRNA1	10	9.1109e-166	8899	Thhalv10008584m PACid:20188427	86.0294	8899	Thhalv10008584m PACid:20188427	88.2353	8899	Thhalv10008584m PACid:20188427	248	8899	Thhalv10008584m PACid:20188427	468.003	8899	Thhalv10008584m PACid:20188427
Ta1.0_15815mRNA1	10	4.17634e-54	110685	472563 PACid:16038743	94.1176	59412	Bra024563 PACid:22713638	96.4706	59412	Bra024563 PACid:22713638	97	110685	472563 PACid:16038743	170.244	110685	472563 PACid:16038743
Ta1.0_15816mRNA1	10	0	47395	Bra012359 PACid:22701621	96.5135	47395	Bra012359 PACid:22701621	98.4152	47395	Bra012359 PACid:22701621	631	47395	Bra012359 PACid:22701621	1214.13	47395	Bra012359 PACid:22701621
Ta1.0_15817mRNA1	10	0	6835	Thhalv10007111m PACid:20186354	93.3549	6835	Thhalv10007111m PACid:20186354	95.624	6835	Thhalv10007111m PACid:20186354	648	158607	Carubv10019932m PACid:20906023	1117.84	6835	Thhalv10007111m PACid:20186354
[truncated: 25,959 more rows]

## Sheet: metadata
BLAST-P parameters:
Expectation value = 10.0
Word size = 7
Mask lower case = No
Filter low complexity = Yes
Maximum number of hits = 10
Protein Matrix And Gap Costs = BLOSUM62_Existence_11_Extension_1
