# Supplementary material for: A draft genome of field pennycress (Thlaspi arvense) provides tools for the domestication of a new winter biofuel crop
Source: DNA Res. 2015 Jan 27;22(2):121–31. doi: 10.1093/dnares/dsu045 (PMC4401323; doi:10.1093/dnares/dsu045)
Supplement: Supplementary Data [file supp_dsu045_dsu045supp_Dataset7.xlsx]

## Sheet: 1-FINAL-100bpPE-Penny_Genom...
Chromosome	Region	Reference	Allele	Flanking sequence
Ta_scaffold_1	750	A	T	TTGCATGGTTGATGCAAATAGGAACATGTTTTGTACGCGAAGCGTGGTCATTCCGCGTTGTTCGGATGTTGATGATATGATTGAGAAATGATTCTTATGC[T]GATTCCGAGATATGGTTCTTGTAAATCTTTGATTTCTTCAGTTTTGTGAGTTTGATAATATTCTCTGTTAGATGGGAGTTAGGCTCTGTCTGTTATCAGG
Ta_scaffold_1	2853	C	T	CAAATTTAGAAAAGAGAAAATAACAAGGGGTATATACTTTTCTAAAATGATACTTTTGTAAAACAAGTAGTTGAAAACCAACAAATTTAGAGTTTTTTAC[T]CAATTTTTTATTTATTTAATCAAAGCCCCTCAGATAGTATGTACTACTGTATGTTTTGGTAGATGGGAAAGTGTTAGTTTCAGGAAGTGTTAAATCTCGA
Ta_scaffold_1	27407	A	G	ATCTCGTAAGCTGTGAATTTTGCTCCACTATATCAGCCTCAATCTTCTCAGTAACTCTTTCCACCAGAATCTTGGGGGTTTTGGCTCTGAGTTGTTGGAA[G]CAGGCTTTAAGCTCGACTGGTTAAAGTCAAAGCTTCAAAAGGTTTTCTTGGAGAGTACGAAAGCAAGGCTCCAACAACTTGAGGAAAGGTTCAAGAATGT
Ta_scaffold_1	27427	G	A	TGCTCCACTATATCAGCCTCAATCTTCTCAGTAACTCTTTCCACCAGAATCTTGGGGGTTTTGGCTCTGAGTTGTTGGAAACAGGCTTTAAGCTCGACTG[A]TTAAAGTCAAAGCTTCAAAAGGTTTTCTTGGAGAGTACGAAAGCAAGGCTCCAACAACTTGAGGAAAGGTTCAAGAATGTAAAATTGGATATGTGAGATC
Ta_scaffold_1	27795	A	T	GACTATTCCTACAAGCAAATTTTGAACTCGCTGATTTCTCATCACTTTTCGTGACATATTTGCATGATATAACCAAATCAATGACTAAACATAATTGAAA[T]TTTGAAATTTAGAGATCCTATTAGTCCTCAACTCATACTGGGCCCGTTTATGTACCGGCCCATTGAGTACACAAAAATTAATTAGGCCCTTACAGTATTA
Ta_scaffold_1	32894	A	T	TCCCAGTAACCGAGAAAGTATCAAGCATTCCCATGGTTAATAATCATTGGTTCCCCGCAATACAGTGTGTTAAAAATTTGCAGCAATGCTATAGCTACAA[T]ATCAAACCATCACAAAAAATCCATCATTAAGTTTTCTAAATAGTGAATGAGAGCGATCACCACACCTTTTTTGTTTTTGTCACAAATACAACACGAGAGA
Ta_scaffold_1	34025	C	T	TGCAAAATGGGATGAGGCTTGCTCATAGCTGAAGTAAAGCGAGAAGACGCAATCGCTGTTGCATTTTCTCCTTAGGAACTTGCATGCTCCACAAGATGAT[T]CATGACCTGCCATTGTTTTCTTTTGCGTTTCCTCTGTTTGGTTTATGTATATTTTTTTTTGTAATCTTTCGATAGCTCGAGACTAATTGCTTTGGTTTTT
Ta_scaffold_1	34891	A	T	ATGGCCTAAAGCGCCTTTTAATTTTTCTTCAAAAGTCATTGTAAATTGTTTGGCTAAACTCATCATTTTTCTGTATTCCTCGACTGTTATCAACTTATCA[T]TATAGATTTATAGGCTTTACGGAAATGATAAATTATTCGTTGAGAGACGCAAATGCTACATAGTCTATAATCTTTATTGGCTTTACGGAAATGATAAATT
Ta_scaffold_1	36571	A	T	TTTTATAGCCTCGCTCATAAATCCACCTTCTAGAATTTTTTTAGTAGATCTATCATCTTCATAAAAAAATTTAAAAAGGCATCTCACCAATAAAAAACTC[T]TTCGAATTTATTATTGAAAGACTCTTTCGAATTTTTATTTGATAGAAATGCTATAAACACTAAAAGCACCCCGATTAGTGTGACAGACAAAGACTGCGAA
Ta_scaffold_1	42172	G	A	TCAAAAACAATGTTTAGGTGGGAGTTTGATGTCTAAAAGGCTGCTAAAGCGTGCTGCGGGATTGGTTTGGTTAAACTAGAAAGAGATGAGTTACACGAGC[A]CTGAGAGTAACCATAGCGAGTCACCATTTACTGATAATGGAAGTGACTGCAGAAACAGATGGGAAGGCAGTGATCTGAAGAAAGGGCCATGGAGTTCAGC
Ta_scaffold_1	42280	A	G	TAACCATAGCGAGTCACCATTTACTGATAATGGAAGTGACTGCAGAAACAGATGGGAAGGCAGTGATCTGAAGAAAGGGCCATGGAGTTCAGCTGAAGAC[G]ACATTCTTATTGACTATGTGAAGAAGCATGGCGAAGGTAACTGGAACGCTGTGCAGAAACACACGGGCCTGTTCCGCTGTGGTAAAAGCTGCCGCCTAAG
Ta_scaffold_1	42303	G	A	CTGATAATGGAAGTGACTGCAGAAACAGATGGGAAGGCAGTGATCTGAAGAAAGGGCCATGGAGTTCAGCTGAAGACAACATTCTTATTGACTATGTGAA[A]AAGCATGGCGAAGGTAACTGGAACGCTGTGCAGAAACACACGGGCCTGTTCCGCTGTGGTAAAAGCTGCCGCCTAAGGTGGGCTAATCATCTGAGGCCAA
Ta_scaffold_1	42762	G	A	GGTTTACCACTTTATCCCCCTGAAACGTGTGTTGAAGTTCTGGAGTGGAGTCAAGAGTATACCAATGGCAGAATTTTTGGAGGAGATAGAAGACATCAAG[A]TTACTTGCAGCTCGGGAGCTGTGAATCTAATGTCTTCTTTGACAGTCTTAACATTGTTACCGACATGCCACCTGCATGCAAGATTCTGGGATATGGTGCA
Ta_scaffold_1	42901	G	A	TTGACAGTCTTAACATTGTTACCGACATGCCACCTGCATGCAAGATTCTGGGATATGGTGCAAGTTCTCCTCGATATGAACACTTGATGTCACCGATAAT[A]CCTTCCTCGAAGCGACTTCGGGGATCTGAGTCGTTGTATCCTGGGTGCAGCAGTACCACAAAAGACGAACTTCCCTCAATCGAACATTTCCATAACACAG
Ta_scaffold_1	43396	G	T	TTTCAAACCGTGATACCGGTCTGCTTGATATGTTGCTTCTGGAGGCCAAGATCAGAAATAATAGTACAGATAACAGTTTGTACAAGACTTGCGCTTCAAC[T]ACTCCATCAGATGCTGGCGAGGTTAGCGTATCCCAGATTAAATCAGAGGAGTTTGACGATTCTTTTAAGAGTTTGGTCCATTCAGAGATTTCAATGTCCA
Ta_scaffold_1	51475	A	G	TTCTTAGCTCATTTGATGACTGGAACCAGAGAAATTCTTCAAACAGGAAAAGGTAAATTTACTATTTTCTATGTCTGACTGTAACAATTGAGCTTAAGGT[G]TTCCATTTTATGCAGCTGTGTCATTTACAGTTTTTAACTCTTCATGGCTGAATTTACAGCATCTCACTTATGCAGTCTGTTAACATGTTACGTTTAGTAC
Ta_scaffold_1	74482	G	T	GTAAAACAAAAATTTGACAAGTCGTATGAGGTTGGTATCAGTTTTAGTATAGAATAAAATAATTAAAACATTAAGATAAACGTTATGTGGAAACAAGTTA[T]AATTTATTTCTTTATAAGAAGACCAACGAATGTTAAGAGCTGAATAACAACAATTAGAAAAAATATATAATATTGAAAATACAAAACCCAAGTTTTACTT
Ta_scaffold_1	79674	T	A	CGTCCTGCTTCACACTTTATTTGTTCCTCATTTTCCACCATTGTAACAATTAAAACATACTAAACTACAGATTTCTATATAAAAAAAACGGCGTTGTCAG[A]AATATGAATATGCCTCAAAAGGTTTTAAGCTCATAACGAGGGAATTACCCGAATTCGCACATCTAATTGAATCATCATTCATGCCGTTTGAATTTCGAAA
Ta_scaffold_1	79850	T	A	CATTCATGCCGTTTGAATTTCGAAAAAAAAAAACAAATCCATACAAAAAACATTTTACAAGCTAATATATGTATCCGACCAGATTGAAGCACGAGATGCT[A]GAAGCTCGAATTAGAATCTAAAAATCCCCAAACGCTAAGATGTCTTGCAGATAAAAAGTAAAACCACTTATATCTGAAGAATCGGCAAATAGGGACCGTA
Ta_scaffold_1	82197	A	G	AGCTGGAGCATTGACTCTCTTTGCTCTTCTTGGAATTCCTCTTGCGGTAAATCCCATCTTTTCCAATTCTTGGTACTCTTATTATCAATTGCTTAATTAT[G]TTATCACTCTAACTAATTCTTCTTTTTGTTTGTATTATTATAGGTTACATTCAGTATTCCGTTCGCACTAGCTTCCATAATCTCAAGCAACTCCGGCGCC
Ta_scaffold_1	82431	C	T	TCGGATTATATCGATAAATTTATCCAAAGCATATATATTATCATGATCTAGATTGCCTTAATTAAATCAGTAATATTTCCGTAACCTTTTTTTGTGTGTG[T]GCTACATAACGTATGAAATATGTCCATAACCTAAATATTAAAACATTAAACTAAAACGGATGTGCGTTTTTTTTATAATGTTGCAGGGCTTTCTCTAGGA
Ta_scaffold_1	144802	G	A	AGACAGTCACCTAAACAGCCGCATCCACCGCCGCCTCTGCGGTGACTGTGGGAGGTTTTTTTCGGCGGAGGAATCGACGGCCCGTAATACGCACCGTTCA[A]TTGCGGTTGTCTGTCCCCCATGTGTTCGACGAAATGCCTCTGAAGAAAGTTTCTGTTTGTGTGATAATGTTTTTGAAAAAAAAAGAGAAAGTAGAAAATG
Ta_scaffold_1	153744	A	C	CCTGTCTGCATTTTATCCGATTTACTTGCGAGAAACATAAAATGCTCACTGGGATTTGCGAACATCTATTTTGCAGATCACCAGGATTAGTAAACCTATT[C]AAGAAAAGACTTCACTTACACTGTTGCCCTTTATTCCAAGACTTATATTGAGGGTGGACCATAATTGGAGAGATAATCTTCTGCAGGTTTGTCTAAGATT
Ta_scaffold_1	156722	T	C	TATAACTATTAATAAACACAATCATTAATAAGATTTGCTTTTCAGTCGTGTTTTTCTTTTATCATAGTTTTAAAACGTTAGTCTTTTTAACTTTTGGAAC[C]GTAAAAACGTTTAAAAAATCAAAAACCCTACTTTTTTTAACGTATCGTTAATCAGTGATGGGCTTAGCTTAATGATGAAGCCCATTATTGTTTGATAACT
Ta_scaffold_1	161577	T	C	TATAACCTATGATTAATAACATGATCTTAAAATAAAATAAAAATAGAGGGAGTATATTTTGATTAAATTATTAAGTATCTAATAAAAAATTTACTACTTC[C]TCTGTTTCATAATATTAATTTTTTTTAAGGTTTTGTTTTGTTTTACAATATAGTTATTTTTTATATTTTTTACTACTTCCAATGAATACTATGTGACCGA
Ta_scaffold_1	162622	C	T	TCATTTCAAAACAAACCTTTCAGATTCTCGAGAAAATATTTTCCTGGGAAAATTTTGGTACGCAAGAGAGATAAAGCGTCTGTATGTTTGCATTCCTCTC[T]TGATTTCTTCCATTTTCATCTGCGATTCTTCTTTCTGGATCTTTTCCTCCTCTTTTTTTTTCTTTGGGAAATCTGAGACTCTTCAGTGCCTCATTTCCTA
Ta_scaffold_1	164750	A	T	ATTAAGCAAACATAACCCAATCGAAAATGTCATCCATGAATATCATTCATTTAATATATTAACAATATGACTACAATACTTGACTACTTCTTTTTTCTCC[T]CTTTTTTTTGTTTGCTTTCTCTTGTAACTATGATTTAATTGTTAATATTTGCCGCTCAAGTAAGATGATGACTGGCCTTAAAATCCATAAACACAAAAGA
Ta_scaffold_1	166160	G	A	TTTCACCAGAATTAAAATAAAACAAAAGGAGAACATTATTGTTCCGTCTTTCTGATTAATCCGATCTATCACAGCTCCATGGATCGCCGTATCTGTGGTG[A]CTCCGCCGTCACCATTCTCTTTCTCTTACTTCTTTTCTTCACCGCCGCATCTGCATTATCCAAGAACCCGAATCCTTCATCCGGGTCGGGTCAGATCAAC
Ta_scaffold_1	171269	A	T	CTAACGAACATTGCTCTTAAAACGTTTAAGGAAATGAAAGATATGGGTCTGATGCCGAGCTCTTCGACCTTCAAGTGTTTAATCACAGTTCTTTGCGAGA[T]GAAAGGCAGGAACGTCGAAGAAGCCACCAGAACATTCCGTGAGATGATTCGTTCGGGGTTTGTCCCAGATAGAGAATTAGTCCAAGACTACTTGGGATGC
Ta_scaffold_1	172591	C	T	TTGAGGTATTGAAGGTATGGGTTTAATATACACAAATCTGAAAGTAAATCAATTTTTATTATAAAAAATATTTTTTATCTAAATTATTAAGTAAAAATAA[T]TAAAAAAATAGTTTTCGTTTATAAAAAAACTATAAAAAATAAACCTACAAAATTAAGATGAGGAAAAAATGATATTTTATATTTAAAAATAATATTAACT
Ta_scaffold_1	172953	A	G	TAGAAAAAATGATAATTTAAGAAAAAAAAAATTTATAATATAATTGATATATACATGATAATATATACTAATATATAATAAATTTATAAAGATAAAGATC[G]GATATCTGACGTTGTCTAAAAATATATTTGTGATTTGTTCCATTTTGTACGGATACTGTATTTTGCTATTTATTTTGTTCCGAAGCTTTACGGATATCCA
Ta_scaffold_1	179476	A	C	ATTGCATAAACCCCACAAGAATTAAATTTTATGATCCGATCGCAATTTAAAAAGGTAATAAAACAGAGGGGGTGAAGAGGAAGAGGATTAGCACAAAAAA[C]CCCTTAAACTTACGGCGTTTCTAGAAAAGCTTCTTTTTTAGGTCGGAGAACAAAACGTGGCCGACAAGACGGAGAAAGATGGTGAGAGACGTTTTGTTTC
Ta_scaffold_1	179766	T	C	TGGTTGAGATTAGGCATAAGAGACTGACAGAGATAAGGGTTTAAGGAAACGGATAGGTGTCGGTGTCAGAAGAGTGAAAGACAGGTGGGAAGAGCTCTGC[C]TCCTAATCGCATCTTCTTTCACTCTTCATTTCCTTTTCTCTTTTAATATACGCATATGACAAAAACAGTCATAAATAGGAGGAGACGATGATGATAGACT
Ta_scaffold_1	179801	T	G	AGGGTTTAAGGAAACGGATAGGTGTCGGTGTCAGAAGAGTGAAAGACAGGTGGGAAGAGCTCTGCTTCCTAATCGCATCTTCTTTCACTCTTCATTTCCT[G]TTCTCTTTTAATATACGCATATGACAAAAACAGTCATAAATAGGAGGAGACGATGATGATAGACTCATTATTTTTGGGGTCCTCTCTTAAATTTGGCATC
Ta_scaffold_1	179832	C	G	CAGAAGAGTGAAAGACAGGTGGGAAGAGCTCTGCTTCCTAATCGCATCTTCTTTCACTCTTCATTTCCTTTTCTCTTTTAATATACGCATATGACAAAAA[G]AGTCATAAATAGGAGGAGACGATGATGATAGACTCATTATTTTTGGGGTCCTCTCTTAAATTTGGCATCTCTCCTAAATAATCAATTCTCTTTTGTCAAC
Ta_scaffold_1	185721	T	C	CAATACCTTCCAGGATTGCATAACCTGGGCTCGTCTGAGGTACTCTCTCATGGTGTGAAGTGTAAACCCTTCATTTATATAGCTGATTGTCATCTCTTAA[C]ATAAGTTTCTGCTCACAGGTTTGAGGACTACTTCGTCAACCGTGTGAAGCAGTTGATTTACACATTTCCCGAGGACGCTAATACTAGTACCGGAGCTCCA
Ta_scaffold_1	190597	C	T	GGACACGTAGCATGAAGCCTGAGCCAAGGGTCAACGCATTTGTCGTGGAACAAATGGTTACAATCGGGCAAAACCCTGATCGTATCGGTCTTCTTGTAAT[T]CGCAAGACATATAGAGCAACACGACGTCGTCGTCGAGTCCCTTTGCAAGCTATAACTCACACGAGCCTCTTCGTAAGGAAGCTTAGGAAAACTCTTGATG
Ta_scaffold_1	196615	C	A	ATATATTTATATGCTATTTTCTTTGTTTAACATATAATACGATATTATATATGGAATGAATGAGCTAAAGTAGTAGTAAAAGATTATATTGCATGTATAT[A]CTGTTTCTATATTAACAAGATATACATGCATATATAATCTTTTATTACTACATTAGCTCATTCATTCTATATACATTTCATATATGATATCAAACATATC
Ta_scaffold_1	197456	T	A	AATATTATCATATTTTACTATATTATATTATTAATAAATGCTGAAATGTATAATTATGAATTTATGTTATTATTGGGACCAAATTTTTACATAGAATTTT[A]AAAAAAAGTAGTATCTTATTATCTTATCGGATTTTGTCAATTTTTACACTGGTCCAATTTGGAACCGACAAAAACTATTAATTTATAGTGATTATTAATT
Ta_scaffold_1	198377	A	G	ACATTTCATATATGATATCAAAAATATATTTTATAAAAAGAAAGACTAAATAATGTTTTATTTGAGATGAGTCAAAAGAGAAAAAAGTATTATTCAAAAG[G]AAAAAAAAAGAAAAGACATATTTAAGAGTAAATTGTTAAATACAGGCTGTCAAAAACTAAAAGAATATCAAATTGGAAGATAAGGTGATAAGGTTAAAAA
Ta_scaffold_1	200676	A	C	GTGTGTTTCTTGTATAAATTGATAACCGTAACATACACATGTTAAGAGCTTGCAAGAAGACATTTCGATTGTTCAAAAAAAAAAAAAAAAAAAAAAAAAA[C]AATTGTTCTTAAGATATATCTCTCTGTTTCTACCACATTACAGAATGAATATAAAACATTTATTCAAGGTCAATTTGCTAATTTAATGTAGGTGGTGGAA
Ta_scaffold_1	214047	A	C	ATAAAACTTTTGTTATGGTATAGTATATATTAATGAATAATTATAGAGGGAATTGCTGAATATGACTCAAAACTTGAGTTGAAATGTAAAACTAAATCTC[C]TATTGCATGTTTGACAAAAATAACTCACAATGGTAGTAAAATTACAATTTTAACCCTTATGACCAAACAAAAAAACGCCAACCTCAATTACTATTTTATC
Ta_scaffold_1	223587	C	A	GAGATCGACGGCTGAGATCTTGGTTAGATGAGGTGTCTTTACCTGCGGAAAGTACAGGTCAGCTAATCTGGATTTTAAAAGAGTGTAGAGAGATAAGGAG[A]TATTCTTAGACGCCTCATCTAAGAACCAATTACTAAATTTGTATAAACGAATTTGCAACTATCTCATCTTTTCGGATAGTGTGATTCTACAATATGACAA
Ta_scaffold_1	225838	G	A	TAAACTTTAGTCATTTCTTTTTAATTTTTTTTTTATATTAAGATATATTGACATGGGCGATACCAAGTTTTACTATACATATGGCTTTATGACAATGGCC[A]TGAACAAGACGCGTCAATCATCAATCATCTCATTATTCAAATAGAAAAGGAGAAACGATCAATTGGAGAGACGACTTGAATGATATGTGATCCCCATGAC
Ta_scaffold_1	226508	G	T	TCACAGACTTTTTTTTTCCAGAAAACATCAAAAATACTAACAATTTAAGCATGGTTATAATCATGTTGAACCAGTCAATTAGCTTTAAGTTTATGTAGTA[T]TCTATTCTTATCGAATGTGTGTAGCTACTGTATATCATGGATTAACATTTTTGCTATGATCAGTTCGTTTAGTAAACCATTTTCCCCACCCAAAAAAAAA
Ta_scaffold_1	232337	G	T	TGTTCCAAATATTAAGCCACAGACATAACTATGATCTGAGAGATACAGTACTATCTGAATGTTGTCTAACCTGGATCAAGAGGAAAGAATAGACCATATT[T]TTCTAGATGTTCATTAAGCTCCAGCCAACCAATTCCAGGCTCAACTACAACGTCCATATCCTCCACATGCAATGCTTTCACCCTCTACAGTTTGAAAGAA
Ta_scaffold_1	259359	G	A	ATCCCATTATTGGTTTAATAAAAGCTTAACAAGATAATCGAACAACAACAACAGAAGAATCAAAATACAAAATCATCAAAAGAAATAATCGCAAACATTA[A]TTCAAAAAAGAAAGAAAGAAATAATCCCAAGCATGTAACTTGGTAACGAAACCAATCAAAAATCAATAGTAGGGGGTTTTGTAGACATATGGTGGTGGTG
Ta_scaffold_1	259386	C	G	AACAAGATAATCGAACAACAACAACAGAAGAATCAAAATACAAAATCATCAAAAGAAATAATCGCAAACATTAGTTCAAAAAAGAAAGAAAGAAATAATC[G]CAAGCATGTAACTTGGTAACGAAACCAATCAAAAATCAATAGTAGGGGGTTTTGTAGACATATGGTGGTGGTGGAGACTTGTAAGTGACCTTAGGAGAAG
Ta_scaffold_1	259626	G	A	ATGGTGGTGGTGGAGAGCTGTAGACATATGGAGGTGGTGGAGACTTATAGGTGACCTTAGGAGAAGGAGAGTAGTATGGTGGAGGTGGTGGAGAGCTGTA[A]ACATATGGTGGTGGTGGAGACTTATAGGTGACCTTAGGAGAAGGAGAGTAGTATGGTGGAAGAGGTGGAGAGCTGTAAACATATGGTGGTGGTGGAGACT
Ta_scaffold_1	259687	A	G	AGAAGGAGAGTAGTATGGTGGAGGTGGTGGAGAGCTGTAGACATATGGTGGTGGTGGAGACTTATAGGTGACCTTAGGAGAAGGAGAGTAGTATGGTGGA[G]GAGGTGGAGAGCTGTAAACATATGGTGGTGGTGGAGACTTGTAGTGAACTTTGGAGAAGGAGAGTAGTATGGTGGAGGTGGTGGAGAGCTGTAGACATAT
Ta_scaffold_1	259689	A	T	AAGGAGAGTAGTATGGTGGAGGTGGTGGAGAGCTGTAGACATATGGTGGTGGTGGAGACTTATAGGTGACCTTAGGAGAAGGAGAGTAGTATGGTGGAAG[T]GGTGGAGAGCTGTAAACATATGGTGGTGGTGGAGACTTGTAGTGAACTTTGGAGAAGGAGAGTAGTATGGTGGAGGTGGTGGAGAGCTGTAGACATATGG
Ta_scaffold_1	259704	A	G	GTGGAGGTGGTGGAGAGCTGTAGACATATGGTGGTGGTGGAGACTTATAGGTGACCTTAGGAGAAGGAGAGTAGTATGGTGGAAGAGGTGGAGAGCTGTA[G]ACATATGGTGGTGGTGGAGACTTGTAGTGAACTTTGGAGAAGGAGAGTAGTATGGTGGAGGTGGTGGAGAGCTGTAGACATATGGTGGTGGTGGAGACTT
Ta_scaffold_1	259751	G	A	TAGGTGACCTTAGGAGAAGGAGAGTAGTATGGTGGAAGAGGTGGAGAGCTGTAAACATATGGTGGTGGTGGAGACTTGTAGTGAACTTTGGAGAAGGAGA[A]TAGTATGGTGGAGGTGGTGGAGAGCTGTAGACATATGGTGGTGGTGGAGACTTGTAGTGAACCTTTGGAGAAGGAGAGTAATATGGTGGAGGAGGTGGAG
Ta_scaffold_1	259853	A	G	AGTATGGTGGAGGTGGTGGAGAGCTGTAGACATATGGTGGTGGTGGAGACTTGTAGTGAACCTTTGGAGAAGGAGAGTAATATGGTGGAGGAGGTGGAGA[G]TTATGCACATACGGTTTTGGATGTGGCGTGTATTTAGGGCCTTGTCTTCTATATTCTGGTGGAGGAGGTGATGATGTCGAATAGTATGGAGAATACTTTT
Ta_scaffold_1	259909	C	G	TGAACCTTTGGAGAAGGAGAGTAATATGGTGGAGGAGGTGGAGAATTATGCACATACGGTTTTGGATGTGGCGTGTATTTAGGGCCTTGTCTTCTATATT[G]TGGTGGAGGAGGTGATGATGTCGAATAGTATGGAGAATACTTTTTGGGTAGATGTGGTGATTTGTGTTGATGAACCGGGGAATTATACTGTGGTGTTGGA
Ta_scaffold_1	259997	C	T	GTCTTCTATATTCTGGTGGAGGAGGTGATGATGTCGAATAGTATGGAGAATACTTTTTGGGTAGATGTGGTGATTTGTGTTGATGAACCGGGGAATTATA[T]TGTGGTGTTGGAGGTGATGAGTAAGGATATGCTGCAGCAGCAATGGCACTAAAAACCACAACGTAAACCATGCAATGGCTTAATCCCATCGTTCTTGAGG
Ta_scaffold_1	260061	T	A	ATGTGGTGATTTGTGTTGATGAACCGGGGAATTATACTGTGGTGTTGGAGGTGATGAGTAAGGATATGCTGCAGCAGCAATGGCACTAAAAACCACAACG[A]AAACCATGCAATGGCTTAATCCCATCGTTCTTGAGGATCCCATCTTACTCATAGCTGCTTTTGTAGTTATTTCTTTTTTCTTGTTGTTGTTATGATATAG
Ta_scaffold_1	260141	C	G	TGGCACTAAAAACCACAACGTAAACCATGCAATGGCTTAATCCCATCGTTCTTGAGGATCCCATCTTACTCATAGCTGCTTTTGTAGTTATTTCTTTTTT[G]TTGTTGTTGTTATGATATAGGTTAACATGGAAGCTATTTATATATAATCGATTTTGTATAAAATAGTATATTATCTTCCACCCATTTGGGTTCGTGTGTG
Ta_scaffold_1	269229	A	T	GAATTTCATTTAATAAGAAAATGGAACAAGTAAAAATGGTGTGCAAGGTTTTGAGTTTCTATGATGAGCACTATAGTCACAAGAAATGTGTTATGAGACA[T]TGAAATCAGGCACTATGCATGTTACCAACAGAAAAGTAGATAAGAGGATCCAAACTGAAACAAGTACCTGCTCATCTTCTCTGATCCTCAAATTTTGTCC
Ta_scaffold_1	296158	T	A	AAAAAAACCACAAAGTAAAAATTATTATCACTTGATTTCATGCCACAGCTCGCTTCTTCCCCTTGGCTTTATCTTCTTCAGCCTCCTGTGGAAAGAATTT[A]AAAAAAATTACATTATTCATCATCAGCCAACGGAACAGAGAAGGAAGAAACAGAGGAGAATTGTTTACCATGCAGAGAAGTTCTTGAGAATTCAGCTCAC
Ta_scaffold_1	299357	T	C	GTGTCGGATTGAAGAGCTTGCTGAATAGTGCTGCGTACGATGGCAGAGGCATTCGGGCACGTCCCGGAGTAAAACGTAGCGTTTAGCTGTGCTGATGATG[C]TCCAAACAATGAAGAAGAGATGACGAGAGTGGTGAGGATTATGATGGAGAAACCATCACACGTTGCAGACGGATTTGTTACAGCCATTAATTAGGTTTTG
Ta_scaffold_1	322728	G	A	CATTATCATATATTGTTGTAACACCACACAATCCATCCCTATGCTTCCAAATGCATGTCCAGATAAATTCGAATAACATGAAGGAATTCAAAAGAGCAAA[A]ATAAATAAAGAAGAAGGAAAAAAGTGAAATCACATAAAAAGAAGAGAATGAAGATACAAAGGTCCCATCATCAACTGCTTGTATTCAGCTTTTCTTGAAA
Ta_scaffold_1	326135	A	G	TTGGGTAGAACAAATAAATATTTTAGTAAATTTTTATATTCAGTGGTCCTAAATGTGTCGGAAACCCAACTAACTTTTGATTTTGACAAACGCAAATCAC[G]ATTGGTAAATACAAATTATAGCTATAAATGCCAATCGTATGATCTCTCACCCGATTTATTTAACCGTTATATAACCGGTACGGGTCTCCTATCACCTACT
Ta_scaffold_1	326275	T	A	TGATCTCTCACCCGATTTATTTAACCGTTATATAACCGGTACGGGTCTCCTATCACCTACTATTAGTTTTGTTGTCTTCTATACATTAAAAAAAAATTGA[A]ATGACATTTAAAATCAGTTCTAAAAAATAAAAGGTCAATTTAGTTTAACATTAATTAAAAATTTAAAGATGTTGACAACGATATTTTTACCATTCGTTAG
Ta_scaffold_1	328285	C	A	TTTGCTTTAGCATAAAGTTATGTTTAGAGATGCATATGAATCATGAACGTTCATGTATTAACCATGGCCTGTAGATGTTATGATGATTACATGTCATGAG[A]TCAAAAGTCTCCTTATGCGCTCACATATAACACTTTATGGGGATTGAGAACGTTCTTCTTTTGAGGCAAAATATACGCACTGTTTGGAAAAATAATTTGA
Ta_scaffold_1	346473	C	G	CAATCTATCTCAGCAGTATCCAGTGTGATATCCCAATCAATGCTGTCTGCAGCCGCATCTGTACCATTTGCATTCTCAGATGACTGAATATTATCGGCAT[G]AAGAGCTTCGGAGGCCCCCAAAACACTTAATGATGGAGGGTTTTCACGAATTTCTTTCAAGTTTTGTAGGACAACCCTCGAAGGCTTCTGCAGAGAGATC
Ta_scaffold_1	351384	G	C	TGAAGCAGAAGCAGCGGTGTTTGATATGGAATACACGAGGTGGCTGGAGGAGCAGCAGAGGCTGTTAACCGAATTGAGGGTAGCGACACAAGAGCACTTG[C]CCGAGAACGAGCTAAGGATGTTCGTGGACACTTGCTTAGCTCACTATGACCATTTGATTAACCTCAAGGCCATGGTCGCTAAAACCGATGTGTTCCATCT
Ta_scaffold_1	356555	T	C	TACAGTACTTAATTAGGAAAAATTGTTTGGCTTCTTTTGTTATATGAATGATTCTTAATATATGTTTTTAATTAAGATACAGATGATGATAATAGACAAG[C]TAAGTAGTGTGATCCATATACCATACCTCTAATTCTTCCTTGTGCACGTGAAAATTAAGACTTAGATCTCCGATTCCGGAGACAAGAACATACACACTGA
Ta_scaffold_1	364005	G	T	ATATGTATATGTTATACATGCAATATCAATTTTCTATACATATTTCTGTATCCCCACCACGGCCATAAGTCCAAAATTTTCGATTTTTACATAAAATTAC[T]TTTTATATCATATAAAAACATCAGATTACAATTTCTATCACATAAGAGATAAAGTCTAGTAAACTTTAAAGCTAAAAAACCGAAGATTTTTTTTTGGATT
Ta_scaffold_1	364089	A	T	TTTTACATAAAATTACGTTTTATATCATATAAAAACATCAGATTACAATTTCTATCACATAAGAGATAAAGTCTAGTAAACTTTAAAGCTAAAAAACCGA[T]GATTTTTTTTTGGATTTACACACATATGGTACATGATGTGGTGGCAAAATTACGATATCATTAGGATGATGTATATAAGTTACATTTATCCTGAAATATG
Ta_scaffold_1	364372	A	G	AGGAAAAGTCTGAATGGGTTTTAGATCGACACAGAGTGGATGATTTACAAATAGATGGATCTTATGTACTGGGATGCCACAGCAAATGGAACTGAGAGAG[G]CCTGTACGATTGGGTGGACCAAATGTAATGAGCTGCTGATGAAAATAACTGATCTGAAGAAGGTGAGAGGATTCATGGCGGAACCCTTCTTGTTTTTTTG
Ta_scaffold_1	366973	A	T	GAATTCATAGACCTCGAAACTCTGGAGCAGACCGCCCTGTGGGATGGACCCACACAGACTGTTGAAACTTACGTTGAAATGGTCAGGACGGAGCTTGGTG[T]GCACCGAAGGAAGTTCTCCGAAAATGCGGTTATGGCTCAGGTCCAATGAAACCAAGCTCTTTGCGAAATTTACTTTTGAAAGATCGAAGTGGAAGTTGTT
Ta_scaffold_1	367156	C	A	ATCGAAGTGGAAGTTGTTCCTAGACAAGTCCAGTCTTACGGTTGTCTTGTTATGCCCTAACAACATCGAAGCATCCCCACTGAATTTGTTACCTGACAAA[A]TCAACGTGTTGAAGTCGGTTTTGGATAACGACTTTGGTATTTTTCCTACATTGCAATTAAATCAACATTAATCGAGTTGTGTACAGTAGTATCTGGGCAA
Ta_scaffold_1	383152	T	G	TCGTGGTGATGTGAAGAGGGCGTTGAGAAAACATTTCGATTCATGTGGTCAAATCACGGATGTTTATGTTCCCATAAAGGATCGAGTAGATTATACTCTC[G]GGAGGTTTGTGGCTTCTTTCTCCGATCCAGCTCGATTTAAACATGCTTTTGAACTTTAAAAAACTTGTTTTTGCAGACATGGTTTTATTTATTTTGTGGG
Ta_scaffold_1	427865	C	T	GAGACCCTCGCCAAAACCATCTACGTCTACGCCCCACCACCATCCACCAAAGACGTCCATGACGACCCAGCCTCCCTTCTTCAGCAAGCTCTCTCTCATG[T]TCTTGTTTATTACTACCCTCTCGCCGGAAAACTTCACCGGCGATCCCTCGACCATATGCTAGAGTTGAGGTGCGCTCCGACAGAGGGAGTCCCATTTGTA
Ta_scaffold_1	429560	C	T	TGAGGACAAGTTTTCTTGTGTACCATCAATCTCTCTCAACAATGTCAAAGAACTAAATGGGCCCTTCATTTTTTTCATAATCTAAATGGGCCCTTCATTT[T]TTCATAATCTAATTGGGCCCATCATTTTTTCATAATCTAAATGGGTCTACAATAATGAGCCCAATACTCATAAGACGTGATCAACTCTAGGGTTTCAAGT
Ta_scaffold_1	429746	C	T	TCTAGGGTTTCAAGTTTTCTTGTGTACTCATCAATCTCTCTCATCGTTATGTCAACGTACTAAATGGGCCCTTCATTTTTTTTCATAATCTAAATGGGCC[T]TTCATTTTCCATAATCTAAATGGGCCCTTCATTTTTTCATAATCTAAATGGGTCTACAATAATGAGCCCCATACTCAGAAGACGTGATCAACTCTAGGGT
Ta_scaffold_1	432233	G	C	GAAGAAGAAGAAGAAAGGAGTATCCCTAAGGTAACGATTGATGGGATCTTTCGACGGTCAAAGATGTGTCCCGAAATTCAAATCAGCAACTCCGTCGCCG[C]TCCCTCTCTCTTCCTCCTCGCCTTACTTCTATATGCCTCCTGGCCTTACTCAAGCAGACCTTCTAGACTCTCCCCTTCTCTTCACTTCCTCTAACGTATC
Ta_scaffold_1	432641	A	G	CAATCTCTGAACTGGAAGGACAACGGTTTGTTGCTCATCGACCGGAACAAAATCAAAGCTGAAGATGGGAAGGACCGGTTCGATTTTTCCCCCACTAACA[G]CCACGCATCTCCTCACTTGCTCCTACCATCTGTATGACCCACTCTGCATTATTAACTTCTGGTTTATCTTTAAGACCATCCTGGTCCTGACCCACTCTGC
Ta_scaffold_1	433138	C	T	GGCAAGCCCCATCAGAGTAGCAGTTTTGGAGACGGTCAAGAATTTGGTGAAGATGAAGCAGATGCCAAGAGATGGTAAAGACAGAGCCATAATTAACTAA[T]TGAAATTGAAAAAAAGGGTGAAATAACGATGTGTGATTCGGATTGTTGTGAATGGGTTTATGCAGGAAAAGAGAAGAGACTGTGAAGGAGCCGAGAGTGG
Ta_scaffold_1	436277	C	G	ATGATCTGCAGCTCAAGATCGTGCATTTTCTCCTTCTTCTCCAAAAATTCTTTATCTTCTTCCACAACGGCTGGTTTTGATCCACCCCAATCTTGAGAGA[G]TGACTGTCTAAGCTCCTTGAACAATCTCAGCAGATCTCTACCTCCTCTAGCCGGCTGAGCCACCTCAACCGCAGAGGCTCCTCCGCCTTCGCCAAACAAC
Ta_scaffold_1	443667	T	A	TCAATCTATTTAATACGTGGCTCATATACACAGATCAATAAGTAGGGCAACTTAGCTACTATTGCTCTTTGTTTTTCTTATCAACAACACAGGACTCTAT[A]ATCATGGACATGAGGCCGATGGAAATCGAAAAGATAGAGAACAACAATATTAGGTGTTTCAATATTGTTAGTGGCGGCCATAACTCTCTAATCAACCTTG
Ta_scaffold_1	444059	T	G	GGATACTTGAGTGTTACTCAAGCACACAAAGCTCTGTCAAGTCTTGGAGTCGAAATCTCTCTGGCAGACACAAAAACTCTAGCATTCGTCCGGTTCTGCG[G]TGGTGACGTTAGAATCGACTTCGATTTGTTCTACAGAATGACATCCTACGCTGCGCTCTCTCTTCTCTTGTATCGTCCGAGTCCTAATGTGGCAGTGTTA
Ta_scaffold_1	452658	C	T	TTTAGTACTAGGTTGTGCTATGCGAGAAGAGAGAATGTTGGTTTCGATTGACGATTGTTACCAAATTAGGCCGATGGATTATTACGAGATTATACTTTTT[T]TCTCTTGTTTATAATTTAGTCTTAGTGATTCTTTGTCGTGATATTCCAGGGTTTTGCTGCTCCAAAAGAAGCACAGAGTAAGGCTGCAGAGTTCAATCAA
Ta_scaffold_1	457592	A	T	GCTTTGAGCTGTCCAAACAACACATCTCCATCAATCTCATTCTAACTTAAGCTTGGGTTTGTGTTGCAGGACATTCAACAGGAAGTACCCAATTGCTTCT[T]AAGATACACATTTGTCAGAAAGCACATGTATATTAGAATAGAGAAGTTTTTATATATGTGCAATTCTTGTTTTGGGTCATCGAGTAATAATGTACATAAT
Ta_scaffold_1	470464	C	G	TTTGTCCCTGAAAGCATTTGGTATGGTTTTAACCACTGCAACAGCATCTCGCTTTCTAACTCCCTATCTTTCGGTCTCAGCAAGTTCCTACTACTTTTAG[G]GCTTGCTACATTGCTTTGGTAATATGTAGTATACATTTGTTTCGTCTTTGCTATCTTCTCTCGTACGTTTGCTGCTGAGTGAAAAACCTCTTAAGCCTAC
Ta_scaffold_1	497562	G	C	CAACCAACGCGCATAATTTAGGCGCGTGTAAGCTTACACTATATATCGCACATTACACGCTCACTCGAGCTTCTCCATTCCCAATTGTCTCTGCTTTCTT[C]TTTTTTCAGACTTTGTGAACAAAACAAAACAAAAAAAATTCCGACAAAATTTGAGGTGATTTCTGGCGATGAAGTAAATATGGGTTTCTTCGGACGACTG
Ta_scaffold_1	499059	T	C	GGACACATAGTGAGGAAACAGACGGCTGATATGCTGCGTCGGATGCAAACGCTGGTTCGGCTCCAAGCTCGCGCCCGAGCATCACGTTCTTCTCACGTTC[C]AGACTCATTCCATTCGACAATGTTAACGGTTCCTTCTTCCCCACAATCTTTCCACGCACGATGCGTATCGGAGGCTGAATACAGCAAAGTCATTGCCATG
Ta_scaffold_1	508696	T	A	ATCCCGCCGGAAATTGGCACTCTCTCGATGCTCAAGAACTTCGTCGCGCCCTCTTGCTTCTTCAAAGGACCCTTACCAGACGAGATATCCAAGCTGAAAA[A]TTTGGCAAAGCTGGACCTTTCATACAACCCACTCAAGTGTTCGATCCCCAAATCAATCGGAATGTTGCAGAACCTGAGCATACTGAACCTTGTCGCCGCC
Ta_scaffold_1	526738	C	G	TGGAGAACTGAGTTCTTTGTAATCCGATCAAAGTCATTTTGCAAATGCAAAAGCCAGTCCAGTCCACTTGTTTCCTCGTCTGCTTCCCACGAGCCATCCA[G]AAATTACAATGCAAATAAAAACTGGTACAGTATATATATATGGACAACAGATGTCGCATTCCTTAGTTGCTATTTCTAGATCTCCTTTCATGAAGAGACC
Ta_scaffold_1	528573	A	G	ACGATATGTACATATAAGACGAGCATATGTATAATTTCACTCGGCGACGAAAATATTCGTATAACGCAAGCTTCTTGTAGTATTGTATATAGAAACATAT[G]AAAATATACCAAACCTATATTTGTGAATGATATATGTCTCTTGTTGGTTGTATAAAGGAAACTTGAGGAAGAGACACTATAGAGGGGTGAGGCAACGACC
Ta_scaffold_1	530083	T	A	TTAGTAGGGGTTATTGGTTCTTGTATTTTGGTGGATTTAGAAATCATCTTTGGATTTGATAAATTTATTGATTTCAAAATCAGCAAAATAGAAAAAAAAA[A]CAAATCCATTCAAATACTAAAGGTTAGACTTTGTATTTGAGTCTTTGTATTTTAGTCATGAAAATCCTTTCAAATCCATTTAAATTCAATTAAAACTTAA
Ta_scaffold_1	530215	G	A	TGTATTTGAGTCTTTGTATTTTAGTCATGAAAATCCTTTCAAATCCATTTAAATTCAATTAAAACTTAAATCTTTATAAAATTTAGATTTTAAAATGATA[A]AACCAATAACACTGTATTTCATTATGGATTTTAAAATCATAGAACCAATAAAACTAATAACACCTCCTTAATTTTTCTTTCGTGGGTTCTCTTAAGTCAC
Ta_scaffold_1	532986	G	A	CAATAAATATATATTTTTTTGAATATGTAATCTATAAAGTATCTAAAAAATTGGTGGTTCTAAACCTTGCTTAGCCTGCCTATCCTCTGGACCGGACCTG[A]TTCGGGAATGTTTAAATCGCACCGACTCACTCATTGTGTATATAACGCAGCCTACTTCAATTTCCCGAAAGTCCAGCCCATTTCAGACTAACCCAGGTTC
Ta_scaffold_1	535644	A	G	GGGCGTTCTACAAGGGTCTCTTTCCTTCTCTTCTTGGGATTGTCCCTTATGCAGGAATCGACCTCGCTGCATATGAAACGCTAAAAGACTTGTCTAGAAC[G]TATATTCTTCATGACACAGGTTCGAGCATCAAAGCCTTAGATCCTTATTGTTATTTGCATATGATTGTTCTATGATATACTGAAACAGCTTCAAATTCTG
Ta_scaffold_1	537713	C	T	AAGAAACGAAGGACCACATGGCGTCGTAGTGCGATTGCTTTGCATCCCCTTTCCCAAGTTAATAAGTAATGCTTTCAATCCCAATTTTTTTTTTTTTTTT[T]AATCCCAATTTGATGCTAGCTAGCTCTATATTTTATGAAATGCGAAAAATATCAAAATTAGGCGTAAAAAAATATTTTCTTCTCCTTTTCTACTCCCTTA
Ta_scaffold_1	539740	A	G	TGTTCATTTTAAAGGGCCACTTGAAAAGTATGGTGCATAGGTTAAGAACTTACACGACGGCGACCATACCGAGATCCAAAGCGTACTCTACAGCGGCGGC[G]AAGTACGGTGGCGAGAGAACCACCACCACCACAACGGCGGCTACCAAGGGAGACTTCGTACCCATTTACGTCTCCATCGGAATGATTTCATTGTCCGTTT
Ta_scaffold_1	542449	A	T	ATGCTGCTAGTGAGGCAGATGGTCTCAAGAGCTACCAGGTAAAATTGTTTTTCGCTACAAAACAAACTCTCTTTGTCCCAAATAGAAAAAGCGTGTATAT[T]TTCCCTTTACTTATTATGTTTGTATGTGCGTTGCTGCAGAAGAAGGTGTTCGACCTCTTGTACAAGGTTGCAGACATTTCTTTCTTGAGTGCGTACAAGT
Ta_scaffold_1	543892	A	T	CTTTGCGCTCCCATTTCTTGCGTTTCTCCATTCTCGCTATTCCTTCCTGTGTTCATCATCATCATTCATCATGAATACCAATTCTTGGAAACGTTTTTTT[T]TATATATATATAGACAGAAGGTGAGAGAAAACCGACCTGAAGCATTGCAGCGTTTACAGAGATGTCATCATCGACAGCGATGAGAGTGACAGCAAGTTCA
Ta_scaffold_1	548707	C	T	AAACCAGATCTGGAGAAGAATCTCTATTTTTTCCTTCTCTGATTCAATCTGTGATTGAACAAAAGAGGAAGAAGAAAGAGAAGGAGAGAGAAGCTGTGAG[T]CTGTGCTGAAAAGTTAACGGCGGATCTCGAGATAGAGGTAGAGCTCAGGGGAATTGTGCAGAGGAGGTAAAAAGAAAGAAATATAAACAGAGGAGAGAGG
Ta_scaffold_1	549690	A	T	AATCACGGGGACACTACGAGGAAACTTCATTAAGAAAAATATGTTCATCCTGGTTTATTAATTTATTTAATTTTGGAACTATACATTTTAAAATTCCAAA[T]TTTTATTTATGCTGGTTTGAGATCAAACCTAGAACGCCAAAGCCATTACGGTCAGAAGTCAAAGGTAGTGCAATGAATTGTCACCCACAAAACTCGCCGC
Ta_scaffold_1	552085	T	G	CGTGAAGAGGTCCTATCATGCACACAAAAAAAAAAAAACCATAATCAGAAGCTTTAAGCACCTTTTGGTCAGCAATCAAACGAACAAGTCTATTGCAAGA[G]AGAAATCTACCGAGGTAAGTTCCTTTAGAGAGCAAATCATCAGCTTCTTTGGCTTGTTTGTATGCCAATTCTTCAGTATAAGTAACCACTGCTTCAAGAA
Ta_scaffold_1	553037	G	A	TGGTCATAAACATTTCAAACAACATCAGCTTGTTAGAATCCCCAGAAATCGAAAAACAAAAATCAGATTTTACCTCGGCGAAGTTGTAATCCTACGGCAC[A]GGACATCCACTTTTCGGTCAAAAAATTTGCAGAGTCTATTGCAGTTTCTCACCATTGAGCTAGAGGGCAGGCATGGGAGATGAGAAGAGACTAAATCAGA
Ta_scaffold_1	554535	A	C	TTCTTGCCACTTTTTCTTTCTAGATGCTTGCGCTGGTTTGTCTCCAAGAACTCGATGTTAAGAGATACTACTATGTGTTTCCTTTTTTACGATTTTTAAC[C]ATTGTTACGGAAGAAACACGGAATGGTGAAGAAAAAATGGAAATTAGTTGAGGTTAGTCGAAACGCGTCGAACATAACGTTTTAATTCCAACCGTGTTTG
Ta_scaffold_1	558484	T	C	TTAGGTGGATATTAGATAAGTCACTTCAGCTTAATGCTTTGTCCACTACAGTTTTTCATCCTTTTTGTTGTTGTTTACAGACCTGCAGGTGCCACGGCAT[C]CCATTACGAGATTCAGTGGAAACCACTACAGAGAAGCTGCAATGCTCTGTAACCAATCATGATCTTGGAAAGTATGATGTGATTGAAAATTCTGTGAAAG
Ta_scaffold_1	566452	T	C	TAACATTAACATTCAATATAAAAATAGAAAAAAAAAGACAATTATAGATACTAACAGAAAATAAAATAAAATAAAACCAAAAAATAGTTATATACATTAG[C]TTTGAATATTTCAAGATTCAAGGTGGAAATTTATGAGTGTGATAGGAATTGGTAATTAGAAAGATGGAAAACAATAAAAATTAACATTAACATTCAATAT
Ta_scaffold_1	567373	G	T	CTTAAATGGATAATTTAGATATATAATATTATATATAATATCTTTTCTTATTTGTTTGAATAAACTAAATAACCTTAAATAGATAATATTTGATCGAAAT[T]GAGATAAAACAAAAAATTCAAGATGGGTACATTGAAAAAAAAAACAATCACAAAATATTTAGAACTATATGATATAATAAATATAATATAAAAAATACAT
Ta_scaffold_1	575837	C	A	TGGCTCGAGGTTTCTTATTCGATGCAGTTTCAGCAATTATATAATTCCTTTTATTCAAAATATCTGATTAATTAACATCATTTTCTTCGTGACTTTGATT[A]AGTTATTACTGGATATATGCGTTAATTATGTGAAGAGAATTTTTTAAAAAAATCACACATCAAGTGCATGAGAAATTTGACTGTGTATGCAAATCAAATA
Ta_scaffold_1	577774	G	A	ATTAAAGACATTAGGGCTCATGTGTGTTTTTGTGACCGTGTGAGCTAATCAGCTATTTAAAATAGATCATGCCGTCCAAATAGAAGAAGCTGGTCGTTCG[A]TCACAAAATAAATAACATTTCTTGATATTGTGAATGATGGATAATGATAGGACGGTGTTCTATGGAGAATACATGTGCACGGGACCAGGATCACACAAAG
Ta_scaffold_1	579690	C	T	CGATTTTAGTAGGAGAAATGTTTTGAAATAAAATCAAACTTCACCATATAAAGTAGGAGAAATGTTTGATGTTCTATTAATGTTGATTTGGAATGAGAAA[T]TAATGAAAATTTCATTGCAGGTGAATCAAAAAGGAGGTGCCAACTTCAAGACGATCAACGAAGCGATCAAGAGCATTCCAGCGGGAAACAAGAACCGTGT
Ta_scaffold_1	581542	C	T	TTTTATATTTCTTCTATATAAGAGATGCATGCATTAAAATTGTATTCTCCGTAGAACACCGTCCTGCATTTATATAATTTTAATACATGCATCTCTTATA[T]AGTAATAGAAGAATATAGAAACAGTTCATTATACGACAAAGAGATGCATGCATTAAAATTGATCCAATTAAAAACACAAGGAAAAAAATTGGGATAGGGA
Ta_scaffold_1	581913	T	A	TTGTCACGTCCGCAGGGAATCACGCCCTTTAGTGACGACTAACTCCTTGTTTTTCGCATCTCCACCATGATAAAAGTTGACCGTCAATTTAATAATTTTT[A]TTTTTTTTGTTTCACGTTTTGTTGAATTTAATTTATATTAATGAATATAGATCTATAATGTTTGTTGGTCATATTCTACAGTATATTCGGATTAATCAAT
Ta_scaffold_1	583925	T	G	GGATCTTTCGCTGTCGCTTTGCTCAAAAGCTGGATTTCAACTTTTCCTGAGTTGTTGATCATTTCTTCTCGATCTAGGGTTTAAGGTTGAAATCTTGGGG[G]TTTTTTTTTCTTCAATTGAACTACTGTAATTGATTGTAATCGGAACGGAATTGGATTGAATCTAGGGATTCGGAATTCTGATGTTTTTAAGTTTTGGTTT
Ta_scaffold_1	583982	T	C	ATCATTTCTTCTCGATCTAGGGTTTAAGGTTGAAATCTTGGGGTTTTTTTTTTCTTCAATTGAACTACTGTAATTGATTGTAATCGGAACGGAATTGGAT[C]GAATCTAGGGATTCGGAATTCTGATGTTTTTAAGTTTTGGTTTGAAGGTGGATCCCGATGAAGTGAACGCACTGGCTCAGCTGATGACATGGAAAACGGC
Ta_scaffold_1	588000	A	C	CTCTACCATATTTTAGATGCATACTCTTGACACAAGATAGCAAAACCGTAGATTCATATTCAGGAATATCGAACATCACATTGTAGAGATTTAACTTGAC[C]ATTGTGTTGCAAGAATAGAGATACATGGGCATACAAAGCTGTTCGTTAAACTCTAGTATAAGTTGAACATCCATATGACTAAATTCTACATTCAGCCAAT
Ta_scaffold_1	588166	G	A	AACATCCATATGACTAAATTCTACATTCAGCCAATTTATCCATCCAATAGTCGAAAAAATTATCATCTTCATCAAATAAAATATTCTCATCGTGATTATA[A]ACTAACCTGAATTTCTTCAAATCCAACTTTTTTTATTCCATAAATGTATTTGTGAACTCCACAAAATCATAAATTTCTATGAATTAAGTTGAGTCCAAAT
Ta_scaffold_1	588316	C	T	TTGTGAACTCCACAAAATCATAAATTTCTATGAATTAAGTTGAGTCCAAATCGAAAGCAGAAACCTTTAACCACATATTTTTTTTATATTCGTGATAAAG[T]ACAACTCCAAACCTAATCTTTGGTTGAGAGATAAGAAAAGATCTGACAAAATAGTGAATCTGGTAGATCTACTACAATATGTTAAATTTTGGTCAAATTT
Ta_scaffold_1	591616	A	T	TCAAGACCGGCACGAAGCTGCAACAGCCCAGTTATTGGCTTCAAATGCTTTGGACCATCATCCCATTTCGGCCTTTTCAGTATAAAAATTAAAAAAAAAA[T]GGCTTAATTACAGATTATGAATCCAAATTACAAGAAAATCAGCTTTATAAAAAAAAGTGAGCTTTGTACCATCCAACAGCTCCGAGAAGAACAGCGTCTG
Ta_scaffold_1	597057	C	A	TCGATATGAGAAGGAGCGATGTTTTTAAGACTCTGTATGGTTTTGTTGATGGAGTGAAGCATCGATCATCGTTTATCCGTTTATATAGAAAGAGCCACTC[A]GCGATTAATATACCTACTTAAACGATAAATAGAAACGAATAAACGATCTTTCACACACAAGAAAAAATACATTCAAATCTTTGTAAATTTGGTCAACTGT
Ta_scaffold_1	606020	A	C	TTCATGATCTTAGTCTCTATTATCTTTTGGTTTGATTCTATAAATGTGTAAACATTCTATGTTAGGCAATTATTTTTTGTAGTCGTTGATCCAGTGATTT[C]TTTGCCGTGTCGATGCATAATTTTTTGTTTTTATTATTTTTATCTAAAATATGCTTCTAAATAGTAGTCGGAGTTGGGTTTCTCCCAAACCCATACTAAT
Ta_scaffold_1	609404	T	A	TCTCTGCATAGAGACTGTAGAATCCACTCTACGTGGTCAAATGTGATTCATCGTTTTTTTTAATGCAAAAATCAATTTTTTTAAAAAAAAGTTAATAAAA[A]AAATTAAGAGCTTTTGAGCAGTTCTGCGTTATAATGCTTGTAGAGCACCTCCAACCATAAGCCTTTTATTTTGGATCTCTAAAAATTTTTTTTTATCAAT
Ta_scaffold_1	609415	C	T	AGACTGTAGAATCCACTCTACGTGGTCAAATGTGATTCATCGTTTTTTTTAATGCAAAAATCAATTTTTTTAAAAAAAAGTTAATAAAATAAATTAAGAG[T]TTTTGAGCAGTTCTGCGTTATAATGCTTGTAGAGCACCTCCAACCATAAGCCTTTTATTTTGGATCTCTAAAAATTTTTTTTTATCAATATAACTGAAAA
Ta_scaffold_1	611050	G	A	AGCCTTAGATTTAGCTCCAGCTTTAGGTTTAGTTCCAACCTTAGATTTAGCTTCAGCCAGAGATGCACCACCGTCCACAGTCGAGGGTGCATCATCAGTC[A]AAGGTGCACCATCACCACCAGCTGCAGGTGCACCACCAGCTGGAGATGCATCACCAGAGGGTGCACCACCACCCGTAGCAGCAGGTGCACCATCAGCCGA
Ta_scaffold_1	611092	G	A	AGATTTAGCTTCAGCCAGAGATGCACCACCGTCCACAGTCGAGGGTGCATCATCAGTCGAAGGTGCACCATCACCACCAGCTGCAGGTGCACCACCAGCT[A]GAGATGCATCACCAGAGGGTGCACCACCACCCGTAGCAGCAGGTGCACCATCAGCCGAAGGTGTACCACCAGCCACGGGTGTAAGGGTACTACCAGCCAA
Ta_scaffold_1	611242	A	G	ATCAGCCGAAGGTGTACCACCAGCCACGGGTGTAAGGGTACTACCAGCCAAAGGTGCACCACCAGTCGCGGGAGCACCAGCTGCAGGGGCACCATCAGCC[G]GAGGTGCACTACCAATAGGAGATGCACCACTACCACCTGCAGCTGCTGGTGCACTATCAGTCGGGGGTGCACCATCAGTCGAAGGCGCACCACTAGCCGC
Ta_scaffold_1	611306	G	A	GTCGCGGGAGCACCAGCTGCAGGGGCACCATCAGCCAGAGGTGCACTACCAATAGGAGATGCACCACTACCACCTGCAGCTGCTGGTGCACTATCAGTCG[A]GGGTGCACCATCAGTCGAAGGCGCACCACTAGCCGCGGGAGCACCACCAGCTGGAGGTGGACTATTGCCTGCAGCCATAGGTGCACTATCAGTTGGAAGG
Ta_scaffold_1	611404	A	G	CGGGGGTGCACCATCAGTCGAAGGCGCACCACTAGCCGCGGGAGCACCACCAGCTGGAGGTGGACTATTGCCTGCAGCCATAGGTGCACTATCAGTTGGA[G]GGGCACCATCACCAGCCACAGGGGCACCACTAACTGGGGGTGTATCACCAGGCGGGGGTGCACCACCGTCTGCCGCTGCAGGTGCACCATCAATCGAGGG
Ta_scaffold_1	617668	C	T	CAACCTCCAACAATGGGATGAGAAAAGGGAACGTATTGAGAACAGAAAACATCCTTCCCTCTCTCTGTGACTGAGGCTGAACTGCTTCGTTTTGAAATTC[T]TCGCTCATATATTCTGATCGGAGGGTTGTGGTTTGGTGATGGGAAGAGAGAGGGCTTTATGAAGGATTTGTGTGGTCTACTACGTGCACGCTACACATGC
Ta_scaffold_1	619501	G	A	TATCATGTTGCTCCATTCAGCCCTACCAGGAGAAAAACGCCGGCGGTTTCTTCTCTTTCTTCTTCCCGGCTGGTTTATCTGCTGGTTTATCTGTTGGTTT[A]TCTGTTGGTGATCCACCTGGTTTATCTGTTGGTGCTCCCCCTGCTGGTTTATCTGTTGGTGATGCACCTGCTGGTTTATCAGCTGGTCCTCCAGCCGGCT
Ta_scaffold_1	621415	T	A	GTTGCTTAATTTTGATTTATATTACATGATGGGATCGAAGGTTTACGTTGTTTTTTATTGGTGGATCCGATGAAATCAATATGTTAGGTGTTCGAACAGC[A]ACAGACTATGCTTTTCATGTGGAACCAGTTAGGTGTTAATTGTTAAAAAGTATCTCAATTTCCGACGTATAATCCCTAACGGCTACGAAACATGATGGAA
Ta_scaffold_1	622579	C	G	GCCAAGGGTTATACCGGCGACTACCAAGAGAGATAATGCAGCCCCGGCGGTGAAAACCGCCTGAATAATCTCAAACATTTGGGGTGAAATGTCAAAGGCT[G]AGATTTGTGATTGAATTGGTTGTGGTTTTGTGTTGGGAGGAGAGGTGGCTTTTATGAAGGAGTTTTGGAAGTCTACGTGAACGGTACGGTATACATTTAT
Ta_scaffold_1	626256	A	G	CAGGAATATGTAACGTCCCCTAACATATTTAGAAATAGGATGCAGCCACAAATCATCAATTTATGCGTTAGTTAATCCGTTCATTCTCCCACCTAATATA[G]ACTTTAAATTTGTAGACATTTAGTAAAATCTTCTATTAGTGTCTAACGAATTGTCTAAAATATTTTGAGCGCATGTATAATAACAATATAAAAAAAAATA
Ta_scaffold_1	637900	C	T	TCAACGGAACTGAGATATAGATTACAACATACATATAAGAAAAGAGTGTTTTGGAGGGAGAATTCTCACCTCCGGGAAGAAAGTAGATTCTGGAATCCCA[T]GTCTTGTTACGCAGATACTCACCACTCCAAGACCCATTCTTCTCATCAACATAAACCCATATTGATATCTCACCTACAGAGCCCCTTTCATGGAGAGCTT
Ta_scaffold_1	638387	C	T	CAAATAGCGCTTCTTGTGCGGTGTCATCCACTACGATAGCAGTGTGATTTCTCGACTGCAAACACTGAATAACCCTGCGCCACTCACTCTCTGGGCTTTG[T]TTTGCGATTATTAAAAAATTTGATGGTCCCCTCTTGGCTGCGCAAATAATCATATCCACAGGCATTTTGAAAACAGCCGTTTTGTCACCGCGTTCGGGTA
Ta_scaffold_1	638476	C	A	TCTGGGCTTTGCTTTGCGATTATTAAAAAATTTGATGGTCCCCTCTTGGCTGCGCAAATAATCATATCCACAGGCATTTTGAAAACAGCCGTTTTGTCAC[A]GCGTTCGGGTATGTGGTACTTGATTTCGGCCTCCCGCATCAGAGCTCTGCCGTGGTTCATACGGTCACCATACGCCTCGAAGTTCGTGTACCCAGCAAAG
Ta_scaffold_1	638483	G	C	TTTGCTTTGCGATTATTAAAAAATTTGATGGTCCCCTCTTGGCTGCGCAAATAATCATATCCACAGGCATTTTGAAAACAGCCGTTTTGTCACCGCGTTC[C]GGTATGTGGTACTTGATTTCGGCCTCCCGCATCAGAGCTCTGCCGTGGTTCATACGGTCACCATACGCCTCGAAGTTCGTGTACCCAGCAAAGCCCAATG
Ta_scaffold_1	638623	G	C	CTGCCGTGGTTCATACGGTCACCATACGCCTCGAAGTTCGTGTACCCAGCAAAGCCCAATGTCGGAAGCGCTTGTTCGATATTACGACGAAAATAACAAA[C]ATCGGCATCATCAGGGATTGGGTAGTCGTCCAAGTTCCAGAAGACTTGTGTATCCTCTTTATGCTGTCTGTGGACAGGAGGCTCAAATACGTATGCTTCA
Ta_scaffold_1	638631	T	C	GTTCATACGGTCACCATACGCCTCGAAGTTCGTGTACCCAGCAAAGCCCAATGTCGGAAGCGCTTGTTCGATATTACGACGAAAATAACAAAGATCGGCA[C]CATCAGGGATTGGGTAGTCGTCCAAGTTCCAGAAGACTTGTGTATCCTCTTTATGCTGTCTGTGGACAGGAGGCTCAAATACGTATGCTTCATCGAATAT
Ta_scaffold_1	638633	A	G	TCATACGGTCACCATACGCCTCGAAGTTCGTGTACCCAGCAAAGCCCAATGTCGGAAGCGCTTGTTCGATATTACGACGAAAATAACAAAGATCGGCATC[G]TCAGGGATTGGGTAGTCGTCCAAGTTCCAGAAGACTTGTGTATCCTCTTTATGCTGTCTGTGGACAGGAGGCTCAAATACGTATGCTTCATCGAATATCA
Ta_scaffold_1	657957	T	C	AAGTTAAAGGTTGACTAGCTTTATAAGTTTTTGATTAGGATCAGATTTGGTATTAATTATTTGGTACTCTACTAATAATTTGATCCAGATTTTGTCTATC[C]TTAATATTATTTGACAAACATGTTTAATGAAAAAAATTGATGTGTCAACACCTAAAGAAAAGTTAGTGCAAAACAATGTCACCTCATAAATGTGACATGG
Ta_scaffold_1	659962	C	T	TTTAATATTACAACTACTTAGGTCTACTAAAAAAATATACATGTATATGCGTGCGAAGCAAAAATAAAATTAAATAAATTATTATATATTTAATGTTTTT[T]CATTTATTTAGTTATCATATTTATATTTTTATCTAAATCAATATTTTAAAATCTTAATTATTATTTTTATATTTATTTTCTATTAAAATCTATAATATTT
Ta_scaffold_1	660070	T	G	TTAGTTATCATATTTATATTTTTATCTAAATCAATATTTTAAAATCTTAATTATTATTTTTATATTTATTTTCTATTAAAATCTATAATATTTTATATTA[G]ATTTATCGTTATTTTCTATTATTAAATATTTATAATTTTATTATTAATACATTATTAATTATATACAAATAAAACAATTTCAATACTATATTAATCATAA
Ta_scaffold_1	660136	C	T	TATTTTCTATTAAAATCTATAATATTTTATATTATATTTATCGTTATTTTCTATTATTAAATATTTATAATTTTATTATTAATACATTATTAATTATATA[T]AAATAAAACAATTTCAATACTATATTAATCATAATTAAACATATCAAATGTTTTATAGTCTGGCCGATCACCTAGTTCATTTTATAATTGATGGATGCAA
Ta_scaffold_1	666510	A	G	TGGCGAAATTGCAGAATTGCAGAATATACTTATTGAAAATATTTTACTTTTTATTATATATTATAAAAAATATTAATAATTTAATTAATTATTATAAAAT[G]ATTTAATTCTAATTGTAATTTTTTAATAATTTATTTTTTAAAAAAATATTGCAAACCTTAAATAATAGATATAACTTTATTATTAAATAATTTTTTGTAA
Ta_scaffold_1	678095	G	A	GTGCCGGCTAGAGAATATGAGGACGCTTTGTGTCGCTTGTCATGCCGATGTCACTGCAGGTCAATGCGCAGAACGTAAACTGATACGGTCCAAAGCCAGG[A]AGCAACTCAAAAACACTTTAAAGGAACTCGGAAACAATACAAACCAAACAAATCTCTTGGCTGAGGAAAGAAAGGTATGATTAAAGAGACATGTTGAACT
Ta_scaffold_1	704302	T	C	GAGAGAGAGAGAGAGAGAGAGGGAGGGAAGTCGACAATCAAGAACTTTAGCGAGAGAGATTGAGATCGATGTGGACCACTAAGATTCAGTTATTAATTAA[C]TCGGATTCGCTGATAAAAAAAAATAATAAAGCACTCTAACAAATTTGGATTGCATTTATTTTAACTTTTATGTACATAATCTCAAACTACATGAATACAG
Ta_scaffold_1	725791	T	C	GCTTACGTACTTTTTCCAAGCTAAGAACCATTTAAAAAATTCTAAATCTTTGGACTAGAAAAATTACACAATTAATTGGTGGTACGCGCGTGAATTTCTG[C]TTCGTGTTTCACTTTATATATAAAAAAAAATATTAAATAAAAGAAATATATCACAGTGCATGAAATTATCGATTTTACGTCGGCAATAAGTTCCTCATAC
Ta_scaffold_1	747420	A	G	ATTAGCTCTAAACGTCTCCAATTTACCATTCCTAGTAATCAAAAACTGTTTGTCTGAGGGCAAGTATGGCTTTCTTTTGCTCGGATCACCAGATTCCCTG[G]GTAAAAAAAAAAAAGGAAAAGCCATGAGCTGCTTGTACTGTTTCCCGATTTTTATCTATGGGTCATACCAAAAGCGCGAGTAACAATCATCCCAAATCAT
Ta_scaffold_1	753762	A	G	ACATCATTAAATTCTTCAAAATTTATTTACGACCAAATGTATTCAAATAGTTTGATATCATGTTAATCTAATCAATTTTTAAACCAATTCAAATTTAAAT[G]CAAATAAATACGAAAATAAAACAAAAAGAATAAAAAACATATTTTTGGGTTTTTCTACTTCTGACATTTTTTACTTCCTGAATTTTATTTTGTAACAAAC
Ta_scaffold_1	753826	A	G	AATCTAATCAATTTTTAAACCAATTCAAATTTAAATACAAATAAATACGAAAATAAAACAAAAAGAATAAAAAACATATTTTTGGGTTTTTCTACTTCTG[G]CATTTTTTACTTCCTGAATTTTATTTTGTAACAAACAAATTAACCTGAAAAAATATTAAAATAATAATACGTTAGATTCATGTTTCAATTATTTTTGTTA
Ta_scaffold_1	754021	T	C	TTGTTATTATTATTATTATCATTTTCTTTCCTAATAAAAAAATTATTATGGAAACAAATTGAACATAGAAAATCTCTAACGACTAAATGTATTTAAATGG[C]TGGATATCATGTTCGGTTAGTTTCACATCTAATGCAAATCTAATCGATTTTTAAACTAATTCAAGTTTGAATGCAAATAAATACGAAAATAAAACAAAGA
Ta_scaffold_1	756429	T	C	AATATACACGTTTTAAGAAACGGCAGAAGAAGTGTACGAAGTTTCAATGTTATTCAAAACAGTAACGTTATAAATCCAATTCAGATGGGACAGATAGTTG[C]CGATGTGTATGAACAAAACGCATCACACTAGTACAAACCAAATTAGGACAAAGTGATGAAAGAAAATTTAATGACCAAAGTAGACAAACAAGTCGCAAAC
Ta_scaffold_1	756815	A	G	CGATGCGGTCTAGGGTTTTCCTTAGACATAGAAACCACGACGGCTCTGATTCTGCGACTCTCCTCCGTCTCCTCCTTGATCGCCATCGGACAAAATTCAC[G]GGCGGATCAGAAAAACGCGAAGCAATTTCAGTAAACAAAAACCAAAAATCAAACATGACGATCTCTTCTTCGATCCAAAAGCACAGAAAGGAGAATGATC
Ta_scaffold_1	766662	T	A	ATCTGCTAATGTAATTTTATTATTCTTTTAGTGTGATTCTACTGCAAAAATATGCTTCAATTGTATTAGTATGTAACAAACAAAACATTAGTTTTCACAA[A]TTGGATTATCATTTTCAAAAAATTCGAGATAACTGTTTGTTTGTATACAAAATAAACAGATGTTGCTTTAGCTTTGTTTTCGAAAGAAATTTTTTTTTTT
Ta_scaffold_1	766664	T	A	CTGCTAATGTAATTTTATTATTCTTTTAGTGTGATTCTACTGCAAAAATATGCTTCAATTGTATTAGTATGTAACAAACAAAACATTAGTTTTCACAATT[A]GGATTATCATTTTCAAAAAATTCGAGATAACTGTTTGTTTGTATACAAAATAAACAGATGTTGCTTTAGCTTTGTTTTCGAAAGAAATTTTTTTTTTTCT
Ta_scaffold_1	767010	C	A	TAGGAGCTGGCGAATTCGGTAGATAACACATAAACATGAAATGATTTAACAATATCGTCACCTACCACGATGTTTGAAATTGCGTTTCTGGGGTATCGAA[A]TCGAATTGATAACCATGAAATCATTATCTTTCACCACCAGACTGAAGACATATTTTGAAAAAAATGGGCCGAAATATTTTATATAAATAGAGGACCGCAA
Ta_scaffold_1	767072	A	T	TACCACGATGTTTGAAATTGCGTTTCTGGGGTATCGAACTCGAATTGATAACCATGAAATCATTATCTTTCACCACCAGACTGAAGACATATTTTGAAAA[T]AATGGGCCGAAATATTTTATATAAATAGAGGACCGCAATCATGGGCTTCGTCTGCTTGGGCTCAAGGCCGTGCCTGACTATAATATACGAGTCTCTCTCA
Ta_scaffold_1	767708	A	T	GGCTCTGTTTCTTAGTATTAACTTTAATTTTGCATACAAAATTATTAAATTATAAATACAAGTGTTAGTTTTAATCAAATGACTATTATTATAACAACTT[T]TTGTCTTGCACGAGGAAAGCTATATTTTGACTAAAGAACAGTGACCTAATCAGATATATGTATTTCAATAAAGCGAAAGGGCTCTCTCTCTCTCTCTACT
Ta_scaffold_1	767737	G	A	TTGCATACAAAATTATTAAATTATAAATACAAGTGTTAGTTTTAATCAAATGACTATTATTATAACAACTTATTGTCTTGCACGAGGAAAGCTATATTTT[A]ACTAAAGAACAGTGACCTAATCAGATATATGTATTTCAATAAAGCGAAAGGGCTCTCTCTCTCTCTCTACTATTTCAATAGAGTAGGAACTGCCTGGAAC
Ta_scaffold_1	767789	G	A	ACTATTATTATAACAACTTATTGTCTTGCACGAGGAAAGCTATATTTTGACTAAAGAACAGTGACCTAATCAGATATATGTATTTCAATAAAGCGAAAGG[A]CTCTCTCTCTCTCTCTACTATTTCAATAGAGTAGGAACTGCCTGGAACTTCATCCAGAAGCTCGTCGTCTTCCTCTTCGTTGATCACTGCAACCGAACAA
Ta_scaffold_1	768046	C	G	TAAGAATAACGTGGAGATACGCTACACAATGAGTCTTGCAATGTGTTGTAAAAAGTTCCCATTTCAGTTCAACATGTCTCTTTAATCATACCTTTCTTTC[G]TCAGCCAAGAGATTTGTTTGGTTTGTATTGTTTCTGAGTTCCTTTAAAGTGTTTTTGAGTTGCTCCCTGGCTTTGGACCGTATCAGTTTACGTTCTGCGC
Ta_scaffold_1	772401	A	T	CATCATGTTGTTTTTTGCATTCTTCGCCAGCAATGTACGACTTCTTTTTGCTTTGGTGTGTAATGGGTGGGTAGTTTTTTCCTCGCATTTACACACACCA[T]GTCGTTTCGGCGTCTTCTGTAACATGGTTTGTTTTTCATTTTAACCAAAGTGCGACATGGCTTATCAGACCCAAAAAAAAAAAAGTAAAGAAGATACGAG
Ta_scaffold_1	792307	A	G	ATCCATTTCCCACCAACCACGTAGATGGGAGCTTCTCAAGGCAGGAGAACAAACATCAATTATCCTCCCAAAATGGAGGAGACATGTCATTAAGTGGGAG[G]GACATGGTGAATATGCATGGTTCACAGAGTAAAGATATGGGTGCAAAACAAACATCTGACGCTGCTTCGTTATTCTCCAAAATGGCGCAGAGCAATCATC
Ta_scaffold_1	792330	C	T	GATGGGAGCTTCTCAAGGCAGGAGAACAAACATCAATTATCCTCCCAAAATGGAGGAGACATGTCATTAAGTGGGAGAGACATGGTGAATATGCATGGTT[T]ACAGAGTAAAGATATGGGTGCAAAACAAACATCTGACGCTGCTTCGTTATTCTCCAAAATGGCGCAGAGCAATCATCAAACCTTTGGTCGCTCTCTTCCG
Ta_scaffold_1	792346	G	T	GGCAGGAGAACAAACATCAATTATCCTCCCAAAATGGAGGAGACATGTCATTAAGTGGGAGAGACATGGTGAATATGCATGGTTCACAGAGTAAAGATAT[T]GGTGCAAAACAAACATCTGACGCTGCTTCGTTATTCTCCAAAATGGCGCAGAGCAATCATCAAACCTTTGGTCGCTCTCTTCCGTCAAACAACCTTCCAA
Ta_scaffold_1	792377	T	A	AAATGGAGGAGACATGTCATTAAGTGGGAGAGACATGGTGAATATGCATGGTTCACAGAGTAAAGATATGGGTGCAAAACAAACATCTGACGCTGCTTCG[A]TATTCTCCAAAATGGCGCAGAGCAATCATCAAACCTTTGGTCGCTCTCTTCCGTCAAACAACCTTCCAAAAGATAAATCGCCTCACGATGAACATATGGC
Ta_scaffold_1	793416	C	T	GCCCACCAATCAGATCAAAGAGAAGGCTTATATATACAACACAACTTATGCAACAACTACTTAGCCCCCCTCCTGCAACGGTGATATCCTCGGTTGCTAG[T]TCAAATTATGAGTTTGTTGCATATACTACTGCAAGGGCTGCACTAGGAGTTGCATGTAGCTCCACTTCTACCGACAGTTCGCCCACGAACAATTCAACCC
Ta_scaffold_1	795207	A	G	AGAAGTATTATTGAACCTTTTGTCTTAGGATCTTACCAAATGCAGAGACATTCCAAAAATTAAACACAGGGACGCCACCGCAATCTCCAGCATCATTTGA[G]TCCTCCATAGAGCCAGAAAACTGTATAAGTGAATCGCTACTAGGCTTCATATAACATCTCAGAGATCTACTTGCATTCACCATCTCAACAACAAGAGCTA
Ta_scaffold_1	795564	T	G	AGCATAGAAACAGAGACATTGGTAAGAATGAGAATGAATAGAAGACGAGGGAGACTTGAAAATGCAAATGAATCTTCTCACCTGTTGCTTAAACAGCTTC[G]TCAAGGCTTTCTTCTTGATATCAAACATGTCACTCAACACACCAAATTCCATCATTGGGATAAACCTATTGCCATGAAAGCACAAAATGGTATGAATCAA
Ta_scaffold_1	795695	G	A	CACTCAACACACCAAATTCCATCATTGGGATAAACCTATTGCCATGAAAGCACAAAATGGTATGAATCAATCACTCATCATGAATCAAACACCAGTCAAA[A]CAAAACCAAATTCCTAAACGATTGATTTTGCGCATTCTAAAGCATGAATAGGGAAAGAAAACTGAGTCATATACAAAATAAAAAGCAGTGCTCCACACTT
Ta_scaffold_1	795745	A	G	CACAAAATGGTATGAATCAATCACTCATCATGAATCAAACACCAGTCAAAGCAAAACCAAATTCCTAAACGATTGATTTTGCGCATTCTAAAGCATGAAT[G]GGGAAAGAAAACTGAGTCATATACAAAATAAAAAGCAGTGCTCCACACTTTTGGGACAGATATGAATTGACGAGCGAAATAGCGTGAACTCTTGCGCCAG
Ta_scaffold_1	804277	A	G	GCGGACGCAGGAGCAAATCCGAGGCTCGGGTCCGGGAGCAAAAATGTGAGGCTCGGGTCCAAAGCAGATGGCTCCCTAGATCAAAACTCTCTCCCGCAGG[G]AGAAGGTTACGCTCCTTGTGTGGGCCCACATAAACATTAAAACGACACCGTGTTATATGATTTGCAATAAACAGCCACTTTTGAATAGTTAATGAACTAA
Ta_scaffold_1	811799	G	T	TTTCATTTAATATAAGCGTCGTTGTTATAATTTCAAATTTCAAAAAGGTACTTACAAGTTCACACGGAGAGCTACAATAATGGAAAAGCTGACTCAAGAA[T]GGCTAGAAAAGAAACAAGAGTCACGGAACAAGTAGTCACTTTCAATCTCAGTATACAGTACACTAGTGTCTGCTTGCATCTCTCTCTCTCTCTCTCTCTC
Ta_scaffold_1	814655	G	A	ATATTTTATATAGCATATATATGATTCTGATTCTTTTTCGATGAATCTTTCGCTTCCGTATATTCAGTTATTGCGCAAAGATCCGTTTACGATCTTTACC[A]GACATGTGGCTATGTCAAGCGTGCAGATCCTCAACTCGTGTCTTACATATTTCGAACAAGAAGAAGGCTTTATCAACCGATTATATGTTATCCAGTAGTG
Ta_scaffold_1	826018	A	T	GTAACAAGAACAATAACCGCGAAGAAGGTAAAACACAACTATTAAACTGGTTTCATCTTCTTCTTTCTTTTTTGCATTTCCTCAAATTTAATTGATCTTG[T]TTGATTCACAGGGCACAGCGACTCCACCGGTTAAGCTACTGACAAGAGTTGAGCAGCTCAAGCTTTTGACCAAAGCCGAAAAGGCTGGACTTTTGTCTTT
Ta_scaffold_1	827381	T	C	GATTAAGATTGAATCAACTTACTTCCGAATTCATTGATAACTCAGATACTCTTATGCATTTCGACCAAAGATTCGATAAAGACATCTGTTTTATCGACCA[C]AAATTTTTACATCGACACAATTTGTAACCATTAATTAAAATGCTGAAGTTTTGCACAAGCGATGAACTATTGAAGAATTCAACATTTTTAAAGAGGTATT
Ta_scaffold_1	830154	T	A	GTCTGATTGGTAATCAAAATTACAATTGTTGACAGCGTTTCAGACAAGTGAAACAGTTATTGAATACCGTGACATCTTAGCCGTATATACGGTAATTAAG[A]ACTTAAAATGTAGAACTAACAAATTCTACATAAAAAAAAAAACTCGCCTTAAATTAAATCCACACGGCAGTACAGTAAGAAAAATCATTAATTGATACAT
Ta_scaffold_1	830291	G	C	AAAAAACTCGCCTTAAATTAAATCCACACGGCAGTACAGTAAGAAAAATCATTAATTGATACATCAGCCTATCGTCATTCTTCTGACAAGTACAGTATAT[C]TATTTTTGTTCTCAAAATGTTCACTGGAATTCTTATGAATTTCGATATATATAACACATCTGCTATTGTGATTGACTGATAATGTGCAACTAACATAAAA
Ta_scaffold_1	831925	C	T	AAAGCCATTGATTGGCTCTTAGAAGCTGCCAAGAACGACGTCGAATTGCTTCCTCCTTTGCAATTCCCACCTGGTTTTCACCCTAATCTCACCGCCGGCG[T]CGGAGAATCTTTTCCCGGGGTCTTCGAAAGTTTCGATCTTGGAAGCGGCTCGTCGAGAAATGATACGACACAGAGAGAAAGTTTGGATCTTGAGAGAAGG
Ta_scaffold_1	834295	C	T	AATAATCAATCAAAAATGGAGGTGCGGGGAATCGAACCCCGTGCCTCTCGCATGCGAAGCGAGCGCTCTACCATATGAGCTACACCCCCTTTTTGATATT[T]TCGGTCATTAAACAATCTTGATTACAATACTATTCGGAGTTTATCCGCCGGTTGGGTCACATGGGCCCCACGGGTACGAAATGTCTCATATTCCTTAGGT
Ta_scaffold_1	834548	C	A	AACCCTTATATCTTGTTTACAATATATTTTTTCCAGGTACCTCATGGAGTTGTTGTCTTTAGCTGGACAAGGACGGCATGTCGGAAATATTCGTGTGTGC[A]TACCAAACTGAACCGCTCAAAAGATTGGTTTCGGTTTACACAGAATTAACTGTTTGAAAATGTAATTCGATTTTTGGTCAGTTCGGTTATGAATACTAAA
Ta_scaffold_1	835530	T	C	ACAAATAAAAAGCGTGTTATATTACCTATCAATTACTCTTACTAAATGTTTCCTCTTTGTCTTCTTAGGTTCAAGAGATTGACAAACAATATGAAAAGCT[C]AATAAGCTTCTTAAGAAACTTCAGGTATAAACCAATTACTATTTTTTTAACCTTATGCTATTTTTTTTTTTTTTTGATATGTGGTACTATATATAGCATG
Ta_scaffold_1	839259	T	C	CTGCTTTAGCCTTGCAATGTTTTCAAGAGTTATGAAATGGCTTGGTTCGGCCGTCTCAACGCCCTACAAAACCCAACTAACTAGTGAGTAAAGAAAGTTT[C]AAGTAATTCAAAGGAAGAAAAAAGGAGAGACAAGGATTTCAGTTTCAGACAGACATGTGCTCTTGCGAAAGCTTCTGCGGCAGCGAAAGCAAGGTTGATG
Ta_scaffold_1	841816	T	C	CAAGGAAAACTCGGTTTCAAGATGTTGTAATTTTCAATGTAGTGTCGGATTATACCTCTCGACCAATGTAGTTCCATATTCTAGCAGAAGAATCACGGGA[C]GGATCAAAACTTAACACTCCTCTCTTCTTGAGCAATTCAACGGTGTTGCTTAGGCCAGAACCAAAGTATTTTCCGTCGTACTGCAAACTCAATGGGTGCT
Ta_scaffold_1	855357	G	A	TTATATGTTTTTTGGCGTGTCAAGGCACTCTATTTATTTACTATAAATTATACTAGAAACTACCCCGACTATATATTATTCCAAGTAAATGCAACAAAAC[A]AAAATCAATAAACTACGAACTTCATGTATTTGAAATTAAAGTCTTCGTATATATTCCCGTATTTAATAAATAGTGTGCTACCATGACCTTTGACGAAGAG
Ta_scaffold_1	856695	T	C	CACTTTGTCCCGTGAGTTGTTAGGTTGTGTCTAAACACGCTTTTTTTTTCTTTTTTCTTTTTTTCCTAAGTATATAACCCATGATTTATATTATATTATT[C]GCGACCTTATGGTTCTTTTATGAAATGTTTTAGCTTAATTAAAATCGGTTTCTCTCTATAAATATAACAGGAGATGGATTGCGCGAAAAACAAAAAAAAG
Ta_scaffold_1	858921	C	T	AGCAGCATGGTCACGTGTGCCCATTCCCTGCCGTTAATCTGCCACACTGCCTTCCGTCTCGCGTGCGGTGGGTCCCATCGTCTCCTTCCTTCTTTCTACC[T]CTCTATAGTCGCCGCACTGTTGAGACTCGTGACGCCGCCGTTTAACTTCAGACGCTGCCGTTATCTACATTTTATTTATTTATTGCTGTTTAAGATTTAA
Ta_scaffold_1	859508	C	G	CTATTTGTGAATATTATTTTCTTAGTCCGTTGCTGAATAAATAGCACACACTTGTGAAATGTATATGTAATATCTGTTCTCTCTAATTTACGGTTGGTTA[G]GAACACTTTTTTGTTCTTCTTTCCTAACGCAGAAAAGGATGTCATTACCAAGACAATCTTCTATTTCAAGTCTTCAGTTTGATGAAATAGAATGATAGTA
Ta_scaffold_1	860536	T	G	CTCGATTCGATTTCTCGCAATTACGGCGATACATATTAGTTCTTCCTCCGCCGTTGTTTCAGGCGAAGAAGTGGTCTCCGATTCAGTCGTGGTTTCCTTT[G]ATCTTCTCTGCAGGCGTAAGCTCTGTCATGGATCCGTCGTACCAGCGTGTTGAGCAGTCTCTGTCTCAGGTAACTCTTCCTCATAACGACGTCGATGGTG
Ta_scaffold_1	863340	A	G	ACAATTTTGTTTTGTGTTTTCAAGATTAATTTCAACTAGACGATTTTTCGTTAGCTAGGTTTTTTCTGCTACTTTTGAACTTTGTAATACAGCTAATCAG[G]AGATCAGTGTTAACGCCGAGGTATTCTAAATTTGGAAAATTATCTAATAAATACCAAATACTATATATGATCAAAGCAAACTGAAATATAATGTGAAAAT
Ta_scaffold_1	863909	T	C	ATTTATACTTGTGACGTAACAACATCAACACAGTTTTAGTGGGAAGATCTCTTGTTATTTTTTTTGTTTTTTTTTAAGTAGTAGTAGTATAAACAGAATA[C]AGAAATAAGTAGTAAGATGGCATATTTGTATTTCCATAATGGGGTACTTTGGTGACCATAAAGAAACCCATAATGTAATGCATTGATGTACATATCAAGA
Ta_scaffold_1	863920	A	T	TGACGTAACAACATCAACACAGTTTTAGTGGGAAGATCTCTTGTTATTTTTTTTGTTTTTTTTTAAGTAGTAGTAGTATAAACAGAATATAGAAATAAGT[T]GTAAGATGGCATATTTGTATTTCCATAATGGGGTACTTTGGTGACCATAAAGAAACCCATAATGTAATGCATTGATGTACATATCAAGAGACCCAAGCTA
Ta_scaffold_1	868668	T	C	AGACAAAGCAAAGTATAAAATTCCTTCTCTTTTCTTTTTCCTTTTACCTTTTTAGAAATCCACCAGAACTTAGTAGGACTCATTTGGTGAATTTTGCGAT[C]AACTTGTCGACGTGGATGATGATATCGTCAATGCGCGGTCGAACCGCAGCCTGCGGTTGGAGCATCCAAGTCACGAACTGGTGGAGAGCTTCAGGGTAAG
Ta_scaffold_1	875715	C	A	ACGGATTTCACATCAAATGGCAAATTGCTAAACAGCAGTCACAAATTTCAAAACATAATTATTAATAGCAAAAACATAGAATGTAGATCTCAACCAGGCC[A]TCTAATCAAAGAAACTCAAAGAGGGCAGACATATCAATCCGCTCTAGCTCAGTTTTCGTGCACAGTACCATGCTACATTCATTATGATTAATCCAGAGCA
Ta_scaffold_1	882832	C	G	CGGCTTCTTATCCTCCTTTCGATCTATCTGTCCATTATTATGTTTTCAAAGCTATCCTTTATCGGTGAACGCTTGTTATTGCATTTAAGGATTAATTGGT[G]GGTAAATTGAATAAATTTTGTAAACCTAGCTCTATCCATGGCTTCTGGTTACTCAATCCATTGGTAAAATAAACTTCTTTAGGATAATGGAATCAGAGAC
Ta_scaffold_1	891888	G	A	TTTTCACAACTAATGCAAATCAATCAGTTTTTTATTAGGAAAGAAAATGATGATAATAATAATAACAGCAAAACTAATTGAAACATGAATCTAACGTATT[A]TTTTTTAATATTATTTCAGGTTAATTTTTTTTGTTACAAAATAAAATTCAAGGAGCAAAAGATGCCAAAAGAAGAAAAATGAGAAAAAAGATATGTTTTC
Ta_scaffold_1	891962	G	A	TAATTGAAACATGAATCTAACGTATTGTTTTTTAATATTATTTCAGGTTAATTTTTTTTGTTACAAAATAAAATTCAAGGAGCAAAAGATGCCAAAAGAA[A]AAAAATGAGAAAAAAGATATGTTTTCTATTCTTTCTTTGTTTTATTTTCGTATTTAACTGTATTCAAATTTGAATTAGTTTAAAAACCGATTAGATTTAC
Ta_scaffold_1	902746	T	A	GAGTCATGAAATGATCCCTATCCATGTTCTTCTGAATCACACCGATGGATTGACCCGTGTGTTTCACATACAGCTCATTCAAAGCATCCCAAACACGAAC[A]ATCTGCTTCGTGTGGATTGTCATATCCTTGGCTTGTCCGCTATATCCTCCTGAAGGCTGATGAATCATGACGGTTGCATTTGGGAGTGACCGTCTTTGTC
Ta_scaffold_1	908087	G	A	AGGCCTTTGCGAAAGGTATTTCTGGTAGATTTGGACCAAGACAGCCTGGATCGACCCCAAAAGCAATCATACATACATTGTCGAACGTTAGCCTTAACAA[A]ATGTCCTGAAGATCGATCGTCTCGGAAGTTTCTAGAACCGGCAAGAGTCTATCATGCACGAGTTCGTGCAAAGATTGACTGGTTAATTGCCTGAACTTAG
Ta_scaffold_1	913685	T	G	GGACTACGCATGGAGCCACGCCATTGTATCAGACGAGCTCCACAACAACCTCCATGGCTCGTGCCGTTTTGATGAGGAGGATGAGACGAGCAACAAGACC[G]TACAATGCTATGACAATTTCAAAAATTTCATGGAAGCTTACAGCGATATCGATATATACAGCATCTATACCCCCGTTTGCCTCTCCTCGTCGTCGTCTTC
Ta_scaffold_1	920563	A	G	TGATAATTTCTGATTCTGGTATGCCTGCTCTTTCGGGATGTTCGCTATTTGTGTCTGTAAGTGCTTCGAACATCGTTCAATGAAATGAAACTTGGAAGCT[G]ATATCGGGTTTATGTACAAGGTTCTTCTTGATCGTCTTACTTGTTCTGGGCAGTTGTTAAAATGATTCTTCTCCGAAGTAACATGTGTAAACCAAGATAA
Ta_scaffold_1	922332	T	C	TATGAAGCTGTAAGGTTTTCTTTATGTCTTGCGTTGGATGTTTTATTCTCTTGGCGTTTTTTCCGCTAATTAAGCTTTGTGAGATTTCATCTAAATAGGT[C]TTGGTAGTTATGGATATCTAATCGTTGCTTTCGTTTTATGTTTTGTGCAGGTTTTCCAAACAACTGCAGTTGGTCTAGGCCAATCTACTTGTGTAGGAAT
Ta_scaffold_1	942140	C	T	ACGTTGCGTTTAGTTACTCATTTAGCCATCCCCTGTTATTGTTAAAATACATACGAATCGAAATAACAGTCAAATTTTAGGAAATTTTTTAAGAAGCACG[T]AAGGAAAAAGTTATAACATCATCTGAGGATGACATTTATTTTCTATGTCAAGATGGTCTGTCACTGTGTAATTACAGTTAGATTACACTCGCTAGACAAA
Ta_scaffold_1	942630	T	C	AGTTTTTTTATTATTAAAAAAAATAATTTTATAAAAACAAAACGATTTTAAAAAAAAAGTTGACTAATTATGTTTCACCATGTCACAGTAAAATCACTGC[C]AAAGATTCTCTGCAGAGAGGCGATTTTTCTCTGCTGTCTTACCATATCATTTTTTTTTCTTTTCTTTTTTCTTTAAAATTCTTCAAAAACTTTGCAATAC
Ta_scaffold_1	944326	T	G	TTTTAAATTATTTATAAAATAAAGATAATTTATTTTTAATGAATAATTAAATAGTGAATCTAATTAGTCATAAATATGTTGGAATAGTAAGCTAACTAAT[G]TTGTTATTTTCTAAGTTACGAGGAAAACGTGTTATTAAGTTGTTTAAAATAATATTTCATCCGTTTCAAAAGAAATGTCATTTTGACACTTTTCACACAA
Ta_scaffold_1	946514	A	G	AATTAAATAGTATATTTAATAAATGATAAATATATTGAATAAGAAAGTAACTAATTTTAGTTTTAAAGATATTTTTGTTAAAGTTGGAGAAAAACGTATT[G]TTAAATCAATTTGAATTTTTTAAATGATATATATATATATATATATATGTATTTTGGTTTAATCCAGTTAGTGATAAATCCATTGAATAGTAAGCTAACT
Ta_scaffold_1	946532	T	A	ATAAATGATAAATATATTGAATAAGAAAGTAACTAATTTTAGTTTTAAAGATATTTTTGTTAAAGTTGGAGAAAAACGTATTATTAAATCAATTTGAATT[A]TTTAAATGATATATATATATATATATATATGTATTTTGGTTTAATCCAGTTAGTGATAAATCCATTGAATAGTAAGCTAACTAATTTTGGTTTAAAATAT
Ta_scaffold_1	946792	T	C	AAACACTTATTATAAAATGATTTCTATTCATTTTTTATTTTAATAATTTTTTATGAGTATATGAATTCTTAACAAACTTAACTCATATAAGAAAATTTTC[C]AAAATATTTTAAGTATCTCTTAGATTCCTATAATCAAACATTTTGAATACATCTTTTTAATACATAAAACTACTTTGTACTAAGAAGAAAACTGTAGGCC
Ta_scaffold_1	949534	C	T	ATTCTTCTCTACTCATGCCTCCATTTCCCACTTCGAGCATGTCTGGATCTGTTTCAGGTTTACCGATATTACTTTCTCGGGTCTCGATCAAATTCACTCA[T]ATCTGTTGTTAGCACAAAACTATTTACCGTTCCATGATCCTGGTCTTGCGTAAGATGCCCATCGATCATTCTGATCTGCTATCGTTGTCATGCTTATAAG
Ta_scaffold_1	955586	G	C	TTAATTAATCAGTCTGACAAAAGAAAAACAAATAATCAGTTTGTCTTGTTCTTGAATTCCATTTCTGTATGATCTTCTTTGTTGTTATTGTGTTAACGTA[C]GTAAGCCGTTGTGTACAAATCAAATTTTATTTTACGGCCAAGAGAAAATTGAAAACAAAATCCTAAAAATGAGTTAGTATATGTACATAACAAATATATA
Ta_scaffold_1	958923	T	C	GTGGTACGATCAAACTTTGGGATTTGGAGGAGGCAAAGAGTAAATCTAAAATACTCTTTCTCATTTTAATGTCAGTTAGCCACACCCGGCTCTTATAATA[C]TGAATATGTTGTTTTGGTTGCACTTATGAGCAGTTGTCAGGACCCTCACTGGCCACAGGTCGAATTGCATATCAGTGAGTTTTCACCCGTTTGGTGAGTT
Ta_scaffold_1	970019	T	C	CCAGAGCGTTTTTGAGAAGTACAAAAGATGAAGACTCCAAAACTTTTTCTTAACCAGCAAAATGATAAAACCATTATGGGACACTGATAAAGCCCGGCAA[C]TCTCCTCCGGTTTAATTTGGTCCAGTTAGTTTTCGTACTTTCATAATTTTCTTCTCCTCCTTATATTCTCTCACCCTAATTCATTAATTAATTTTGCTCG
Ta_scaffold_1	970539	T	G	TCGAATCCGCTCTCAAAGAGTACGGCGTCGCCTGCAAACTCAACCTGGTGCGTCCCTGAATAGAAGAAATTTGGTTTTGTTTTGTTGATTTGGTCTTTTT[G]GGGGGTTTTTCGTTTGATCTGTTTTTGGACTCTGGTGATTGCAATGGTAGGTTGAAGGTTCTATGACTGTTTCGACGACGAGGAAGACAAGAGATCCGTA
Ta_scaffold_1	971059	C	T	ACTCGTTGCTGTGCTTACATTTTTGAATATCTAAAGACAATTATTAACACCTTTTGACTCCGGCCACAAACTATGGTATATAGACTTGATGAGTTCCTGT[T]AAAATTGCTTGAGCATGCAGCTAATAAGTTTAATTTCAGCGTGCATCTAATCTGACACGCATTGTCAACGGGTCCTAATACAGACTACTATCTTTTCAGG
Ta_scaffold_1	971616	G	A	GCTTAAAGAATAAACTGCATCCTGTATACAATATAAAGGTGCGTATGTGATATTTCTCTGTTTTTGTTGGTTCTTTGTGCTCCACTTATACTCTCACGGG[A]GTGTGTTTTAGAAGCTTTGTCTTTAGACTATGTCAGATTGGTTCATATGCTTCCGCACTTGGTTATGCAGATTCTCATGATAAGAAACGAACTTGCAAAG
Ta_scaffold_1	973719	G	T	GAGGGCAAAATGCTGACGAGTTTTGTGAGGATCAAGTCTGACCCCAATGACTATCTTCAGAAGAACCCTTATCAGCTTGTTCAGGTGACAGGTATGTTTC[T]CAAAGCCTATCTTCATTTGCCAACTGTGTCGGACAAAACGATCATATCTCTAAGATTATGTCTGTATGCTTAAAAATCTCTGCTTTGTTGTAGAAAGTTG
Ta_scaffold_1	976228	T	A	GATTTTATATGAGTTTGCGTGTTAATTACTTGTTTCCTTTCCAAATAGCTTAGATGTAATTTTTGTTTCTGTAATAAAAGTAACTTTGTAAATTAGAAAG[A]GATATTGTCATACTATATGGGGAAAATTCCATTAAAAAACCCCTTACTGTATTTTTCTAAATACTAGGAACGAGAGAAGAATCCGAATTCCGAACTTTCA
Ta_scaffold_1	977349	G	T	CTAACTAATGCTAGGGAATGGAAATGAGTATATTTTGGGGTTGTAGGATCCGTTTATGAATTTTCTCGCCTCCTTACATTTACTGCTTTGCAATGGGTTG[T]TCGATCTGCATCAGTTTTAATGCTTACTTGCGGAATGATTTGGACTCAGAATGTGGCTTGCGTCTACCAGATGGTTTTTCTTGGTCGTCTTGGGATTGTC
Ta_scaffold_1	978645	A	G	CGCACATGCGTTTGGTGAGCTTTTCTTTCTACTTATTACGACATCTGTCTAACTTTCTTGTATCAACTTTTATCTTCTTGTTCTCGTAACCATTTAGAGG[G]TCATTTATCCTTCTTGTTGCGACAGGCATTTGATCAACAACAGCAAGACCTTGTTGATGCTGCATCAAAAGCTCTCTCGTACAGACAAGAGATCATTGAG
Ta_scaffold_1	980226	C	A	GTAATTTCTTCTTGTTACTTTTCTATATGGCCATTAACTAGTTCACTTTGAGCGTGGTAATATTTTCTGAGTCCGCACCTGAGTTTAATGCAATGCAGTT[A]ATGGTGGATGGGTGCTCGTTATTGCAATATTGAAATTATTTAGATGATTAAATGTGTCTTTTGTTCCAGTAGGTCACCAGCCTTTCAGATGCATGTGCAA
Ta_scaffold_1	983749	A	G	GCCTTATTGACAAGACCTCTCTTCTCATCTTATGTCCACATATTTACTCTGAATGTGAGAAAAACAAACCCACATATGTTACTCAACAGAGAACGATTTG[G]GAACTATCGCAAATCAAAGAATTTGCACAATGAAAACAAAATAGCTTGGCAGAATATATCAAAACAGTAAAGAAAGTGCAGGAAAGTTCTGGTTAACATT
Ta_scaffold_1	983845	A	G	TTTGAGAACTATCGCAAATCAAAGAATTTGCACAATGAAAACAAAATAGCTTGGCAGAATATATCAAAACAGTAAAGAAAGTGCAGGAAAGTTCTGGTTA[G]CATTTCAAAGAACTTGCACTGTGAAAATCATGTGGAAAGAAAATCCAGGAAAGTTCACATTGACCTATACAATCCGACAATCTAAACATCGTCAAAATAC
Ta_scaffold_1	984443	C	T	TCGACGTCTCTTATAAACAGAGGACGAGTTTTTTAAACGCGTACTATTTCGATTACTGCTTTTATAAACAGAGGAATCATCTTGTTTATTATGACCATTT[T]CATACAAAAAAAATGCACAAAGACTAAGCGGTAAGATCCGAAAACTATTTTTCTGATTAAACCCAAAATCCCTCCAAGAAAACACTTCTTGTCAAAACTC
Ta_scaffold_1	984574	A	T	GTAAGATCCGAAAACTATTTTTCTGATTAAACCCAAAATCCCTCCAAGAAAACACTTCTTGTCAAAACTCTCTCTCTTCTTCCTTCTCCGTCGCTGAGAA[T]TTCGATTCAATTAGGGTTTATCTTTGCAAGCGATGGATCGTTGTTCAACGGATTGCTTTGTATACTTCGTCCTCTCTATTGCTTTAGCTTTCATGGCCGT
Ta_scaffold_1	984728	C	T	TGCTTTGTATACTTCGTCCTCTCTATTGCTTTAGCTTTCATGGCCGTCTCCACCACTCTACGTTCGCCTCCAGATTCCGATATCACAAAGCCAAACAGAC[T]CATTCCTCACCCTCTCTCCTTAAACGCCTCAAACGTTCTACGCCAATCCAACTTCAAAGCAATCGCAACTCTCATTCACATCTCGCCCGAGATCTTCCTC
Ta_scaffold_1	984813	G	C	CAAAGCCAAACAGACCCATTCCTCACCCTCTCTCCTTAAACGCCTCAAACGTTCTACGCCAATCCAACTTCAAAGCAATCGCAACTCTCATTCACATCTC[C]CCCGAGATCTTCCTCTCTTCTTCTCCCAACACAACCCTTTTCGCCATCGACGATTCTGCCTTATTCAACACGTCATCGCTACCTCCTCTGTTTCTCAAAC
Ta_scaffold_1	985033	T	G	AATCCCTCTACGGCTTCCGATGAAGGACCTCCTCAAGAATCCTCAAGGAACCTGTCTCCCCACGCTTCTCCGTCACAAGAGCGTCCAAATCTCCACCGTC[G]ATAAAGAATCAAGAACAGCAGAAGTGAATCATGTCCTAATTTCGCATCCCGACATGTTTCTTGGAGATTCGTTGGTTATTCACGGAGTTCTTGGAACTTT
Ta_scaffold_1	985440	C	A	TAACGATTCTAGCCACACCGAATCTGGTCTCATTGTCATATGCTTCTCCGTTGCTCTATGAAGTTTTGAGGCATCACATTCTCCTTCAGCGGCTTACCAA[A]ACAGAGATTGCTTCAATGCCTGATAAAGCCTTACTCAAGACATTGGATCCATACCAAGATCTCGTGATCACAAGAAGAGACGCTGTGATTTCGTCTAGAG
Ta_scaffold_1	985541	G	C	ACAGAGATTGCTTCAATGCCTGATAAAGCCTTACTCAAGACATTGGATCCATACCAAGATCTCGTGATCACAAGAAGAGACGCTGTGATTTCGTCTAGAG[C]TTTCACGATTTCCGGAGCTGAGATTGTTGCTCCAGATATGTTCTCTTCTTCTAACTTTGTCATCCATGGGATATCACACACTCTAGAGATCCCACGGCCA
Ta_scaffold_1	986311	C	T	AAAACATTATGGTCAAACCACAACAACCAAATCTCATTAGAACATTCATATAATTATCAAAATGCCCTGCTAATAACTTCACCTATAAATTGAAAGATTC[T]ACTTAGTTAACTAGTCCAATTACCATTCTTCCCACTTGTTCATGAAGTCATCCCACATAGTACATGCAATGGAGTCTCGTAGAGAATCCGCAGCTTGCTC
Ta_scaffold_1	987271	T	C	CAATCACACATAGTTAAACCCCAGGATGATATGTTCTTTCTTTACCTTGAAATATGGATAAAGCCTTTTGCTGTTGACTATCTTTATAGGTGTTTCCGAA[C]ATGTCGGCTGAAAAAACTCGCGTGACAATGACTTCAATGCCTTTAGCACATTGTTGAAATGCCGGCTAATGGTTTCACAAGAAAGATGGAAGCTCTCTTG
Ta_scaffold_1	987505	C	T	GCTTAAGAATATAGCAACCTGGTCTTCTATCAGAACAGTGGGAGAATCTCGCAGCAGGCCTTTCTCGCGAAGAGTTTCAGATAGTTTGTGAAACAGATGC[T]TATCCATCCGAAGCACTTCCCTGCAATCTTCAGCAGGTCCTTCAAGCAAGTCTTTCAAATATGTACATATCGTAGGAGTCGAATTACTCTGAGGCTGATT
Ta_scaffold_1	987534	T	C	TCAGAACAGTGGGAGAATCTCGCAGCAGGCCTTTCTCGCGAAGAGTTTCAGATAGTTTGTGAAACAGATGCCTATCCATCCGAAGCACTTCCCTGCAATC[C]TCAGCAGGTCCTTCAAGCAAGTCTTTCAAATATGTACATATCGTAGGAGTCGAATTACTCTGAGGCTGATTTACGCGACTGTGGTAGTACAAGTAACCAG
Ta_scaffold_1	987569	T	C	TCGCGAAGAGTTTCAGATAGTTTGTGAAACAGATGCCTATCCATCCGAAGCACTTCCCTGCAATCTTCAGCAGGTCCTTCAAGCAAGTCTTTCAAATATG[C]ACATATCGTAGGAGTCGAATTACTCTGAGGCTGATTTACGCGACTGTGGTAGTACAAGTAACCAGCAGCAGCGGCAATTAACTCCATCTCATCCAATTCT
Ta_scaffold_1	987609	G	T	CCATCCGAAGCACTTCCCTGCAATCTTCAGCAGGTCCTTCAAGCAAGTCTTTCAAATATGTACATATCGTAGGAGTCGAATTACTCTGAGGCTGATTTAC[T]CGACTGTGGTAGTACAAGTAACCAGCAGCAGCGGCAATTAACTCCATCTCATCCAATTCTATATCAAAATCGACGCAACTAGTGGACGAATCTGAAAGTA
Ta_scaffold_1	987672	A	G	ATATCGTAGGAGTCGAATTACTCTGAGGCTGATTTACGCGACTGTGGTAGTACAAGTAACCAGCAGCAGCGGCAATTAACTCCATCTCATCCAATTCTAT[G]TCAAAATCGACGCAACTAGTGGACGAATCTGAAAGTATAGCCAAAGATTCAAATAATATCATTATGATCAAAGTTTCCACCAGTGACAATCTTCATCTGT
Ta_scaffold_1	987726	T	C	AGTAACCAGCAGCAGCGGCAATTAACTCCATCTCATCCAATTCTATATCAAAATCGACGCAACTAGTGGACGAATCTGAAAGTATAGCCAAAGATTCAAA[C]AATATCATTATGATCAAAGTTTCCACCAGTGACAATCTTCATCTGTATTAGCAAAGGGATATCATTTTCATCAGAAGTACCAAAAGAAAAAATCAAATGT
Ta_scaffold_1	994660	A	G	TTCAACAATCAAACACAGTAGTTTAAATGGACCTTCTCTCTCGGTGAACGTCGGAGAAAATTAGCATAGGCCTGAAGTGAGGCCCAATTGTTAACCAACG[G]TTCTTTTGCAGCTTCGTCTGGTTTATAAATCATCCCATTTTTAAAAACTGCAGAGTTTTTTTTTCACAAATGCTCTAATTATCTTGCATATTTTGTGCAG
Ta_scaffold_1	994890	A	G	CAAAATCTTGCACATCTTGAAGAAGAGAAGAGAATATTTCACTTTCCACACTGCAAAAATCTGATGAAATATTTTTTAAAAAATGGGAAGATTTATAGAC[G]AGACGAAGCCGCAAAAGAGCCGTTGGTTAACAATTGGGCCTCACTTTAAAAGATTTACTATGTCAAGCTAAGTTGATTATATTTCAAAAAGTATTTACAT
Ta_scaffold_1	1005841	A	T	AATTTACTTATTCTTCATGTGACCAAATTCTAAGGTTGTCAGCAACTTTTTATTTTTCATAGATTAGTAAATAAATAATATTTCTTTTTATGTGTTCATG[T]TAATTGTTTTGCTCGACTGACATGATCAATTAAAAAATCATAGGGTACTCTAAAATATATAAGTTTTAGTTTTTAAAAGAAAAATCAAGGTTTCTAAACT
Ta_scaffold_1	1006101	T	C	AGAAGGAAATTTTACAAAGTTGTAACATTTTTTTGGACAAACAAAGTATAAAAATGGGCATGATTTTCCCTATAAAAGAATTAATAACTAGGTGGTTTTC[C]GCGTTTTGTGCGGATAAATCACTTTTAATATTATTAATACATTAATTCTGATATAAATATAATAAATTAATTATACTAAAATTTTGTGTATAAGAAAAAA
Ta_scaffold_1	1006493	A	C	GAAATAAAGTAGCAAATACATTACACTATTTATAGGAATAAAAATTTGGGGTTTATACCATCTTTTTTTTATAATCCGACAAATATAGATACATTTTTAT[C]TTTACAAATAAAATAAAAATATCATTTTTGAATTAATCTAAATCAAGATATAACCATAAATATATATATATATATATTCAATTTATTAAGATTAATTACT
Ta_scaffold_1	1007132	T	A	ATCTTTCCTCTCAATCTTGCACTTATGAGAAAAACCTTCTCATTACGATAGATTAATGGAGCTATGCTCTGCATCCAAAAAGTAGTAATTCCCTTCCACT[A]TGAATCTCACTAACGGCATTTACGTGTCTCGATAACGTATGTCTGAGAATTTCAGTGTCTTTGGGGTAAATGTGGCAAGCCAAGTCATCATATCAACCTC
Ta_scaffold_1	1007147	G	A	CTTGCACTTATGAGAAAAACCTTCTCATTACGATAGATTAATGGAGCTATGCTCTGCATCCAAAAAGTAGTAATTCCCTTCCACTTTGAATCTCACTAAC[A]GCATTTACGTGTCTCGATAACGTATGTCTGAGAATTTCAGTGTCTTTGGGGTAAATGTGGCAAGCCAAGTCATCATATCAACCTCAAAAGTGTCTGAATC
Ta_scaffold_1	1011372	T	G	CAGCATACATGTTAGACACTAGCACGTAGTTCCCGGTGTCTTCAGATTCGGCTTGCAAAAGATGATTTGCAACTGAGCGTCCCAGATCCATCCTATTATA[G]GTTGTACACGCCCTTAACAGTGTTCCCCATATATTTGCATTAGGTTCAACTGGCATCTGTGTGACGAAAGAATATGCATCATCAAGTCGACCCCCACGAG
Ta_scaffold_1	1011941	C	T	CCATGGCATTGTCTTACTAGATGCAGAGAGGCTATCTGCGCACAAACAGGAAGGAGACTCATGATAGTCACAGTGTTAGGCCTCATTCCTCGAGCTTGTA[T]CTTACGGAATACACCAATGGCTTCATTAGGACAACAACTTTCAGCATAGATACGAACCATCAAACTCCAAGTGGTGAGATCAGTATTAGACATCTCACTG
Ta_scaffold_1	1011955	C	T	TACTAGATGCAGAGAGGCTATCTGCGCACAAACAGGAAGGAGACTCATGATAGTCACAGTGTTAGGCCTCATTCCTCGAGCTTGTACCTTACGGAATACA[T]CAATGGCTTCATTAGGACAACAACTTTCAGCATAGATACGAACCATCAAACTCCAAGTGGTGAGATCAGTATTAGACATCTCACTGAAAAGAATCTGAGC
Ta_scaffold_1	1022731	T	A	TGGGGTCTTTGGCAATCATTGATACATAATAATTATTGTACTGACATGTAATTTTTTTGATCATAAGACAACAAATGAATTACAAACTATTTGTAAAAAA[A]TTCAATCAGATTAGCACTAATTTATTGATACAGTAGTTTAAACAATATTTCTGTGATTAAAACAAAAACAATTGAAGCTCAGATACGAAAGCCCCGTTTA
Ta_scaffold_1	1022883	T	C	TGTGATTAAAACAAAAACAATTGAAGCTCAGATACGAAAGCCCCGTTTAAATAACTAAAAAAACGACGCTTTTCCAACAACAACAAACAAACTATCCGGT[C]TATGCAAATTAGTTCTATATCATTTTTATGAGGACACTTCTTGATATATATATATATATATATACTTTGCTTTATACAACTTGTTGATCTCGTAATATCA
Ta_scaffold_1	1026356	T	C	TAACCGCCTCAGGCCGGCGACAAACAGAGGCGGTGGTTAGAGAGATATAGCGAATCGTTTTCTGGTAACTCGAAGCGGGAGTGGAGCAATTTTGATCAAC[C]CGTCCCTTTCGATTACAGGGTAAGTTCCGTCTATCTTTTAATTTGGCGACAATAAGAAATTTGTTAACCCTAAAATTAAAGCGTTCGTTACAAATATTTT
Ta_scaffold_1	1027153	T	A	CAATCAATTCTTCCAACATTGGGTTTCGGGTATTTTTCTTGAGCCGTGTTCTATCTGGGATGTGTTTTTCCCTTAACTTACAATAGTCTATGTGATGCTA[A]ACCATTTGTCTAAAATTGGAATATGCAGCTCCTAAAGAAGCAAGGGTGGAAGGAAGGCACTGGTCTTGGAATCGCTGAACAGGTAAATTCCCATGTTCTT
Ta_scaffold_1	1051668	A	G	TATTAAGATCTGTGTCGTGAAGTAGGATTTCGAACTTGGTTCAAATTCTCAAACTGAGCACTAGCGTTCCTTGCATGAAATAATGAAGCGGTGTAATGTT[G]AGACATCTCTCTCCCTTATTTTCAATTTAGTTTTCCGAAACCTTTAATGGCTCAGTGCCGACTTTGATGTATAACACTGTTTATCTTCACAAGCTTTGCT
Ta_scaffold_1	1055197	T	G	TTTTTGGAATTTTTAGTTTTCTAAGAGAGCTTTCTTGGGATCTTATTTTGATTCGGTTCCAGGTGATTCTGACCCCTACTCATCTTGCCATTGTGATGGA[G]TATGCTTCTGGAGGAGAGCTCTTTGATCGAATCTGCACTGCCGGTAGATTCAGTGAAGCTGAGGTGATTTTCTCTTTATAAAGTCTTGGACTTTAATCTA
Ta_scaffold_1	1060019	G	A	CCTGAATAGCCAAGAGTATCCTGGCACACAGTATAGTTTATAATTTCACTTTGTGAACTGTCTTAGCAGCAATCGTTTTGTGAATTTAGTTTCTTGATAG[A]TTGTCCTTTAGTGGGAGAAGATTGCTTCTTCTGTTTGTGAATGTGACTTTATATCTAGTGTTGTTTGATTGACAATAATACTCTTTATGGTAAATAATTT
Ta_scaffold_1	1065210	T	A	ACAGAACCAGAGTTTCTAATGAGTTCCGCAAGTCCAAGAGTATTATCCTTGTAACATCTGATGTATCTGCTCGGGGTGTCGATTACCCTGATGTGTCGCT[A]GTCTTACAGGTAAACCATATAGTACTTTTCCAACATGGAACTGAACCGCAACTACAGGGTTTTAATCATTTTTACTGAAGTTGTTGTATATAATGTTGGT
Ta_scaffold_1	1072076	C	T	CGTCGCGAAACCGGAGGTTGCTAAAGACATCGAAGGATACGGAACGAAGCTGCAGAAAGATCTAGAAGGCAAAAAAGCATGGGTCGATCATCTCTTCCAC[T]GAGTCTGGCCACCGTCGTGCGTTAACTACAGATTCTGGCCTACGAATCCACCTGAGTACAGGTAACAAAGTTTGAATAATCGTCGTGAGTACTCTCTGTT
Ta_scaffold_1	1084389	G	A	GTATAAAGATGTCAGCTTTATGACTCTTACACAAAACTATTTTGAATAAGAGCTTTAGAAGAAGACAAGTTCACACCTGTCTTGAAAGCACGGTTGTGGC[A]TCCAAGTGAGCGAAAGTTGTGGCTGGAGCAGGATCTGTCAAATCATCAGCAGGGACATAGATGGCCTGGACTGAGGTGATGGAACCTTTCTTGGTGGTTG
Ta_scaffold_1	1088314	G	T	TGTTTTGACGTAGTAGTGTGTACATTGGTTGTTCCAGTTTTTATATTATTAATTGGTGCCTCTTTTGATGAACAGGTGGTTTCTCTGTGTTTGCTGGAGT[T]GGAGAACGAACCCGTGAAGGCAATGACTTGTACAGAGAAATGATTGAGAGTGGTGTCATCAAGCTAGGCGAGAAGCAGGTCTGCAATTAATTTGAATCAA
Ta_scaffold_1	1094935	A	C	CAAAAAAACTGGACTCGTGACCGTGGCCAAGTCTCCCAGATCCCCCTCCTCCCCAGCTCAGGACTTCACCTCCATCTGCTCAAGAAAGATACTTAAAAGA[C]AAAAAAAAAAAAAAAGGTGTTTACTTATGTATCCACCTAAGAAACTAGGATCCGTACCAGTAACAGCAACTGAATGCTCTGAACCCAAAGCCACGGATTT
Ta_scaffold_1	1114403	C	T	TATTAGCTTGATTCCATTTTTTGTTTTTGCGTTTGCTTCCTGTTTTTCTTTTTGGATTCTCCTTTGCTTACATGTCTCTGTGTTTGCATAATGTAATGAT[T]TCAAGATTCTGCTAAATCTGGAGGTTTTGGTATGTTTTAACTGCAGGAGCTTTGCGTCTTTCTCGTTGTCGTAGAGGGACAATAGATGCGGTGAAGGTCG
Ta_scaffold_1	1122718	A	T	AAAAGATTATAAAATATGGTTACAAGAACTATTCAACTGTTAGTTCAATCCTTGAATAAGTACCTCTTGAACCACATTAATTAGGGACTCGATTAAAAAA[T]TTCATTGATTTGGTTTGTTATATGATTTAAAATAGTGCTCATGAGATCTCATCTATTAAAAATGGAAAGTTGAGGTTGGTGTATGAGAGACTGACGTGGG
Ta_scaffold_1	1124303	G	A	GTTTCGCGGTCCGGGTCGTGAATTGCATTCTAAATCTTCCACTTCAGAACTATGCTACAATTTTGTAATAAGACTTTTGCATATCCAAAGAATTCGATTT[A]GTCAATGTATGTGTTGGAAACAAAGCAATGGTTCATTTTTCATGTCACAGAAATATGTTTAGTTTGTTTTGCACACATCTGAAAACTTAACAAAAAAAAA
Ta_scaffold_1	1126800	T	A	CTGAACAGAGCCGTTCGTAAATATAAGTTAACCAAACATATGCGAGTCTGTTGAATTTTAAATTTATGAACATTTTTCTTATGGTTTATTTATTTATTTT[A]TTTATTTTTTTTAAATTTCTCCATGCGTGTTGTCTTTTTAAAGCCGCCTTTGCTAACACGAATTTGGTATTTAGTATTTAATTATTCTAGCTGACCCTGG
Ta_scaffold_1	1129851	C	T	GTGGGTCAATGGGTTACGCCGCCTTTGGAGATGCAGCACCGGGAAACCTCCTCACGGGTTTTGGGTTCTATAATCCGTTTTGGCTCCTCGACGTGGCCAA[T]GCCGCCATTGTTGTCCACCTCATCGGAGCTTACCAAGTCTTTGCTCAGCCCATCTTCGCCTTCGTTGAAAAATCGGTCTCAGAGAGGTTTCCAGACAACG
Ta_scaffold_1	1144322	T	G	TCTAACTCATACCTAAATGCATAAATATACTTATTAATTTTTTTAAATCATCTATACGGTATAAAAATATGGATTACAAAACATATACTTTGTTATTTTT[G]TTATTTTTTTTATCACATAAAAGTCATACTTCTATTTTTTTACAAATATGCGTGTAGATATAAATATTAATTATGTAAAAGTCAAACTTGCATGCAAATT
Ta_scaffold_1	1144327	T	C	CTCATACCTAAATGCATAAATATACTTATTAATTTTTTTAAATCATCTATACGGTATAAAAATATGGATTACAAAACATATACTTTGTTATTTTTTTTAT[C]TTTTTTATCACATAAAAGTCATACTTCTATTTTTTTACAAATATGCGTGTAGATATAAATATTAATTATGTAAAAGTCAAACTTGCATGCAAATTTATCG
Ta_scaffold_1	1150978	C	T	AGTAAAACTGTTTTTTTTTTATTTGGTTAAACTACTTGTTTTTTCTTTTTCTTGGTATGCTATATTTAGTATTAGAATGATGGTTTTTTATGACTATTTG[T]AGTGAAATTAATTCGATTCCAAAAATATATATTTTAAGTTTTTATTTTTTTGCTTCCCTAAACATTGGCACAGAGCAATTGTTCTTCTTACCGCTGTTGA
Ta_scaffold_1	1159147	C	G	TAAAATTATAATAATAGTGGAACTATATCAATTAACAAAGTCACAACACATTTTTACTAAAAGAAGAATAAGCACAACACATCCGAGACATCATGTCCTT[G]GATCAAAACAAAAATGTGATCAGAGAATGTAAAATTACGATTTGGCTTCTACTGTTTCCCAGAAGATGCAGCCTCTTAGTCAATCATCAAAACGCAAAGC
Ta_scaffold_1	1184170	T	C	GTGGGAGGAAAGTGGAGATGAAAGCAATGACCAAGGAGAGTCAGATAATGAAGCAGAACAGCCTGTGCAAGAGACTGCAGAGATCGTAGAAGAAGCAGAA[C]AGCCTGTGCAAGAGACTGCAGAGACTGCAGAGATTGCAGAGATTTCAGAAGACGCTCAAGCTCAGACTCAGATTTTGCCACAAATCGAAGTCAGGGAGGG
Ta_scaffold_1	1189322	A	T	TTAGCTATGATGTGATACAAATGATCAAATGACAAAGCTTTAATAGATTTTGATCGAATTCGAATCTCGAAAGCACGTTTGCACGTTGGTTGACTTTGTG[T]TAATATAACATCAAAAAGTGTATCTTTAAACGCAAGGTGCGTATAACTATGAGTAAATTATTTTATAAATCCGAACTCTGTTTTGAAAAGTCTTGACCAT
Ta_scaffold_1	1215563	A	T	TTAGTTTATTTATTGGGCAAAATATCAATTTTCCTTAGTTAACTTGATGACCAATTCTATAAGCTACATCGTCTGAAATTCTGAATGGCGTTTTTTGTTT[T]AAAAAAAAATTGAATTGGCTTTGATATTCAAAGAAATATCAAAATCAAACTATGATTACGGGGATGAAAAGAAATTTACCATGATTTCATACCACACACA
Ta_scaffold_1	1215606	A	C	TTGATGACCAATTCTATAAGCTACATCGTCTGAAATTCTGAATGGCGTTTTTTGTTTAAAAAAAAAATTGAATTGGCTTTGATATTCAAAGAAATATCAA[C]ATCAAACTATGATTACGGGGATGAAAAGAAATTTACCATGATTTCATACCACACACAGAATTGTTTTTTGGTCTACGTGTAATATTGGTTGCGGTCTCAT
Ta_scaffold_1	1235117	C	A	GATGCTTCCGATCATTTCAGGCACAATGACCATGTTCCTCAGGTGGGTTCTCACTGCTTCTGGCTTCTCACCTGCGGGTGCGTCCCTTTTCTGCTCAAAA[A]TTCATCATCTTTAGTGTTCATCAAAGCCATTTTGGTTGCAAAGAGCAAACACAACAAAACGAATATATGCATAGAGAAACAAGTCACAATAACCAAGAAA
Ta_scaffold_1	1236679	C	G	GGCACGATGACCATGTTCCTCAAGTGGGTTCTCACCGGTTCTGGCTTCTCACCTTGTGGTGCCTCCCTTTTCTGCTTATCAAAATCAAAAGATCAAAGTT[G]TAAAATCTGAACCATTTGGTTGCATAACAATGAACACACGGAAATTTCTAAAGCATTCTCTAAGTTTACTGCATTTGGGAGCACACAGATGCAAGAAGAG
Ta_scaffold_1	1247462	A	G	TCGAAGCTCTGATTGAAGGATTTGGGACTGGTACGGTCTCGTGCAGGCTGTTAATGGAAGCCAGCCATGTGGGTGCTGTGAAAGGTGCGGGTGGTGAAAT[G]GTGGAGATGATAATGAAGGAAACTCGTTGTAAGGTTCAAATAGGGACAGATCATTTGCCGATTTGCGCAGATCCCGATGACGCTTTGGTGGAGGTACGAA
Ta_scaffold_1	1254324	A	T	ATTTTACAAAATATCGACCTAAAATCTTTTTTTTCTCTTTCTCGTAGTGGCTACTTTTTAGGTTAAAAGGATATCATGTTATTGTTTTTAATCTCCATTT[T]AAAAAAAGAAGGCGTATTGACAAAAATTAAGTAATAAAAAGTTTTACGGTTAAAATTTCCACGTTTTCAATCCACGATCTCCACCTCTTTCACATATATG
Ta_scaffold_1	1254625	C	T	AAGCTAATTTCTCATGGCAAATAGCAGAGTCGACGACAATTTGAAAAAGTATGTATTCATATTTAGATTCATATGACAACATGTTTTGTGTCTGATTTTT[T]TAAGACTTTGGCTTTATGCTTTAGATGTTTACAGAGAAGTTTCATTTCACAGAGAAGTTTGAAGTTTGCTTATTCGGCGTTGTACTTTTGGAACTAATAA
Ta_scaffold_1	1255393	T	C	GATGAAAGCTTTCCTTATATTTTAATTGTTTTGTAAATCTAAAATACAGATGAACACAGTTTTATTCGAAAATATGTAGTATGTTGTTAAGAATTTATGA[C]TTTAGATCTATACTGTTTAGAAAAATAAAATAAAATAGATAATAATAGTATTTGCATGTACAATAAATAGTTATAGATGAATAGAATAACATATCGATAA
Ta_scaffold_1	1255537	T	C	AATAGTATTTGCATGTACAATAAATAGTTATAGATGAATAGAATAACATATCGATAAACTGTATATTGTTTGGATTGCATTTATATATAAATAAATAAAT[C]TTCCGGTTCTAAATGTGAATGTAGATATTAATAGTGATATACTAAACGCATTGTTGACTTAAAAACAGATTTTAATGCAGTGAAAAAATATATAATAATC
Ta_scaffold_1	1262041	G	A	GATTTACATATCGGCGCACTTGACAAGAAAAAAGAGATTTACATATTCACGCACATGACAAGAAGGAAGAGGGAATATAGATCTCTAGAACCAGCAAACA[A]AACGAGCATGAATAACATCAAAACAGTTATCCATATTCTCGGCGATAAGATCAAATAATGTTTAGTCTCTACTATTAATTTGCACTACTATACATTTTTC
Ta_scaffold_1	1262084	C	T	TATTCACGCACATGACAAGAAGGAAGAGGGAATATAGATCTCTAGAACCAGCAAACAGAACGAGCATGAATAACATCAAAACAGTTATCCATATTCTCGG[T]GATAAGATCAAATAATGTTTAGTCTCTACTATTAATTTGCACTACTATACATTTTTCATGTCTAATGGCTCAATCTATGATTGCATTGCCTCCTATCTGA
Ta_scaffold_1	1262306	A	G	ACTACTTTTCTTAATCCATCATCAAAGCAAGTTTAAGAAAAGCATGTGGTAATCAAAATGGGGATGATTTGGGTTTTTCTGGACAATTGGTTCACTTTCT[G]GTAGTAAGACAGTTTGTGTCGTCAAATGACGATGAGATTTGATTTTGCATCAATAACAAGCCGATGAGATTCTCATTGACTGAGTTTCATCTTGGCACTA
Ta_scaffold_1	1262435	A	G	ACGATGAGATTTGATTTTGCATCAATAACAAGCCGATGAGATTCTCATTGACTGAGTTTCATCTTGGCACTAGATTACCATGTTTGATAAAGAAGATAAA[G]TCCTAGTAAATTTGAGTGTAATTGACCTTTATTGTTGTTTGACAAATACCATTCTATATTATCAACTTGCACTAAAACCACACATTTTCCATCCTTGACA
Ta_scaffold_1	1262474	T	C	GATTCTCATTGACTGAGTTTCATCTTGGCACTAGATTACCATGTTTGATAAAGAAGATAAAATCCTAGTAAATTTGAGTGTAATTGACCTTTATTGTTGT[C]TGACAAATACCATTCTATATTATCAACTTGCACTAAAACCACACATTTTCCATCCTTGACATATATGGAATAATGATTTAATTAGAAACGTATATATCAT
Ta_scaffold_1	1263755	T	A	TTAGGTAGAAATTTGTATAGCCTCTTCTGGAACAGAAATGAACATCGAAATAATCTTACTACTGCTAGCATTCTATGAAATCTGTGCTTCTGGTTCATTG[A]AAAAAGCTTGCACTTGCAAAAATATTGGGATGAAGAAGACGATAGTTAGCTTCATATTACTTTTGTATTTGGGCGCTTGATAAGAATCAAACAGTATGAA
Ta_scaffold_1	1265239	C	A	TCAACACGAATTCGATATTCCAAATCCTTACCGGAAAAGGAAAACATTTCCAATCCCGATGTGACATAGGAGCTCACACCTAGTCCAACTCCAAACATAC[A]AACTCTATTTCTTATATAAAACAAATTATCACAAACAATTTGTCAATCACAATCTCTTTTTTTACTCTCTAGCTAGGTCTTCATCACATCCCCTGTTTTC
Ta_scaffold_1	1265704	G	A	GTGCTTCTTCCTCCATCAACTCCGGCCAACCCTTGGCCCATCCTCAGAGTTTTGTGAGGCCAGATCATGTATCGCTATGTAGCCTGGTGAACATGATGAC[A]TGTCCAATACGTTACCCTCAATTCCTAGGGCTCCTCAGAAGATTTGATACCTACGAAGCAGGTGAACGGGAGAGGAGATTGTTACATATCGGGTCAATGT
Ta_scaffold_1	1266822	T	C	TTCACGAAATGATAGACTTCCTATTTAGTACTTGCCACAAGCCAAACTATCATCACTTCCCGAAATTATTCTCATTTAGTAGTATCAAATAAAGAAACAA[C]GTCGAACCCTTTCTCAACGGTTTGAAAGGCTTATAATATTGGGTCAGAACTTTGGGTTTTGGACTAAATTCTTCTTCTTGCTTGTCCATGGATTTCTTCT
Ta_scaffold_1	1267318	T	C	TGAATTAGTTAGTCAGTGTGAGAGTGAGCGCTTTCATCTTTTTAGATCCAATGCTCTCTCACCTAACACCTTTTATTTTTATTCTCACACAACACATGTC[C]ATACTATTTAAATTATATTTTGGACAACTTTTAAAAAAAATGGCAGGAAACATAAAGGAAATCGATTTCTAGTCCTAATCAATAAAATAAATCAGATGGA
Ta_scaffold_1	1267338	T	C	AGAGTGAGCGCTTTCATCTTTTTAGATCCAATGCTCTCTCACCTAACACCTTTTATTTTTATTCTCACACAACACATGTCTATACTATTTAAATTATATT[C]TGGACAACTTTTAAAAAAAATGGCAGGAAACATAAAGGAAATCGATTTCTAGTCCTAATCAATAAAATAAATCAGATGGATAATAAGCATATGGTGGCAA
Ta_scaffold_1	1267351	A	T	TCATCTTTTTAGATCCAATGCTCTCTCACCTAACACCTTTTATTTTTATTCTCACACAACACATGTCTATACTATTTAAATTATATTTTGGACAACTTTT[T]AAAAAAATGGCAGGAAACATAAAGGAAATCGATTTCTAGTCCTAATCAATAAAATAAATCAGATGGATAATAAGCATATGGTGGCAATTATGACCATTTT
Ta_scaffold_1	1277036	A	G	GTTGAAGCATAGGCCGCCAAATCCGCCGCATGATTTCTTCGCCGGCAGAAGGAAAGCTCGTTTGGCGAGGAAACAGGAGGTGGTTTGGGTTGCGACCGCC[G]CTGCACTAATCACTCTTGTGGCCGCCATTATAGTGGGAAGATTGAAAATGGTGGCCTTTAGTTTTGACTCGCTGTCTCTCTCCTTTATTCTTTTGACGGA
Ta_scaffold_1	1278154	T	A	AGTACAACATTCCCTTATGGATTCAGGACATTGTTCAAGAGAAGAACCAGTAGTTGATGATATGTTCTGTTTTTCTTACCATTGAAAGTGTTGCAGATCC[A]GCTCCAGCTTTTGCCTCCACAACTTCAGTCCCACCGTTTTGAATCCGGTTTGTGAGGTAATCAATTTCTGAAGGTGTGAAGCTGCTTGGAGGCTTAACCT
Ta_scaffold_1	1278284	C	T	CCCACCGTTTTGAATCCGGTTTGTGAGGTAATCAATTTCTGAAGGTGTGAAGCTGCTTGGAGGCTTAACCTGAGGCAAAATAACAAAATATCAATTAGCA[T]ATAAGCTGATGTAATGAAGATGAACCACGCGCGTTCTATTGATATGGAAACCTGTGACAATAGTGGCAAGATTGTGACTCCCGCGTGTCCCCCAACGACT
Ta_scaffold_1	1283091	G	C	TAAAATTTGGAAACAGGTGTCAAAGAAATAAGAAATTAGACTATTGGCAAGATGATAGTCTAATAAAGTCAGGTTTTTTCTAGGACTTGAAATACCGAAA[C]TACCCTCAGTCCATGTCAGAAAGAACGGTTGTGATTGGGTTAGAAAGAAAGAACTTCAATTTGAAAAGTCTGATTTGGCTTTCTTCTTGTTTCCAGAGAG
Ta_scaffold_1	1286379	C	T	ATTTAAAGTTTTTTATTGAAATTTAAATGAAATCTATCAAAATCACAGCAAAATAGTAATAATGATTCTTTGCAATTTTTAAGTGAAATTGTATTAAATT[T]TTTGTAAACGATAATACTAAAAAAAACTACTATAAAATTGAATAACATTAGAATTCAAAATAATTTAATATAATAATTTCAAATACTTAATCCAATAACA
Ta_scaffold_1	1287914	T	C	GGTTTCTCATAGATGGCAGTGACTCTTCTTTGGTTTTGCATTGAGCAACTAACTGAATGTATAAGCCTCCTACAGTATTTGGCACAAATTTCTTCATGTT[C]AGTTTTATCTCATAATTAAAACTGAATTAAGACTTTTTGGATATATAGTAGAATTTCTATAAAGTAATACTTGAATAATTAATAATTAAAATAAATTAAT
Ta_scaffold_1	1287916	G	A	TTTCTCATAGATGGCAGTGACTCTTCTTTGGTTTTGCATTGAGCAACTAACTGAATGTATAAGCCTCCTACAGTATTTGGCACAAATTTCTTCATGTTTA[A]TTTTATCTCATAATTAAAACTGAATTAAGACTTTTTGGATATATAGTAGAATTTCTATAAAGTAATACTTGAATAATTAATAATTAAAATAAATTAATAA
Ta_scaffold_1	1288304	G	A	GAAAACAAAAAACTGTTCATTACTAGTAACAACTTATTTTCCTTTTTTTTCTTACAAAATTATTTTTCATTCAATTGTTTAAAGTAATCTATACATTGCT[A]AGTACGAGGAACAAAATAATTTATTGTTGGTGTGAAAAATGAATCTAAAATTGAATTAGTTTGAAACTGGTACAGTTTCTGCTTTCACTTTTGAAGAGCT
Ta_scaffold_1	1288423	T	C	ATTTATTGTTGGTGTGAAAAATGAATCTAAAATTGAATTAGTTTGAAACTGGTACAGTTTCTGCTTTCACTTTTGAAGAGCTGAGAAGATGTACAAACAA[C]TTCGTAGAGGCTAGTGGCATTGGGGGTGGAGGGCCTAGAGGTTATGAGCAGCTCATAGCAATCAAAAAAGCCCAACAAGAATCTTTGTAAGGAAAGATGG
Ta_scaffold_1	1288430	G	A	GTTGGTGTGAAAAATGAATCTAAAATTGAATTAGTTTGAAACTGGTACAGTTTCTGCTTTCACTTTTGAAGAGCTGAGAAGATGTACAAACAATTTCGTA[A]AGGCTAGTGGCATTGGGGGTGGAGGGCCTAGAGGTTATGAGCAGCTCATAGCAATCAAAAAAGCCCAACAAGAATCTTTGTAAGGAAAGATGGAATTCAA
Ta_scaffold_1	1288762	T	C	CAAGGTAATACAACAAATCAAACCCAACAAATTGCTTGTATACAAAGAATTCTGATAAATCTGAAACTAACAATATTATGTAGGGAAGAGTGATGTTAAG[C]TGGATTGGATGACACGGCTTAGAATAGCACTTGGTTTAGGCAAAGGTTTGCCATATCTTCATGACCTTACTGATCTTCCAAATCAAGTAATATCTTGATG
Ta_scaffold_1	1296002	C	T	ATTTCTTTTTCGCCAACTTGTCATATTAGATTAGAGATTAACACGTTAAAAAAATATATATTTAGATGCTTTTCACATAATGATTACTACTTTCTAACCT[T]ATAATCGTTAAAGTTTTAAATAATTTATATACCCTATATATTGTGTTTTAAATACTTTTTGGAGTCCCGCGGGGATTAAAACTAAAAACTTTTTGGTCTT
Ta_scaffold_1	1296105	C	A	AATCGTTAAAGTTTTAAATAATTTATATACCCTATATATTGTGTTTTAAATACTTTTTGGAGTCCCGCGGGGATTAAAACTAAAAACTTTTTGGTCTTAG[A]TTTTTTAAAATCTAAAATCTAAATATATAAAATAAACCTATTTACAACGAGTCAACAACATATTTGATTGTAGTTTGTAAAAAGAAAATGTATATCTAAC
Ta_scaffold_1	1296131	T	A	ATACCCTATATATTGTGTTTTAAATACTTTTTGGAGTCCCGCGGGGATTAAAACTAAAAACTTTTTGGTCTTAGCTTTTTTAAAATCTAAAATCTAAATA[A]ATAAAATAAACCTATTTACAACGAGTCAACAACATATTTGATTGTAGTTTGTAAAAAGAAAATGTATATCTAACATGCTAGTTTATGCTACTATGAGATC
Ta_scaffold_1	1305657	A	G	ATGCTAAATAATTTGCTAAAATATACTTATACAAAAAAAACCTTTTCTTGACGTCCAACATTTTTGAAAAACGGCATATGTTTTTTTTTTCTCTCTCTCA[G]AAAGAAAACAGCATATATTGAAGCGTCGAAGTTTCACTTTTCAAATCAATAAGTTAGCGTTCAATATTTATTTAGACTTAATAACTCTCGTTTAGCAAAA
Ta_scaffold_1	1306029	T	A	GTATTACTTAGCTATGTCGTCGATAAATGTTTTGGAAATATGACGAATGGTTAAACTAAAAAAAAAACTGTTTTATTTTCGCGAGAGGATCTAAAAGTCT[A]AAAAAGTGATTACAAGGCATGGGCAGATGCTGTGGAGAAAGTGAAGAAGTCTCCTGTTTGGTCCGAAAGTGTTGTGATATAGAAAGCTCTTTAATGAGTT
Ta_scaffold_1	1306461	C	G	TAATTTATGCACTGACCAACATTCTTCACCCGGCACCCATTGATCAACAAATTTATTTCAAGACCAACATTTTTAAATCAGTTTAACCAATGTAAATAAA[G]TAGCACATTTTGATCACGAGACAGTAAAACAGTGGTCTATTAAAACTCAAATGAAAAAGTAAACAATCGCATACATTTTAAGTCCAGATAAAAAAAAAAA
Ta_scaffold_1	1306548	G	A	CAATGTAAATAAACTAGCACATTTTGATCACGAGACAGTAAAACAGTGGTCTATTAAAACTCAAATGAAAAAGTAAACAATCGCATACATTTTAAGTCCA[A]ATAAAAAAAAAAAATTTCAAAACTCATGCGAAGAGAAACTAAACCAAAGATTAAAGATTGAACGCTCCAAGGTTAGATAATGGAGTCAAAACTTATCAAA
Ta_scaffold_1	1306581	G	A	GACAGTAAAACAGTGGTCTATTAAAACTCAAATGAAAAAGTAAACAATCGCATACATTTTAAGTCCAGATAAAAAAAAAAAATTTCAAAACTCATGCGAA[A]AGAAACTAAACCAAAGATTAAAGATTGAACGCTCCAAGGTTAGATAATGGAGTCAAAACTTATCAAAGCTATTGAAATAGTTGGAAGTGAAAACTTATCA
Ta_scaffold_1	1308999	A	G	TTCCCGCCGCTCAGATCCGCCTCGCCTGCAACGCCACTCGTTACCCAGACGAATGCGTCTCTTCCCTATCCGAGCCGGGTCGGGTTCCTCCGGATCCTAA[G]CCATCTCAGATCATCCACTCAGCGATCTCCGTCTCGTTCCAAAACCTCAAAACCGCACAATCGAAAGTGAAGTCTATCCTAGACGCCTCCGTCGGGAATC
Ta_scaffold_1	1309011	C	T	AGATCCGCCTCGCCTGCAACGCCACTCGTTACCCAGACGAATGCGTCTCTTCCCTATCCGAGCCGGGTCGGGTTCCTCCGGATCCTAAACCATCTCAGAT[T]ATCCACTCAGCGATCTCCGTCTCGTTCCAAAACCTCAAAACCGCACAATCGAAAGTGAAGTCTATCCTAGACGCCTCCGTCGGGAATCTGAACCGTACCA
Ta_scaffold_1	1309542	G	T	CAGGGCCCAGTTTGAGTTTTCCTTCCGGTTTAAAAGAAGACGTGACGGTGTGTAAAGACGGAAAATGCCGTTACAAGACGGTGCAGGAAGCGGTTGACGC[T]GCGCCGGAGGATAACGGAATGCGTAAGTTTGTTATAAAGATTAGCGAAGGAGTGTACGAGGAAACCGTTCGGGTTCCGTTTGAGAAGAAGAACGTCGTGT
Ta_scaffold_1	1309638	C	T	ACGCGGCGCCGGAGGATAACGGAATGCGTAAGTTTGTTATAAAGATTAGCGAAGGAGTGTACGAGGAAACCGTTCGGGTTCCGTTTGAGAAGAAGAACGT[T]GTGTTCATCGGAGACGGTATGGGCAAAACGGTCATTACAGGCTCGTTGAACGCCGGGATGCCTGGAATCACCACTTACAACACTGCAACTGTCGGTGAGT
Ta_scaffold_1	1310132	C	A	TTGGTTTGATAGGAGTGGTAGGAGATGGATTCATGGCTCGTGATATGACGTTCCAGAACACGGCGGGACCAGACGCTCACCAAGCGGTGGCGTTTAGATC[A]GATAGCGATTTTTCTTTACTAGAGAACTGTGAGTTCCTTGGGAACCAAGACACTCTCTATGCCCATGGCCTTCGTCAGTTCTACAAAAGCTGCCGTATCC
Ta_scaffold_1	1310135	T	C	GTTTGATAGGAGTGGTAGGAGATGGATTCATGGCTCGTGATATGACGTTCCAGAACACGGCGGGACCAGACGCTCACCAAGCGGTGGCGTTTAGATCCGA[C]AGCGATTTTTCTTTACTAGAGAACTGTGAGTTCCTTGGGAACCAAGACACTCTCTATGCCCATGGCCTTCGTCAGTTCTACAAAAGCTGCCGTATCCAAG
Ta_scaffold_1	1310195	C	T	CGGGACCAGACGCTCACCAAGCGGTGGCGTTTAGATCCGATAGCGATTTTTCTTTACTAGAGAACTGTGAGTTCCTTGGGAACCAAGACACTCTCTATGC[T]CATGGCCTTCGTCAGTTCTACAAAAGCTGCCGTATCCAAGGAAACGTTGACTTCATCTTTGGAAACTCAGCTTCTGTCTTCCAAGATTGCGAAATCCTAA
Ta_scaffold_1	1310923	T	C	AACAAAAATCCATACTTTTCATTCATGTTATATCAATTGAAAGTTCAGATTGTTAGGACTAATTGAAGTAAAATAATGAAAACAACTTTACGGCTTATCA[C]TGTGTGTAGCTATCAAAGTTTAGCGTGTTGGGCTATAATCATAAATGAGTATGGAGGAGGATCGCTCAAGTTGCGAGCTGGGAAGCGTATGATGCTTTTT
Ta_scaffold_1	1311232	A	G	GAGGTTGGAGAAAGTAGTAAAGGGCAGGTATAAAAAACCGTTAATTTCAAAGAAGAGTAGGTTTCAATTTTCAATTGTAAAACCAAATTTGGGGTTTTAG[G]GTTCTTTTAAAAGTGGTTCACCTAATGACATTTAAGTGGGTAGGAGTCCATGCATTAAGCACATAGCTCTACTGTTTTAGTAGATCATAGGGCCACACGT
Ta_scaffold_1	1312257	A	C	CAGTCATACGAAGTTATCGAGAACGTAATCACTTCAGCTGCAGAACAAACCAACTCATCCATAGCAATTGTAGGAAGTGAGAGGAACTTAGTATGGCTCA[C]ATCTATATGTTTTGAACAGTTCATAACACACAAGCACTTTTTCAATCCAACAGATGCTTTCGCCAGTAGATATAGATAGATAACCGATAAGCCGAAATTA
Ta_scaffold_1	1312348	G	A	TATGGCTCAAATCTATATGTTTTGAACAGTTCATAACACACAAGCACTTTTTCAATCCAACAGATGCTTTCGCCAGTAGATATAGATAGATAACCGATAA[A]CCGAAATTACGAAACTCTGATGTCAACATTACAAAGACATCCCGAAACCAACGTACCTCTTTACCGAGTTGAATCATATTATCAGCAAGACGACGAACCT
Ta_scaffold_1	1312715	T	C	CAGGCAGATTCGCAGGTTCTATAAACCCTAATTAAACCCAAGAATCCGGAAAATGTGGGAGAAATGGAATCAATACCTTTGTGACGGTGGTCTCTATACG[C]TCGTGCTTCACCAATTGAGACACCATTGTCCTGATAACAAGAGTGAAAAACCCAACACTTTGAAATCAAACGAGAAAGCATTTTCTATGGAAAAATAAAG
Ta_scaffold_1	1312724	C	T	TCGCAGGTTCTATAAACCCTAATTAAACCCAAGAATCCGGAAAATGTGGGAGAAATGGAATCAATACCTTTGTGACGGTGGTCTCTATACGTTCGTGCTT[T]ACCAATTGAGACACCATTGTCCTGATAACAAGAGTGAAAAACCCAACACTTTGAAATCAAACGAGAAAGCATTTTCTATGGAAAAATAAAGTGCGAAGAG
Ta_scaffold_1	1316652	A	C	TCCATTTTTAACACTTTAACTCCTTGGCATAGGATAAGTCAAATAATAAATATTTTATATTATCCCCCACGAAGTGAGTCAAACGATAAGTATATTACAC[C]TATCAAGTATTTGTGTTGTGCCCATTTCTACACTTTATTTCCTAAGAAATTATGAAGTAACGATTTTTTTTCTTAAAAGTCCACAAAAATAAATAGATTT
Ta_scaffold_1	1317178	G	A	TTGTATTGTGCCCATTTGGCCATTTCTATACACTAAACTCCTAAGAAATTATGAAGTAACAATTTGTTTCTTAAAAATCCACAAAAATAAAAAGACAGAA[A]ATTTGTTACACGGCATCTATTAAATTTTTTATCTAAATCACAGTAACTTGGAAATTTTTACCAATGTATAACTATAAGCTACTAAAAGAACCTTGTCCCT
Ta_scaffold_1	1317337	G	A	TACCAATGTATAACTATAAGCTACTAAAAGAACCTTGTCCCTTTTAGATGAAAAAAAAAAACGAATGGAGAAGGAAATGTTTAAACGGGCTACTGCAAAC[A]TTCTGGCCTGGCCTGCAACAACAACCCCAATTAAATTGAATCTCAATTGCTTCCATTCACTTTTAACTGCGCCTCTTTTGCTTACAATTTGAATTTTTAC
Ta_scaffold_1	1319450	C	G	GCAAGAACCACGAATGTGTTCAACACGAGCTCACCACCCAAACAAAACGACGTAGTTTCGCCACCCCATCATCATCAGCGTCACGTACAAGATCACAAAA[G]TGCACAGTTCTTGGGGTTCTTGCCACGTCAGTTTCCGGTTCCAGCATCTGGTCCTTCTAGAAAACATAACGACATCGGTTTAAGTAGTACTACTAGGACT
Ta_scaffold_1	1319453	C	T	AGAACCACGAATGTGTTCAACACGAGCTCACCACCCAAACAAAACGACGTAGTTTCGCCACCCCATCATCATCAGCGTCACGTACAAGATCACAAAACTG[T]ACAGTTCTTGGGGTTCTTGCCACGTCAGTTTCCGGTTCCAGCATCTGGTCCTTCTAGAAAACATAACGACATCGGTTTAAGTAGTACTACTAGGACTTAG
Ta_scaffold_1	1319812	A	T	AATATTGGAACGAACTTGTTGAATCCTTTGAAATATAGTACGTACGTAAGAGGAGCGATAATGATCTTTTTGTAATTAAACAATTATTGTTCCTTTTGTT[T]TTCCTTTAAGGAAAGTTCGTTCCTCTTTTAATTTCTTTTTTTTTATTCGACTCCTATACTACATTCTAAATCGTGCATTATCCGGATTGATAATGATGTG
Ta_scaffold_1	1320520	A	G	CCAACGGTTGCAGATTCTTATTGGAGGATATGATGTGATATCTCCTACGAAATTCAGATGTTCTTTGAACGCTTTTTTGGGTTTAGTGAATTGTTATTGG[G]GATGGTGCATTTTTCTATATAATTTCAAAAAAACAAAAAAACCACAATTATATTCACTTGTTCATTCAAACTTTGAATAACTTTATTGGAAATCCATGTG
Ta_scaffold_1	1320712	T	G	ATCCATGTGATGATATATACTTTTCGTGAACAATAGGGTCCCTTGACTCAAATTTAGTTTTTGTCTCGATTACGACTTCAGGTTAGGTCATTAAAATTAA[G]TAGGCGTAAGCTATGGACTGGTTAAAGAGTAAAATAAAGAGATTCCATAAACGGTAACAGCCTAAAAGGATTGGTGTCATTTGTTTTTTATGAAAACCTA
Ta_scaffold_1	1321236	A	G	ATGTGACAAATGCTAGAGTTTGTATATTACAATGGAGATGCCGCATGTGATGTGTTCATGCGTACGTGTGTTCTCCTGTCCACGTGCACATACACGTGCG[G]TGTACCCCGCTTGGATAGAGAGGGTATCGACTCTCGAGTATTTCGAAATCACATATATTAAATTATTAAATGAATTATTGATAATAAGCTAACCAATAAT
Ta_scaffold_1	1323396	T	C	TACAATGTCCGCACCGTAACTTTTCATATACAGTATATTCAAAAGAAATATATATAAAAATTTTGTTCTCAGGTACAATTGCCCACACGCAATTTTTTGT[C]AGTGAATTGGTAAAAATATCTTGTTTGTCCATCATGAGTTCAAACGTAAAATATACAGTATAATTTTTATTTATATAACGACAGCAACATTTTTTTTTAA
Ta_scaffold_1	1369027	A	G	AAATATTTTAACGTATTCAAAAAATGTATCATGATATAATTTTAAGAATTATCTACTTGATATATGCTAAAATTAACTGTTAATCTAAAACTTAATATTT[G]TATATAAACTCACTGTTATTCTCTAAATTTCAAAATATTATTAAAATTATTTTTGTTTTGACTAAATTTGATTATTATTGTTCCAATTAATTTAGATTTT
Ta_scaffold_1	1369049	T	A	AATGTATCATGATATAATTTTAAGAATTATCTACTTGATATATGCTAAAATTAACTGTTAATCTAAAACTTAATATTTATATATAAACTCACTGTTATTC[A]CTAAATTTCAAAATATTATTAAAATTATTTTTGTTTTGACTAAATTTGATTATTATTGTTCCAATTAATTTAGATTTTTATTTTTATTTCAACTGTGTTT
Ta_scaffold_1	1369054	A	C	ATCATGATATAATTTTAAGAATTATCTACTTGATATATGCTAAAATTAACTGTTAATCTAAAACTTAATATTTATATATAAACTCACTGTTATTCTCTAA[C]TTTCAAAATATTATTAAAATTATTTTTGTTTTGACTAAATTTGATTATTATTGTTCCAATTAATTTAGATTTTTATTTTTATTTCAACTGTGTTTGTGTA
Ta_scaffold_1	1369083	T	A	TTGATATATGCTAAAATTAACTGTTAATCTAAAACTTAATATTTATATATAAACTCACTGTTATTCTCTAAATTTCAAAATATTATTAAAATTATTTTTG[A]TTTGACTAAATTTGATTATTATTGTTCCAATTAATTTAGATTTTTATTTTTATTTCAACTGTGTTTGTGTAGTGTTTTTATTTAATTAGCACTCTCAAAT
Ta_scaffold_1	1369122	G	T	TATTTATATATAAACTCACTGTTATTCTCTAAATTTCAAAATATTATTAAAATTATTTTTGTTTTGACTAAATTTGATTATTATTGTTCCAATTAATTTA[T]ATTTTTATTTTTATTTCAACTGTGTTTGTGTAGTGTTTTTATTTAATTAGCACTCTCAAATACAAACAACACTCAATGTTCCAATCTCTTATAAATCTAT
Ta_scaffold_1	1369380	T	C	ATCATATTGATAAAATGCAATTTTGATTTGGTCTATATACGTAAACTATAAAAATATAGATGAATGAGGCAAGTAATACATATACAAATACAATTTCATA[C]TAACTCATTATGTTAAATAAAGTATGTTGAGTTTCTCAAAACTCAAAAGATGTAAAAAATTTGTGCTTGTAATTTAACTTAAACATTTTTTATTAAACTA
Ta_scaffold_1	1369384	C	T	TATTGATAAAATGCAATTTTGATTTGGTCTATATACGTAAACTATAAAAATATAGATGAATGAGGCAAGTAATACATATACAAATACAATTTCATATTAA[T]TCATTATGTTAAATAAAGTATGTTGAGTTTCTCAAAACTCAAAAGATGTAAAAAATTTGTGCTTGTAATTTAACTTAAACATTTTTTATTAAACTACACA
Ta_scaffold_1	1369458	C	T	CATATACAAATACAATTTCATATTAACTCATTATGTTAAATAAAGTATGTTGAGTTTCTCAAAACTCAAAAGATGTAAAAAATTTGTGCTTGTAATTTAA[T]TTAAACATTTTTTATTAAACTACACATATATATTTTGACGAGCCTTTATAATTAAACTAATAATATATATTATATTATTTTTAAAGGAGTTTCTTAACCC
Ta_scaffold_1	1369544	G	A	TGCTTGTAATTTAACTTAAACATTTTTTATTAAACTACACATATATATTTTGACGAGCCTTTATAATTAAACTAATAATATATATTATATTATTTTTAAA[A]GAGTTTCTTAACCCAGTAAAAAAAACCATATTAGTTTTTCATTCAAGTTGGGTTTATAAGGAATTTTGTTGATGTGGATAATTAGAGATTTTTTTAGACA
Ta_scaffold_1	1369664	G	A	AAAAAACCATATTAGTTTTTCATTCAAGTTGGGTTTATAAGGAATTTTGTTGATGTGGATAATTAGAGATTTTTTTAGACATTTTCTTCTACATAAAAAT[A]TGTATGTTATTTTTTCAAAATACATTATTATTTAATTTAAAAATTTACTAACTTGATATATATAAAAATTAACTATCATCTAAAACTTAATTTTTGTTTA
Ta_scaffold_1	1369686	A	G	TTCAAGTTGGGTTTATAAGGAATTTTGTTGATGTGGATAATTAGAGATTTTTTTAGACATTTTCTTCTACATAAAAATGTGTATGTTATTTTTTCAAAAT[G]CATTATTATTTAATTTAAAAATTTACTAACTTGATATATATAAAAATTAACTATCATCTAAAACTTAATTTTTGTTTATAAACTGTTTAACTCATGTGTT
Ta_scaffold_1	1369739	A	G	TAGACATTTTCTTCTACATAAAAATGTGTATGTTATTTTTTCAAAATACATTATTATTTAATTTAAAAATTTACTAACTTGATATATATAAAAATTAACT[G]TCATCTAAAACTTAATTTTTGTTTATAAACTGTTTAACTCATGTGTTGACATGTATCGCTTGTAGTAACTTGACTACCTTAAGCCAACTAAGACACACAT
Ta_scaffold_1	1369783	T	C	AATACATTATTATTTAATTTAAAAATTTACTAACTTGATATATATAAAAATTAACTATCATCTAAAACTTAATTTTTGTTTATAAACTGTTTAACTCATG[C]GTTGACATGTATCGCTTGTAGTAACTTGACTACCTTAAGCCAACTAAGACACACATTGAATAAATATCAGTGCATGAAATTCTTCTTTTGTCTATCATTT
Ta_scaffold_1	1369785	T	C	TACATTATTATTTAATTTAAAAATTTACTAACTTGATATATATAAAAATTAACTATCATCTAAAACTTAATTTTTGTTTATAAACTGTTTAACTCATGTG[C]TGACATGTATCGCTTGTAGTAACTTGACTACCTTAAGCCAACTAAGACACACATTGAATAAATATCAGTGCATGAAATTCTTCTTTTGTCTATCATTTTC
Ta_scaffold_1	1395704	T	C	AAAGTTTAACATCACACTGTAATCATAGATCTACTGCAATCAACATTATACACAATCTATAATATTACAGTACATTCAGAAAACCAAAAAAAAAAACATT[C]ATCGAAAAATTGGTTTCTAAAGCTACAAACTTTACGTTGCTGTCTTGCTGATCATATTTACATCTTTCCTCAGGCATTTTCCTTATAGCTGTAAGACAAG
Ta_scaffold_1	1401835	G	A	ATCGTAAGCTTTAGAAGCTTGTGGTAAAAACAGTTAAATTTAGAAACCTATGGGGAAGAAGCATAGAATATAAAAATATCTTCCCTTCAGTTTATTATTG[A]GAGTATTGTCAAAACGGCAGCGTATAAATAATCACAAATCGTCTGCACCATTTTATACTTTTGATCAGTTAGCAGCTCGAAGCTATAGTTAACTTACTAA
Ta_scaffold_1	1406764	T	C	TTTCTTTCTCTAGAATCTTTTGCTTCCTTAATTTTGACAAGCAAATTTTTACCTGAAACATTACCAAAAACAACACAAAATTTTTGTTAGATTCAAATTT[C]ATTAAATATTACAACAATTATTATCTTTTTATTTTTTTTCCTAATAGAAACAAAACCGATTGATCAATATTTAGTTATGGATACAAATTGAACATAGTTA
Ta_scaffold_1	1406954	G	A	GAACATAGTTAATCTCTAACGATCAAATGAATTCAAATGGCTGGATACCATGTCCGGTTAGTTTCACAACTAATATTAATCTAATCAATTTTAAACTATT[A]GTTTTAAATCCGGATGAACAAAAAAAAATCAAAGAGATAATAAAAAACATATCTGAGTTTCCTTCTGTAGTCAAAGATTTCAGCTCGTTTGCTATAAATT
Ta_scaffold_1	1414937	T	G	GACCCTAAGATAAAGAGTAATAACAGGTAGAGAGATACCTCAAAACAACGCCTCCGAAGCCAGTGTTAACCCGTAACTCCTACAAAATCAATTTTCAGCT[G]ACACATTTTCGAAAAAAAGAGAACATATGTATCTGTTTTATTCGGCCACGATACTTACTTTTAACAGGTTAAATCGAGCAAGCTTACGACCAGTGCATCT
Ta_scaffold_1	1416681	G	A	GAATAATCTTATAATCTATAATTTCACACCCACATTTTTGAACAAAAGCTGCACTATTCATATGTAAGGCAAATCGTTTAAAGCAATAATGTTATTTTTA[A]TAAAAAAAAAATAATTTTTAAAAATAATATTTCAAAACTTTTCGCGTTAACCAAACGAATTCTCGCGCTCAAACAATCGGTATATATATGAAAAATACAA
Ta_scaffold_1	1417372	A	G	CACATGGATTAAGATAAAACCGTAATTTCGTGGTAGCCAAACCGGACAAATGATTGACTACACGTGTAAAAAGTACAACGCTCGGGGTAATTACGTCATT[G]TACAACCATACTTTCTTCCCGTTAAGCTACTCCTTCTCTCTCACTCTCTATCTCTCTGAGTCAGTCATAGACTCATAGCTGCGACCAACATTCACAGTCT
Ta_scaffold_1	1418106	G	T	TTAGATTCGATCCTGAAGTAAAAAGTTTGGAAAATTGTTTGCTAGTCCTGTGTTTCGACTTATGATCACTCTGCTTGATATTTATGCTCATTATTCACAT[T]AGACAGCAAGTCTTTTCCTTTGTGTTTAATTGTTTTTGGATAAATAATCTGTGTGGTGAAATAAGTTATGAACTTTGTTGATTCCTTGTAATGAATTTTG
Ta_scaffold_1	1421529	G	A	TCATTTCCACATCGAAAACCGGACATCTAGACAGAGCATCATCGGCCTCTTGATGTCTGTAACTCTTCAAAAAGGCTTCTGCTTGCAATGCATATACTTG[A]GGGGCTGCATCGGCGCCTGAAGCTATGGTGCTTTCCGTTTCTTTGATCAAAGTGTTCCAATCTCGCAATCTTTTGGCCTCTGTGCACTTGTTGAGATGTG
Ta_scaffold_1	1430406	C	A	ATTCAACCTCCTCTCACTTGCAGGTTATGGTAGTGGTAAGCAAATCTGAGCTTTTGTGTTCCTCTTTTTATTTGCTTTGTGTTCATATTGCAAATCTGAG[A]TTATTATTATAGATTTGAGCTTATTGTTGTAGATCTAAGTTTATTTTTGTAGATCTGAGTTTATTGTTGTGTAAATTTTGTAGATTTTGTTAATTTTTGT
Ta_scaffold_1	1431471	T	C	TTGTTGGTTAGATTTGTAATTCAAATCAAATTTTATGTCATTTTTGCAAAAATCCCATCATTTATTACCTACGTCTTAGGACATGTTTTATTTTTAAATT[C]GGTTAACTAAAAATATAAAATATAAATATTTATCCCAAAAAGTTTTCTGGTGTAGAGTTAGATGAATATTCTTTTTTTTTTTTAACATTATGAATATTCT
Ta_scaffold_1	1441641	T	C	CCGGATGGTGTATTTTTTTGGGTGATTAAATTTGCGGAACTATAAACCATGATTCCGTAAAAATATGGGAATTGGTAAAAACTTGCGGAAGTTTGAGAAT[C]ATTCTACCAATGTGTTATTCCGGATGTTACTAATCAGATACAAACAACTAATTACAATGTGAAATACACGAGGACAATGAGTACATATGCAAGTATAAAT
Ta_scaffold_1	1462734	C	T	TTCTTTGCCGGGATCTTTCAAGCTTCTTTCGGAATATTCAGATTAGGGTTTCTGGTGGATTTTCTGTCGCACGCAGCCATAGTAGGGTTCATGGGTGGTG[T]AGCCATTGTTATTGGACTTCAACAGCTCAAAGGTTTACTTGGTATCACTAACTTCACAACCAACACTGACATTGTGTCTGTTCTTCGAGCTGTCTGGCGA
Ta_scaffold_1	1477065	C	T	ATTCTTATATACCCTTCGTTCAATGCTTATCGCAATGGTCATCTACATTTCGCAAGGTAAGTTATTTGCCTTTCATTACCTAATATCTTTAAATTGAATT[T]GCATTAGATTGCAGCTGCTGATTTCTCTTAATTGAAATTGCATTAACTGATTTTTTGAATTGAGTTTTGCTTATTTTGCCATTCAGTGAATATATGTTCC
Ta_scaffold_1	1479633	A	T	GATCATCCCTTCGTTGGTTCCCCATCCTACGCCACACAACGTCATCAACTTAAGAACATCATCTTCACCAAATCTCAAAAATAATGTTATATTGTGGAAC[T]CTTGGTGTGCAGAAACGAAATGCAACAGAAACAAACGAGATAATCTATGGGTTTAACTTATCCGCCATTGTAGTGATACAAAACCGTGAGTGGAAGATTT
Ta_scaffold_1	1480154	C	A	TTCAAATTGCAGAATCCAAACGTAAGCATGGAGATTTTGGATCTGATTGCAAATATTTACAAAGAGAAATCTAAATTTTGTTGGATGTAAACTATTAGAT[A]ATTTGGATGCTTCGATTGCTTAGTAGGATCATTAAAATATCAAATGACTCTATTACGAACCGTAAGTAATTAAATGTTGGGGAAAATGATCATCAACTAA
Ta_scaffold_1	1480287	C	T	TAAAATATCAAATGACTCTATTACGAACCGTAAGTAATTAAATGTTGGGGAAAATGATCATCAACTAAACTAAGCTTAGATCTGTAGAATGTAGATCAGC[T]GATAAGAGAGATGAGAGTAAAACCTTTAAAAGCCTTGTGGAGCTGCTCGGAGTCTTCTTCGGGAAGAGGAACATTGGCTGGAACTTTCAGAGACGCCATT
Ta_scaffold_1	1480390	T	C	TAAGAGAGATGAGAGTAAAACCTTTAAAAGCCTTGTGGAGCTGCTCGGAGTCTTCTTCGGGAAGAGGAACATTGGCTGGAACTTTCAGAGACGCCATTTT[C]TGGACAAAGTGAATGAATAATCTCTCTAGTTTTTGTTTAGAAACTGTGGGACGAGGAACATGCACATTGTCTTAAATAATCAATTGAAATCCCTTTTTCT
Ta_scaffold_1	1480508	C	G	TAATCTCTCTAGTTTTTGTTTAGAAACTGTGGGACGAGGAACATGCACATTGTCTTAAATAATCAATTGAAATCCCTTTTTCTTTAATTAAAAAAACTTA[G]CAATTAAGTAAATCAGTAAAAGGGAACTTTTTTTCTTTCTTTTTTATCGATACAGTGGGCAGAAAAGGTTTAAAAAAAACAGAAATGGGGTTAAAGATTC
Ta_scaffold_1	1491381	A	T	ACATCACTCACCATCGTCTTTATTATAGTTAACTTTCGATTTAATTAGTGTGCGTTAGAAGAATCTTAGACGTTTCATTTTCTTCTTTTTGGAGTGAAAG[T]GTGAAAGTGCCTTTTGCCAACAAATTATGTAAAGTCATGTGCAAATGATTACATTTGTGATTCTGTAAACATCAAAATTATAATCCCCATCAAGCATAAA
Ta_scaffold_1	1493338	A	G	TATTCCGCAAGATTTCAGCAGCATTACCAGGAATGGAGTCGCTTGCTTCGACGAAACAAGATGATATGGTTGATGTGAACCTAAAGTCATCGACCAATGC[G]TCTCATGGGGAGCAACAGCGAGGTGGCTGTTATTGTTAATTAAAATACTGAGTAGGAAATTTTTAAAAGAAAGAATTCATAACTTGATGAAATAAACAAA
Ta_scaffold_1	1496169	G	C	CAGAAACTTGCATCTGTTCTCTAAGCTTGCTGCAACATAGTGAGCATCATAAAAAAAAAAAAAGTAAAAGTCGGTTTTTAAAGAGAAAGAAGTGTATATA[C]CCCTTCTCTTTCGTTGTCCATACGGATCTTTTTCAGAGCCACGATTTCGCCAGTTTTGATCTCTTTAGCCATGTAAACTTGACTGCAAGAGCAAAAACAA
Ta_scaffold_1	1496663	C	T	GATCCCCAAACCGGAGGAGGACCCTTGAGGTTTAGCTTTCCGAAGGCTGCCACCGCCATCTTCGTTCCCAGCTTTCTCTCGATTAATCTTTGCTCGATGA[T]CAAAATTTCGGCTTCTCGATCGCTTCCCTCCTTCGACAAACACTCCCCCGTATGTTTATACCTTCTTTAGCGTTTCGGTATCGATTTTGCGAATCCGGTT
Ta_scaffold_1	1497243	G	A	TTTTTTTGGGAAATANNNNNNNNNNNNNNNNNNNNNNNNNNNNNNNNNNNNNNNNNNNTAAAAAAAACAATGAATAATTTCTTAATTTTCCCGTAATTTA[A]TAATTTACTGCTGAATATAGCTTTTAACATTTTTTTTTAGATAATTGGAGGCGAATTTGACATGGCGGGAAAACTAAGAAATGATTTAGGTTTTCCAAAG
Ta_scaffold_1	1503543	A	C	AATCTCTGTAAGTATTACCTAAATTTTGCTATATCAGGAATTTCTCATGATGTGTCAAACAAGAAATTACACTCTCATATCAGATCACTCTGCATCTCTT[C]CTTGCTTCAATAATATTACAATGCTTTTGAGTTAGTTTCAGATTCTTGAAACATTCTCATTTTCAGAGACAATAGCTTTTAGGGTTCATTGCTTGATTTT
Ta_scaffold_1	1503664	C	G	ATGCTTTTGAGTTAGTTTCAGATTCTTGAAACATTCTCATTTTCAGAGACAATAGCTTTTAGGGTTCATTGCTTGATTTTTGTTTGGTTGGTCGATCGTA[G]CTTTAGTCGATATGAAGAAAAATACAATAATAATATGAAATATTAATAAATACATAAATTAGTAAGCTATGGAAATGGATGATGAGAGGAAACCTATTTT
Ta_scaffold_1	1506784	C	T	CAATGGATAATGACATAATGTATGTTTATTATCCATTTTCGTTTGTCAACTTGTTTTTCTATCCATATTTAATCTACATATTTTGGATACATAAGAATAG[T]GATTTTTTGCTTGTTAGTATAATTATTGCGTTACCGCATGTTTTCTTCACTTCTTGAAAATAACTAACAAAACAAAAAGTATTGAAATTTTTTATTATAA
Ta_scaffold_1	1506818	C	T	ATTTTCGTTTGTCAACTTGTTTTTCTATCCATATTTAATCTACATATTTTGGATACATAAGAATAGCGATTTTTTGCTTGTTAGTATAATTATTGCGTTA[T]CGCATGTTTTCTTCACTTCTTGAAAATAACTAACAAAACAAAAAGTATTGAAATTTTTTATTATAAAACCAAAAAAATGAAAATACATCGGTATTGTGTT
Ta_scaffold_1	1506820	G	A	TTTCGTTTGTCAACTTGTTTTTCTATCCATATTTAATCTACATATTTTGGATACATAAGAATAGCGATTTTTTGCTTGTTAGTATAATTATTGCGTTACC[A]CATGTTTTCTTCACTTCTTGAAAATAACTAACAAAACAAAAAGTATTGAAATTTTTTATTATAAAACCAAAAAAATGAAAATACATCGGTATTGTGTTTT
Ta_scaffold_1	1507561	C	A	TCGACTAATATTTTGGTTCAGATAGCAAAATCTATAATTCAGGCAGTTATAAAATAATTTATTTATTTGATTCATCCCACGTTTCTGCAGTTTCAACACA[A]TCAATCATTTTTAATTTTTTTCTAATCAGAACTCTTTTTTCTCTTACGATCTTTGAACAGAAGACCGAGTAAAATCATCATTGTACTACAAGCATTACAG
Ta_scaffold_1	1508376	T	C	AAATACCCATCAATAGATAACATTTGACGAAAAGGTAGAAGAAATGAAAGGAAGGCTGTGTTTGATTGCTTCGCTTCTTGTTATCTCTTTGGTGTTTTCA[C]CTCATGAGGTCTCGTCAGCTAAACCATTCGAATCCCGCAAACTTAGTGAGTAATCCCACTATTTATCACTTTGCTCCATGCTTTTAAATATTTGGTGAAG
Ta_scaffold_1	1508382	G	A	CCATCAATAGATAACATTTGACGAAAAGGTAGAAGAAATGAAAGGAAGGCTGTGTTTGATTGCTTCGCTTCTTGTTATCTCTTTGGTGTTTTCATCTCAT[A]AGGTCTCGTCAGCTAAACCATTCGAATCCCGCAAACTTAGTGAGTAATCCCACTATTTATCACTTTGCTCCATGCTTTTAAATATTTGGTGAAGCTTATT
Ta_scaffold_1	1508390	G	A	AGATAACATTTGACGAAAAGGTAGAAGAAATGAAAGGAAGGCTGTGTTTGATTGCTTCGCTTCTTGTTATCTCTTTGGTGTTTTCATCTCATGAGGTCTC[A]TCAGCTAAACCATTCGAATCCCGCAAACTTAGTGAGTAATCCCACTATTTATCACTTTGCTCCATGCTTTTAAATATTTGGTGAAGCTTATTAAGTTAAA
Ta_scaffold_1	1508854	T	C	ATCGAAGTATCTCCCAGTAAGTCTCGACCGGGGAAGGGGCCGAGAAAAAACATAGCTGAGAAGCCGTGAAAGTGTAAATCATCTCCTGATTTCGAAGGCA[C]ATATATATATATATATATATATATATATATGTGCTAAGTGTTTTTTTCACCATATTTATTGATTTATTATTTATCACTCTGATGTGAGTAAAGGTTCAAA
Ta_scaffold_1	1508940	G	A	TGATTTCGAAGGCATATATATATATATATATATATATATATATATGTGCTAAGTGTTTTTTTCACCATATTTATTGATTTATTATTTATCACTCTGATGT[A]AGTAAAGGTTCAAACAATTTTTTCTTTAAAAAAAATCATGTAGAAATAAGTAAGCAATAAAAACTATAGTCTCGATCGTTTGCTTGCTATCTAGAATTTT
Ta_scaffold_1	1509305	C	G	TTCGACTCTTATTCTATTTATCAATAAAATCAAGAAATCGATTTTTTATACGCTCTTGAAAAACCAACCTCTAATGGCTGGCATTTTGCACGCCTCCAAG[G]GAAGTCAACGCAAAAAGTCAAAATAAATCTCTGTTCAAAGGAGGTAACGACAATCAAAATATAATAGGGCCCTTCTCTTTCACAGGATTCAAGTCAAAGA
Ta_scaffold_1	1510652	T	A	CTTTCCCAAAGCCTCCTTGGCCAAGCACGTTCTTCTCGCTGAAGTTGTCTGTAGCCAATTGGAGCTCTCTCCATGCAAATCTTTTCAACTGCCCAAATGC[A]ATTCTCCTGTCAACTTCACCTGAAAAAGAGTTTTCAAGAAGTTAGCATCTTTCTTTCATCATAACATCTACGAAAAAGAAAGGTTTCCCCTTCGGGTATG
Ta_scaffold_1	1510693	G	T	AAGTTGTCTGTAGCCAATTGGAGCTCTCTCCATGCAAATCTTTTCAACTGCCCAAATGCTATTCTCCTGTCAACTTCACCTGAAAAAGAGTTTTCAAGAA[T]TTAGCATCTTTCTTTCATCATAACATCTACGAAAAAGAAAGGTTTCCCCTTCGGGTATGTAAAAGACCTGCAACATCCACGAACACGTCACGTTTGTATC
Ta_scaffold_1	1510798	A	G	CATCTTTCTTTCATCATAACATCTACGAAAAAGAAAGGTTTCCCCTTCGGGTATGTAAAAGACCTGCAACATCCACGAACACGTCACGTTTGTATCCTTT[G]TGCCTATCCTTGCAGAACAAGAACAACAAGATTCCAAAGAGGATCACTGTAACTCCGGCAACAACTCCAGCGATCATACCAGTTTTGGGCTTTCTTGAAT
Ta_scaffold_1	1510843	C	A	TTCGGGTATGTAAAAGACCTGCAACATCCACGAACACGTCACGTTTGTATCCTTTATGCCTATCCTTGCAGAACAAGAACAACAAGATTCCAAAGAGGAT[A]ACTGTAACTCCGGCAACAACTCCAGCGATCATACCAGTTTTGGGCTTTCTTGAATCACCTATCACCACAGATTACGAATTTTTCAGTCTTTTGAATCTGT
Ta_scaffold_1	1510855	G	C	AAAGACCTGCAACATCCACGAACACGTCACGTTTGTATCCTTTATGCCTATCCTTGCAGAACAAGAACAACAAGATTCCAAAGAGGATCACTGTAACTCC[C]GCAACAACTCCAGCGATCATACCAGTTTTGGGCTTTCTTGAATCACCTATCACCACAGATTACGAATTTTTCAGTCTTTTGAATCTGTTGCAAATAAAGG
Ta_scaffold_1	1517429	T	C	AAATATAAGTATTTATATTGCATATGCTGAATTTGCATTCGTTTGTGTTGTGTCTCCCCACAAATGAGGAGGACCATAATAGTTACAGCTTTTTGTTCAT[C]GTCCATTCAATTAACTAGCTGCAACCTTTGAATTGAATCTCGAGTCAATATGCTTAATACCAAGATCTTTAGACTTAAATGCTTCATGGTTCCACACTCA
Ta_scaffold_1	1517437	C	T	GTATTTATATTGCATATGCTGAATTTGCATTCGTTTGTGTTGTGTCTCCCCACAAATGAGGAGGACCATAATAGTTACAGCTTTTTGTTCATTGTCCATT[T]AATTAACTAGCTGCAACCTTTGAATTGAATCTCGAGTCAATATGCTTAATACCAAGATCTTTAGACTTAAATGCTTCATGGTTCCACACTCATTACTAAT
Ta_scaffold_1	1518213	A	T	TCAAATGATTACATTTTACAAATAAGCAAAGTTTTGATCGACATAATAATTAAAAGGAATAGAATACGGAATGGTCCATGGACTATTGATGATCACTAAC[T]ACTGTTCGGTTGCAATTTATGGTGGCATCGACTTTTGTATGGCTTCTTGAAAACAAAGTGTAGAACTTTGGTACATCGAAACCAGAACAAATAGATTATA
Ta_scaffold_1	1519344	C	A	ATATGCTTCTTCGTCGGAAATAACCACCGGTATGTTCCACGTTCCCAGCGAATGCCCAGAAATGTTCCCACCTACATTTTTTCATGAAGTCAATAAGTCA[A]CAGAGTTGAAAACTGTTTCTCGAAAAAAGTTAATAATAAGTCAACAGAAGAAGAAAAAAGAGAAAAGGAATGTCGAAGATGTTTGTACCTTCTTTAGTAG
Ta_scaffold_1	1520882	G	T	ATCTTATAGACATGAGGGAAAAACAAACAGCACAAAGACTCAATATTTACCTGATATATGTAACTCTCAGTGAATGAAAGCATGGGTAAATATCTGAAGA[T]TGACTGTGGTTGACTAATCTCCAGCTGATGGAACATGAAGTAAGACCTTGACTGCAACAGGATATATTATGCAATTACACAGAAATCATGAGTGTGAGAG
Ta_scaffold_1	1527502	A	T	GAGATCTTACAGCTTCTGGTCGTCATCGATCTCGAGCTTCTTCTGGCAACCAGTAGTCGGATTTGCGACGTTGAACTGCGATAAGAAGAATAATCGAGTT[T]GATCAAACGAAATAACAAAGATATCTCAGCAGAAAATCAAAGAGAGCACGTGAGAAGGAAAATATGAGCTACCTTCATTGTCTCCGATAGAAACTGCAGC
Ta_scaffold_1	1531572	T	C	AGCCATTGCAATGGCTGTCCAAAATCTTGTTCAGCTGGGTGCAGTCGTTGAGAAGAATGGTGTTCTTGAGTTAACACAGGAAGGGCGCTGTTTAGTCAAG[C]TGGGTCTGGAGCCAAGGCTTGGGAAGTTAATTTTAGGCTGCTTCAGACACAGAATGGGCAAAGAGGGGATTGTTCTTGCTGCTGTCATGGCTAATGCGAG
Ta_scaffold_1	1537585	T	G	NNNNNNNNNNNNNNNNNNNNNGGGCGGAATCTGTGTGGCTTCTTCACTCCGCCGGTGGCCGGCGCTGATTTCCTCGCCGCCTTCGTCGCAAGCTGCTTCC[G]TGGGGCTTTGCCTCCGGTGGATTTCCTGGCGGTTTGCTTGGTACGAGCCATTTCCAAATCAAACAATCGCTACGAATAATCTAACTGATCGACTATATCT
Ta_scaffold_1	1538941	T	C	CAAGCCTCTGGAAAGGAAGCTTGCGGATCAGTAGCTCGGTGCTCTTCTGGTACTTCCTGATCTCTCTCAACGCCACCGTTCCTGGACGGAATCTGTGCGG[C]TTCTTCACTCCTCCGGTGGCCGGAGCCGACTTCCTCGCCGCCTTCGTCGCGAGTTGTTTCCTTGGAGCCTTTCCTCCGGTGGACTTCCTAGCGGTTTGCT
Ta_scaffold_1	1539711	A	T	TTTTTTTCAGAAAAAAAAAAACAGAATCGAATTTTAAGATGTCATGTAAATTCAGTAGAACACATAACTGATGTCCAGATTAATATAGAAATGACATTTT[T]AAAAACTCAAATTGATATCCAAAATTTTCGAGGACGACATTTTTGTGTTTGTTTAGTGTGAATTGAATGAATTCGCTGATGGCTATCGGGTGGTGTACGA
Ta_scaffold_1	1543025	A	T	TCGCTTTTTTTCCGTCGCCTGCTCCTAATTCATTCGCCACTCTTACACTACAGAATCAGGTTATCATAATAATTACTGTTATCGTATACACATAAAAAAA[T]AAATTGTATAGCAACTAAAATAGCAAAACCAAACTCAGGACAAGACACTTTTCTGTCCGACACGACCAATTATATAGTTTTTTTTTTTTTGCTTAAACGA
Ta_scaffold_1	1543489	C	T	AAATAAAATATATAAAAGCACTTCTATCGGAGTATATTTGAAGGATTTGTTAAAAATAAAAAATTGAAAAAAAAGAAAAGCAAGAAAGAGAAACAACATA[T]GTTTCTCAAAGTACAACTTTTACAAATTTTTAAGCAACGTATGTTAACAAATGTCCACTTATCATTCGTTCCTTCATTTTCTTTCCCTTTAGATTTTAAA
Ta_scaffold_1	1544030	A	G	AGAAAGACGTCGCTTATTTAAGTGATGCAAGAAACAGTATATTGCCAAATGTCATCATCTAATTAATTTATTTTTGTTTATTAATAAAATATGTTTAAAA[G]ACGTTATATTAGAGACGAACCGATAAAAATGCTCTAATATATGTTATGTTCATAAAAAGATGTGATGGGAATCTGATACTATAAAAAAATGTTCAATGAC
Ta_scaffold_1	1547327	A	G	ACGTATGCTTCAACAATATTTTATCTAACAGTACCATCTTCAATTTCTTGTATCTGAAAGTGACCATTTCCTAACGCGAATACTTGCCTTCTGTGCCTAC[G]AATTTAAAAAGAAACGACCAAACAACTATGTTAAAACACACATTTCAAATGAACCATAAACGTGAACCAAAAAAGCAACATATAAAAAAAAAAAAAATGA
Ta_scaffold_1	1548728	A	C	AAGATTTGATAGAAAATAGTTATAACAAAATTTCATATATATATTATATGGATCTCCAAAACTATATATGTAACGTACCATATAGACAAAGCGTCAACAG[C]AATTTTTGTATCCTCCAGATTTCCAGTCATCATAATTAAAATTCTATAATACCAATACTCCAAACTGTCGAGATAAAAAATCTACCGTAAGAAGTATGTT
Ta_scaffold_1	1553633	A	T	TCTATGACGTAGAAAATGTGGGGAGACAGCTAACATGTTCAGTTCAAAAACCAAGAGTTGCAACTTCGCATGTCTTTCTGTCTACTTGGTATTTTAATTA[T]TTATTTTATTTTATGTACATAAACGATCATTTAATTTAATTTAATAATTGACATATTTCTGGCAAAAGATTGGTATATAGAGTAAAGAAAATGTTGTTTG
Ta_scaffold_1	1563377	G	C	ATAAGAAGCTTCTTTTAACCATCTTAAATTGTATACTGACATTTTTTTGCATTCATATATATATATATATATACAGTGTGGATTGGTTGCAGAAGCTCCA[C]CATATGACTTGGTCTTGGAAGTGGCTATGAAAGCTATGAAATTTCAGCGCAGAAATCTGTTAATCGAAGGGCCATGGCGTTGGATGTTAACTCAATTTGC
Ta_scaffold_1	1566344	A	G	TTTGACTATAACCATTCTGTTATTTTTTTGAAGTCGTCAAATTGAAAAGAGAAGAAAAAAGTGCATAAACAAATTCCGTTGAAAATTAGAAATAAAATTA[G]TGAAACGATTACGTCGCCTGAGAGATTCGAACTCTCGCGGGGAAACCCCATGTACTTAGCAGGCACACGCCTTAACCACTCGGCCAAAGCGACGTCTTTG
Ta_scaffold_1	1567034	A	G	TTCTATTTCTTTGAATGTCATTTCATTTTATGTTTATTTTTATTTTTATGGAAGCTATTAAATATATTATTAATTTCAAAAATAAGTTTTGAATTTATTT[G]TAAAGTTTAAATAACATCTTCTTCTCCTTTAGCTGGAATCAAATTTGAGTTTGACGTGATTGATTTGGAACCAAGCCGATTTATCCTTCGTTTGGATTTT
Ta_scaffold_1	1567048	A	G	ATGTCATTTCATTTTATGTTTATTTTTATTTTTATGGAAGCTATTAAATATATTATTAATTTCAAAAATAAGTTTTGAATTTATTTATAAAGTTTAAATA[G]CATCTTCTTCTCCTTTAGCTGGAATCAAATTTGAGTTTGACGTGATTGATTTGGAACCAAGCCGATTTATCCTTCGTTTGGATTTTCGTATGGTCCACAT
Ta_scaffold_1	1567904	T	C	CAGAAGTTGAAAGCATGTTTAGGGATGTAATGTTTGAACCAGATCGTTTTTGTCCAATTTTTTTTTGTTATTGATAAGTAGGTTTGATTAATATATTGTG[C]AAACCTTGTTCAAAAAAATTTAAGAGGTTAGTCGAACAGTCAAAATAGTCTATTGTCTAGCATTAAAAATATAGAAATTAATCAAAAATTAGCTTTTTTT
Ta_scaffold_1	1570513	G	A	TAATTTAGAACAACGGAGGTGTCCAGAAAGGGAGGAACGGAACCGGTATTGGTTCACCTTCTTTGGATCCAGGCATTGTTTGGCTTTTTTTGTATGTATA[A]TTTATAAATAATTTTTTTTTTCCTAATTTTGACTTTTGGATTTTGGGTAAACTCACAACAAATTGCACTTGTTTTTAGGTTAACATAACACTTAAAAAGT
Ta_scaffold_1	1573345	C	A	AGAAACTCAAAATGTTCTGCAAGCCATAACCGGATCTGACGCTGCAGTTCACCAGCCGGAGTGTGAACAAATAAAGCGGCTAGGGCCTTGTTCCCAATAG[A]AAAGCTTTTGGCTTCATCTTGCATCTCCCGCAGCTTAACTCCAGTAACTTGCTGCCTCCCAGAATCCTAGATGATTACATTCAAGAGCATAAACATAGTT
Ta_scaffold_1	1584428	A	T	TCCTTGGCGAACAATAGGCACTAAACCCCACAGGGAGAAAATAAGAAGAGCAACAGCTGGAACCAACTTATATACAAGAGGGAATTGTTTTATTAACCCC[T]GTGACCTGCAAACACGGAGTGCAAATATTTCAGAGTCCATTCAAAAAGAACAAGATAAATTACCAGGAAGACAAATGCCTGGGGGGGGGGGGGGGGTCAA
Ta_scaffold_1	1585614	C	T	TAAATAATCAATATAATCTACCGTTGAACTGAGAACAAACTTGAAACCTAAATTTAACAACTTGAATAAACTCAAGTTTAGCTTAAAACAGCTACTTGAA[T]CTAAGCTCGACTCGAGGAAACATCCAATACCTAAAAGTTACGGACCATACTAACCCGCCACCAGCATAGCAATCACTAACGAGAACGTAACCAAATGCAT
Ta_scaffold_1	1586301	A	T	ACTACTTTTCTTAAGAAACCCAAAATTGACCTTTCTATTTATGATCTGTCTTTCAATCAAATAACCTAAAAATAGAAGAGACCCAAAGAAACAAAAAAAA[T]AAAATAACAATAAGCAAATTAATCATGGTTAGTTTCTTCAGACATCTTTGTTTCTGTTACTGTTTGGTATGAGTATCAACAAACAGTGCGTCATTAGAAA
Ta_scaffold_1	1588385	A	G	GGTTACTTCTGAAAAAGATCATATAGTTGAAGTTAACCAAGAAGAAATCACAGGGGAGGAAGAAGCTTCATTACCACCACCAAAATCAGACGTTAAAACC[G]AAGAAGAAGCGTTCTTGCAGCAGTTTCTTGCACATGGGATTGAAGGTAGAGAGAAACATCTGTTGACAGAATACACCAAAGTGCTTCGGAACTATAAGGA
Ta_scaffold_1	1596188	A	G	CTAAAAGCTTTAGTGTAACGCTTTGATCAGGTTTGTATTTTTTTAACAACAAACTTACTTTTTTCCTGGGTTTCTTCTGCAATCTTCTTTGTCCTTTTCT[G]TAGAAACACTAGAGAAATTTTTTGTAGGCGTTTAATTCTCTCTCCTAATTTTTTTTAACAAAACTTTTTCAATAAAAACTTGAGCAGGAGGATTTTTACC
Ta_scaffold_1	1596627	G	A	TCCTCGATAATTTCTATGGTAAACCAATAAAATTAAAATTCACTTTCTTTCTTTTTCTCAAATCAAAATTTTGATATTTTCTGTGTGGTACGAACGAAGC[A]CGAATGATTGTGGTGTTTATACAGTACATGCTCGTGTGTGTGTGTGTGTAGAGGTGTAAGTATAGGCTCTAGTAACCGACTTCGTAGCTTATCCTATAAC
Ta_scaffold_1	1596699	G	C	GATATTTTCTGTGTGGTACGAACGAAGCGCGAATGATTGTGGTGTTTATACAGTACATGCTCGTGTGTGTGTGTGTGTAGAGGTGTAAGTATAGGCTCTA[C]TAACCGACTTCGTAGCTTATCCTATAACCCAGTTGCTGAACTCAGCCTCCCTCGTGTTTTCTCTCTGACTTTGTCTGTTTCCCGAGAAAGGCAAAGAACA
Ta_scaffold_1	1597221	A	C	CTTCAATGGCGGATTCAACAATCCTAACAACATTCGTCGACCCACAAAGCCATTCCCAGAATCACATCCCAAAGCTCGAAGACTTTCTCGGCGACTCTTC[C]TCAATCGTCCGTTACTCCGACAACAGCCAAACCGAAACGCAAGACTCCTCCCTCACTCAAATCTACGATCCACGTCACCACCAAAACCATAACCAAAACC
Ta_scaffold_1	1604133	T	G	TCAAGTCAAGTTTTGTTTTTTCTTAATCTTTCTTCTCCTGTCCAAATTACCTGATTAAGTAATAATTTGAGGAAGATGAAAAGGATTAGAGATTTGTGCC[G]TAAACTAACGCATTTACTATGTACGGACTCCACGGTTGATATATCTCGAGCTGTTTGTGGGCATTTTCGTCAAATATATGATTCACATCCATTACCTTTG
Ta_scaffold_1	1606429	T	C	AAACAATGAGATTTGGTTTTCTATATTTTAAACTAACAAATTCTCCCAAATCATTTAAAAATACTTAATATTTTGTAAAATCTATTATTTCAAAAAATTT[C]AATAACAGTGGATTTGATTTAGTTTTATGAATTCTTGATTGAATAACATAAATATTGAAGTGATTTTAACTGGTTTTATATAAATTTCATGTTCAATAAT
Ta_scaffold_1	1623824	A	G	CAATAATGTTCACCTTCTTGGTTGGTACCAAACTCAACCACAATCACAGCATGCCGACCTGTGGAACGATCTTTACTATTTAAGTTGGATTAAAGATACA[G]AAAAAATATAAAATTAAATGAATAGTTTTTGTTATGATGTGATTATCATATTACTTTTGATCCAGTCAATTATATTTATATTTAAATTTTACTAATGTAT
Ta_scaffold_1	1623994	G	A	TTATATTTATATTTAAATTTTACTAATGTATCAATCATTCGAATTTTTTACCACCAACTTAATATATGAATGTCAACGCTTCCATCCAACCTATAAAAGA[A]AAACTAATTAGTAAAATAGCATTTTAAGGTTAACAAGTTGCTCAACTCTTCTAACTATATATATATATATATATATATGTTGATAACATTGACAATCAAA
Ta_scaffold_1	1625920	T	C	AGCCCCAAGGAAGCAGCTTGCGACGAAGGCGGCGAGGAAATCAGCGCCGGCCACCGGCGGAGTGAAGAAGCCACACAGATTCCGCCCAGGAACCGTGGCT[C]TAAGAGAGATCAGGAAGTACCAGAAGAGCACGGAGCTTCTGATCCGTAAGCTCCCGTTCCAGCGTCTGGTTCGTGAGATCGCTCAGGATTTCAAGACGGA
Ta_scaffold_1	1625967	T	C	CGGCCACCGGCGGAGTGAAGAAGCCACACAGATTCCGCCCAGGAACCGTGGCTTTAAGAGAGATCAGGAAGTACCAGAAGAGCACGGAGCTTCTGATCCG[C]AAGCTCCCGTTCCAGCGTCTGGTTCGTGAGATCGCTCAGGATTTCAAGACGGATCTGAGGTTCCAGAGCAGCGCCGTCGCGGCTTTGCAAGAGGCGGCGG
Ta_scaffold_1	1632896	A	G	TCGTTATTTGTGGCCACTAGTGTATAATCATTAATCAATAATCCCTTAGAATGGTGATTTAGTTCGAGTTTGCAGAACTGGTGTTGACTGAAGAAATCCT[G]AAATGACCGGCTGTTTCAGTTAATCCTCCTTGAATTTTCCAGAACTTGTTACCTTTTATTTGATCGATCAGCCGTATTATAAAATGAACTTGATATTAGA
Ta_scaffold_1	1634104	A	C	TATTGGGTCGCACGCAGCCACCATCCATTCTCTTTTTCTTTTCTTTGTCCTAAACATGACAAATTATAAAACGATTGGGGGTTTAAGGCCGTGAATTCTC[C]TTAGATTCTTGATTTTTAATTTCTACTTCGATTACTATATTACAAACTGCTGGTTTAATCTAAATACTATGTCCTACTGCTTTTGTTTGTACATCCTTTT
Ta_scaffold_1	1638130	A	T	TTCGTTTTTATTGTTCAACAGAAGTCGAATACGTTTTGTTTCTTCTTTTTGTCAAACAAGCAGCAAGTGTTGACTACTTTGTGACGGCAAAAACTAAAAA[T]AACGAACGACAAATCTCCGGCGTTGACCAAAAAAAAGAAAATGGAAAATCTCTGGTTCATCTTCTTCTCTCTCGCAGCTACTTCCTTCTTCTTCATCGCC
Ta_scaffold_1	1639844	G	A	GGAATCAAAATCTTCGTTTATTTGCTTCGTTCTTTCTCAGCACTAAACTTACAAGAAGCAGAGAAGATGATTTTAATTTATGAAGGATGTCCTTTCCATT[A]GACGGAGATATATGGAGAAATGATCAGTTGTTGAACAGCCACAACTTTTTCTACATTCATTGAATCCTTATGTGATCAAAACAATAGTGATGCAACATAC
Ta_scaffold_1	1640341	G	T	ACTGCAATGCACAGACAGAAACAACAATGGTTTCACCTGTAAAGCTGTTCCATCAATACCACAAGAGCTATCTGATGATTCAGAACCATGGACGAAAGTC[T]AATGATCACATTAGCTCGCTTCCTCACCTGTCTTCCATGTCCATAAGCTCCACCTATACAAAACGATATCCTCGAAGCACCCTAGCAACAGCAAAAGCAC
Ta_scaffold_1	1640346	A	G	AATGCACAGACAGAAACAACAATGGTTTCACCTGTAAAGCTGTTCCATCAATACCACAAGAGCTATCTGATGATTCAGAACCATGGACGAAAGTCGAATG[G]TCACATTAGCTCGCTTCCTCACCTGTCTTCCATGTCCATAAGCTCCACCTATACAAAACGATATCCTCGAAGCACCCTAGCAACAGCAAAAGCACTCTCC
Ta_scaffold_1	1641241	T	G	CTACATGCTCTTCCTGATTAAATTCCGAACTAGATCACAAACTTTACACTGCGCTCGAAACAAACCAAAATATACATTTAGAGAAAAAAAAGAGCGAAAA[G]AAACCTTTTTCCTGAGGAGAAGGAGAAGCAGATGCATAGGGCTGCGTCAGGTGAGAAGTAGCCATGAAAGAGACGGCCATTTTTGAGTTCTTCAGTTTAA
Ta_scaffold_1	1642355	T	A	TTGTCCAAGTGTCCGAATATTTATAAGATGAACAAAGTTTACGATAGCTAATTATATGCAAAAGAACATTGCGCTAATTAAGTCTGTTTTTGAATAATTC[A]TAATATCTTCTCACATCGGTAAATATCATCATAAAGCATACTTGTATTATAGTAAGCTTCTAAAACAATTACATGGAACGTCTAATAAATCAAATTAAAC
Ta_scaffold_1	1645663	T	C	TTTATTGACAACGATTTTAACTGGTGACCATATAAATAACAATATGAATAAATAGGAAAAGGAATAAAATAAACAAGATAATAGAAATTATTGTTCTTCT[C]ATTTTTTATAAGTAATATATTAATATTATAGTTCCCTAAAACATAAAAGACAGAAAAGGAATCATGAGTATAGTATATTCCTTTTAAATTATATAATTTT
Ta_scaffold_1	1645718	A	G	GAAAAGGAATAAAATAAACAAGATAATAGAAATTATTGTTCTTCTTATTTTTTATAAGTAATATATTAATATTATAGTTCCCTAAAACATAAAAGACAGA[G]AAGGAATCATGAGTATAGTATATTCCTTTTAAATTATATAATTTTTAAGGAATGATAAGAAATTTAATATTCTATTCCATTCTTTATGGTCATCAATTCC
Ta_scaffold_1	1647121	C	A	CTAGGTGTTTAATTATAGAATAGATGTGTTTTATGCAGTTGAAGGCAGATGCAAAGTATCCAAATTGGCAAAGTCTCTTTTCGAATCAGTCCCATCTAAT[A]CACTGAAAAGGCCAGGTCTTTATCTGCCTGAGCACAAGAATCTTGTGATGGAGCAGGGACCTCTTTCTGGAATTTCCCGTGGGAATATTCATGATCTCCA
Ta_scaffold_1	1651733	C	T	CGGAAACTACCTCTGCGATTCCATTCATGTTGGATCGACTTAAACCATCCCAGTTCACCAAAGAGCGTGAAGGGTCAGCTCCTGAAGGGCTACCAGGCAT[T]ATGCTACGTAACCGTCCAGTACTACTGTTCGGCCTACTGAAACTATTTGATGGACTAAATGAAGGAGAAGGATTGAGATCGGTTCGTGTTGCAGGATGAG
Ta_scaffold_1	1654859	C	T	TTTTAGGTTTACCACATGGCACCTATATCACATTTTCATACTTTTTTTTATTACTATACAGTATACATTTAAGAAAAATGATATAACACCTAATATATCA[T]TTTGTTATTAATAATTAACATATAAACAAGCCAATAAAATTGTTACTCGCGTTCCTCCAGATTGGGCAACCAATCACAGAGTAATCTTATAAATTAATAC
Ta_scaffold_1	1665746	A	G	TTAAAATGGTGCTGCTTTGTCGGTTAGGATATCACTAGTTAGTTATAGCTTTAACCTGTGATTAATTGGAAATGTTCATGCCCGAAACATCTATTACCAT[G]TTGTTGGTCAGATTGATAGAGTTTTTGTTTTCTAGGGTGCACTATGATTCATTCATATTCATCATGGATTAAGGCATTTGAAAGTGGTTGTAAAAACGAT
Ta_scaffold_1	1665898	G	C	TTCATATTCATCATGGATTAAGGCATTTGAAAGTGGTTGTAAAAACGATTAAAAATCAAGCTGAAGTTACAATAGGTCCAATTCAATTATGATATATAAC[C]AAGCCACATATATATATAAACATTTATTTGGTTGGTCCACCATTAGATATTTTCATTTTAAAGATCCTAGTTGAAGTCATTTTGTAAATATAAAAATAAA
Ta_scaffold_1	1666210	G	A	TCCATTGAATTTTTGTTGCTGTTCTGGCCCCATTGATATTAGACCTATCACAATTTGAGAGATTATGTTCCTAAAACATAAATTCTTCATATACTTTGCC[A]TTCCATTTATTTGTACTTTACAGATTATTTCAGAAGTGACAAACGTCTTATTATACAGTAAATATAAAATCGAGGGAAATTTATCGTCAGCTATATTAAA
Ta_scaffold_1	1676602	G	A	CAATTCGACGCAGAGAGGAGTAAAACAAAATGTAAATTTCTAAGAGTGAATGAGTCCGATGGCGATGGAGACGGAGAAGTCCGGCCAAATAACAGAGCAA[A]CGTCGAAAATAGCGCTACAACAGAGAACACGTCGCCTCTTAGGAAGCTTACACGTAGACCCTGACCCGAGGATCCGAACCCATGGAAGCCACGAGAGTCG
Ta_scaffold_1	1678658	C	T	AAATATATTTATGTATAACAAATTCACATATATTTTATATATGTATTTTTAAGGTATCAAAGTTTTTTTATATATTTTAACTAATATATTTGTAATATAC[T]TTTTTGATATTGCGAATATTTTTAGAAACTATGGTAGTCTTAGAAAATGTATTATAAAATCTCATTACATCATTTTATTATGTATATTTCCTGTAGTATT
Ta_scaffold_1	1690044	A	C	CTGCGATATCGTGATATTATACAAAATCCCTGTTGGGTCAAGTTCTACGTCCGTGTCGCCGCTGAAGGAGAATGAGATCGTTGGGATATACACTGTCTCC[C]ACCCGGTGAAATCGTAGCACGTGTCCAGTAACGGTGGGCTCGGCGCAGCCGTGTAATTCGTCATTTTTGCCTTGAACGCGGTTCTTAGTTCCTCGTAAGC
Ta_scaffold_1	1693120	C	A	GCAGTGCCTCGTAGGCCTTGGGAGGGAGGCGAGAGATGACAGTGCCGGAATCGATTATAGCTCCCGGAGTAGAGAATACGGTTGAAGGAATCTCCAATTT[A]TGATCGTCGACGGTGATACCTTCGATACCGAGGCCGTATAAGGATGCGCGAGGAAAGGAGGAAATCGGCGTGTATTTGACGGCATTAGAGGTTCCGGCGG
Ta_scaffold_1	1696573	T	G	AGATTGCCGCGGCTAAGGCCGAGAAGTCCGGCGGCACCGAGGAATTGTCCTTCGTTGTCGTCACCGCAGCCAAATTTAACGCCGTGGAAAACATCGGAGG[G]AGTTAGGGTGAATTTCTCCGTGGCGAAGAATCCGTTGGAGGACGACCCGTCGCCGTATTCGATATAGTAGAGGCAAGTGGAAGACTCCGAACAGTTTCCA
Ta_scaffold_1	1700857	G	A	GTACCAAATGGGTTGTGATACTCACCTACATAATTGATTGCGCAGTGGTTGAGAGATGATGCACTTCATTAATTAGTTTGCTTTACACACATCAATTTTT[A]TCTATTCAACTTATTCAAAAGCAATTTTCTTTTGCATGGGTTTTTAAAACAGTACACAGCCTATTTATGTTGCAACTTCACTCTGTATTATTCATTTAGT
Ta_scaffold_1	1712487	T	G	AACCTCCGCAGAAGAAAATTAATACTAACATGAATATATAATATATTTTTAAAAAACATGTTAGAGTGATGTTTTGTAGATTACTTCGTGCATATTGACC[G]AGATGTATAAAAAAAAGAGCTTAGGCTTGGTTTTAGTGGTCAGCATTAATTTGTATAGATAGTTTATCTGATTTTTGATCTTATTGGTCAACCTTACTTT
Ta_scaffold_1	1715337	G	A	CGATTCCCAGAGGACAAAGCCTTGTGCTCAGAACGATCATGGGGATCCACCTGATCTTACTTATGATCCTTGAGAAAGACTCTTCGGTTATCACAAAGAA[A]GAATCGGGTATCCCGAGGTTTAAGTTCCAGCGCTTGATGAAGATGAGGTCAAGCATTCCTGAGAAGCCGTATAGAAGTTGTGCGAAGAAGAGTATGTTCC
Ta_scaffold_1	1716737	T	G	GAGCAAACCACACAAAGGCTCTGTATATCAGGAGCCAAAGATCGGATATTGATGCTGTTTGTTGCTATACACGCATCAATCACAACTTCGGCGATGGCCA[G]AGCAGCAGAGACACCTAAAAGGCAGCTCAAAGCAAAAGCAGCGGGCAACTTACCAAGAACTACAATTGCAATCGCAGAGACCAAACCAAGAACACCAGAG
Ta_scaffold_1	1716948	C	T	AAGGCTTTCTTTTGTAACCTCTGATAGGGAAAACATCGGTGAAGAGACCCCAAATGGGCCTCATGACCCATGGGATGTAATATAATCCCATGTAAAGCTG[T]ACAACTGATGGCTGCACTTGCTGGACATCTTTCCAGTAATAGTCGGTGACAACTTTGAATATCGAGCCGGAGAACCCTTGGTTTAGGCCGTACACAAGGA
Ta_scaffold_1	1721073	G	A	CAAAGTTTTCACCTTATATTTTAAATCAAAATAATAACCTTAATATAAACGCATCATTTTCTAATCTAGATTATTTGCCAAATAAGCTTTTGAATAGAAT[A]TCTAACCCAAAATTAAACATAATCAATATAAAATAAGTAACTCATAAAAATACACAACTAGCTAAAATATAGATTTCTCAACAAATTAGATAATTACACT
Ta_scaffold_1	1725447	T	G	TCACCGAGCAACACTAAATTCTGACCTTGAAACACCGCTCTGACGACCGCCGTGGTCTTGTGGCCCTGATAGAACGACGGCACGGACGTGGCTGCGAGAC[G]GTTACGGTCGTAATAAACCCTGGCTTCGAATCTGTCGTAGTGGATCCCGAGATGAGAGTTGGAGTTTCGGATGGAGAAGTTGATGGAGAGATTGTAATGG
Ta_scaffold_1	1731728	T	C	GTCACTTGGGTAGTGTAGGTACAGATGTAACTCGCTGTGAAAAAGTTACAGATACTGTTAGAGAGGCGTTTCGTAAGATGCTTATGGAGGAAAGATCCAG[C]GTTACTGCTGCTAAGGCTAAGAGAGTTGAGGAAGTCCGAATGGGTACAGCTCGTAAGCGTGGAAGAAGAGAAGATTCATCCAGCAAAGGTGTCTCTCCTG
Ta_scaffold_1	1731766	G	A	GAAAAAGTTACAGATACTGTTAGAGAGGCGTTTCGTAAGATGCTTATGGAGGAAAGATCCAGTGTTACTGCTGCTAAGGCTAAGAGAGTTGAGGAAGTCC[A]AATGGGTACAGCTCGTAAGCGTGGAAGAAGAGAAGATTCATCCAGCAAAGGTGTCTCTCCTGAGAAGGGGAATGCAGGCGTGAAGGCTACTAAACAGGGT
Ta_scaffold_1	1731867	C	T	AATGGGTACAGCTCGTAAGCGTGGAAGAAGAGAAGATTCATCCAGCAAAGGTGTCTCTCCTGAGAAGGGGAATGCAGGCGTGAAGGCTACTAAACAGGGT[T]TGTGTTCAAACAAAGCTCAAAAGTTGGTTGGTGGGTGCTCTGATGGAAATCGTTTCGACTTTTCAGCTGTGGGTTCCCCAGGCTTGGGAGAAATGATGGC
Ta_scaffold_1	1732991	C	G	TGAACCCGGCTGCTTTCTACTCAACTGGTTTCCAGCCTGATCCAGAAGTTACCACTGGCCTCTTCTCATCTCTGGTCCGTTTGGTAAAAGAGTGTCACGT[G]CTAGCTAAAATTTCCACACAGCTTGAAATGTACACACTTGGTAAAGGTAGCTTTGACGAGGCCAGCCAAGTTGATCAGTTCACTGAAATCGCTCCAGGTT
Ta_scaffold_1	1734290	C	T	TATTTTTCTAATGAAACTTAAAATACCAAAACTCTCATCTAGAGAGAGGGTAGCGACGAGTTTGAGCGTTGGAGTTGATTCTAGAAGGTTCTGGAATGTG[T]TCAGAGACTATAAAAGCAGTGTCTTTCCACCAAGAAGCTTCAGCTTCCTTGACATGAAGCCTTCGTTTAGCATCTTCCAATGCAGTCTCAAGCTCCTTGA
Ta_scaffold_1	1734908	A	G	GAACTGTGGAGAGAAATAGTGATCAGTAGTAGATGATTCAGGACCATCAACAACGTCACTTGTGGTGGAAAACGCAGAGGTTTCACTCTGCTCTTGATGC[G]TAAAGGAGGACACTTGCTGTTGTTTTGGCCTCAGTTCGTAGTTGTGAGATTCTAAGAACCTCTCAATATCGTTCCGTAGCTCTATAAACTCTTGCTGTTT
Ta_scaffold_1	1735347	G	C	ATTCTTTTTTTTCTGATTGGTTGGATCAGAAATCGTTTTAGATATTTCATGTCAAAACAGAAATCGAATTTTGGGTTAGACAAAAGATTGTTACCGGAAT[C]GATCGTCCGTGGCGGAGAATCTGAAATTTCGCTAGCTACATGACCATCCTCCGAGAAATTTCTGATCCTCACCGAGTCAAAGTCTCTCACTCGTCTTTCC
Ta_scaffold_1	1735558	A	T	TGTTCTTTCCTTTGACCTTCCCCTGCGAGGAAAACCACCGACTCATGGCTCTCCGTGGCGACGGGCACCTTATCCGAATGCATCCTGCTCTCACTCCTCC[T]CCCTCTTCCATCGGAGACTTCAAAACCCCAACCAAAATTCTTGGCGGGATTCAAATCGATCGCTATAAGAGAAGATAATTGAATTGAAGGAGAGAGAGAG
Ta_scaffold_1	1735976	A	T	GAAACTCTTTTAATGCAATCACCTCTCCTTTTCTCCACTTAATAACAAGATCTACAATTCTTGACCAAAAATAAAAAAATAAGATCTACAATTACTGGCA[T]GAAACAAAAATCTATGATACATTTGGGAAAATTCACTCCACGCTTTTTCTTTAATACATAGTGTAATTAGATACTACTCCAATTAGGTTCATAGGAAAAG
Ta_scaffold_1	1737336	A	C	TGTGAAGTTGGGAGGCTCAAGAACAGCATATGCGCCTTCGTTTTCATAGTTTCTCGATCCCTAAAAGCATCAAATTATGCAAAAAAGAACCAGTTGAAAA[C]AGCAACAGAACAGGTAGCATTCGGACTCTGTTTGTTGTAAAAAGTGCAATGGAAAATGACCTGTGAGAAATTTGAAGCGCTGAAGATTGTGAAAAGCTTT
Ta_scaffold_1	1737385	A	G	TTTCTCGATCCCTAAAAGCATCAAATTATGCAAAAAAGAACCAGTTGAAAAAAGCAACAGAACAGGTAGCATTCGGACTCTGTTTGTTGTAAAAAGTGCA[G]TGGAAAATGACCTGTGAGAAATTTGAAGCGCTGAAGATTGTGAAAAGCTTTCCAGATTCCACTTCATGATCTATTGAGTAACCACTCAGCATGTTTCCCA
Ta_scaffold_1	1737542	G	A	TTCCACTTCATGATCTATTGAGTAACCACTCAGCATGTTTCCCATGTCTTCTCGATCTGATCTTGCATCGGGGCCTTCATGTGATCTTATAATCATCTAA[A]ATGATAAACAAACACATGAAGTTTATATCATAACAAATTGGAACATCATTAAACACACAAGAAGAGTGTTTTTACCCAAAAATTTTGCACTTACTTTCAA
Ta_scaffold_1	1737594	A	T	CGATCTGATCTTGCATCGGGGCCTTCATGTGATCTTATAATCATCTAAGATGATAAACAAACACATGAAGTTTATATCATAACAAATTGGAACATCATTA[T]ACACACAAGAAGAGTGTTTTTACCCAAAAATTTTGCACTTACTTTCAAGTTGGACTGTTTTAGAAAAGACTCGGTGCAATCCGCTCCCCAAAGAAGCCCC
Ta_scaffold_1	1737624	A	G	GATCTTATAATCATCTAAGATGATAAACAAACACATGAAGTTTATATCATAACAAATTGGAACATCATTAAACACACAAGAAGAGTGTTTTTACCCAAAA[G]TTTTGCACTTACTTTCAAGTTGGACTGTTTTAGAAAAGACTCGGTGCAATCCGCTCCCCAAAGAAGCCCCTTGTAATTACTTTCGTTCAGACCATCAGCC
Ta_scaffold_1	1737995	A	G	GTAGACGCTGTTCGATATCACTGACGCCAATGGTAATAGTTTGAAACAATCGATACATTTGGAGTACAGCATCGGACCGTCCTCAGCGTATCTGTCACAT[G]TTTCTTTCAAGAAATCAAGCTCTTCTGCGGATACTCTTGTTTCAGAGCTTCCTCGAAGTAAATATACACTCTCAGGCATCAGAATCTGAAGCGAGAAACA
Ta_scaffold_1	1738031	C	T	TAGTTTGAAACAATCGATACATTTGGAGTACAGCATCGGACCGTCCTCAGCGTATCTGTCACATATTTCTTTCAAGAAATCAAGCTCTTCTGCGGATACT[T]TTGTTTCAGAGCTTCCTCGAAGTAAATATACACTCTCAGGCATCAGAATCTGAAGCGAGAAACAACATGTATCAATCAGATGGGAACATTGTATCATGAA
Ta_scaffold_1	1738200	A	C	GTATCAATCAGATGGGAACATTGTATCATGAATCAATACGGTAAGGCAGATAGAATGAAAGAAAACATATTTCAGACCTTAAGACCAATGCTTCAGCACT[C]TAAAGGGGACAAGCAATGAAACTATATATGTACCTTCCAAGCTAAGAGAACCAAGAACACTTCTAGGCTCCAAGAACCTCGACCAATGTAGTTACCGTTG
Ta_scaffold_1	1738750	A	G	CGCCGTTTCCCAAGTAAATCTCCATTTCCATTGGCTCGGTCATGTCATCTGATTGATCAACGGTCTCTGGTTCGTATTTTCTACTACCCATTCCTTGTAC[G]CTCGCTATCATCCTCGTCACCTGCTGCTTCTCTTGATCATCCAATGTCTCATAGTGAAACCCACGAAGAGACTTTAGAGAACGGTCTGAGTTACTCACCT
Ta_scaffold_1	1739674	A	T	GCATTTCGCTGCTTAGAAAGCGAAAAGGATGTTGTTTTCGGGACTTATGGGCCTTCCGGCCCATGTTTTGTAGGCCCAAAAGAACTAACACTGTCTATCA[T]ATCTCGCTCACTACTGAAAAGATTTGATAGACCAAACCAAACCAGTAAATTTGTTTCTTCCGATAGCAAAACTTCGACAATGGCGAAGGAGGCATGAGAA
Ta_scaffold_1	1740392	T	A	GTATGATGAACACATTCTTATGCTGGATAGGTAAAAGCAGATTGTTAAATTTGTGTAATATGTCTTTCAGATTATTCAAAGCCACTCTGAATTGAAGTAT[A]TTGTTGGGATGGATGTTGATCCTGTGGCGCGGAAACTGGCTCACTTTCATATCGATTCCCTGATGCACCCAACTTTGAAGGCTTCCATTGTGTTGAAGAA
Ta_scaffold_1	1740646	G	A	CAGGTGTTGATGGCATTCTTATGGACCTGGGAATGTCATCTATGCAGGTAAACTGTGATCTTCACGAAGTAAACTGTTTTTTTCGTCTCATTGTATTGTT[A]ACAGTAAAATCTTTATCCAACAGGTAAACAATCCGGAAAGAGGGTTTAGTGTTCTTCAACAGGGACCTCTTGATATGCGCATGGATCCTCAGGTGAGTTA
Ta_scaffold_1	1740746	A	T	GACAGTAAAATCTTTATCCAACAGGTAAACAATCCGGAAAGAGGGTTTAGTGTTCTTCAACAGGGACCTCTTGATATGCGCATGGATCCTCAGGTGAGTT[T]TATAGAAGGAAACTCTGACCTCCCTGCTTTCTTAATCACTTGGAATCTCTGCAGAAGTTTCTCTTAACATATCCGCATACATGTGACAGGCGAGCCTGAC
Ta_scaffold_1	1740750	A	C	GTAAAATCTTTATCCAACAGGTAAACAATCCGGAAAGAGGGTTTAGTGTTCTTCAACAGGGACCTCTTGATATGCGCATGGATCCTCAGGTGAGTTATAT[C]GAAGGAAACTCTGACCTCCCTGCTTTCTTAATCACTTGGAATCTCTGCAGAAGTTTCTCTTAACATATCCGCATACATGTGACAGGCGAGCCTGACAGCG
Ta_scaffold_1	1741219	G	A	TATGAGATTCGGTTTGTGTTCCTAGTTAAAGATTTGGTGGGCAGGTACATAATACATTAGAGTAAGCAACTATCAAGATCCTGAAAACATTAGAGATTTT[A]GAGTTTTCATCGTAGACAAAAGATGATGAAGATGGTCCTGTGAATCTTATTTCGACTTCCGTTTGAAATGCTGCAGTAGGAAGACAAGGTTGGATAAAGA
Ta_scaffold_1	1741384	C	T	GAAATGCTGCAGTAGGAAGACAAGGTTGGATAAAGACAGCAACACGTGTGTTTCAAGGCCTAAGGATTGCAGTGAACGACGAACTCAAGACACTGCAAAA[T]GCTCTCTACTCATCGTTCGATGTTCTCTCTCCAGGTGGGAGACTAGCAGTCATCTCCTTCCACAGTCTGGAGGATCGGGTTGTGAAACAAACGTTCCTCG
Ta_scaffold_1	1741468	G	C	TCAAGACACTGCAAAACGCTCTCTACTCATCGTTCGATGTTCTCTCTCCAGGTGGGAGACTAGCAGTCATCTCCTTCCACAGTCTGGAGGATCGGGTTGT[C]AAACAAACGTTCCTCGACATTTTAGGGTTTCAAAGGGAAGAAGTAAACGCTGATGTAAGCGTAAAACCAGAAAGGCAAATCGAAGAAAGTGTAATGAAGG
Ta_scaffold_1	1741896	A	C	TTTAGAATTTACGGTTCCAAAATTCACTAAACCGATTTGTAATAGCTAGTCAAGTGACGTTCAAATTTTTTTTTATCCAAATAGTTCAGGTTTTGACTAG[C]AACAAAAATTCGAATCTAATAAAAACTAACCCATTTTTGTTTTTTGCTGAATAAATCGATTTTTTCCAACCAGGCCGGTTAAAATGCATATGTTCAATGA
Ta_scaffold_1	1742334	T	C	ACGATGACGACGCGGCCTCAAAGGAGGCGAAGCTATGGGGCGGGAGGTTCGAGGAGAGTGTCACAGAGAAGGTGGAGAAGTTCACTGAGTCAATTTCCTT[C]GACAAGGTTCTGTACAAACAGGATATCATGGGCAGCAAAGCTCATGCTACAATGCTAGCTCACCAGGTTTTTACTCTTTTGCTTTTTCTTCATTTCTTCA
Ta_scaffold_1	1742837	T	C	TCGAATGGAGGACTGATCGAGAGGACGTGCACATGAACATTGAAGCAGCTCTTACTGATCTAATCGGCGAACCTGCAAAGAAACTCCACACAGCACGCAG[C]AGAAATGACCAAGTCGCTACTGATTTCAGGCTTTGGTGTCGTGATGCTATCGACACAATTATTGTCAAAATCAAACATCTTCAGACAGCACTTGTTGAGC
Ta_scaffold_1	1742850	G	A	TGATCGAGAGGACGTGCACATGAACATTGAAGCAGCTCTTACTGATCTAATCGGCGAACCTGCAAAGAAACTCCACACAGCACGCAGTAGAAATGACCAA[A]TCGCTACTGATTTCAGGCTTTGGTGTCGTGATGCTATCGACACAATTATTGTCAAAATCAAACATCTTCAGACAGCACTTGTTGAGCTAGCTTTGAAGAA
Ta_scaffold_1	1743018	A	C	TCAGACAGCACTTGTTGAGCTAGCTTTGAAGAACGAGGCTTTGATTGTTCCTGGTTATACTCATCTTCAGAGGGCTCAGCCTGTTTTGCTCCCACATGTC[C]TCTTAACTTTCGTTGAGCAGGTTTGGAATTTCTTCAGATGCTATCATCTTATAAATGTAAATGTTTTCACTTACAATTCTACTTATTTGACTGGTAATGG
Ta_scaffold_1	1743340	A	G	TATGACTGCAAGTGCTCTTGGATTTACCGAACCAATGAGAAACAGGTATGTAACTAGTTCTTGTATTCGTTTTGGTTACATCAACTCTCTGTTTAGTCTT[G]CGAGATCCTCGTTTATTAATCTATTTTGAATTACAGCATCGATGCAGTTTCAGACCGAGACTTTGTGTTGGAGTTCTTATTTGCAAATTCCAACACAGCC
Ta_scaffold_1	1744697	A	G	TTACAACTTACAAGGCTTGTGGTGTGGAAACTAAAGACTTGTAATCTCGATCAGTCCATCTCTCGGCGGTTCAAAACTCACGGCTGGCGAGGTTGTACAC[G]AGCCCGGCCCTGAGCGCAAGCAGACACGATTTTTAGTACACACCAAATACTTTTATGGCCAACTAAGTTAAGACACGATTTATCCATCTACAATACTTTT
Ta_scaffold_1	1744713	G	C	TTGTGGTGTGGAAACTAAAGACTTGTAATCTCGATCAGTCCATCTCTCGGCGGTTCAAAACTCACGGCTGGCGAGGTTGTACACAAGCCCGGCCCTGAGC[C]CAAGCAGACACGATTTTTAGTACACACCAAATACTTTTATGGCCAACTAAGTTAAGACACGATTTATCCATCTACAATACTTTTCCTTTAATTTATCACA
Ta_scaffold_1	1745138	T	A	CAAAACACAGCTTGGTAGTTTCCTTGGTATGCAGGGAAGTTAAATACAATGGATTGTTGTTATTAGCTATATCGGTTTTAGACAAGTAAATGCTTGTGAT[A]GCAAATATTTATTTTTGAATATACCGTAAAAAATCGAAACTAGTGACAAATACCTCCAAGTTTTGTGTATATTTGACCCAATCTTAATAATAGATTGGAG
Ta_scaffold_1	1746241	G	C	CATTGACACACATACGCACCGGTAATAATCTCACTGGTCTCCTAAAATAGTTAAATTTTAAAATCAAACACAAACACCTTCTTTCTTCTCGATTTAATCC[C]ATAATAATATCCATTTGATTGTGGAGTCACTTTCGGATTGTGACACAATCCTTGTCCTTATAAATCCCATGTTAGCCACTGATTGGTGGTCCTTTTGGAT
Ta_scaffold_1	1746889	C	A	GTCGGTAATCTTTGTAGACTATACAATTTATATAAATAAAGTAAGAATTGATCGTCTGCTCATTTATGCAAAAGTCTCGGATTAGCATTATCTTTATCCC[A]ATAGTCCCTTCTTAGTTCTTATCCCTATAGCTTACAGTAACTCCTAACGACAGCTAAAATTAGACATGTAGAAGTTTCAAAACAGGTCCTCGGAGAATTT
Ta_scaffold_1	1747945	G	C	TCGTCTTCGTTGTTGCTCGGAGAACAGACCGGTTCGTCGATTTTGAAAGCTAACGGCGGCGTGAAGTTTTTCCGGAGCCATGGCGTTCGCATGATGGCCG[C]CATCGAGATCCGCCGCTCCGGATCGACGACGAGGAGTTTCGAAACCAGCCTCCTCGATTCAGGCGAAAACCACGGCGGGAATTCGAAATCCGCTCTGAAA
Ta_scaffold_1	1748183	C	A	ACGGCAAACATCCGGCGAGAAGCACGTACAAAACGACGCCGCACGACCATATATCCGCCTTCGCGCCGTCGTACCCCTTCTTTCGTAGAACCTCCGGCGC[A]ACGTAAGCCGGCGTTCCGCACTGCGTGTGAAGCAATCCGTCCTGGAGGATCTGTTCCGGCAACGCCGATAATCCGAAATCGGAGATTTTCAGATCCCCAT
Ta_scaffold_1	1748384	G	A	TCTCGTCGAGGAGAAGGTTCTCCGGTTTCAGATCCCGGTGAGAAACGCCTCTGCTATGGCAGAAATCGACGGCCGAGATCAATTGCTGGAAATATCTACG[A]GCCGCGTCCTCCTGAAGCTTACCCTTAGCGACCTTGGCGAAAAGCTCGCCGCCTCTAACGAACTCCATGACGAAGAAGATCTTCGTCTTGGTGGCCATGA
Ta_scaffold_1	1748920	T	A	TGAGAATTAGTTAAGAAAAGCTGTTGTTGATCCATGAGTTTTGGTTAGTACTACGGGAAGAGGAATCCATGAGGACATAAACTCACAGCTGAACAAGTGT[A]GTTTCATGTTCACCAACAGAAGAGAAATGGTGAAGATGAAGAAACAAAGTTGCAAAATGGAATGAAACCATACAAGAGTAGGCGCAGTTATGAGGTGTCC
Ta_scaffold_1	1749439	T	G	ATAAGTTTTTGGTATTGCTTGCTAGATTTTATTCTTAAGAATAAGATTCAGGCTGTTCTTTTAGCCTTTTAGGGGGCTTTGTCTTAATTGTTAATAAATA[G]GCCAAGATTAAGTCTAGATGTTAAAAATGATTTATAAGATACCTTACTTGAAAATACAATATACTATTTACCTCGTTTGTTATATCCTTTTTTCATCACA
Ta_scaffold_1	1750603	A	T	ATCTCAACAAATATTTTTGGTGTTATAAAATTATAAATAGTTTTGGTTTATGAATCTTGGGTCTCTTATATATCCTACCACAAAAGCAGTAAACCAAATA[T]TAATGCTTAACGTGTAAGTTGAGAGTGTTTTAAAAATAAACAGTTTTTCAAATAGTTTGAAGTCAAAATGATCAGCCGGATAAGAATTAAGCAAATCGTA
Ta_scaffold_1	1750718	G	A	TAAGTTGAGAGTGTTTTAAAAATAAACAGTTTTTCAAATAGTTTGAAGTCAAAATGATCAGCCGGATAAGAATTAAGCAAATCGTAAGGTAAAAGTTATG[A]GCCAAAAACTTGACGGGTGACGAGCGTAAGATAGCTTTTGTTATTTTGGGACCGTCGTGACTTTCTCAAAAGTAGGGAATATCCGAAAATAAATATTGCG
Ta_scaffold_1	1750732	C	T	TTTAAAAATAAACAGTTTTTCAAATAGTTTGAAGTCAAAATGATCAGCCGGATAAGAATTAAGCAAATCGTAAGGTAAAAGTTATGGGCCAAAAACTTGA[T]GGGTGACGAGCGTAAGATAGCTTTTGTTATTTTGGGACCGTCGTGACTTTCTCAAAAGTAGGGAATATCCGAAAATAAATATTGCGTTCACGAGGGAATG
Ta_scaffold_1	1751921	G	C	AAAATTGCAAAAAGAAAAACCTGCTTCATCACCAACAAGCACTTTCATAAGTCTCCCCGTCTGTTTCTCCCATATAAACCACCTACCATCATCGCTTCCA[C]TCGCAATATATTCACCTGTAATCAAATTTTCACAGAAAGTCAATAATGGCGTATTGACTTGACGTTTCTAAATTTTGTAGGGTTTTTCCTACCAAACTGG
Ta_scaffold_1	1752364	G	A	TGCTAAATTTGTTTCTATTTTGAAATACAATATCACAGTCTGGAAACTAACCTGATAAGAGGTTCTACCATTTTGAGAAGACGATGCAGTTCCTGAGGAG[A]CATTATCACCAGTATTTTCCAAAGGCTTATCATCAGCTACTCTATGAATTCTTAGATTTAGACTGCCACGCATAGCATTCGAGTCTGGATCTCGTCCATC
Ta_scaffold_1	1752872	C	G	AAAAGAAGAGCTCTAGTTGTATTTGAATAAAGAAGGAACAAAAATTTAGGCACATCATACAGTAATATATTCGCTGAACAAACAATCAGAGGAAGAAAGA[G]AAGCCTGTCACGCTTCAAGGTAAGTGCCAAATGGACTTAAAGATGAATCTACGATTTTCTCTCATGTTCACGATATATTCTCCTCACTGATTACTAGTAA
Ta_scaffold_1	1753106	T	G	AAATAACTAAGCAGAAACATTTTGAAACTCTATCCTAGCTCAAAGAGGAAGACAGAAACAGCAGGGAACAAAACAACTAAGCAGTTCATCTACAAGAAAG[G]AAAAACAGTCAGTGGTCACAAACCTGCTTGAAGATCCCTTTTAATGCTCTCCACCTTTGCCACTATATCGGCATCTGATGGCTTCAACTGTTGTGCAGCA
Ta_scaffold_1	1753247	G	T	TTAATGCTCTCCACCTTTGCCACTATATCGGCATCTGATGGCTTCAACTGTTGTGCAGCAGTCGCAAAATCTAGAGCTTCTTTACATTTTCCTAACTGTG[T]GAAAGAACAAATGTAAAACAAAATGGAAGAGTAACTAGAATAAATGTTTATTGTAGGACCATCTCTATGTCAAATTATCAACTAAAATTGAACTCTGATC
Ta_scaffold_1	1754239	A	C	GACAAAAAGTAAGCAAACATCTGGTGGAACAACACATACTTCATTCTTAATCTATTTTTTCACATAATAGCAAGCCATTTGAATCCTCAACAAAAATCAA[C]AACTATCCAAATGATCCATGGAGAATTTTCAGGCAGGCAGGAAAAAGAAAAGGTTCTCAGCAGAGCTGAAAAGGGCAGGAGAAATGAAAGTAAAGCGATA
Ta_scaffold_1	1754820	T	A	TTTTCCGAGATGATGTCAATAGTGGGAGCATCCTTCTATCGTACAAACGAGCAAATGCATCACTGTCAAAGAGGAAAGAAAAGAACAAGAAGCTGTTTAA[A]AAAAAAAGGAGATAAACTCTGATTCACAAACATGGAGGCAAATACCTTCCACCAACGAGCAGTAGGTGTGGTCTTGTGGAACTTATCTCACAAGACTTCA
Ta_scaffold_1	1754900	A	C	AAGAACAAGAAGCTGTTTAATAAAAAAAGGAGATAAACTCTGATTCACAAACATGGAGGCAAATACCTTCCACCAACGAGCAGTAGGTGTGGTCTTGTGG[C]ACTTATCTCACAAGACTTCAGGGAGAGAGTTTGCTTAGGAGGATCAGCTAGTGCTCGCTTGGCACCACTTCGCAGGTCAAGCTGCAAAATTCAGAGCTAT
Ta_scaffold_1	1755806	C	G	CCTGTCCATAGATATTAGATGCTCATATGGATTTCTTTTACATATCATTCACTCTGAGAAATTTTTCAATTTATCCGAATCACACAAGGAAAAAAAAAAG[G]AAAATTTAAGATATGCAAGCACAAAAGGAAGATTACAGAGTGTTTAGCTGGTATCTAAATGGATTACATATTACCCGTAAGTCATCTGATCCAGATATCA
Ta_scaffold_1	1756132	G	A	AAATCCATTCTTCATCATACCCGGTTTCAATTAAGATAAATAAGTGCTATAGACAATAAAGATACATATAATTCAAAATGAAACGATACCTCCATTTCAT[A]TTCCTGAGAAAGCCTCCGAACCAAGGAAGAGTGTAATTGCATTTTCTGATCAACGTCCTACACAGACAACACACGCCATTAGTTTGCCACATATGGTAAA
Ta_scaffold_1	1756991	C	G	GCCCAAGGTTATTTTTGTATTACTCCGAAAGTAGTAATTTAAAAATCATTAGAAAAAAAGAGAAAAATCAGGGTATTTTGCTTGTTCTCACAAAAGTCGA[G]CATTTTCTAGTGGTACATACAAGGAGGTTCTAGATTCTTCGGCAAGATCCTTTGCATGCATGTGTTGGCTATCATGTGTTCTAAACACATCAGAACCATT
Ta_scaffold_1	1760354	G	A	AGTTTCTTGGCTTTTGACGTGAAAGCAAAATTTCATGGTTTGAATAGGTAGACAAAAATTATTGGGATATGAAAATTCTCGATTTTGACGGGAAAAATGA[A]ATTTCCCGATTTTGGCGCGAAAATAAAATTCATCGGTTTTGACAGAAAACAAAATATCTCGGTTATTGATAGGAAATGCGAATTTTTGGTTTTGGTGGGC
Ta_scaffold_1	1761319	A	G	AAAATCTAATTTCTCAGTTTTGGTGGAAAAACGTGAATTTTGGTTTGACGAGAAAATAAATTTCTTGATTTTGGCGGGAATAGGCGATTTCTCATTTTTC[G]TGAAAAAATAAATTTTTAAGTTTTGACGGGAAAATATTTTTCGGTTATTGCATGAAGATAAAAAATTTTGGTTTTAGTGAAAGAACGTGATTTCTCGGTT
Ta_scaffold_1	1763069	T	C	CCTCCTAATTTTCCTTTGCTAGACGATATAATCATTTTCGTCACCACAACAATCGGAGATAAACTCATAAACTCATTTGGTATCAGTTGAACCACAAAAC[C]GCTTCTCGCCTTCTACTAACTGTGGCTGCTTAATTATCCCTCTTGAATTGCATACAGCTATAAAAGACCGTAGATCTCAAAATATTAGCAAAACCAAGTC
Ta_scaffold_1	1763434	T	C	TCAGAGTCTGCAAAAAAAAGAGAGTTTATTGCAGAAATGCTAGATACTTCGAATGCAAACAGAATCCATTCCCACCAGAAGTATAAGAAGCCTAATGACT[C]AACCCATATAGAAAAAAAGACATTAGATTCAATGAGAAATCTAACAAATAGTGTACATATAGATTCCAACATATGTCAAATGTGTAAGAATATTCTAAGC
Ta_scaffold_1	1763896	T	A	CAACATATATACAAGCAAATATATTTATGACCATATTTCAGCATATAATATATTGAAAGAAAAATATATATGTATTTGTAGTCCAGAAACCGATGATAAA[A]TAAAGATAAAACAGGAAAAAGAGAAGACACAAGTACAAATCGAAGGTACTTGAGATCAAATCTGGGAATAATAACAACTAACAATACTGCGATCGATGAA
Ta_scaffold_1	1764279	A	T	CTTTTACTTATGTAAATGATCTTTCATGCAAAGTATATGAGTCTGCTCGGCTGACTCTTTCTCTGTATTTGAAAGAAAAGAGAGATTAAATAGAAAAAAA[T]TAAAACCCTAGAGGATGGATAAAATCCTGAAAACGTTTTCCAGAATTTAGATAAATCGGAAGAAGGAGAGAAAATGAGAAACAGAGGAGAAGAAGGAGCG
Ta_scaffold_1	1764332	A	T	ACTCTTTCTCTGTATTTGAAAGAAAAGAGAGATTAAATAGAAAAAAAATAAAACCCTAGAGGATGGATAAAATCCTGAAAACGTTTTCCAGAATTTAGAT[T]AATCGGAAGAAGGAGAGAAAATGAGAAACAGAGGAGAAGAAGGAGCGAAATTAAGTACGGATGGGAAACGCTTGGTTATGGTTTGTCGGAAAGAGAAACG
Ta_scaffold_1	1764347	G	A	TTGAAAGAAAAGAGAGATTAAATAGAAAAAAAATAAAACCCTAGAGGATGGATAAAATCCTGAAAACGTTTTCCAGAATTTAGATAAATCGGAAGAAGGA[A]AGAAAATGAGAAACAGAGGAGAAGAAGGAGCGAAATTAAGTACGGATGGGAAACGCTTGGTTATGGTTTGTCGGAAAGAGAAACGTGTCGCAATCAAATG
Ta_scaffold_1	1765158	T	C	ATTCACGGTATAAATTAAAAAAGCCACAATCTTCAACAATGGCTTTAGCTGTCTTCTACGGTTCCTGCACACACAGAGAGGCCGCGAAACTATATAAGGT[C]CTTACTCTTCTTTATCGTTTCCGGCACTTCCTTCTCCCGCCTCTTTCTCCTTCTTCCGCTTCATCTTCTTCATCATTGCTTCCATTGCCACTGGATTTTC
Ta_scaffold_1	1765490	C	A	TCTCTTTCTTGCCATCTTCATCAGACGTATTTTCTTCATCTTCCCCATCTTCATCACCATCTTCATCAACAACATTGCTGCTCTTGATCTTTTTGGAGGA[A]GCCTTCCGTTTCTTCCCATTCTCAGAGACTTGAGTCTCTTTTCCATGGCCATTCTGCAACTGAAATCTTCCGCTCATGCGCGACGCCGCGGCAACGATCT
Ta_scaffold_1	1765905	A	C	TGGGTTTTAAAGCCGCGAGTTACAATGCACAGAGGTTCACATACGTGTATCATACAAACCCTTTATCTTAATGACTATCATAGATTACACAATATTGGTC[C]TACCTAACACTACACAGGATCTGAATCAAAACATAATCAGGTGTAAGAAGAAGCAACACTATGCAATATCCAAAACGGACACGAAGATAAGGACACACTT
Ta_scaffold_1	1765973	A	T	TAATGACTATCATAGATTACACAATATTGGTCATACCTAACACTACACAGGATCTGAATCAAAACATAATCAGGTGTAAGAAGAAGCAACACTATGCAAT[T]TCCAAAACGGACACGAAGATAAGGACACACTTACGCTTCTGGGGTGGCATCGGAGCTCTCATCGGCAGAATCGTCCTGTCGAGAGACCTGAAGAAGGGAA
Ta_scaffold_1	1766582	A	T	ACATTGAAGCAGACCCATGGAGACAAAGGAACAACAGTAAAATCTAGTTTGAGTTACCAGATGTTTCTTCTTGGAAGCGTTAAACGAATCCACCACTCCC[T]TGTAGAATCTGCAAAATCAAGAGATCTGTAAGATTCATCACAAGTTATAAGAATAAGAATTATAAACCCTAAATTCTCCAATTAGATTGAATACTCACTC
Ta_scaffold_1	1766610	G	A	GAACAACAGTAAAATCTAGTTTGAGTTACCAGATGTTTCTTCTTGGAAGCGTTAAACGAATCCACCACTCCCATGTAGAATCTGCAAAATCAAGAGATCT[A]TAAGATTCATCACAAGTTATAAGAATAAGAATTATAAACCCTAAATTCTCCAATTAGATTGAATACTCACTCGCGGTCAATCGGCCACCAAACTCTAACC
Ta_scaffold_1	1767602	T	C	ATAATATAGTTTAAATATAATATATTTTTAGCTCCAACATAGAAAGATAAAATTATGATAAGTAAAAAAATTAAAAAGAAAGTATAAAAATCAGATGAAA[C]TTTCTACTTATTTAGTTGTAAATTGTATAATTAATTCATAAATTATATAAAATAATATAGGATTTACTCCAATATTATTTTTCCAAAATAAATAGTATAT
Ta_scaffold_1	1768241	A	C	AGCTTTTCCACTAAGAACTTTGGCGAGTGTTTTCATGAACATTATTTTTGACAAGATCATCATTTGATACTCATAGGATTCCATTTTATTGTTATTTTTA[C]TGATGTAATGCATAAACTACACATAAACAAAATATGTATCATCATCAATCCATGTAATTATTTATTAAAAACCCGTCTAAACTTAATTTGCCCAAACAGA
Ta_scaffold_1	1768747	T	G	TCTCTTCTAAGATGACTTTTGCCATCATTTCCGAGAAGACTCTTGCCCTCACTAGCCACCATTTCCAAAAGGGCTCTTTTTTTATATGGTATCATGTGAC[G]TACTACAACGTCAAAATGGTATATCTAAATATGAGTATTTCGGAATATCCTCAAAATTTAGGATATAGTATCAAACATATGTTCACTCCTATGACATTGT
Ta_scaffold_1	1769298	T	C	GAGTTAATTATTACAAAACCGCAGATTATGCTTCAGGGTAAGTGGGAAGCACGATGATGCCTTGACTCCGTAATAATGATCAGAATCAATATTCCTTTAT[C]CTTTCTTCTTCCCAATAATTGTCTTTTTGTACAATTTATTGGTCCGCATTTGAGTTGGACAATCGTATCATGGAATTTTTATGAACCAAAAAATTGATTA
Ta_scaffold_1	1769846	C	T	TACATTTAAAAATCAGGAAAAAATAATAATGGAGGTAGGTTTAGAAAGGCGAAACAAAAAAAAATCATGGAAGTTACAAACGAACGGAATTTCCGTGATG[T]ACATTAATACAAAATGGTCATCATATCATTACCATAATATCATAATATTATTCATGAAACATCATTTAATATAAATAAAAATTTATTATAAAGTTTGGAA
Ta_scaffold_1	1769934	A	G	ATTTCCGTGATGCACATTAATACAAAATGGTCATCATATCATTACCATAATATCATAATATTATTCATGAAACATCATTTAATATAAATAAAAATTTATT[G]TAAAGTTTGGAACGGACAATTCGGATAAAATAATTGGTAACTGGCCAAAACGTAATGATTGATGCAAGAAGGCGCAGGGTAAAACGCCGTCGTATGAAGC
Ta_scaffold_1	1771054	G	A	ATGGAGGGTACGATTTCGGGTACCTGGTGAAGCTGCTGACTTGCAAGAAGCTGCCTCTCAAGCAAGCCGACTTCTTCAAGCTGCTCTACGTCTACTTCCC[A]ACGGTTTACGATATCAAGCACCTGATGACGTTCTGCAACGGGCTCTTTGGAGGGTTGAACAGGCTCGCTGAGCTTATGGGAGTGGAGAGAGTCGGGATCT
Ta_scaffold_1	1771129	T	G	TCAAGCTGCTCTACGTCTACTTCCCGACGGTTTACGATATCAAGCACCTGATGACGTTCTGCAACGGGCTCTTTGGAGGGTTGAACAGGCTCGCTGAGCT[G]ATGGGAGTGGAGAGAGTCGGGATCTGTCATCAAGCCGGGTCAGATAGCTTGCTCACCTTAGGCTCGTTTAGGAAGCTCAAGGAGCGATATTTCCCTGGGT
Ta_scaffold_1	1773256	C	A	AGTAATCATCATGGTTTCAACACAAGAATGATATGTTGCTGAGGTCTTTCTTCTAGAGAGACTACATATAAGGGGACAAGGAAATTTTCAAGAATCATAT[A]GAAAGTGGCAATCACTGTGCAGTAGAATGTGTCCTAAGACTAATAAAGAGAGTTTAGTAGTGTGTATTCGAAACCCCTTCACCGTAAAATTCGGGTGCTT
Ta_scaffold_1	1773301	A	T	CTTTCTTCTAGAGAGACTACATATAAGGGGACAAGGAAATTTTCAAGAATCATATCGAAAGTGGCAATCACTGTGCAGTAGAATGTGTCCTAAGACTAAT[T]AAGAGAGTTTAGTAGTGTGTATTCGAAACCCCTTCACCGTAAAATTCGGGTGCTTCTTAGACTATTGAGGATTCCAATGGAAGAAGAGTGAATATGAAGC
Ta_scaffold_1	1773422	C	T	ATTCGAAACCCCTTCACCGTAAAATTCGGGTGCTTCTTAGACTATTGAGGATTCCAATGGAAGAAGAGTGAATATGAAGCAAACTTTAATAAGCAAGAAG[T]GGAAGAGGACAAAAGAATGAGCGAGGAAAAGGAGTTAAACAGTAGAAAGCTAAAAGGAAACAGAGATGGCCACTTTCCTCTCGAAGCTTCAAAAGCACAC
Ta_scaffold_1	1773838	G	A	CCTTTTTTCCTCATACAAAAGAGTCCAAAAAGTCTCCATTAGTTTTTGAACTAGTGAGTGCTGTACAGATTCAACGACACATTTGAAGGATGAACTCTCT[A]TTAAGGAGGGTTTAGTAATTTCCTTACACATTTATCCGCATTTTTATACGCGAAGAAGACAAGCTGGCCCGTATAAGAATCTGTCCACAGAGAAACAGCG
Ta_scaffold_1	1773964	C	G	ACACATTTATCCGCATTTTTATACGCGAAGAAGACAAGCTGGCCCGTATAAGAATCTGTCCACAGAGAAACAGCGCATCCATCAATCATAACAGGATTTT[G]CCTGGTCACATGGTCCACTCGATGACCAAAATATCAAGCATAGTTCTTAAATAAAAAGTTCATGAACTCACCCGGAAAGAAAAAAAAGCAAAACTCATTT
Ta_scaffold_1	1774335	C	T	TGAAGTGAAAGTTTGCTCCTACAAAGGGATAAACACAGGTATTAGATGGTGGAGTTCTAATCAGCTTCAAGTGCTTTGTTGTGTCTTTGTGTGTGTGTGG[T]GTGTCAGCAAACAAGACCTACCAATCTCTCTCTCTCTCATTTTCTTGATACTTTTCTCCACTTATTAAAATACTCAAAAGCATTTGTAGTGAGTCTATTC
Ta_scaffold_1	1776493	G	A	ATACTTAATTATTAAAGGACAATTTAGAAGACAAGTAACCCCTTTGATATATTAAAAAAAAACATGAAAAATTGACAGTTGCAATTATCATCAAACATTG[A]ACAGTCACACTATAGATTATCAAAGTCTTCACCGTATAATCAAATAAGACCTCTGCGTATATTTTCTTCCACAGTAAATATTTAGGCAAAAGACAGATCA
Ta_scaffold_1	1776992	A	T	TGCTACAAACTTCCACCCACATTTTAGCAGATAAATTGAATCAATGCAAGTGAAAAAAATATCCGTTTTGATGCACTGTTACACATGCCTTCTCCGACGA[T]GAGATGAGCATAAGAAAAGGATCCAATAAAAATATCATATATTCATAATCAGACATTCTTCAATGTTCTCGCATTTGCAGTTCACACCTTTGATATAAGC
Ta_scaffold_1	1777543	T	C	GAGAAGGAAATATCAAAGATCGTTAATGGGCCAAATAATAGGCCCATATTAGCAATTAGTTGGGCCATACTGTCACGATCGGTTCTATAGTGTGTTTTCC[C]GGTTTATCTTCAGTGTGTTTTATTCCCGGTTTTTCATGTGTGTGTTTATCGAAGTGAAATCAGTTTAAAATACTGAAACAAAAGGGGAAAAGTCTGCTGA
Ta_scaffold_1	1777728	A	T	GGGAAAAGTCTGCTGATGGATAATGTCCAATCAAAGTAATTATCCATCTTCTTGTTATTTTGGTTTTATTATTTTCTAAATTATGGGACATTTGTGATCA[T]AAACATTTAAGTAATGAATTCAACAGGACTTCTTATAATCGAGAAAACAAGGGGACTTCCGTCATTAAAAAAAGAGATTTATATCATTGTTATGCTTCAA
Ta_scaffold_1	1780513	T	C	TTAAATAGAATCCCACACTTTGTTTGAGACGATATTAATTAAATCACTGTTATTAGTAATGTTAATTGCAATGCATCAAGGGGACAATAGATGGATCACA[C]TTAACTTACTTGACAAAATTTGATCACATGAAAAATGTACGATATAACGATGCCTTGGGAGACAATCAGAATCAAGTTTACATTTTCACCGAATATAAAA
Ta_scaffold_1	1780524	T	A	CCCACACTTTGTTTGAGACGATATTAATTAAATCACTGTTATTAGTAATGTTAATTGCAATGCATCAAGGGGACAATAGATGGATCACATTTAACTTACT[A]GACAAAATTTGATCACATGAAAAATGTACGATATAACGATGCCTTGGGAGACAATCAGAATCAAGTTTACATTTTCACCGAATATAAAACGAGACATCTT
Ta_scaffold_1	1782037	T	C	ACTGCCATTTCATCATTTGTTTCTTCCATGATAGGATAGCATGATTTATTAAAACCTTGCATTTTATAGGAACCAATCAATCACTAATTAACTTCACATG[C]CGAATCCATCATATGTTGTTGATATGAGACATCAGCACATCCAATGTACTAAGAAGAAAAAAACATACAAGATCTTTAATGCTAATCCGCTAAGAATCGT
Ta_scaffold_1	1782340	A	C	AAGAAGCCAAAGGTAAGAACCAAGGTGGTAAACTCGTAATTAACTAGGAAACCTGATGGCATTATGCTACTCCTTATAATATATAACCCTCGTCCTTCTC[C]AAATCTCAAATCCTCTGCAACATTTTCAATAGCTCTCCCTTTCTCACACTTTCTCGTCGAACTCACAAATCGGTGAAAAATGGCTGGAGGTATCGGAAAA
Ta_scaffold_1	1783600	T	C	GCCCATCACAAATAAAAGTTCTCGAGAAATTTAGACCGTAGGATCCGTTTGATTTGAAATGTCTGCGTATATCATTAGCGTATAATTTGTGCTTATTTCT[C]TCACATTCTCTGCAACTTGTAAGTGATAACGAATGATGAAAAAGTGGATTTGTATCGTAAATTCAGCAATACGATGGGAAAAAAGTCCGGCCCAAAAAGG
Ta_scaffold_1	1784906	A	C	TTTCGCAAAGCTCCTCTGCCTCTGGATCGCTCTCGAATCTGAACATAAACACGGCGTGTCCTCCGTCGCCGGAATTTTTGCTCTGGAACAGCCAATTGTA[C]ACGTCCCAAGAGATCTGAACAGGAACTCCGTCGATTTCGACTTTCTCATTCCCCCTGAATTTCCATCTCAGCCGCTTGATCTGCAAAACCTGCTTGGAAT
Ta_scaffold_1	1785188	T	C	TCGTCGAGAAAACCCTGGCTCCGAACACGTGCTCTTTCCTCAACAGCAGAGCTTGTGGATTCGTCGGCGGTTTCGCCTCTCTGGCGCGAGCGTATGCTTC[C]TTGACGGAATCACCGACTAAGAGTCCCATCTCTCCGTCGACGACCACGGCGATGTAGAATCCGGATCTAGGCTCGGATCCGGAGTCGAATTTGGCACGGG
Ta_scaffold_1	1786283	T	A	TGGTCAAAAAAAAAATCACTGCTAACAAAACTAGGTTAACGAATCAGACTAAACAGTCTAAACTACAAGTAGTTCCAAAACCAAATTTACTCCCATTTAC[A]GTAGTATAATATAAATAAAACATAGTATATCGCTTTGTCTTTTTCGAGATATAGGAGCTGGCAGTAAAAAGGCGTGTGTTGTGTGTAAATATTAGGGTCC
Ta_scaffold_1	1789695	A	G	TATTCAATCGGTTTGTTGACTCCCAGATTCTCATGCAATTCCGATTTTTTCGGTTCGCTAGATATCAACCGAAGCAGACCGGATTAGTGCGGGTTTGAAA[G]CACTGGTTTGGATTTAAAATAAAATTTGGTTCACTTTCGGTTCGGTTCGGTTTACAAAGCCCTTCAAAATTAAAACCCTATTATCTCTCTGTTTCCTCTT
Ta_scaffold_1	1790713	G	C	CACTTATGTTATTGTTTTACATTTTATACTTTCTAGAATCGGATTGGACTGTTCCATGTGTAAAGACACCAGAGAGGTAATTTTGATTCTAGCAAATTTT[C]ATGGAACCAGTAGCACCGACTCTTTTATATTAAGGCCATTTTTTTTTCTCGTTTCTCTTTTAATTTGATGATGCAGATGTTTCTTCTATGGTGATGTTTC
Ta_scaffold_1	1792305	A	C	TTACATGACAAGTGAGTTTCTACAGAATTTTATAAGGATACATAAGGAGGTAAGAAAAAACTCGTTACTTTTCGGTTACAACTTCCAACCCAATATACAC[C]TCAAAACCACCTACCGGGTCAATCTTTAACCAATTTAGAAGGAAAAAACCGGTTCTAAGGTGAGCTTAACAGTGATCCATTGAAGAAGATCTTCTGATGG
Ta_scaffold_1	1795634	G	A	CAAGAGAATCAAAAGCTGAGTTCATTGAGTGAGAGTATTTTCCAGTGCTACGAATTTACACATTGACATTTTTCAAAATGAAACGGTATGCATTATTTAC[A]TATAGAGATTTTCCAATGCTAGGAATTTACATATTCAGATATTTCAAATTGAAAAGTCTAGAAAAACACTAGTATTCTAGACTTGACTTTCTCAGCTCTC
Ta_scaffold_1	1795847	G	A	AAGTTAAAAGTCATTTACAAAAACAAAAGCTTTTGTTATAATATAAGTATAACTAAGAAACTATCCATGTGGAGACCACTGACGGTCGATATACACTATA[A]TAACTATTTTGTAGATTTCGAAATTATGCACTGTGTTATAAATTGACAAAGCTATACACTCTCTCGTAATAATAATAATCCCTCGGATATCAGTATTATA
Ta_scaffold_1	1796937	G	C	CTACGCCGATGGTTTCGAGGCCACGGGTCGCCAGATTAACGGATCGGTGGCCGTCGGATCTAAATCAACGGTTCGTATCTCCTCTCTCCCTGCCTCTTCT[C]AATTTCCCGAGAAGTTGAAAATAATCGTTACATTATCCTTTTTTTTTTTGAAAATTCTCCGAAATTATTTTCCAAATGCAGCAACGATCTTTGCTTTCTC
Ta_scaffold_1	1797530	T	C	GGGAAATGTGGCAATGGGTTATTTAACTACCATGTGGGATTCGTCGCGTGAGGACGCTCACGTGAAGTGTGTTGGTGTCATATAGTGCTGGATCGATGCT[C]TGAGGAGTTTTCCGTTAGTTTTTTTTTTTTTTTAAAGACTAATAAATTAAATAAATGGATCCCTTAAATAAATAGTAACCCTTTAAAAAAAAAGAGAATC
Ta_scaffold_1	1797781	A	G	GCTCTCACATGTAAACGAATTTCAATTGCTGTGTCTGTAGCAAAAGATATTAGGTTATCAACCTCAACTGTTTGTGTCTTAAAGATTTACTAGTTTATAA[G]ACTTTTCATGTCACGGGTGTGGCCTGTGGGAGGCTCCAACTTCAGTTTCCTTTTACTATCCCCAACTTTCAACTTCAATGCTTCAACGAGAGAAGCTTTT
Ta_scaffold_1	1798339	C	A	CCAGATCTTAATATGATGCCATCTCAAAATGATAACCTTAACCACTATTTTTCTCCACATGTTGAAACTTTGTATGCAAGTATAAGGATAAGCTGAGCCT[A]AAGCCAACCCAATCACTGGCCTGCTATATAGTAATCTTCCGCTTTGGTCTTTGGCAATTATACAACCCCAGAACTGTTTTGCAGATGGTTAACGAGTAAA
Ta_scaffold_1	1798415	G	C	CAAGTATAAGGATAAGCTGAGCCTCAAGCCAACCCAATCACTGGCCTGCTATATAGTAATCTTCCGCTTTGGTCTTTGGCAATTATACAACCCCAGAACT[C]TTTTGCAGATGGTTAACGAGTAAATGGTTACAATACGCAAATTGTTCACACTAAATTGGGAATAACCAAAGTTGCAGCAAAATGAAATTAAAAAAAATGA
Ta_scaffold_1	1798629	C	T	TAGATGAGCAGAATTGTAGTGCTCGGTACTAATCATGCAATAAGGAGGAGCATTTGCATTTCCTCATGTTTTGTTTTCTAGCTAGTGACGTTTCAACCTT[T]CTTCCACAAGCTCAATGCATAGATACAGAACATATTCAATTGTGTTAAGAAGACTTACATCGCCGAGTTCAGATTCGTGGCTGTCATCCTCCTTGAGGTT
Ta_scaffold_1	1799393	A	G	ACTAAAATATGCAGTTTATGAATGGTCTACGCATGCAAATGTGTATCTTCATGATCATCTATGTGAAGTGTTACATGCTATACTATTAATAGAGCTCAAG[G]GGATACGAAAATACTGACCATTGAGGAAGACTGAGAGTTTGTGACAAGGGCTCTTAAAATGTCAAACCTCTCAGGAGTGGGGATATCAGAAAGAATCTAA
Ta_scaffold_1	1801487	C	A	GAGATGACAAAAGCTTTGAAATTTCGGCTAGAACTTGAATAACATCATTCTCTAGTTCATGATTCTCCACTTCATCATTCTCCAGCTCATCGTCGGTGGC[A]TTCGAAGCTACCTTATCCGAGAAAGAATCCAGGCAGATGGCAAGTTCTGTCGCCAAGCTCTGCAAGTCTTGAGACCCTTCAACTTCAACTGACTGCAAAA
Ta_scaffold_1	1802478	A	G	CCATCATCCGGATCGCCGTCCTCCCGATCGGCACTATCCCGCCGGCGCTTCTCCGGGACTACCACTCGATGCTGCTCCGTCACCACACGATCGCGCTCTC[G]GCTATCAGCTCCTTCTACACTGAGCACCAGAAATCTCCGTTCACGAATCAGCCCTGGGATTCCGGCTCCCTCCGCTTCAAGTTTGTGCTTGGTGGTTCTC
Ta_scaffold_1	1802804	G	A	TATTCCTCGGCTCTTGTCCGGCGCTGCTTCGCGTTCTCCCCTGGCGATTCGCAAGTGAGTATATCATTTTCCACTTCACTTTGTAATCTCGATGCTACTT[A]TCTGCTAGCTTGTTCTCTTTCCTTTTCTGGTTTTTGTTCGTTTTAAAGTAGATGCACTATAGTCGATAGTAATGTTGGTTTCTGAATCGGTAGTTTCTGT
Ta_scaffold_1	1803140	A	C	CTCCATCTGACAAGCAAACTCAAGAGTTTCATTTACAAACAATGATGCAAGACATTGCTGCCTCGCTGTTGATGGAATTTGAGAAGTGGGTTCTTCAGGC[C]GAATCTGCAGGCACAATTTTGAAGACGCCTTTGGATTCCCAAGCTAGTCTCAACTCAGAGGAGGTTTATGTCTAGGTGTCCTATAATTTAGTCTACGTTT
Ta_scaffold_1	1804578	T	G	CAGCATAACAAGTATTTTTTCTTCTCCTGTGGTTGATTGAGCCTTCTTCACATTCATGGTTTTCCTAAAGATTTTGTTTTGTATAATCACTGTTTGTTAT[G]TTGGTGTTTCTCCGCGTACTATACTTCGATGTTTAGTTTATTTAAATCATATTTTCTCCTGCGTTTGTTGGTTAAGGAAACTGGAATGCGTCAACCTGAT
Ta_scaffold_1	1805043	C	T	GTAAGGTATTTATCAGCGGTCAATCTATTTGCTTTCAGGGATGATTTGCCTTCTGTACCATTATGAATTTATGATTTAACTTTCCGCCTTTCCATGTTTG[T]TTGGTAGCTGACTCTCGCAATACTACGTATGTTTTGGCAAACTTTATTTTATGGTTTGCTCAAATATTTTTATATTTATGAAATTTCAGGCTATTCTCTT
Ta_scaffold_1	1805241	T	C	CTTTCCCACTCCATTCCTCACAAGTGGACATCGTAAAACGCAATCCAGCAAGAGAAGATTGGTGGACCGGATCTGCTCCTTCTGGGCCATTTATCTATAC[C]CCTTTCAGCAAAGGAGATGCAAACGAAAGTAGCAAGCAGGAATTGATTTGGGTGGTGGGTGAACCTGTTCAGGTCTTAGTGGAGTTAGCAAATCCGTGTT
Ta_scaffold_1	1806031	T	A	TATCGGCAGTGGCAGGAACGCTGCGGGCAGACCAAAAGACGGAACTAGCCCTTCATTGCTTATCCACTATGCAGGTACAGATATCTTCATTGACGTGTAT[A]TATGACGTATATCTTACTTTTGCAGTGCTTCGTATTTCCTCACGGTGACCAAATTCTAAGCATTCTTGTATTCATGCTTTTTTTGTAGGCCCGTTGTCTA
Ta_scaffold_1	1806382	G	T	GGGAAGAAGACACCGAGACAGAGAGCAATACAGACAGACTTGTCAAGATCAATCCCTTTAGGGGAAGTTGGGGCCTACGGTTTCTAGAACTCGAGTTATC[T]AACCCAACAGACGTTGTTTTTGAAATCAGCGTCTTCGTTCAGCTGGAAAATCCTGCCAAGGAAGATGATTCTTCCCCAGTCCAGGATTCTCCCGAGTACG
Ta_scaffold_1	1807713	A	G	CCTCAGTTCCGAGATGGCTCTTCTTCTCAAAGTAATTTTGTCTGTACTCTCTGCTCATGAGGGGCAGTTTTAAGTGAAAATGGACTCTTTCATATTAATT[G]AGCAGAACTCAGTAAACTTGGGTACTGTTAGCTGAGAAGCAACTGATTGCATAAATAAGCTTTCTTCTTTTATTCGGAGACTCTAAAAATACTTGTAGTT
Ta_scaffold_1	1809308	A	G	ATTCTTGTACGGCCAAAAGAAAGATGCCTTGTTTCCAAAGAAACAAGATCTTTCTATAGACCCACAGATATTGAAGACGACAAGGGCGATCGACAAGAAA[G]AGAACATGACGTTTGGTCCGAGAAAGGAGAAAACATTGGCCGCTAGTGGCGGAAACCGAAACGTTTTTGGAGAAATGATCGTTAAAGATGCAACTAGAGA
Ta_scaffold_1	1812487	T	A	GGTTTCTAATTTATTGGTTCTTCTTAGAGAGAAAAAAGAAGACCTGTTTTCTTTCACCGAGAGGGCCAAGAAACCTAAAAAAAAAAATGGTAATAATTAT[A]AACGAATTATAAAATATGCTAAGTTTTCCAAGATATATAAAACAACGTTTTGCACAGTAGGCACAATAATTAACGGTCAGCGCAACAGACTGCGTGTGTT
Ta_scaffold_1	1812582	T	A	ATTATTAACGAATTATAAAATATGCTAAGTTTTCCAAGATATATAAAACAACGTTTTGCACAGTAGGCACAATAATTAACGGTCAGCGCAACAGACTGCG[A]GTGTTTTCACCAAAACCAAAGAATTTGAGTAGGAAGATTAAACCAAAGACTTTTTCAGCAATGTTGGATAACCCAAGTCTCTCCTCTCTCTATATTTCTC
Ta_scaffold_1	1816808	T	C	ATCTAATCATATATTAATGCCAAATCTTGGAAGTGGTCAAATGGCTACCCACTTTCAATAAAACTACTCATCATTGGATAATTTTTTTTTTTAACTTCTT[C]TTTTTTAACTTCTTCTTTTTTGAGAAAAAGATGTGTGTTTTATTACCTTTAACCTAGCTATTTTTTTTTCTCATATATTATATTTGCTGTGCATATATGC
Ta_scaffold_1	1817446	A	T	GAAAATTCGTTACACTTTTTTTTTATTCTTCTGTCGATTTGTTTATGTTTTCAATGCTTCGTGTTATGCTTCTACGAGTCATCTGTATTTTTTTAGATAA[T]TAATATGCTACTGGTAAATATTTGATAGTATCCCCTACATGAATGTAACAATTTTAGCAGAAATCATGAGTTTCATATTACTAGTATTTGTTTGTTTTTG
Ta_scaffold_1	1818082	C	A	AATTATTTATGTAAATTTTATTTCACTTTTAACTTTTAACTATGCAACACCTATTGTACTTAAGACAATGATGTGTTTCAGTTTATCTAGCAGGAGTCCA[A]ACTTAACAAGTTTCTATTCAACAAAGCTTGGAAACAGATACATATATGAAAAAAATTCTAGTTTAAAATAAGTTATGGTTTAGTGATTAATGAGTAATCT
Ta_scaffold_1	1818480	G	C	GGAAGAAAAAGTTTTCAAACGTTTGAGGAAAAAGTGGTGCAATACTTTACTTTTACCGTCATTTCGTAAATCGTATCATACTTTAGCCGTCAACTCCTAG[C]GTCGTTTCATAAAACGATAAAACTTTTTTGTTGTCACAGTTAATGTTAGTGTTATGGTAGAGTACTACTAGTTAGTGTTAGACCTAATCCCATTTTATTA
Ta_scaffold_1	1820172	G	A	CTTTACAGGTTAGTTTTTGAGAACTCTCCTTCTAATGTTTTAACATTGATTTGTCATTAGCTAATATGATAACTCTTGTATTTTATTATTCGTTTCAGTT[A]TGCTCTATGGTACCGATTTATATAGGATTTACATTTGTTTGATTTACAGGAGTGTCTCCTGGTGAAGGCACAGGAGCAACAATGTCTGAGGATGAAGATG
Ta_scaffold_1	1820797	C	A	CACCACCTCCGTTCTCAAAGCTTGGTGGCAGTCTCATTCTAAGTGGCCTTACCCTACTGTGAGTTCTCTCTTTCTACTTCTTGAATCACTCACATGAACA[A]GCTTCAAGTTCTGCTCCATGTAGCTTGGACTACATCACTTTCGCCACTTCTTCGTTTGCCTTCTCAATCTCCCAAGTTTTAATTGAATGAGATAACTTTT
Ta_scaffold_1	1820817	G	A	CTTGGTGGCAGTCTCATTCTAAGTGGCCTTACCCTACTGTGAGTTCTCTCTTTCTACTTCTTGAATCACTCACATGAACACGCTTCAAGTTCTGCTCCAT[A]TAGCTTGGACTACATCACTTTCGCCACTTCTTCGTTTGCCTTCTCAATCTCCCAAGTTTTAATTGAATGAGATAACTTTTGGCAGGAGGAAGATAAGGCG
Ta_scaffold_1	1823762	G	T	CATCCCCACTTCACTCCATTTCACACTCTTATCGTCAGTCTCTCTCCACTTGTTTCATGTTTTTTATTAAATAATTATATAAACATTGTGGATAATATAG[T]ACGATCATTGGCCTCCACTACCCATCTTATTAACCCGCCTTTAGATGCCAGCTTACCAGAATCTATGTATCTTGTTGATTAATACTCCTGCTGTTTCCAA
Ta_scaffold_1	1823929	T	A	GTATCTTGTTGATTAATACTCCTGCTGTTTCCAAACAATTATGATTAACCAAAATGTAAAGATTGACTCTTGTCATTATTAAATCTGTATATTTAAATGA[A]ACCAGTAGCTGAATCAGGTTCCTGTGTTATAAAAAGTATACCCAAACTTTTATGTTTGTTTGTACATGAATATAGTATATTTTAATTGACTAGGTACGAT
Ta_scaffold_1	1824977	C	G	GGGAATTTAAAAAAAAACAGAAATTGTAGAGAAATGAGAAGTTGTTTTTCCTTACGAAGAAGAAGAAGAACCAAAAATAAAGAAACAAGTGAGAGAAAAA[G]AAGGAGTGGGAGAGAATAAATAGGAAAATAATTAGGGAAGAAGATAAGAATTACGAAGAAAACTCCGTGGGTGGAACGTGGGTTTGGGCCCGGTCCACGT
Ta_scaffold_1	1825107	T	G	AATTAGGGAAGAAGATAAGAATTACGAAGAAAACTCCGTGGGTGGAACGTGGGTTTGGGCCCGGTCCACGTTTTTAAAAGAGTACGTTTTGTATTTTTAT[G]TTTTCTTTCCCTCGGGTCACAATAATAACAATGCTACACGTATAAAAAAATATATGGAAATTTTCAATTATAATTGGCCCATAATCGGGAGTATGTATGT
Ta_scaffold_1	1825608	A	C	GCGTCATCACATCCAAAAACAGCGTCTCAGAGACAACACTTCAACCATCTCTTTGCTATATTGCTATGTATGTTTAAACTAGTAACTGTGTTCTGTTTAC[C]ATCTCGCTTCCTGAAACTGAACCCGAAAGCTGTTCCTGCACATTGATACCAACACACATTCAACAGAGCTATAATATACACTGCATACATTGTATACCTA
Ta_scaffold_1	1825641	T	C	CAACACTTCAACCATCTCTTTGCTATATTGCTATGTATGTTTAAACTAGTAACTGTGTTCTGTTTACAATCTCGCTTCCTGAAACTGAACCCGAAAGCTG[C]TCCTGCACATTGATACCAACACACATTCAACAGAGCTATAATATACACTGCATACATTGTATACCTAAGATTCCGTTAATTACATCTGTGGTAACTCGAG
Ta_scaffold_1	1825995	T	A	CATGTGTCAACAAACGAAACAGCAAGTGTCAACGATGAAGAAAGAGACAGAACAAACCTGGAAGCGATTTTGCCCTGTAGGGGAAGCGGACACTGCAGCA[A]CCTCCTGAGATATATCCAAAAAGAAAAGGGTCATTGTTCATCATACACAGAAGCTTCTCTTGTCTGTGAAGATATTCAAGATGCAAGCTTGAAAATATAA
Ta_scaffold_1	1826143	G	C	CAGAAGCTTCTCTTGTCTGTGAAGATATTCAAGATGCAAGCTTGAAAATATAAGTCAGATGTACACACAGGTGTTTCTGAGATGGCACGGCCTATCGCAA[C]AAGTAACCTTCCGAAACTCTCCCAGAGGAGTCCTGATTCGACAACCAGTCTCCCTTGTTGCCTTCTTCGAGCTGATGGACCTGTACCATTTATACGATCC
Ta_scaffold_1	1828569	G	A	GTTTAGAAGGCCATAGACTCTCTTTCTCCGCTGACCCTTTGGTCGGTGATGGCTCAATCAGCGTTGTGGTATGAACATCGACCAATCTTCTCCATTTCAA[A]AATTCCATCTTTTCCTAAAAAAAATGTGCAAACTTCTATGGTTTAGGATCTATAGGGTTTATATGTGTGTGTGTGTGTGATTGATCATTTGGGATGCTCT
Ta_scaffold_1	1832798	C	T	CCTTTGTTATAAATTTGGTTCCTGAGACTCGCTAGGTTTGCCGAACCAACCTCCCTCCGGGGCCTTCTTAAGAGAGCAACCAAAAAACCTCTTCCTTCCT[T]CTTCTTTCTTCCTTCTGAGACTTTTTCGAATTTCTCTTTTTGACTTTCAGTTTGCAAACAAAAACAATGGTGACCACGTCATCTCGTAGTACCAAGTCAA
Ta_scaffold_1	1832879	A	G	AAAAAACCTCTTCCTTCCTCCTTCTTTCTTCCTTCTGAGACTTTTTCGAATTTCTCTTTTTGACTTTCAGTTTGCAAACAAAAACAATGGTGACCACGTC[G]TCTCGTAGTACCAAGTCAAGCAGTCCCGTGCTTCGTTCCCAATCGCCGTCGGGTCGGTTTTCCGGTGCTTACTCTAAAGCCGTTCCGTCGTCGTCTTCCT
Ta_scaffold_1	1833167	T	G	GCCACCACCGATCCGCGTCGCCGACTCGTGTGAATCTATACACGGCGCAGCCGATGGCACAGTCGTTCCGGTATTCTCTCGACAGCAGATCCATTTCGCC[G]ACGAATCGATCCATCTCCGTTTCGAAGAAGCAGCCGTCGAGCAGTCACAAGATCTCCGAGTCGAGAAGGAGGTGTATGTGCTCCCCCACGACGCATCCTG
Ta_scaffold_1	1833299	C	T	AGCCGTCGAGCAGTCACAAGATCTCCGAGTCGAGAAGGAGGTGTATGTGCTCCCCCACGACGCATCCTGGATCTTTCCGATGCAGTCTCCACAAGAACGT[T]GCGAATCCACACGGCCAGGGCACGGCCTCGTATCCGACCAACAGTTTGAATATGCGCCGATCTGCGATGACGAATTCTCTTGTGAGAATCGGCGGCGTTG
Ta_scaffold_1	1833575	A	C	ATCAGCCTCGTCCAAGCAGGCTCTCGATTATGTCGAAAGCCGATTGTAATTGATCTGATCTGATTTCAGATTTCAGGTTTGTTCTTCTCTTTAAAACCAC[C]TCTCCTCAGGGATTTACTAGGGCGTCAGATCCAACGAAGAGCCGGGAAAATCTGAACCGGCGAAGTAGTGAGTCAAATTTGGGCGAGATCTGCGGCGGTT
Ta_scaffold_1	1834021	T	C	TCCTATTTGGCGAATAACAAGTGAGATTTATGAATCTCTTCTCACATCAATGGTGTCTGTGTGCAGCGTTTTGTCAGATTCCCGTTTTTTCGTGTTCCGT[C]AATGTGCGCATTCACCGTTGACGGTCGTCGTGTGCCGTTATCCGTCGTTTCTTCCGTTAAACCTCCCGTTAATTTTCCAGGTATGCGTTGTTCGTCGTGT
Ta_scaffold_1	1834044	G	C	AGATTTATGAATCTCTTCTCACATCAATGGTGTCTGTGTGCAGCGTTTTGTCAGATTCCCGTTTTTTCGTGTTCCGTTAATGTGCGCATTCACCGTTGAC[C]GTCGTCGTGTGCCGTTATCCGTCGTTTCTTCCGTTAAACCTCCCGTTAATTTTCCAGGTATGCGTTGTTCGTCGTGTATGTAAGGTGCGTTTTTTTTTCA
Ta_scaffold_1	1834334	G	A	CAGGTTGCGTTTGGCGATGGGACTAGATTGAACTACTTGACTAAACGGGATATTGGAATTTCTGAGGGAATTGAAAGATGGACGAAAAAAAAACAGCAAA[A]ATTATATTTTCCAAAGACGAGGAAATGGTCTTTGTAGGCAGAAAGAAGAATAGAAAAATGATACCAAAATTTAAAATGTGAAAGCTGAGTGACCATACAG
Ta_scaffold_1	1836200	A	T	AAACAAAGTAATTAATTAATATTTAATTGTGTTTAACTGACAATGCTGTTACTAAATTAATTAAAATGGTTGCATTCATTTGGTGAGTTGAAGTCAGAAA[T]TGACGAAAGTAAGTGTATTTTGCGTGGCGGATTGGAAATTCCTGAAAAAGACTTGAAGATAAGAAGAGTTGCTTGTGTCTGAAGCGTGAGAGTTCAAACA
Ta_scaffold_1	1839205	C	A	AATCAGAGCATGTAACCAAAATCATACCAGACGATACCAATCATACAGCATTCTTTCACGCACTATATATACTATACAAATTTTTATTTAAGAGTAGACA[A]TTCGATCACAATTTGATTTTACTTTGTTTGTTTTACAGCTAAAGTCAAATGTATTTAGTTTGGTGAGCATTACTATGGTTACACTTACACACACTTACAT
Ta_scaffold_1	1840331	A	G	TTTGACATTGCTGAATCTTGTAGGCAGCTTCTGATCTGATTCGGAGCAGTGTGGAACCAGTTCTTGAACAATATACACCAGCTATGTTAGCATCTCTCAA[G]TTCTCCAAATTCACACTTGGGACTGTGGCTCCTCAGTTCACAGGTTGCTATAAATAATCTAGTACATTGCTATAGATAAAGAAGTTTTTGAAATGTTTCT
Ta_scaffold_1	1840337	C	A	ATTGCTGAATCTTGTAGGCAGCTTCTGATCTGATTCGGAGCAGTGTGGAACCAGTTCTTGAACAATATACACCAGCTATGTTAGCATCTCTCAAATTCTC[A]AAATTCACACTTGGGACTGTGGCTCCTCAGTTCACAGGTTGCTATAAATAATCTAGTACATTGCTATAGATAAAGAAGTTTTTGAAATGTTTCTTTAGGA
Ta_scaffold_1	1840412	G	C	CTATGTTAGCATCTCTCAAATTCTCCAAATTCACACTTGGGACTGTGGCTCCTCAGTTCACAGGTTGCTATAAATAATCTAGTACATTGCTATAGATAAA[C]AAGTTTTTGAAATGTTTCTTTAGGAGGAGTTTTTTGTAGATATGTGTTAACTTGTTGTATCTTTTTACTGTCCATGTATTGGTTATGCTTAGTTTGTACA
Ta_scaffold_1	1841999	T	C	GTCCCTTAGGCAAAAAATGTGGATTCAAGAATCCGTTTAACCAAAACTTCTCATTGACCATTTTAGAGAAGGTGCTTAAGCCGGAAAGCGAGGATTCGGA[C]GCTACGGATGTAATAAAATCTCAGAGCCCAAAGAAAAAAGATGTTATTGTGAGAGGAGTGTTGTCCGTGACGGTGGTTGCTGCTGAAGAGTTACCAGCTG
Ta_scaffold_1	1842005	G	T	TAGGCAAAAAATGTGGATTCAAGAATCCGTTTAACCAAAACTTCTCATTGACCATTTTAGAGAAGGTGCTTAAGCCGGAAAGCGAGGATTCGGATGCTAC[T]GATGTAATAAAATCTCAGAGCCCAAAGAAAAAAGATGTTATTGTGAGAGGAGTGTTGTCCGTGACGGTGGTTGCTGCTGAAGAGTTACCAGCTGTAGATT
Ta_scaffold_1	1843984	C	A	AAAGGCAAGGAAGGAAGTAACTGCTGATATGTCAGAGGACCTATCCGAAGGAGAGAAGGCAGATTTGCCTGGTGAAATTCCAACTCATAGTGATGGCAAC[A]CCAAAGGAAGAATGTCTCGGATCAGTTCTGTTGACGTGTTTGAGAATTGGTTTGCTCAACACAAAGAGAAGAAGCTTTACATCGTTTTAATAAGGTATAA
Ta_scaffold_1	1844004	G	A	CTGCTGATATGTCAGAGGACCTATCCGAAGGAGAGAAGGCAGATTTGCCTGGTGAAATTCCAACTCATAGTGATGGCAACCCCAAAGGAAGAATGTCTCG[A]ATCAGTTCTGTTGACGTGTTTGAGAATTGGTTTGCTCAACACAAAGAGAAGAAGCTTTACATCGTTTTAATAAGGTATAAAAACACCAACTTTAAGGGGA
Ta_scaffold_1	1845207	A	C	ATGATGGTTTTGATCCGGTTTTAGAGCGTAAACTCAGAGCAAGGATGAAAAGGGGTGTGAGCTGTCTTGGCAGATTTATGCCTCGCATGGTTGTAAGTAT[C]ATCTCTGTTTGGTACTTAAAAATGGTAACTTTTTGATTTTAGACAAGTCTCCATTCCATGATCATGATTAGGCTTTGTTGTGTGATTCCAGGTAATTCCT
Ta_scaffold_1	1847278	C	T	AACAAGGAGATATTTTATCGGAAGACGAGTCTTCTTCAACCAACTATTGCTTATCTTTCAAAGTGAAAGATCCCTCTTTGGTAAATCTCTCAAACAATAG[T]TTTACACACTTGAATCATCGATGTTCGTTCTTTTCTATTACCTTCTAATCTCCTTTTGTTCATTCAATTTCTGCAGATTCCTCCAATGAAGGAGCTGAGG
Ta_scaffold_1	1847501	A	G	TACGTTGCAATGTAGTTTACTGCCAGAACGGAGCTAGGCTAAACGTCATCCCTGTTCTTGCCTCACGATCTCAGGCCCTTAGGTAAGTTTTTGATCATAC[G]CCAATCATATCTCCGCATCAATTGTTTCTCTTTCTTGGGTTTGGATTCAGATTTTGCCATTTTGGGCTTTCAGTGATCACACTCTGTACACGTATCTTGC
Ta_scaffold_1	1847600	G	C	CACCAATCATATCTCCGCATCAATTGTTTCTCTTTCTTGGGTTTGGATTCAGATTTTGCCATTTTGGGCTTTCAGTGATCACACTCTGTACACGTATCTT[C]CTCTGTTTTTCAGGTATTTACTAGTGAGATGGGACATTGACTTATCGAAAATGGTGGTGTTCGTGGGAGAATCAGGTGACACAGATTACGAAGGCTTGCT
Ta_scaffold_1	1847617	T	C	CATCAATTGTTTCTCTTTCTTGGGTTTGGATTCAGATTTTGCCATTTTGGGCTTTCAGTGATCACACTCTGTACACGTATCTTGCTCTGTTTTTCAGGTA[C]TTACTAGTGAGATGGGACATTGACTTATCGAAAATGGTGGTGTTCGTGGGAGAATCAGGTGACACAGATTACGAAGGCTTGCTTGGAGGAGTTCACAAAA
Ta_scaffold_1	1847828	A	G	AAAAGGCGTAGCCACTGACTTGCCTGAGCTACACGACAACAGAAGCTACCCTATGGAAGATATCACCGAAGCTGAAGAATGTGGCCTTGCCGACATTAAG[G]CCGCTCTAGAGAAGCTTGGGATCAATCTCCTCAAGCCTTGAGGCTGTTTTTTTCCTCGATTTAAAAAGTTTTTGTTGTTGTTGTAGGTTGTACCAATATG
Ta_scaffold_1	1850798	C	G	GCATATGTGATGTTTATTAATTTCTTTACACATAACAATAAACAGGAGCCACAGAGAGATGGAGAAGAGATTTAAGATATGGACATATAGAGAAGGAGAA[G]CTCCTCTGTTTCACAAGGGCCCTCTCAACAATATTTACGCTATTGAGGGCCAATTCATGGACGAGATCGAGAACGGAAAAAGCCGTTTCGCGGCAGCTTC
Ta_scaffold_1	1850818	C	T	TTTCTTTACACATAACAATAAACAGGAGCCACAGAGAGATGGAGAAGAGATTTAAGATATGGACATATAGAGAAGGAGAACCTCCTCTGTTTCACAAGGG[T]CCTCTCAACAATATTTACGCTATTGAGGGCCAATTCATGGACGAGATCGAGAACGGAAAAAGCCGTTTCGCGGCAGCTTCACCGGAGGAAGCCACCATGT
Ta_scaffold_1	1850845	G	A	GCCACAGAGAGATGGAGAAGAGATTTAAGATATGGACATATAGAGAAGGAGAACCTCCTCTGTTTCACAAGGGCCCTCTCAACAATATTTACGCTATTGA[A]GGCCAATTCATGGACGAGATCGAGAACGGAAAAAGCCGTTTCGCGGCAGCTTCACCGGAGGAAGCCACCATGTTCTACATCCCTGTAGGGATCGTCAATA
Ta_scaffold_1	1850951	C	A	ATTCATGGACGAGATCGAGAACGGAAAAAGCCGTTTCGCGGCAGCTTCACCGGAGGAAGCCACCATGTTCTACATCCCTGTAGGGATCGTCAATATCATA[A]GATTTGTCTATAGACCATACACTAGCTATGCTCGTGACCGTCTCCAAAACATTGTCAAAGACTACATCTCTCTCGTCTCTAACCGTTACCCTTACTGGAA
Ta_scaffold_1	1851016	C	T	TGTTCTACATCCCTGTAGGGATCGTCAATATCATACGATTTGTCTATAGACCATACACTAGCTATGCTCGTGACCGTCTCCAAAACATTGTCAAAGACTA[T]ATCTCTCTCGTCTCTAACCGTTACCCTTACTGGAATCGCAGTCGCGGTGCTGACCATTTCTTCCTCTCCTGTCACGATTGGGTGAGCAGTCTCTCCTTAT
Ta_scaffold_1	1851369	T	G	TACCCCTATGAGAGACGTTTCATTGCCCGAAATCAACATTCAATACGGCCAATTAGGGTTTGTACACACCGGAGAACAGCCTCAGAACCGGAAACTCTTG[G]CATTTTTCGCGGGCGGTTCTCACGGAGAAGTCCGGAAAATACTTTTCGAACACTGGAAAGAGAAAGACAAGGACGTCCTAGTTTACGAGAATCTCCCCAA
Ta_scaffold_1	1851392	C	T	TGCCCGAAATCAACATTCAATACGGCCAATTAGGGTTTGTACACACCGGAGAACAGCCTCAGAACCGGAAACTCTTGTCATTTTTCGCGGGCGGTTCTCA[T]GGAGAAGTCCGGAAAATACTTTTCGAACACTGGAAAGAGAAAGACAAGGACGTCCTAGTTTACGAGAATCTCCCCAAAACCATGAACTACACCAAGATGA
Ta_scaffold_1	1851422	C	T	TAGGGTTTGTACACACCGGAGAACAGCCTCAGAACCGGAAACTCTTGTCATTTTTCGCGGGCGGTTCTCACGGAGAAGTCCGGAAAATACTTTTCGAACA[T]TGGAAAGAGAAAGACAAGGACGTCCTAGTTTACGAGAATCTCCCCAAAACCATGAACTACACCAAGATGATGGATCAAGCAAAGTTTTGTCTGTGTCCGA
Ta_scaffold_1	1851946	G	A	TACATATGATTGTGCGTATAAGATCTTGAGAAAATATAACAATGTTATTCGATTAGAACAGGCCTTCGAGCTTCGTTTGGGAATGAAACGTACAATTTGC[A]AGCAGGCCTAGTTGTTACGGTAGGCAACCCCAAAACAAGGCCCATAAGGATCAATATTTAAAGTGAGAAAATATATTTTTCTTTTTGATTATCTTAACGA
Ta_scaffold_1	1851958	T	A	TGCGTATAAGATCTTGAGAAAATATAACAATGTTATTCGATTAGAACAGGCCTTCGAGCTTCGTTTGGGAATGAAACGTACAATTTGCGAGCAGGCCTAG[A]TGTTACGGTAGGCAACCCCAAAACAAGGCCCATAAGGATCAATATTTAAAGTGAGAAAATATATTTTTCTTTTTGATTATCTTAACGACTTTGACGTAGC
Ta_scaffold_1	1853108	G	A	GAAGCTCGCAGAGAAGGAGAAAGAGATGAATGAGTTTCGGGAGAGGTTGATGAAGACAACGGGGAAGTTGGGGTCTTTGGAGATGAAGCGGACGTGTCTT[A]ATAAGAGATTTGTGTTTCTGACATCTAAAGTCGAGAAGTTTCATGGTCAATCTGTTTTTAAGGACATTTTATGAAGATAATTCTTCTTCACCTTTGAAAG
Ta_scaffold_1	1855874	C	T	TAATTTAATGCACCAATACTATACATACAAAACATAAGCTATTCATCAAAAAATACAGTATCACATCTAAAAGCAAAATATTACTAGGACCATTATTACA[T]TGATGAATAGTTTGTCCTAGAATACCAACAAACTTTTTCAGAGTTGTAAAAGAAGTAATAACCGCATTAAATTTAGAAAACCTACTACTAGTACCTTTTT
Ta_scaffold_1	1856100	C	T	ACGTAGCTTAACTTGTTTAATGATTGTATTCACTATATGATCATAATTGATTAAGATAGGTTAATGATCCATCAGAAAAATCGGTTCACCAAATCGGCGA[T]TGAAAGACGTTTTAATTTCCCGGTTTTTACCAACCACTGCCGTGGAAAGTACACATTGTCCTAACCCTCACAGAAAAAAGACTGAAAAATTCAAAATCTA
Ta_scaffold_1	1856185	A	C	TCACCAAATCGGCGACTGAAAGACGTTTTAATTTCCCGGTTTTTACCAACCACTGCCGTGGAAAGTACACATTGTCCTAACCCTCACAGAAAAAAGACTG[C]AAAATTCAAAATCTACAGAAAAGAGAGAGAGAGAGAGAGAGAGAGAGAGAGAGAGAGAGAGAGAAAATGGGGGAGAGAGAGAGAGAGAGAGAATGCAAGA
Ta_scaffold_1	1856301	A	T	CAGAAAAGAGAGAGAGAGAGAGAGAGAGAGAGAGAGAGAGAGAGAGAGAAAATGGGGGAGAGAGAGAGAGAGAGAGAATGCAAGAAGATAAACCCTAAGA[T]TTTAAAGAACATGGAACTCTGCAGGAAAAAAACGAACCGGAATGAACCGGGTTGTATCCTAACAGAATCCATCTATTCCACTAGGCTCCACCAGCACATA
Ta_scaffold_1	1856495	A	T	GCACATAGAGCGGCTTCCCTTTCAGCTTGTGTTGCCCCTATAGCAATTCAAAATTTTTACAATAAATATTGACTGATTGAGTAAATTTAAACTGAGACTG[T]AACCCTAAACCCAAGCACAAAACCAATTATATCACTACAATAGAATTTATATCTTTTCAGCTTGCGATGCTCCTATAACAATCCAAAATTTTGCAACAAT
Ta_scaffold_1	1856507	C	T	GCTTCCCTTTCAGCTTGTGTTGCCCCTATAGCAATTCAAAATTTTTACAATAAATATTGACTGATTGAGTAAATTTAAACTGAGACTGAAACCCTAAACC[T]AAGCACAAAACCAATTATATCACTACAATAGAATTTATATCTTTTCAGCTTGCGATGCTCCTATAACAATCCAAAATTTTGCAACAATTCAGTGAGTAGT
Ta_scaffold_1	1856682	T	A	AATTTTGCAACAATTCAGTGAGTAGTAGAGTTTGTAATACTAAACTGAACCACAAAACCAATTATATCACTACAATTAGAAATCATATTCTCTAAAGAAC[A]AGACAGAGGTGACTTATTGAACAAGTAAGGAGAGGTGTGACTCACCTTGACTTCAGGCAAGCCAATTACACAAGCACATTCCACAACTACAGCTCCCTGG
Ta_scaffold_1	1856690	G	T	AACAATTCAGTGAGTAGTAGAGTTTGTAATACTAAACTGAACCACAAAACCAATTATATCACTACAATTAGAAATCATATTCTCTAAAGAACTAGACAGA[T]GTGACTTATTGAACAAGTAAGGAGAGGTGTGACTCACCTTGACTTCAGGCAAGCCAATTACACAAGCACATTCCACAACTACAGCTCCCTGGCTTTCTAT
Ta_scaffold_1	1858178	A	G	GATCCCTTTAAAAAGAAAGGCGCGTGGAGTTTAATATACCCACGCGCGAACTGGGTCGGCACACAGGATTATTGAACCGCAATAAAATCACCATCACAGG[G]GTATGTATTAAAGAGCGCGAAGATCCGAAGGAGAAAAGAAAATCTTATGGATCTTCGAGAGAATCTTTGGCTTTTTATCTCTTTTTCTTGAGTTTCCTCT
Ta_scaffold_1	1858710	A	T	TTACGTCTCTTCCTACACACTACACTAATGTGTAAGTACGAAAACTGGTTTTCTAGATTGCGTATATACCAATTATTGTGTAGTAGTACTGGATTTTATG[T]GAATTCAAAGCGTTAAATAAAGTACTTAAGTACAAGGCAGCAAATCACCAAAATATATACTATCACCAGCAAAGAGCCAATATATGCGCCTGAATTTGAG
Ta_scaffold_1	1859389	G	T	TTACGGAACTCTCACAAATCAACTGTTACAACTTACATTTGAATGTTAAGAAGTTTTTTTTTTTTTTGGTTTAAAAATGTTAAGAAGTTTGAGTAAAATA[T]GCGTTAAAATTAACAAATATGCTCGTCATCTTAATCAAACTATGCGGATTACTAGTATTCTCCTTGCCAAGAAAAAGGAAGAATCAATTTAACCACGTAG
Ta_scaffold_1	1859775	G	C	CTTGTTGTCTAACTTTATAGGTTTACTACACTTTAATTTGACTCTTATTCGATATTGCAGGGGGACTATTATAACTTCGTCATGAGCGTGTTGATACTTG[C]AGGTTAATAGTTCTTATCTCCTGGTCCATAATTTCATATAGATTGGAAAGATTATTAATTATATATGTTAAACATAAACGATTATGCCTATATGTCGTGT
Ta_scaffold_1	1859783	T	C	CTAACTTTATAGGTTTACTACACTTTAATTTGACTCTTATTCGATATTGCAGGGGGACTATTATAACTTCGTCATGAGCGTGTTGATACTTGGAGGTTAA[C]AGTTCTTATCTCCTGGTCCATAATTTCATATAGATTGGAAAGATTATTAATTATATATGTTAAACATAAACGATTATGCCTATATGTCGTGTTGAATCAC
Ta_scaffold_1	1860678	G	T	TGGGTGTACATTTTAATTTAGGTTAGATGAAGATTAGTTACGGTTAAATGTATCGAACCAATTATCATTTAATGGATTTGTACGAAAATTAAAGAAAAAG[T]GGATTAATAAAGGGTGAATTAAAGTTTGGGATCCACCTTCCTTGATAATCTTGGCAACATGACATCGTTATTCACTCTTAAATTAATTAGAATTCTTGAA
Ta_scaffold_1	1860716	T	G	TACGGTTAAATGTATCGAACCAATTATCATTTAATGGATTTGTACGAAAATTAAAGAAAAAGGGGATTAATAAAGGGTGAATTAAAGTTTGGGATCCACC[G]TCCTTGATAATCTTGGCAACATGACATCGTTATTCACTCTTAAATTAATTAGAATTCTTGAACCAGTTTCGATTGGAGATGCTCTTATATAGACATGCAC
Ta_scaffold_1	1860999	T	A	TCATATTTTTTTGGTAAATCTTAAAATGTTACTAGAGCCAAACCAAGCCGAGGAAGATGGATTGCTAAGGGACTCGTTCTACTTTCTGCATTATATCTTC[A]TCTTTTTTGACCGATGCCTTTATTTATGTGCACACGTGTGGATCAAATCATGGCACGGGCACCACCTTATTTATAACTTCAATTATAGTTTAACAATATA
Ta_scaffold_1	1861392	A	T	TTACGTACACGGTACATTCAAAGGTTGAAGTACAAAGATCGGCCATAAATTAATCATCAAATCTGTTTGGTTGAAGGAAAGTTTGCTTGATAATTTTGGG[T]AGGTTGACTCAGTTTATAACTTATAACTTATAATGTACTTGAGATCAGACCTTAAATTCGGAGTAAGAAAAAAGTCGAATACATATGTTCTTAAAATCTT
Ta_scaffold_1	1861394	G	T	ACGTACACGGTACATTCAAAGGTTGAAGTACAAAGATCGGCCATAAATTAATCATCAAATCTGTTTGGTTGAAGGAAAGTTTGCTTGATAATTTTGGGAA[T]GTTGACTCAGTTTATAACTTATAACTTATAATGTACTTGAGATCAGACCTTAAATTCGGAGTAAGAAAAAAGTCGAATACATATGTTCTTAAAATCTTTC
Ta_scaffold_1	1861753	G	A	ATGTACTGTTCACCAGATGGCTACTCACTTAATATATTTCATATATGTGCCATATATATAAATATATTACATTTTCGACCAATATGACTATACTCCACCA[A]TTCACCTTTTTACATATGATAATTTTCTTTAATTTGTTTGTGGGTATGAAAACTTAGGCACGAGTCCCTATATGGCATGAAAGTTACGTTAGAAACGTAA
Ta_scaffold_1	1861766	C	T	CAGATGGCTACTCACTTAATATATTTCATATATGTGCCATATATATAAATATATTACATTTTCGACCAATATGACTATACTCCACCAGTTCACCTTTTTA[T]ATATGATAATTTTCTTTAATTTGTTTGTGGGTATGAAAACTTAGGCACGAGTCCCTATATGGCATGAAAGTTACGTTAGAAACGTAAGTACAAGTCGTGT
Ta_scaffold_1	1861776	T	G	CTCACTTAATATATTTCATATATGTGCCATATATATAAATATATTACATTTTCGACCAATATGACTATACTCCACCAGTTCACCTTTTTACATATGATAA[G]TTTCTTTAATTTGTTTGTGGGTATGAAAACTTAGGCACGAGTCCCTATATGGCATGAAAGTTACGTTAGAAACGTAAGTACAAGTCGTGTCTTCACTAGA
Ta_scaffold_1	1862860	G	A	AACGGCCAAAACGCTAAGATCAATTTCCCCGTTAACGATGTTAACTCTCCGTTAATGTCGCCAACGTTGTTATCCGAGCTCGTGAACGCTAAGCTAAGGA[A]GAGCTGCAAAGACCTAGCGCCGTCGCTGACGTGTCTCCGTCTCGATACCGATAGTTCCCACATCGGAGTTTGGCAGAAACGGGCCGGGTCAAAAACGAGT
Ta_scaffold_1	1864921	C	T	ATTGGCTGTAAGGAACAGATATCAGAGTAAATTGTATTAGCAAGCCTTCCTCATGCAATGTTTCCACTACAAAAATGATGACGGATGAAGGACCCCCAAA[T]TGAGATCCTCGTCCACCACGTTTGCATCCTCAAAGATCAATATTGCTCGGAACAGAGTGATGATGAAACCTTGAGACCTGACTACGCCCCGATTCAAAAC
Ta_scaffold_1	1865557	C	A	CATGTTAAAAACATACAAATTTTATATAAGAATATAATTTGAACATAAGAAAGTCAGAAATCTGCATACCAAGTGACTCGAGCATTTTGTCACACTCGTC[A]AGAATAAAGTGCCTCACATTCTTCAAGGAGAGATGTTTCTCCCTGGCAAGTCCAAGCACCCGACCAGGTGTACCAACAACAATGTGAGGACACTCATTCT
Ta_scaffold_1	1865692	T	G	GTTTCTCCCTGGCAAGTCCAAGCACCCGACCAGGTGTACCAACAACAATGTGAGGACACTCATTCTTCAGCAAGTCTTTGTGAATGTTAACGCTGACTCC[G]CCATAGAACACCGAAACCTTTGTATCAGGCAGATAGGTACTGAATCGCACGAACTCATTGCAGATCTGCAAGTAATTTTGATAAGGATGAGGAAACTTAG
Ta_scaffold_1	1865873	G	A	ATAAGGATGAGGAAACTTAGGGACACACAGCATTAATAATAGAGCCGAACCTGAGAAGAAAAAGGTCATACCTGGTAAGCTAACTCTCTTGTATGGCACA[A]GACAAGTGCAGAAACCTGGCCTGGAGATGGTTCAATCTGTTGCAAAGTAGACAGGACAAACACAGCAGTCTTCCCCATACCGGATTTTGCTTGGCAGATA
Ta_scaffold_1	1865918	A	G	CGAACCTGAGAAGAAAAAGGTCATACCTGGTAAGCTAACTCTCTTGTATGGCACAGGACAAGTGCAGAAACCTGGCCTGGAGATGGTTCAATCTGTTGCA[G]AGTAGACAGGACAAACACAGCAGTCTTCCCCATACCGGATTTTGCTTGGCAGATAACATCCATGCCCAAGATAGCTTGAGGGATACATTCATGTTGCACT
Ta_scaffold_1	1865928	G	C	AAGAAAAAGGTCATACCTGGTAAGCTAACTCTCTTGTATGGCACAGGACAAGTGCAGAAACCTGGCCTGGAGATGGTTCAATCTGTTGCAAAGTAGACAG[C]ACAAACACAGCAGTCTTCCCCATACCGGATTTTGCTTGGCAGATAACATCCATGCCCAAGATAGCTTGAGGGATACATTCATGTTGCACTGGTGGAGAAG
Ta_scaffold_1	1865946	C	T	GGTAAGCTAACTCTCTTGTATGGCACAGGACAAGTGCAGAAACCTGGCCTGGAGATGGTTCAATCTGTTGCAAAGTAGACAGGACAAACACAGCAGTCTT[T]CCCATACCGGATTTTGCTTGGCAGATAACATCCATGCCCAAGATAGCTTGAGGGATACATTCATGTTGCACTGGTGGAGAAGCAAAAGAAAATTGCACCG
Ta_scaffold_1	1866084	T	C	CCAAGATAGCTTGAGGGATACATTCATGTTGCACTGGTGGAGAAGCAAAAGAAAATTGCACCGAAGGAACCCTTTATAAGTAGAATATATAACCTCCGTG[C]CTTTTTAATTGGTGGCTTTACCAAATGCTAAGCTCACTCCAAATCAATAGATTGAATTAGCGTTTATTACCTGGAAAAATTAATCAGTGAAATGTTAATG
Ta_scaffold_1	1866703	C	T	AAAATTGCTATTCCCACAAATTGAAACGTCCACTGTTACGTGAAATAGATCGGGGAAAAATTAAAAACTCACTTCTTCACGGCTTCGCCGTTGACTTTAA[T]TCCAGAATCTGGGGCCTTCTCGTCCTCTTCTTCATAATCTAGGAGCTCCTCCTCATAGGCTTCGTTGTCCCTAGCGTCTCCCATAGTTCGCAAATTCTAC
Ta_scaffold_1	1866881	C	T	CTCCCATAGTTCGCAAATTCTACAAGCTGCGGAAAAACTTCGGGTAAGATTTCAAATACAAAACTATAACCTAAGAATCAGTGTCCATAGTTAGCAAATT[T]TATAAGCTGCAGATAAACTTCGGGTAAGATTTCTCATCCAAAACAAAAACCTAAGATTCAGAGAGAAAGCATCTTAAAAGTAAACCTCGAATTGCTCTAT
Ta_scaffold_1	1874760	T	G	AGAGGCGGTTCCGAATTGTCACCCCTTGAACCTATATACCAGCAAAGATCCTCGATTAAAGACATGCATAGGTAATAACAAAGAGTGTTATGACATACTA[G]GTAATAACAAAGAGTGTTATGTTTAGGCACTTACGTAAGAGGGTGATTTTGGCATCCTTCAATGGGCCTTCGTACTGTGGGTCAGGGTCACCATACGCCC
Ta_scaffold_1	1876187	T	C	CAGCCGTTGGATCTCAAAGAAAACATTACGGTGTTAGATCTGCGGCATGTTTTCAACCGTCGGATCTGCGCTTCCTTTTCTTTTTAGGAAAACCCTAAAA[C]GTCAATCAACTTAACAAATTTTGTCGGTTGAAAAACATGATTTAACAAATTTGCCGTATAAATTAATTTTTGTAAACTATTAATTTAGCAAAGCTTCTGG
Ta_scaffold_1	1877900	G	A	GCGTTGAGCTTCGGTAACTGAAGTTGACGATGTTGCTTCTGGGGACGAATACATGCCCACACCATTCAACGGCTGAAAAAGTTACGGTCAGATAATTCTT[A]GGCAGTGCCCAGCATACAAACCTCTAAAAATAAATTGTGTACGACCGACCACCTTTTTACAATCATCAATCAATGTTTCAGCATCTCCTCTTTCTGAAGA
Ta_scaffold_1	1879910	A	C	TGAAACTCACATCTTGACTCTTGCTAGCAGCGTCCACATTTGACTCGTTTTCCACTCAAAAGCATCTCCATTCAGATCAATGTTGTGTTCTGATCCAGAT[C]TTTTCCTACCAGAGTCAATTTGCCGCAACGACATAACTTGCACATAGAGGATTTTCCTGAAACTAGTGTTTTTTTTTGGATTTTAATGTCTGTATCCACT
Ta_scaffold_1	1880638	C	G	TGCTGCTGCATGCACTCCTTTGAGAAAGCTTCGGGAATCCAAGCTCAGTAGAACAGGCAGAATTCGTCCACAATTTGCAGGACGCTTCTTTGCAACTGAT[G]AAAGACTGTACACGAAAAAGAATGGGAAATGAAGAGGAACTCTTGAACCATAAGACAGATTTACATGACGTCCTGGATCTCCATCTACACAATTTCATGA
Ta_scaffold_1	1883113	C	T	TAAGTGTAAAACAAAAAAACCTGCTTATGTTGTGGGTGCTGAACGGTGTACGTGGAAATTCTCTGACTTTCAGAAGACCCTTCATGAAAGAGGAGCTGTT[T]GACCTTTAACCGGCAAAGAAGATGTAATTCTTATTAAGTTTTTTTCTTCGTTTCTACATTTTGTTAGTTAAGTCTGTATAAACTTAATTTTACGATTAGT
Ta_scaffold_1	1883796	G	T	TGTCTGTGATTCAGTAAAATGCGATAAGTTTACCTCTTTCATATGAGAGAGTCTCTCAGAGAAGATATTATGCTCTGTATAAGCTATGACTGTTATTCTT[T]CCAAGTGTGGCCTTTAATCTGTTCACAATCTGGTGTTGAGCCTCATGGGATTAGCAAATACCTGATGTCTTTCTCCCAAGAGAAACTATCTGTTTCTTCT
Ta_scaffold_1	1885874	G	C	GATTATCCAAATTATCCGATTCAAATTATCCGAAGTATCTGAAATCTCATGCCTAGCAACAAGCACTGGAATTCCAAAGGAGAAGGCTTCTCAACAAACA[C]TGAATTGTATTTCTATAATTTATATGTTTATATGTATTACTTTTGTGAAAATATATTATGATTTAAAATTTGTTAAAATAAATTTTACATAAATTTATTA
Ta_scaffold_1	1890156	G	A	GACAAATCACGGTGGAGACTTGGTGGATGCTAGTAGAATTTGTTTCAATGAGTGGAAGTTAATGTCAACAGAGGTATTGATTTTGTTCATAGACACNTAA[A]CATGGTTTTTGCATCTTTGTTGCTTGTTTTTTCCAGGAACAAGAACCTTGCTCTTATAGAGAATTGCTTAGTTGATTGTAATCCTTTATGAGTCCAACAA
Ta_scaffold_1	1892076	T	G	AAACCATAGAGGAATTTTCTCAATAACCCACCAATCTGTTCTTCGAAAATAAAGTAAAGGGCAGCAGAAACCACCTCACTGTCCATAACGTCTATTATTC[G]AGCCCATGTCGAAGAAATAGCGACGAGATTAAGCAACGCAACCTAGAAAATAGCAAAAGGATTATGTATCCAGCTACGTTATGACGAGTTGATATTAAAA
Ta_scaffold_1	1905718	T	G	GAAGCGGGTTCAAGGAAGTACATATGAGTCGGTAAATGGAGAGGTTGGTAAGTATTCAAAATGTTTGATTTGTTTCTACACAATTACTAAATATTCAGAA[G]CGTAAGTTGCGGTAATGCATGTATTTGCTAGATTTTAAAACAAGTAAATATAACCAAACCGAAAAAAGAGAACGATGCTTTTACTGTACATGTGTATATA
Ta_scaffold_1	1907662	G	C	TCCTATACTTGTTAGAAAATCTATATCTCCAGCGATTGCGAGAACATGCTCCTTCCTCTCAAGCACACTCATAAACATATTCTCAATAACAAGTAAATCC[C]CACCATCAGTTTGTCTCAAGATTCTTTCTGAGAATAATAAAAGAAATGAAGATTTCAATATCATTGGATAATCATGGGGAAGACATACAAACAAACAAAG
Ta_scaffold_1	1907767	T	A	ATCAGTTTGTCTCAAGATTCTTTCTGAGAATAATAAAAGAAATGAAGATTTCAATATCATTGGATAATCATGGGGAAGACATACAAACAAACAAAGAAAA[A]TAGACAGAAATATTTACCTGTATGGTTATTAGGGTCCTTGTCATATACAACCAAAGCATCGCAGTCACCTTGACAGCGGATGTTTTCAGGGCTAAGTGGA
Ta_scaffold_1	1907920	T	G	AAAGCATCGCAGTCACCTTGACAGCGGATGTTTTCAGGGCTAAGTGGAACAAACTTGAAATCTTCCGGACATGACATAATCTTATTATATTGATTTCCGT[G]GCTTGGTCCAACAGCTATTATTTTCCCATCTATAAAATAAGCTGGATTTTCCCTTCTCAGAGCAACTTGTATCATGTTTTTCAGCTTCTCAATTTTAAGC
Ta_scaffold_1	1908003	A	G	ATTATATTGATTTCCGTTGCTTGGTCCAACAGCTATTATTTTCCCATCTATAAAATAAGCTGGATTTTCCCTTCTCAGAGCAACTTGTATCATGTTTTTC[G]GCTTCTCAATTTTAAGCCAATCAGGAATGGGGCAGTTCTCGGTATCATACACGCACGTTACTGGAATAACTGTTACAGAAACCCCATTAACCGACGGATC
Ta_scaffold_1	1910887	C	T	CATCATCAGATTCAAGCGATATTCCACCAGGTCCCCACACTTGATTATCCCGAACTGAAGTAAGTTCACTTACCTCTTTTTGCTCAGGCTTATCGATATC[T]TCATCTTCTAGATAAAGACTCTTGTTTCCCTTCTTGCTGTCAATGGTAGTGATCTCCTCTAAGCTCTCCTTCTCAAAACAGTGGGGTTCAAACCAGTGAA
Ta_scaffold_1	1912923	A	G	GAGGTTAAAACTTCCCGAATTTCAAGCATATTTCTTTGTCTTTAAGCGCAATGACCCATATTCTGGTGAGGAATGAGAGATTAGATTGTTTTTTTCATTG[G]TCTCAACATATGGTAACTGTGGTTCGAATGATTCGGTTTTCGACATGGTTATTAGGACTTAACTGCACATGAGGCTTTTAATTTGCTAACGTTACCTTCT
Ta_scaffold_1	1913082	G	C	TTAACTGCACATGAGGCTTTTAATTTGCTAACGTTACCTTCTTCATTGACCTCCACAGCATGATCTGCCTCATCTCCACTTCCAACATTACCTTCTTCAT[C]GACTTCCACAATATGATTTGCTTCATCTCCATCTCTAACATTACCTTCTTCATTGACTTCCTCAATATGATCTGCTTCATCTCCATCTCCAACATCACCT
Ta_scaffold_1	1913158	T	C	CACTTCCAACATTACCTTCTTCATGGACTTCCACAATATGATTTGCTTCATCTCCATCTCTAACATTACCTTCTTCATTGACTTCCTCAATATGATCTGC[C]TCATCTCCATCTCCAACATCACCTTCCCCATTGACCTCCACAATATGGTGCTGATCACCACCATCTGCTTCATCTCCAGCTCCAACATTAACTCTTTCAT
Ta_scaffold_1	1913548	C	T	GAAAGCTATGGTGATCGAGCTGGATTGGAGAATCCGATGTGGTCGTGTCCAGACAATTCTTTTCTCCAACCAACAACTTCTTCTCAATAGCTCTCATAGT[T]TCTCCCTCTGTTAAGTTCAAGATCTGTCTTGAAATATCTGACACCAAAGGAGATCCCAGTGGAAAAGCCTGCCCAAAAAGAACATGTAGAGTGAAAAAAC
Ta_scaffold_1	1915417	G	T	TACGATAGCTCTTTTGACCTAGAGAAATATGTCTTGACACCCAAGACACCATTCATATCTTCCAAGCTTGATTCCCCTATTAGACTCATGAGATCAGCTA[T]ACCATTTGTAACAATCCATACATATCCTTTACTCATCATACCAATCTCCTTTGCCATGGAAAAGAGCCTCGACCCGAGATCAGGCAACATGTGCACGATA
Ta_scaffold_1	1915974	C	T	TGAATTCCCTGGTCCAATGATGGCCACCACTTCCCTCTTCTTTATCAAATATAAAGCTGCAAAGTTAATCAAGGTTAACACAGTTAAACTACGTAATAAT[T]AGTGCCGATGAAATAATTATTATTTATTTAAATTTAATATAATATTTAGTATAAAATAATTATTATTGACTTTTAAATAATTTTATTTTAATAGTTTGTT
Ta_scaffold_1	1916421	C	T	TTAGAGTTTTTATGTTTTTTGCTATGATTGATTATATAAAAAATAATGTGACAAATAAAATATATTATAATTAGCTTCTATAAAAATATTGATGCATATC[T]ATCTTATATATTATTTTTACTCTAATTAATTTTTAAACATTGATAACTTATTAGACAAAAGTGTCGCTATCATTTCTACTTGAAATCTTTGAGTATATAT
Ta_scaffold_1	1916930	C	T	TAAAAATGATTATAATGAACTCAAATTATAATGAATGCCCTTTAACAAAAAAACAAAAAAACAAAAAAAAACTTATATTATAATGATTTATGTTTATTTA[T]TAATAATTTGTAATTTATATTCAATTTTTAAAATTCAAATTATAATACATGTATAATATGGATAATGTGATACTTTATTTACTTTACAAAAGTAAGTTAA
Ta_scaffold_1	1917932	A	T	TAAGAGTGTTTTCTTATTTTTAATTAATATTATAAGATATTATTATAAAAACAATTATACAAATATAAAAATAACAATTATTTGATATTTTGAACCTTAA[T]AAGTTAGAAAAAATTTTTATACAATATTATAATAAACTTTAAAACAATTACTTTATAAACTAATAATTATTTGATAATTTATTTTATTCAAACTTGATCC
Ta_scaffold_1	1917943	A	T	TCTTATTTTTAATTAATATTATAAGATATTATTATAAAAACAATTATACAAATATAAAAATAACAATTATTTGATATTTTGAACCTTAAAAAGTTAGAAA[T]AATTTTTATACAATATTATAATAAACTTTAAAACAATTACTTTATAAACTAATAATTATTTGATAATTTATTTTATTCAAACTTGATCCATTACTAATTT
Ta_scaffold_1	1918065	G	A	TAAACTTTAAAACAATTACTTTATAAACTAATAATTATTTGATAATTTATTTTATTCAAACTTGATCCATTACTAATTTTAAATTTAATAAGATATCAAA[A]TCCTAATATATATATATATTAGAATTATAAATCAATTATTTAAGCTCATAAAAATATAAAACCACGACATTACTATTGTATAAATCTACGCCGTGAACAA
Ta_scaffold_1	1918068	C	A	ACTTTAAAACAATTACTTTATAAACTAATAATTATTTGATAATTTATTTTATTCAAACTTGATCCATTACTAATTTTAAATTTAATAAGATATCAAAGTC[A]TAATATATATATATATTAGAATTATAAATCAATTATTTAAGCTCATAAAAATATAAAACCACGACATTACTATTGTATAAATCTACGCCGTGAACAAGTA
Ta_scaffold_1	1918130	C	T	TCCATTACTAATTTTAAATTTAATAAGATATCAAAGTCCTAATATATATATATATTAGAATTATAAATCAATTATTTAAGCTCATAAAAATATAAAACCA[T]GACATTACTATTGTATAAATCTACGCCGTGAACAAGTACGACCTGTTAAAAGATACTTCTCTGATTTGCACTATATCCATTTAATATATTATATATATAC
Ta_scaffold_1	1918233	G	A	CATTACTATTGTATAAATCTACGCCGTGAACAAGTACGACCTGTTAAAAGATACTTCTCTGATTTGCACTATATCCATTTAATATATTATATATATACAA[A]GTATAATATATTTCACATTTTCTTATCAATAAACCATTGATCACATATATAGTCAATATCCACAAAATATGTAAATATGTATTGTATGTTTATTCAAATA
Ta_scaffold_1	1918275	C	T	GTTAAAAGATACTTCTCTGATTTGCACTATATCCATTTAATATATTATATATATACAAGGTATAATATATTTCACATTTTCTTATCAATAAACCATTGAT[T]ACATATATAGTCAATATCCACAAAATATGTAAATATGTATTGTATGTTTATTCAAATATACAATATCCTTTAAAAAAATTTAAATATACGATAAAATAAA
Ta_scaffold_1	1918353	A	T	TTCTTATCAATAAACCATTGATCACATATATAGTCAATATCCACAAAATATGTAAATATGTATTGTATGTTTATTCAAATATACAATATCCTTTAAAAAA[T]TTTAAATATACGATAAAATAAATTGTAACTACACTTTTTAATAAATTATATTGTGAAAACAAAATCCGCGCAACGCGCGGGTACTCATCTAGTTAATCTA
Ta_scaffold_1	1920299	T	C	ACCCGAGATAGAACAGAAGGCGGACATTCTTATTAAACCGTTAGCAAGAATCAAATTCAAGGAAATGAAGAGTCTAATTGGAGTTCAAGCAATCGAAGTT[C]CCAAAATTTAAATTGGAATTAAGGAGGCGAATATTAGATAATTCCAATCTCTTATTGTAGAAGTTATCTCTTAAGAAGTTGCTTAAGAAGATATAGATAA
Ta_scaffold_2	60918	T	G	ACAAGCATCTTAGCAATAATTAACTCATCTGAATCGAATAATCGAAACGCTTTGGACTTTGGATTGACATTGAGTTCTGAAAAAAAAAAAAAAAAAAATT[G]GATAGAAGCTTACAGGAAAAGAGACACCGATTGCATCGCTGACCAGTGATTTCGTCTTCTCGCAAAACCTTTCAAACACACAATTCGTCAAATTGCTTAA
Ta_scaffold_2	238088	G	A	AAGCTGCTTCAAACTTGTTAACCGGTATGCCTTTTGTGAGCATATCCGCTGGATTCACTGAAGTGTGAATCTTCTTGATCTCCAGTTCTCCTTCTTCAAT[A]ATGTCTCGAATAAAACTGAACTTTGTAGCCATGTGTTTCGTTCTTTCATGAAACGCATTATTTTTCGATAGGCAGATTGCAGACTGAGAATCACACCAAA
Ta_scaffold_2	238556	G	A	TCAAGTCTGTTGAACCTCTAAGATACCTCAGCAACCACTTAACCGCTTCCCAATGTATATTGCTTGGCTTGCTCATGAATCGACTTACAAGTCCCATTGC[A]TAAGCTACATCAGGACGAGTGCCAATCATAGCGTACATCACGCTCCCAACTGCACTTGAGTACGGAATCTTCTCCAAGTCAACACAGTCGTAGTCATCTT
Ta_scaffold_2	239097	G	A	TTGATCTTTCATAAAGGTATCAAACCGTTTATTCCATTGACGAGGCGCTTGCTTTAACCCGTAGAGGGACTTCTTCAGTAAGCAAACTTGATCCTTCTTG[A]GATTAACCTCAAAACCTTCAGACTGTTCCATGTATAACTCTCGATCAATTTCTCCATGTAGAAATGCTGTTTTAACGTCCATTTGCTCCAGTTCCAGATC
Ta_scaffold_2	239119	A	G	AACCGTTTATTCCATTGACGAGGCGCTTGCTTTAACCCGTAGAGGGACTTCTTCAGTAAGCAAACTTGATCCTTCTTGGGATTAACCTCAAAACCTTCAG[G]CTGTTCCATGTATAACTCTCGATCAATTTCTCCATGTAGAAATGCTGTTTTAACGTCCATTTGCTCCAGTTCCAGATCATCTTTAACAACCAGAGACATC
Ta_scaffold_2	239651	G	A	ATGCAAACACTGTAGTGTCAGTTAACTTTCCAGGGAGTTGAACCGAATAGTCCTTAAGCTTCTCAGGAAGCTTAGTCTTTCTCTTGGGACGATCCGGAAT[A]ACGTGAGGAGACATTACTACCTCTCTGTTTCCTGATGACTGAGACTCTGATCCTGGCACGTAGTTGTCATCAACTGAATCTGCTTCTGAGTACGCTTTAC
Ta_scaffold_2	239848	T	C	TTACTCTGTGAGACTAGATCTTCTTCAGCTTCATCTGATACCGAATCTGAATCACTTGAGCTAAGTGTAATAGCTCCACCTGTTCCGGAGCTCTCTGCGC[C]TGATTTGTTTGCATCTCGTTTCTCTGATTGAGCATGACCTTTTCCTTCACTAGTTCCAACATCTGACGACCAACCAACACATCTTATTGTAGCTGATCCT
Ta_scaffold_2	239900	A	G	CACTTGAGCTAAGTGTAATAGCTCCACCTGTTCCGGAGCTCTCTGCGCTTGATTTGTTTGCATCTCGTTTCTCTGATTGAGCATGACCTTTTCCTTCACT[G]GTTCCAACATCTGACGACCAACCAACACATCTTATTGTAGCTGATCCTACTCGAGTAACAGTTTGGAGTGGCTCAGGAGTTTTCAGATCCTTGTAGACTT
Ta_scaffold_2	240242	A	T	GAACATAAGCAACTGATCCGAACCTTCTCAGATGCTTGTAGCCTGGTTTCTTATTCAACCACAATTGCTCTGGCACATTGTGATCAATAGCTGATGCTGG[T]GAACGATTGATTAGGTAAGCTGCCGTTGAAGCTGCTTCTGCCCAGAACGTCTCATCAAGACCAGACTCATCGAGCATGCACCTGACCTTTTCCATAATGG
Ta_scaffold_2	240415	G	A	AGCATGCACCTGACCTTTTCCATAATGGTGCGGTTCATTCTTTCTGCAACACCATTCTGCTGGGGTGTGTATGTACAAGTGCGATGTCTTTCAATACCGT[A]TTTTCTGCAAAACTCATCAAAACGAATATTGCAAAACTCTAACCCATTGTCAGTCCTCAAAACCTTGACTTTCTTCTCTATTTGATTTTCAACCAAATCT
Ta_scaffold_2	240686	C	A	GATCATCAATAATAGAGAGAAAATACTGTTTACCGGAAAGGGAGGGAGTCACGTTTGGTGATCCCCATAGGTCAGCATGAACATATCCAAGAGCATCCTC[A]GTGTTGTGCTTTCCCACGTTGAAGCTCAGCTTCTTAGATTTACCCATAACACAATTCTCACAAAAAGATATCTCGTTAATATCAGACTTTTCTAATAAGC
Ta_scaffold_2	240973	C	T	GCATTACAAGTTTCACTTAAGACTGTCCTACCATCCAAGATGTACAATCCATGTCTAAGTTCCCCTCTTAGAGCTAACCGTTTGTTCTTAAAGAAACTTA[T]TGAACCATCTCCACCTACATGATTATATCCTAATTTGTCTAAGGTTCCAGTGGAGATTAGGTTCCTTCTAAGATTAGGGACGTACCTGACATTGTTGAGT
Ta_scaffold_2	241635	T	G	TCTTTCTCGAGATCTTGCTGCAGAGATGACATCATCGAGTGTCAATGTCTCTCTTCCATACTTCAGAGTATGCTTGAGACTGTCAAAACTTGGTGATAAC[G]ATGTCAGGAACAGAATCGCCTTGACTTCATCTGAGACTGCTATATCAAGATTCCCCATCTCAGAAACAATCTTCAAGTACTCGTCATACGTCTGATCCAC
Ta_scaffold_2	241727	C	T	GTGATAACTATGTCAGGAACAGAATCGCCTTGACTTCATCTGAGACTGCTATATCAAGATTCCCCATCTCAGAAACAATCTTCAAGTACTCGTCATACGT[T]TGATCCACAGTCTTGGATTCTTTCATCTTGAACGTGTAAAACTTCAATTGCAGATGAATCCGATTTGGCAATGAGCTTTCAGTGTACAGACGATCCAATA
Ta_scaffold_2	274098	A	G	ACCGGGTATGTATGGAAGACTAACATAAGTTAGAGCAAGCTGACAAAAAAACAAAAACAAAAATCTTGTGAGTGTTGGGATAATGGGAGATAATGGTTTA[G]AAAAAAAAAAAAAAAGGGAAGAAAAAAACACAACAAATCACCAAAGATGCATATAGGAACAATGCCGAGAAACTGGGTCGAGTTGGTAGACGCTTAATTC
Ta_scaffold_2	274100	A	C	CGGGTATGTATGGAAGACTAACATAAGTTAGAGCAAGCTGACAAAAAAACAAAAACAAAAATCTTGTGAGTGTTGGGATAATGGGAGATAATGGTTTAAA[C]AAAAAAAAAAAAAGGGAAGAAAAAAACACAACAAATCACCAAAGATGCATATAGGAACAATGCCGAGAAACTGGGTCGAGTTGGTAGACGCTTAATTCCC
Ta_scaffold_2	274628	G	A	CTAAGGTAGACACTTGTAGAGTGACATTGGATGATGAGTTGGCTACTCTTACATCAAGGAGTTTGTGGCCGAATGGTGACATTGTCGCATTCCATAAACC[A]TCAGTGACATTAGATGATGAGTTGGCTACTCTTACATCAAGGAGTTTGTGGTCGAATGGTGACATTGTCGCAGTCCATAAACCATCAGTGACTTCCTCCC
Ta_scaffold_2	479491	G	A	AGATTCGACAGAGAGATTTACCAAGGCGTTACTTTCAAGAAGTTTTTTCATCATACTGGATTGCGTCATCTCAAAGATCTCAAATGATGTAGTCATGAGG[A]GGAGTTAATGCGCACTGCACTCTTTTTCCCTTAGTTATGGTTTTTCCCACTGGGTTTTCCTAACAAGGTTTTTAACGAGGCAGCATCATACGCGCTTTAA
Ta_scaffold_2	479504	C	T	AGATTTACCAAGGCGTTACTTTCAAGAAGTTTTTTCATCATACTGGATTGCGTCATCTCAAAGATCTCAAATGATGTAGTCATGAGGGGGAGTTAATGCG[T]ACTGCACTCTTTTTCCCTTAGTTATGGTTTTTCCCACTGGGTTTTCCTAACAAGGTTTTTAACGAGGCAGCATCATACGCGCTTTAAAGAATAGTTTGTA
Ta_scaffold_2	645803	G	A	GATCTTAAATTAATTAATTAACTAATTTAAACTAAACCTATCACATATATTTTCTTATTTGTATTCATANGCATAAATATACATTTGTGTGAAAATAAGT[A]GAATATGACACCAATAACGATCAAAAGACAAGATGTCATATTCTGTCTATTTACACAATATTGTAATTTTAGCACTTAAATTTTTATAGTAATTCCAACG
Ta_scaffold_2	646303	G	A	AATTAATTAATTAACTAATTTAAACTAAACCTATCACATATATTTTTATATTTGTATTCATATTATTGGTTTAAAGAATAATAAAAACCTTTAATTTAGC[A]TAATTGGTTTAAAAAGATTTAAAAAAATATTATTGAATTAACTATATAAACTTAAGTGCATAAGTATATATTTATGTGAAAATAAGTGGAATATGACACC
Ta_scaffold_2	646319	G	A	AATTTAAACTAAACCTATCACATATATTTTTATATTTGTATTCATATTATTGGTTTAAAGAATAATAAAAACCTTTAATTTAGCGTAATTGGTTTAAAAA[A]ATTTAAAAAAATATTATTGAATTAACTATATAAACTTAAGTGCATAAGTATATATTTATGTGAAAATAAGTGGAATATGACACCAATAACGATCAAAAGA
Ta_scaffold_2	663273	C	A	CGATGTGAAAAACGAAGAATAATAACAGCGACAGAAATTGAGAGGGGCCGATATAAATTGTTCCGACAACATTAGCCACATAAATAATCTCATCTCATGG[A]CTTTTATTTATTTTTATTTTTTGCGTATTCAAAACCAAGGCTCTGCATACTACTATTAACCTTTATGCATTTTTCTAAAAAAACGTAATTTTATTTGAAC
Ta_scaffold_2	891546	A	T	GGTGATAATTAAGAAAAGCTAAAAATAGCAAACCCCGAATTAGTTGTTCATGTATTTTAGATTATGCTGTATTGTGTAAATGAAATATAATTGAACCATC[T]TCTTCTCATACTCTTCTAGATGAAAAAGCAAATGGGTGACTTGACCTAAGACCGAGAGAGTTAATTCTGAAGTTTTCAAAGAAATAAAAATAAAAGAACA
Ta_scaffold_2	1425085	T	A	TAAATGATGTTTAACTATATATAAGGTGTATATTTGCAATGAATAAATGATGTTTATATATTATTATTATCATTGGCCGTCAAGTTTTTTTTTTTTTTTT[A]TTGTTATCATTGCCCAAGGCAACCAGATTTAAATTTGGGACTGTATAATCGTTCGAAACCAGATCATACCTTTTCTTCAACTGTAATCGCTCGACGATTT
Ta_scaffold_2	1639016	C	G	ATTTCAGCTGGCTCGGTTGCTCAGATAGAAAGGTGAAGAGAGATCTCGTGCTCCTTTAAAACAAAAGTTCCACAAAGGCAATTCAATGGAACCAAATCTT[G]CAGAGGAAACAAGAAAGAATCAGCTTTGATTGTGTGAAAATGTATACCAGACAATGTCCTTAACAAGGCTCAACCATAAGGGCTCTTCGTCATGGAAGCT
Ta_scaffold_2	1639230	C	T	CCGAAACCTACAGATACCGCGCAATACCCACCCACATGCTTATAGCTAACTCTCCCATTGAGACTCTACAAGAAGCAAAACATACATACACAAGCTTACG[T]CAAAGCTGCCTGAGCTGTTCCTTGTCTTAACCCGCTTTCAGAAAATATGAAATTACCGAATCCCCGCGAAACTTGAAGCTACTGGGTCCCAACTCATTGC
Ta_scaffold_2	1639245	C	T	ACCGCGCAATACCCACCCACATGCTTATAGCTAACTCTCCCATTGAGACTCTACAAGAAGCAAAACATACATACACAAGCTTACGCCAAAGCTGCCTGAG[T]TGTTCCTTGTCTTAACCCGCTTTCAGAAAATATGAAATTACCGAATCCCCGCGAAACTTGAAGCTACTGGGTCCCAACTCATTGCGTCTCTGAATCCGGT
Ta_scaffold_2	1639336	T	C	CTGCCTGAGCTGTTCCTTGTCTTAACCCGCTTTCAGAAAATATGAAATTACCGAATCCCCGCGAAACTTGAAGCTACTGGGTCCCAACTCATTGCGTCTC[C]GAATCCGGTGTGACGGGATTGCGGGATGAGCCAACCGGATTGATCCTATGAATCAAAATTGAAGACCAAAATCATAAGAAACGAGCACGGTGAGCAAGCA
Ta_scaffold_2	1639512	C	A	AAGAAACGAGCACGGTGAGCAAGCATAAGCCACAGGATCGAATAGTGACCTGCTCCGTTTGTGAGCAGTCCCTGAGAAAGCACCATCCTCTACAAATCCA[A]GTTAATTCGAGACCAAGCCTAAAAATCGCTGGAGAGGAAGACGAAAAGGTTGGTCGTCGCTCGCTAGCCTTCGATTTGCTATGGGCCTTTTGGGCTTCAA
Ta_scaffold_2	1639544	G	T	CAGGATCGAATAGTGACCTGCTCCGTTTGTGAGCAGTCCCTGAGAAAGCACCATCCTCTACAAATCCACGTTAATTCGAGACCAAGCCTAAAAATCGCTG[T]AGAGGAAGACGAAAAGGTTGGTCGTCGCTCGCTAGCCTTCGATTTGCTATGGGCCTTTTGGGCTTCAAATTCGATAGATAAAAATCCCGTTCTATATTGT
Ta_scaffold_2	1639611	A	T	ACGTTAATTCGAGACCAAGCCTAAAAATCGCTGGAGAGGAAGACGAAAAGGTTGGTCGTCGCTCGCTAGCCTTCGATTTGCTATGGGCCTTTTGGGCTTC[T]AATTCGATAGATAAAAATCCCGTTCTATATTGTTGGGCTTATCATATGGACACTTCAACGGGCTGCATCAAATAAATAAGGCCTTTTGGGCTTCAAAATC
Ta_scaffold_2	1639679	T	C	GCCTTCGATTTGCTATGGGCCTTTTGGGCTTCAAATTCGATAGATAAAAATCCCGTTCTATATTGTTGGGCTTATCATATGGACACTTCAACGGGCTGCA[C]CAAATAAATAAGGCCTTTTGGGCTTCAAAATCGATAGCTAAAAAGCCCATTTTACATTGTTGGGCTTATCATATGGACACTTCAATGAGCTGCACCAAAT
Ta_scaffold_2	1644488	T	A	TCTTGACAAGAAAATTAAAAAAAAAAACTCAAAATTTAATATTTTCTTGTGTGTGTTAATACACACATCTTGGCAAGAAAATTAAAAAACTCGAAAATTT[A]AACATTTTGTGTGTGTGTGATAGTACACATATATTCACAAGAAAATTCAAAAAAAATTCATAAATTTAATATTTTCTTGTGTGTGTGTTAATACACACAT
Ta_scaffold_2	1645734	A	G	AGAAAAAATAAAAAATAAGCAAATTTAACTTTTTTTTGTGTGTGTTAATACACACTTCTTGGTAGAAAAATAAAAAAACTTGAAAATTTAACATTTTTGT[G]TGTGTTTAAGTAAACATATCTTGACAAGAAAATTAAAAAAAAACTCAAAAATTTAAGATTTTCTTGTGTGAGTGTTAATACACACATCACAGTAAGAAAA
Ta_scaffold_2	1646605	T	C	CTCTTGCAAGCTTAGGAGGAAAATTCACAGAAAGAAAAACAAAAATTTAACATTTTCTTCTATGTGTTAATACACACATCTTGGCAAGAAAATAAAAAAA[C]TAGAAAATTTAGCATTTTTTTTGTATGTGTGTTAATACACATATCTTGACAAGAAGATTAAAAAAAATCAAAAATATAACATTTTTTTTGTGTGTGTTAA
Ta_scaffold_2	1648563	G	A	TGGCAAGAAAATTAAAAAACTCGAAATTTAATATTTTTTGTGTATGTGTGTTAATACACATATCTTGATAAGAAAATTTAAAAAAAACTCAAAAATATAA[A]ATTTTCTTGTGTGTGTGTTAATACACACATCACGGCAAGAAAAATTGAAAAACTCGCAAATTTAACATTTTTTTGTTTGTTAATACACATATCTTGATAA
Ta_scaffold_2	1648644	T	A	AAAAAACTCAAAAATATAAGATTTTCTTGTGTGTGTGTTAATACACACATCACGGCAAGAAAAATTGAAAAACTCGCAAATTTAACATTTTTTTGTTTGT[A]AATACACATATCTTGATAAAAAATTCAAAAATTTGATAATTCAATATTTTCTTGTGTTTTTGTTGATACACACATCTAGACAAGAAAATAAAAAATTAGT
Ta_scaffold_2	1648686	C	T	ACACACATCACGGCAAGAAAAATTGAAAAACTCGCAAATTTAACATTTTTTTGTTTGTTAATACACATATCTTGATAAAAAATTCAAAAATTTGATAATT[T]AATATTTTCTTGTGTTTTTGTTGATACACACATCTAGACAAGAAAATAAAAAATTAGTCCTGCAAACTTAAGAAAGAAAAAATTCACAGAAAGAAACTCA
Ta_scaffold_2	1649605	T	G	CACAAGAAAAAAAAAAACTCAAAAATTTAACATTTTCTTATGTGTATAATACACACATTTTGGCAAAAGATTAAAAAACCCAAAAATTTAACATTTTTTT[G]TGTGTGTGTGTTTTAATACCAATATCTTTACAAGAAAATTAAAAAAAAAACTCAAAAACATAAGATGTTATTGTGTGTGTGTTAATACACACATCACGGT
Ta_scaffold_2	1649811	C	A	AAATTTGTGAATACACATATATTGATAAAAAAATTTAAATACTCCAAATTTAACATTTTCTTTTGTGTTTGTTAATACACACATTTTGACAACAAAATAA[A]AAATTTAGTTCTGCAAACTTAGGAAGAAAAAATTCACAGAAAGAAACACGAAAATTTAACATTTTTTGTATGTGTGTTAATACACATATCTTGACAACAA
Ta_scaffold_2	1650198	C	T	TTGACAAGAAAAATAAAAAAACTCAAAAGTTTAACATTTTCTTGTGTGTGTTAGTGCACACATGTTGGCAAGAAAATTAAAAAACTCAAAAATTTAACAT[T]TTGCGTGTGTGTGATAGAACACATATATTCACAAGAATATTAAAAAAAAAACTCAAAAATTTAACATTTTCTTATATGTGTTAGTACACACATCTTGGCA
Ta_scaffold_2	1653965	A	G	TGTTAATACATATATCTTGACAAGAAAATTAAAAAAAACTCGAAAATATAAGATTTTCTTGTGTGAGTAAACTCGCAAATTTAACATTTTTTGTGTGTGT[G]TTAGTACACATATCTTGATAAAAAATTTAAAAAAATATAATACACACATCACAGCAAGAAAAAAATAAAAAACTCGCAAATTGAACATTTTTTTGTTTGT
Ta_scaffold_2	1654527	T	C	GTTAATACACACATCTTTGCAAGAATAATTAAAACATTTGTAATATTATTTTGTGTGTGTTAATACACATATCTTGACAAGAAAATTATAAAAAAAAACT[C]AAAAATTTAATATTTTCTTGTCTATGTGTTAATATACATTTCTTGACAAGTAAATTAAAAAAAACTCAAAAATTTAACATTTTCTTGTGTGTTTGTTAAT
Ta_scaffold_2	1655224	T	C	GTAATACACATATCTTGACAAGAAAATTAAAATAACTCAAAAATTTAATATTTTCTTGTTTGTGTTAATACACACATCTTGGCAAGAAAATTAAAAAACT[C]GAAAATTTTGCATTTTTTGTGTGTGTGATAGTACACATATATTCACAAGAAAATTAATAAAACTCAAAAATTTAACATTTTTTTGTGTGTGTTAGTACAC
Ta_scaffold_2	1655306	T	C	CAAGAAAATTAAAAAACTTGAAAATTTTGCATTTTTTGTGTGTGTGATAGTACACATATATTCACAAGAAAATTAATAAAACTCAAAAATTTAACATTTT[C]TTGTGTGTGTTAGTACACACATCTTGATAAGAAAATTAAAAAAACTCAAAAATTTAACATTTTGTGTGTGTGTGTGATAGTACACATATATTCACAAGAA
Ta_scaffold_2	1655333	A	G	TGCATTTTTTGTGTGTGTGATAGTACACATATATTCACAAGAAAATTAATAAAACTCAAAAATTTAACATTTTTTTGTGTGTGTTAGTACACACATCTTG[G]TAAGAAAATTAAAAAAACTCAAAAATTTAACATTTTGTGTGTGTGTGTGATAGTACACATATATTCACAAGAAAATAAAAAAAAAACTCAAAAATTTAAC
Ta_scaffold_2	1655337	G	A	TTTTTTGTGTGTGTGATAGTACACATATATTCACAAGAAAATTAATAAAACTCAAAAATTTAACATTTTTTTGTGTGTGTTAGTACACACATCTTGATAA[A]AAAATTAAAAAAACTCAAAAATTTAACATTTTGTGTGTGTGTGTGATAGTACACATATATTCACAAGAAAATAAAAAAAAAACTCAAAAATTTAACATTT
Ta_scaffold_2	1655433	C	T	ATAAGAAAATTAAAAAAACTCAAAAATTTAACATTTTGTGTGTGTGTGTGATAGTACACATATATTCACAAGAAAATAAAAAAAAAACTCAAAAATTTAA[T]ATTTTCTTGTGTGTATGTTAATACACACATTTTGGCAAAAAAAACTTAAATACCCGAAAATTTAACATTTTTTGTGTGTTTTAATACTAATATCTTGACA
Ta_scaffold_2	1655461	C	T	TAACATTTTGTGTGTGTGTGTGATAGTACACATATATTCACAAGAAAATAAAAAAAAAACTCAAAAATTTAACATTTTCTTGTGTGTATGTTAATACACA[T]ATTTTGGCAAAAAAAACTTAAATACCCGAAAATTTAACATTTTTTGTGTGTTTTAATACTAATATCTTGACAAGAAAATTAAAAAAAAACTCGAAAATAT
Ta_scaffold_2	1655553	C	T	AATACACACATTTTGGCAAAAAAAACTTAAATACCCGAAAATTTAACATTTTTTGTGTGTTTTAATACTAATATCTTGACAAGAAAATTAAAAAAAAACT[T]GAAAATATAAGATATTACTGTATGTGTGTGTTAATACACACATCACGGCAAGAAATTTTTTATGAATACACATATATTGATAAAAAAAAATTAAATACTC
Ta_scaffold_2	1656105	T	G	ATTAAAAAAAAAAATCAAAATTATAACATTTTCTTGTGTGTATGTGTTAATACACACATCTTGGCAAGAAAAATTAAAAAACTCACAAATTTAACTTTTT[G]TGTGTGTGTGTTAATACACATATTATGACAAGAAAATTATAAAAATAACTCAAATAATTAATATTTTCTTGTGTGTGTGTTAATACACACATCTTGCCAA
Ta_scaffold_2	1657533	T	A	TAACATAGCTACAGGGGAGGGGAGAAAGAGAGACAGTATCAAACTCACCAAGTGGGGTTGCTGGAACAGCTAAAGCGGCAGCCGCTTGTATTCTTATTTT[A]AAGTTTGAAGCATCACGGAGCAGCAATAGTAGAATACTAAAAACACTTGGAGCCCTTCAAAAGTAAAAGGACTTTGTGAAGGTAACCGAGAGAAGTACCT
Ta_scaffold_2	1660312	C	T	GTGTATGTGTTAATTCACACATCTTGGCAAGAAAAATTAAAAAACTCGCAAATTTAACTTTTTTTTTGTGTGTGTTAATACACATATCATGACAAGAAAA[T]TATAAAAATAACTCAAAAAATTAACATTTTCTTGTGTGTGTGTTAATACACACATTTTGCCAAAAAACGAAAAAAAAACTCAAAAATTTAACATTTTCTT
Ta_scaffold_2	1661841	G	A	TTTTTGTTTGTGTGTGTGTGTGTTAATATACATATCTTGACAAGAAAAAAAAACTTGAAAACATAAGATTTTCTTGTGTGAGTGTTAATACACACATCAC[A]GCAAGAAAAATTAAAAACTCGCAAATTTAACTTTTTTTATGTGTGTGTTAGTACACATATATTAACAAGAAAATTAAAAAACTCAAAAATTTAATATTTT
Ta_scaffold_2	1662032	G	A	TTAATATTTTCTTGTGTGTGTTAAGTACACACATATTGGCAAGAAAATTAAAATACTCGAAAATTTAACATTTTTTGTGTGTGTTAATACACACATCTTG[A]CAAGAAAATTAAAAAAACACGAAAATTTAACATTTTGTGAGTGTCTGATAGTACACAAATATTCACAAGAAAATTAAAAAAAAAACTCAAAAATTTAACA
Ta_scaffold_2	1668174	T	A	TAAAAGTTTTTGGATGTACTGTATATGTTCCAATTGCTCCACCACAGCGATCTAAGATGGGACCTCAGAGGAGATTGGGAATATATGTTGGATATGATTC[A]CCATCAATAATCAAGTATCTCGATCCTTCCACGGGGGATTTATTCAAAGCTCGATTCGCAGACTGTCATTTTAATGAGTCTGTTTTCCCAACATTAGGGG
Ta_scaffold_2	1668198	T	G	ATGTTCCAATTGCTCCACCACAGCGATCTAAGATGGGACCTCAGAGGAGATTGGGAATATATGTTGGATATGATTCTCCATCAATAATCAAGTATCTCGA[G]CCTTCCACGGGGGATTTATTCAAAGCTCGATTCGCAGACTGTCATTTTAATGAGTCTGTTTTCCCAACATTAGGGGGAGAAAATAAAACGCTGGGAAAAG
Ta_scaffold_2	1668705	G	A	CCACAAAGAAGTTCAAGAAAAATAAAATAAAAACTCAAAAATTTAATATTTTCTTGCGTGTGTGTTAATACACACATCTTGCAAGAAAATTATAAAATTC[A]AAAATTTAACATTTTTTGTGTCTATGTTAATACACATATCTTGACAAGAAAATTAAAAAAACTCAAAAGTTTAACATTTTCTTGTGTGTGTTAGTAGACA
Ta_scaffold_2	1668720	T	C	AGAAAAATAAAATAAAAACTCAAAAATTTAATATTTTCTTGCGTGTGTGTTAATACACACATCTTGCAAGAAAATTATAAAATTCGAAAATTTAACATTT[C]TTGTGTCTATGTTAATACACATATCTTGACAAGAAAATTAAAAAAACTCAAAAGTTTAACATTTTCTTGTGTGTGTTAGTAGACACATGTTGGCAAGAAA
Ta_scaffold_2	1669459	T	G	ATAGATAAAAATATTCGTAGGTTTTTTTTATCATGAAAAAGAAGAAGACATCTTTTGTGTAGTAATAATAAAATTAAAAAACTCAAATATTTAACATTTC[G]TGTGTGTGTGATAGTACACATATATTCACAAGAAAATTAAAAAAAAAACTCATAAATTTAACATTTTCTTGTGTGTGTGTTAATACAGACATTTTGGCAA
Ta_scaffold_2	1669464	T	A	TAAAAATATTCGTAGGTTTTTTTTATCATGAAAAAGAAGAAGACATCTTTTGTGTAGTAATAATAAAATTAAAAAACTCAAATATTTAACATTTCTTGTG[A]GTGTGATAGTACACATATATTCACAAGAAAATTAAAAAAAAAACTCATAAATTTAACATTTTCTTGTGTGTGTGTTAATACAGACATTTTGGCAAGAAAA
Ta_scaffold_2	1669547	G	T	ATTTAACATTTCTTGTGTGTGTGATAGTACACATATATTCACAAGAAAATTAAAAAAAAAACTCATAAATTTAACATTTTCTTGTGTGTGTGTTAATACA[T]ACATTTTGGCAAGAAAATTAAAAAACTCGAAAACAACATTTTTTGTGTGTGTGATAGTACACATATATTAACAAAAAAATTAATAAAACTAAAAATTTTA
Ta_scaffold_2	1675898	T	C	TTGCCAAAAAAATTAAAAAACTCGAAAATTTAACATTTTGTGTGTGTGTGATAGAACACATATATTCACAAGAATATTAAAAAAAAACTCAAAAATTTAA[C]ATTTTTTTATGTGTGTTAGTACACACATCTTGGCAAGTAAATTAAAAAACTCAAAAATTTAACATTTTTGTGTGTGTGATAGTACACATATATTCACAAG
Ta_scaffold_2	1675904	T	C	AAAAAATTAAAAAACTCGAAAATTTAACATTTTGTGTGTGTGTGATAGAACACATATATTCACAAGAATATTAAAAAAAAACTCAAAAATTTAATATTTT[C]TTATGTGTGTTAGTACACACATCTTGGCAAGTAAATTAAAAAACTCAAAAATTTAACATTTTTGTGTGTGTGATAGTACACATATATTCACAAGAAAATT
Ta_scaffold_2	1675950	C	A	AGAACACATATATTCACAAGAATATTAAAAAAAAACTCAAAAATTTAATATTTTTTTATGTGTGTTAGTACACACATCTTGGCAAGTAAATTAAAAAACT[A]AAAAATTTAACATTTTTGTGTGTGTGATAGTACACATATATTCACAAGAAAATTTAAAGAAAAACTCAAAATTTTTACATTTTCTTATGTGTGTGTTAAT
Ta_scaffold_2	1675968	G	A	AGAATATTAAAAAAAAACTCAAAAATTTAATATTTTTTTATGTGTGTTAGTACACACATCTTGGCAAGTAAATTAAAAAACTCAAAAATTTAACATTTTT[A]TGTGTGTGATAGTACACATATATTCACAAGAAAATTTAAAGAAAAACTCAAAATTTTTACATTTTCTTATGTGTGTGTTAATACAAACATCTTAGCAAGA
Ta_scaffold_2	1676079	A	G	AGTACACATATATTCACAAGAAAATTTAAAGAAAAACTCAAAATTTTTACATTTTCTTATGTGTGTGTTAATACAAACATCTTAGCAAGAAAATTAAAAA[G]CAAAAAAAATATAAGATTTTCTTGTGTGTGTGTTAATACACACATCATAGCAAGAAAAAATAAAAAACTCGCAAATTGAACATTTTTTTTTGTTTGTGAA
Ta_scaffold_2	1676162	T	A	AGCAAGAAAATTAAAAAACAAAAAAAATATAAGATTTTCTTGTGTGTGTGTTAATACACACATCATAGCAAGAAAAAATAAAAAACTCGCAAATTGAACA[A]TTTTTTTTGTTTGTGAATACACATATATTGACAAAAAATTTAAATACTCGAAAATTTAATATTTTTTATGCGTTTGTTAATACACACATCTTGGCAAGAA
Ta_scaffold_2	1676233	C	T	GAAAAAATAAAAAACTCGCAAATTGAACATTTTTTTTTGTTTGTGAATACACATATATTGACAAAAAATTTAAATACTCGAAAATTTAATATTTTTTATG[T]GTTTGTTAATACACACATCTTGGCAAGAAAATAAAATAAACTAGAAAAGTTAGTATTCTATTTGTATATGTGTTAATACACATATCTTGACTAGAAGATT
Ta_scaffold_2	1676270	T	A	TGTTTGTGAATACACATATATTGACAAAAAATTTAAATACTCGAAAATTTAATATTTTTTATGCGTTTGTTAATACACACATCTTGGCAAGAAAATAAAA[A]AAACTAGAAAAGTTAGTATTCTATTTGTATATGTGTTAATACACATATCTTGACTAGAAGATTAAAAAACAAAAGGATAATAGATAAAAATATCCGTAGG
Ta_scaffold_2	1676291	C	T	TGACAAAAAATTTAAATACTCGAAAATTTAATATTTTTTATGCGTTTGTTAATACACACATCTTGGCAAGAAAATAAAATAAACTAGAAAAGTTAGTATT[T]TATTTGTATATGTGTTAATACACATATCTTGACTAGAAGATTAAAAAACAAAAGGATAATAGATAAAAATATCCGTAGGTTTTTTTATCATGAAAAAGAA
Ta_scaffold_2	1676293	A	T	ACAAAAAATTTAAATACTCGAAAATTTAATATTTTTTATGCGTTTGTTAATACACACATCTTGGCAAGAAAATAAAATAAACTAGAAAAGTTAGTATTCT[T]TTTGTATATGTGTTAATACACATATCTTGACTAGAAGATTAAAAAACAAAAGGATAATAGATAAAAATATCCGTAGGTTTTTTTATCATGAAAAAGAAGA
Ta_scaffold_2	1782111	C	T	GAATTAATTTTAATCTTGACCTTTTATATTCNTTTACATCATCCAAGTGTCCATTAGTGTTTTAATTCGACTTCAACTCACCATTACAACCATTTATGTC[T]CTTTGAACACAACAAAACATCTAATACAAATATTTTTCTAAGAAAACTTACATTTGCACAAAATAATAAATGATGTGGCATAAATTAATGTTAAGATGGT
Ta_scaffold_2	2052984	G	A	ATATACTCTCGATTTTCTTTCTAAATTTTCAATTTTTTCTAAATTCTTTTGATTATATAAAATAAATGACTAAATAACCAATTATAAAAATAAATAATAT[A]TTTAAACTTAAAATATGTTAATAAATAATATTTTATTTGATATTAGTTAATAAATATCAACAAATATTTTTTAGTAAAGTTTAATATTAAAGTTTCAAAT
Ta_scaffold_2	2067303	A	T	AAAAAAAAACAAAAAAATATCAAAATCTTTTTTAGTTCTTTTTTTCATAAACATTTGATCATTCTCGGCCCCTCTTTTTTTTTTTTAATGAATTGTGTAG[T]TGTAGATGATGATGTAGAGATTAGTCGGCAGGGAACTCTTATCTTTGTCTTAATCAATCTCGATTAAGAAATTCAAAATCAAGCCAGTGAGCTCTTGACC
Ta_scaffold_3	3490	A	G	TAACCTAAATGGGTAGTGAAATTACAGCTCAGTCCTTTGTGACTAAACAAAAAACTCTGTCACAGTTACGATTTTATCCTTCGTGAAGTCTACATAAGAA[G]TCTACGATTGTAGACTTCTAAAGAAGTCTATTTTGGTAGACTATTAATGAAGTCTACATAAGAGTCTACTATATTATTAGTTTTTTAAAAATTGATTAGA
Ta_scaffold_3	3923	C	T	TAACGAAAACATAGACAATTGGCATCTATATTAAATAAAATTTCATGAAAATAAACCAATTTATAAGTTTCATAAGTATAAGGTTGAAAAGGATTAGGGT[T]TGAAGTTCAAAAGGGTTAGGGTTTGAAGTTCAAAAGGGTTAGGGTAGGTGTAAAGTTTAGAGTATTGTTATGGTAAACCCAAATTCTATATGAATCAGAG
Ta_scaffold_3	4578	C	T	CCATTCGTCTAATTTATTATTTTGCTGTGTTCATATTTTTCTGTCACTGGATCTTCATCTGGTCTTCATATCGGGTTTATAATCTGAGTTTCAACATTTC[T]CTTTGACTTTATTGCAGATCTGTGTCCATATTCGAACATAGGAATGGGGCGATACAGCTACAGTCAACCTTCAAGTAGTTCTAGAAGGTTGTGGAGTAAT
Ta_scaffold_3	5049	A	G	ATGAGGCCGTGATGGAGGAATTTCAAGAGCTACGATGTGCCCTGGACAACCAAGGAGACAGTATTTGTGTCCTCCAAAATGGTGATGGACAGGAAGCACA[G]AATCGGATTGAGGCAGAACTAGCTCAACTAAAAGACCTAATTGTAGACAAGAAGCGTTTGAGATGCCTCGAGCTGAGGAATGTGATTGTTCTTTCTCTAC
Ta_scaffold_3	5085	C	G	GTGCCCTGGACAACCAAGGAGACAGTATTTGTGTCCTCCAAAATGGTGATGGACAGGAAGCACAAAATCGGATTGAGGCAGAACTAGCTCAACTAAAAGA[G]CTAATTGTAGACAAGAAGCGTTTGAGATGCCTCGAGCTGAGGAATGTGATTGTTCTTTCTCTACTCTTTGTAGTTTTGATCATCTGCCTTTGTGCTAGCT
Ta_scaffold_3	5089	A	G	CCTGGACAACCAAGGAGACAGTATTTGTGTCCTCCAAAATGGTGATGGACAGGAAGCACAAAATCGGATTGAGGCAGAACTAGCTCAACTAAAAGACCTA[G]TTGTAGACAAGAAGCGTTTGAGATGCCTCGAGCTGAGGAATGTGATTGTTCTTTCTCTACTCTTTGTAGTTTTGATCATCTGCCTTTGTGCTAGCTTGAG
Ta_scaffold_3	5373	T	C	TAGACGTCTAAAGAAGTCTACAATTCGAATAAAACCAAGCGGGAATACCAAAATTATTCAACTTATTGGGCGGGAACCAGAAGAATCCGTAATAAACCGG[C]GCAAATCACAATCGAACCAAGTAAGTAGACTTCGCTTGTAGACTTCTATTGTAGACGTCTAAAGAAGTCTGCATATCGAATAAAACCAAGCGGGAATACC
Ta_scaffold_3	8711	T	C	CATAGGCTACTACAGCAATGACTCGAAGCTGTTTCCTGCCTTGGAAGCAGTACTGAGAACCGATGAATGGGAAGAGCTGCTGGAATCAAAGCTGGGCGTA[C]TTCTAAAATTCTACAAACTGAACTTTGGGTGGGCATCGAGGGTGGTTCACTTCCTACTCGGTTTTCAGCTTCAATGCAAGAAGAAGTACGAGATATGGAC
Ta_scaffold_3	8892	A	T	AAGAAGTACGAGATATGGACTTTGATCGGTGTAAACCCATTGAGGTTCTCACTAAATGAGTTTGAAGCCCTGACTGGTCTCAACTGTGAGTACATAGCAG[T]TCTGGAGGATCCACAAGCTGATGTCACTCCTGATACGAGAGAATTTTGGGAGAAGCTTGGCGTTAATGTAGAGGTTGGTCCCAGTATTGAAGATCTTATA
Ta_scaffold_3	8899	G	A	ACGAGATATGGACTTTGATCGGTGTAAACCCATTGAGGTTCTCACTAAATGAGTTTGAAGCCCTGACTGGTCTCAACTGTGAGTACATAGCAGATCTGGA[A]GATCCACAAGCTGATGTCACTCCTGATACGAGAGAATTTTGGGAGAAGCTTGGCGTTAATGTAGAGGTTGGTCCCAGTATTGAAGATCTTATAGAAGCAT
Ta_scaffold_3	8991	T	C	GATCTGGAGGATCCACAAGCTGATGTCACTCCTGATACGAGAGAATTTTGGGAGAAGCTTGGCGTTAATGTAGAGGTTGGTCCCAGTATTGAAGATCTTA[C]AGAAGCATGTAAGTATGCTGGAGCATGGACAAGGGAGGATAGGCTTCGGTTATGATATTTATCCATATACGCTGGATTCATTGAGGGACGCAGAAGGGAC
Ta_scaffold_3	10151	T	C	ACCATTGCGAAGATGAAGGACCCGAAGAATGCGGAGCAGGTGAAGTCTAACGACGACACCCGTAAAGAAGATCCACCTGCTGGTCGGGTTAGTTCCGATC[C]CCCTACAATACCTTCTAAAAGGCCTCCCTCTACTAGGGCACGAACTAAGCCTAAGAAGTAGACTTTAATCAAACAAATTCATTTTTTTGTACCCGCAAAA
Ta_scaffold_3	13176	C	T	CCGAGAGAAGACGGCTATACTGAAAAGATAGCCGAGGGAAATCATATCGTCCCGAGAGAACGGCCGAAGGGAAGAGTTTCATCCGAGAGATTATCCGGGA[T]AATCGGATTGCCGAGGGATCCTTACCGAGGGTCGTGAGATCTCTCGGGGATGGTCGGATGAAACGGGCTATGATCGGGAGATAGCTGGACGTCCTCGACT
Ta_scaffold_3	13186	G	A	ACGGCTATACTGAAAAGATAGCCGAGGGAAATCATATCGTCCCGAGAGAACGGCCGAAGGGAAGAGTTTCATCCGAGAGATTATCCGGGACAATCGGATT[A]CCGAGGGATCCTTACCGAGGGTCGTGAGATCTCTCGGGGATGGTCGGATGAAACGGGCTATGATCGGGAGATAGCTGGACGTCCTCGACTATGATCGGGT
Ta_scaffold_3	13228	G	A	CGAGAGAACGGCCGAAGGGAAGAGTTTCATCCGAGAGATTATCCGGGACAATCGGATTGCCGAGGGATCCTTACCGAGGGTCGTGAGATCTCTCGGGGAT[A]GTCGGATGAAACGGGCTATGATCGGGAGATAGCTGGACGTCCTCGACTATGATCGGGTGAAGCATGCCTATTACCGAGAGAAGCAGGATTATATCCGAGA
Ta_scaffold_3	13262	T	C	GAGATTATCCGGGACAATCGGATTGCCGAGGGATCCTTACCGAGGGTCGTGAGATCTCTCGGGGATGGTCGGATGAAACGGGCTATGATCGGGAGATAGC[C]GGACGTCCTCGACTATGATCGGGTGAAGCATGCCTATTACCGAGAGAAGCAGGATTATATCCGAGAGAACGTGTCTAGGACCGTGAGAAATCATGAGTAG
Ta_scaffold_3	13271	T	C	CGGGACAATCGGATTGCCGAGGGATCCTTACCGAGGGTCGTGAGATCTCTCGGGGATGGTCGGATGAAACGGGCTATGATCGGGAGATAGCTGGACGTCC[C]CGACTATGATCGGGTGAAGCATGCCTATTACCGAGAGAAGCAGGATTATATCCGAGAGAACGTGTCTAGGACCGTGAGAAATCATGAGTAGGCACGTGGG
Ta_scaffold_3	13380	C	A	ATCGGGTGAAGCATGCCTATTACCGAGAGAAGCAGGATTATATCCGAGAGAACGTGTCTAGGACCGTGAGAAATCATGAGTAGGCACGTGGGAAGGATTC[A]AGCCAAACATCGGTGGGATCGGGGAGCTGTATCGGAGGATTGACTACGGCCACGCGATACTGGTCAAGTATCCCGGGAATGGCCACGACCGTTGGCGAAT
Ta_scaffold_3	13385	A	G	GTGAAGCATGCCTATTACCGAGAGAAGCAGGATTATATCCGAGAGAACGTGTCTAGGACCGTGAGAAATCATGAGTAGGCACGTGGGAAGGATTCCAGCC[G]AACATCGGTGGGATCGGGGAGCTGTATCGGAGGATTGACTACGGCCACGCGATACTGGTCAAGTATCCCGGGAATGGCCACGACCGTTGGCGAATGGTCG
Ta_scaffold_3	13553	G	A	CCGGGAATGGCCACGACCGTTGGCGAATGGTCGTGACGGTAGGATGAATGGTCGGATGAAATGATCCGGATGGGATCATTTCTCACGATTCCAGTCAGGC[A]ATATCCGAGAACTCCGACTACGGTCGAGAGAAACATGACTATGATCGGGAGATATCATGAAGTCATCAGGAGAACGAGTGTACGGTTGGACTAAACTGCA
Ta_scaffold_3	13650	T	C	GGCGATATCCGAGAACTCCGACTACGGTCGAGAGAAACATGACTATGATCGGGAGATATCATGAAGTCATCAGGAGAACGAGTGTACGGTTGGACTAAAC[C]GCAAAGGGAAGGACATGGATGAACGGGCGATCCTAAGGGACGACCCTAGTAATGCCATGGGGCTCAATAGCCTCTCTGATCTAACCTAGTCATGTGGGGA
Ta_scaffold_3	13701	A	C	GGAGATATCATGAAGTCATCAGGAGAACGAGTGTACGGTTGGACTAAACTGCAAAGGGAAGGACATGGATGAACGGGCGATCCTAAGGGACGACCCTAGT[C]ATGCCATGGGGCTCAATAGCCTCTCTGATCTAACCTAGTCATGTGGGGATGGTTGGTTGAATGACTAAGGAAGGATCGGAGATGGTGTATAAGCTAAGGG
Ta_scaffold_3	13959	A	G	GAGTGACAAAGGAGCTAGCCAAGGAGCAGCTACACCTCGTGGATATGGCTAAGGTATGGATTAGCTAAGACTGTAGCTGGATTGAAATACCTAGGGTATC[G]ACTAGACTAAGACTTGAGCTGGATGGCTAGGATGTTGACTAGTCTGTAGCTGGAACGTTACTCTACCTGGATAGTCACTAGCCTAGTTCTAAGTAGAATG
Ta_scaffold_3	27543	A	T	TTACAACACTAAAATTAACAAATTTAAATTAACAGAAAATAAAAACTATTATAATTTTAGTTTTTTACATATATTCATAATTTCATAAAAAATAATTACG[T]AATTTTTTCAACAATATATATATATATATTATAATTTCATATAAAAATAAAAAAATAATATTAAATTATCCAATAGAATAGTAAAAATTCTATTTATTAA
Ta_scaffold_3	27755	G	A	GTATGATATATTTTTATTTCGGAAAGTTATTAATTAAATCTAAAAAAGTTTTAAATAAACAAATTATTAAATAATACAATTTTAAATAAAATACAATCAT[A]ATAAAAATAATTTAAAGAATAAAATGTTAAAAATAATAAAATAAATACCTTTTATTTATTTTATTTTTAAAAAACGTAATTTAAAAAAAAATATTTTCAA
Ta_scaffold_3	33944	A	G	CCTTCGCATGGGCCGATGAAGTAGATGACCCCAATGTGGATCACATGGAGATGCTATCTTCACTTTGCAGTCTTGTTTGTTCCTATTTATGGCATGAACA[G]CTATCTTCACCTTGCAGTCTTGTTTGTTCTTGAACACACGACCCAAATACAGCTCATCTCCTTTATATACCACATCCAATATGACATTCTATGTTTGATC
Ta_scaffold_3	34116	T	C	ACATCCAATATGACATTCTATGTTTGATCCAATCCTGAGTAAACCAGTCCATCAAATACATTAGATGTCTTTAACGTTTTTTACTCTTCAATATAGTGTT[C]TTTTAGCAGCCATTCAGATAATCGTCCATCATATTTAGTAACACTCCACTAATATTAATAGACAGCTATATAGCCTCATATACTAACATATATAATAGTT
Ta_scaffold_3	34182	C	G	GTCTTTAACGTTTTTTACTCTTCAATATAGTGTTTTTTTAGCAGCCATTCAGATAATCGTCCATCATATTTAGTAACACTCCACTAATATTAATAGACAG[G]TATATAGCCTCATATACTAACATATATAATAGTTATAGGAGCAACATAAAAATTCATGAAAGAAAATAACACACTATCATATAATTTACGGATACGTGAT
Ta_scaffold_3	34236	T	C	AATCGTCCATCATATTTAGTAACACTCCACTAATATTAATAGACAGCTATATAGCCTCATATACTAACATATATAATAGTTATAGGAGCAACATAAAAAT[C]CATGAAAGAAAATAACACACTATCATATAATTTACGGATACGTGATCCGCTGAGTAAATATAACAATCTGTGGAACAATATAACTTTTGGAGATGAATAT
Ta_scaffold_3	37081	G	A	AAAGAAAGGGTGTAACTACGTTGCACTAGGACGGATATGGGGACAGAAAACGGGGACGGGACGGGTACATAAAACGGCAAAACTCAAAATTTGTAAACAT[A]AAAACGGCATGGATACTGCTACTAATGTTATTAGATTATTAGATAAAACATTTATAAATCTCATAAAATATCAATATAAAAGCAAAGTCATACATAAATC
Ta_scaffold_3	39825	A	G	TTTTCTTTTTTCAATTATTTTAATTGGAAAATTACATTTTTCTGTTGGGGACTCCTAAATTTCCGATGCCACGTCCCCAAAACGTCCCCAACTTTAAACC[G]AACCGTCCCCGTCCAACACTAGCCGTCCCCATTTTTTAAAGCGTGGTGGAGACGTTTCCACGGTGTCCCCAAGACGGTCCCGTCCCCAGAACATTTCCAA
Ta_scaffold_3	40544	A	G	TCCGAATTCATGGTTTGTTATGTCCATTTCAGCTAAAACCGCAGTACTTTTGGGTGATTTTTTGGCAAGTAAGAGAGAGGTCCATTATTTTGCAACACTG[G]AGGGCAAAATAGGTGTTTTTCATCAGCTAAACATTCAACTTGGGTTGTTTGGCAGTAAAATGCATAGGAGAAGAGAGAAATGAACAGTTTTGAGCCAATG
Ta_scaffold_3	40549	C	T	ATTCATGGTTTGTTATGTCCATTTCAGCTAAAACCGCAGTACTTTTGGGTGATTTTTTGGCAAGTAAGAGAGAGGTCCATTATTTTGCAACACTGAAGGG[T]AAAATAGGTGTTTTTCATCAGCTAAACATTCAACTTGGGTTGTTTGGCAGTAAAATGCATAGGAGAAGAGAGAAATGAACAGTTTTGAGCCAATGAGAAG
Ta_scaffold_3	40738	C	A	GCCAATGAGAAGCTCCCACCTTATGCTTATGGATAAGAACGGTTTGGCAGCCTAGAGTCTATGAGAAGGACGCTAGGGCATAGGGTAAAAACGTGGCTAG[A]ATCTGTGTAAAGAAGAGTCCAGATTCTATACAATTTAAGTTGTTATCATGGGTAACTTTTTAGCTATAAATACCGCCCCATTCCCCCTCATTCTTCATTC
Ta_scaffold_3	43336	T	C	ATGGACGATACTAACAATGGCATTAGCAATAATTACTGATGACGGTTAATTAAATGGTTATCAACATAATTTCACCAACTTATACAGTTAACAAAGTTAA[C]GTATATTTTCATGAAATGATAACAACATTAGCACAATAGTTATCATACTCACAAGGTTAATACGATAATTTTTTTATATGATAACATTGTTAACATGATA
Ta_scaffold_3	45186	A	G	ATTCCTATAGTATAACATTCGTTACATCATATATATAACGCAAATTTAACAGAAATTATAAAAGATGAGTAGTGTGTAAATTAAAAAAATGGTAGGATTA[G]GTCATTTTTATTTTAGGTTCGATAAGAATTACATAATATTTATAGGCAAACATTTAAAAGTTTAACCGAATTTAAATTACAATTCGTTTTGATTATTAAG
Ta_scaffold_3	46261	A	G	ATAAAGATGATACAACAAACTGCAAAAAGCCAAATGCAGTAGATTGGTGAAGCACAAGATAAGGAGAAGACAACAATAATAACTCAAACAGAGATAAAAT[G]ATAAATGGGAGCTAACAAGCTCAACCAAGAATAGAAGGGAGCTAACAAGCTCAATCGAAGCAACGTCACAAAAGTGAATATTGCTGTCTTGAATGACACC
Ta_scaffold_3	47084	A	G	AACTTACTTGACGGTGGTGAATCCGGCGAAGGCCTGAGCCGCGACAGAGGGGAAACAGCTACCAAACCTATCACGGAGAAAGGGAAGACAGAGAACTTCA[G]GCAGAGGGGGAGCAATCGGCGGAGCTGCGGCAGAAGGGGCTCATCTTGACTCGACGGCGGCTACCTGGCCTGGGAGAGAAACTAGGGCGAATCTCATAGT
Ta_scaffold_3	51139	A	C	ATTCGGATTCCCGATCTGATTCTCTTACCCTTTTTTTTACCCGTTTGAATAAAATAAAATGATCCCAAATAAAAATTTTTAAAATAGGAAAAGAGCAGGG[C]AAGAAATTTAAAACGGGTGCGGATGGAAACCGGATACCCGTCTCGAAATTTTCAGGGCAGGCTGACTATCTTTTTAAATACTTTAATACTGATAAAAATT
Ta_scaffold_3	63164	T	G	GTTTATGATATATGAACTTAGATAGCACTGGCAGTAATGTTGCTTCTTATGCAAAGTTGAACTTATGCTTGCATCTCCATTATAGTACTGTTGTTCCTGT[G]ATAATGGACGTTCCATGTTTAGGTTAATGGGTGCAGCTGCTCTGCAAAAGTATATTGGAAGCCTGGGAGGAATTGGAACTTCGGGTGTTGGTTCAAGTTC
Ta_scaffold_3	63758	G	T	GAGGTGGTAGAATATCTAAAAAATCCATCAAAGTTTACCCGCCTTGGAGGAAAGTTGCCAAAGGTACTAAGCTCTTTATACATCGTTATCATATATTCTT[T]GTTGCATGTTACTTGGCACTTGGTTTTGTCTTGTCTACTTGAGTTTATGATCTATTTGACTTATAAGCATTCTGACTTGAGACGTTTCTAAAATGTTTGC
Ta_scaffold_3	64875	G	T	AAAGTGATACCATTGTATTTGTATTATGACTCTTCATGCTACTTATTGGAAAGTAAAGAAGTGAGACCATTTTTTTCTTGTCTTGAGAAACCCCCTGTTT[T]GGACTAACTGTTCGAGGATTTCGTATTGAAATTTGCACATTCGGTGTTCAATTTGTTTCCATTTTGGTGTGATTCTATGTTATGAAAATTGTTTCGGATT
Ta_scaffold_3	65057	T	C	ATGAAAATTGTTTCGGATTTAACCAAAGGAAGAGAAATTACTGACAGATTTAATTTCAGATTGTCGTCCCCAGTCCGGATGTCCGTGGACGCCAAGAGAT[C]TTAGAACTCTACCTCCAAGGCAAACCTATGTCAGATGATGTTGATGTTAAAGCAATTGCTCGTGGAACTCCTGGATTCAATGGTGCTGGTGAGTATCTTT
Ta_scaffold_3	67374	G	A	AATCCTATTTTGGTTCTATAGAGAAGAAACCAAAACAACATTCATCAAATTAACAAAAAGAAGTGGAAAGACCCCAAAAAAAGTAAAAATAAAGAAACTT[A]TTATGTAACGGTAAAATGATAGATTATTATTTGCCTTGTCCATCCCCAAAGAGACTCTCTTTTCCCTTTGAAAGCTTTCATCCATGGCAACAAATCTCTC
Ta_scaffold_3	68096	A	G	TATAAATGGTTTGTACTTCTGTGGCTGATCGAATCTTCTCACAAGAGACCACACCTATACAAAAAAAAATCATCAAACTTAAATCTCATGAGAGTTTCTA[G]ATCAAGATTCAAATCTTCCTCTTCGAAGTTAGATTTCTCATGAATTTTATCGACATTTGATTGAGAAAACCATCACAATCATCAGTTTGGAGATCATCGA
Ta_scaffold_3	68121	G	T	TGATCGAATCTTCTCACAAGAGACCACACCTATACAAAAAAAAATCATCAAACTTAAATCTCATGAGAGTTTCTAAATCAAGATTCAAATCTTCCTCTTC[T]AAGTTAGATTTCTCATGAATTTTATCGACATTTGATTGAGAAAACCATCACAATCATCAGTTTGGAGATCATCGAATTAGTATATAACATAGACCCAAAA
Ta_scaffold_3	68279	T	G	CAGTTTGGAGATCATCGAATTAGTATATAACATAGACCCAAAAAAACCGAATCAAGCAGAGAGAGTATTGGATAGTCAATGGAAGCTTCTAGAAACGCAC[G]TCGCACCATCACAAACCAAATCGTCTTCTTCGAACTCGATAAAAAGATCAACAAAGAGTAAAAATTAGATAGAGATTTCGAATTTCTGGATTTGAAAGAA
Ta_scaffold_3	69219	C	T	ACATTGTATATTATCCCACAATATTCAGAATATTTACATAAATGCCATTCGTTGTCTATTTCTGGGTGGAGTTGTATTGACGATTATACCCCTTAACTCT[T]TTTTTTTGACTTTTTTCTTAAGCAAAGAAAACTTTGTGTGTAGTTAATTATTAAATGTTGATTGGCGAAAAAAACGATTCCTTTTATAGTATTGTTTTAG
Ta_scaffold_3	69884	A	C	TTCAACTAATTAGAGAATATAAGAAATTACAACTATTACGGTATTACCACTCATTCGACGTAGATTATAAAACTGATTCGCACATCTTGTGAGTTATAAA[C]TTGTTTTTTATGTCCTGATAATGGGTTATATAAGTTACAATAGTTTGTTATAAATGATCGAACATAAAAAGAATTAAATTTTGTAAACAGTGTTAGGGTT
Ta_scaffold_3	70099	A	G	TTCTTGACTCGAAGAGCCAATCTCAAGAGAGCGAATGGTCCCACGTGCTTTATCCAACACTCTTTATTAAAATCCCAAAAGAAAATGTCTCAAAGTGACA[G]AGATTTTTTATTATCACAAAAAAGTTTTGGCTCTTATTAAGTCATTTCTAGAAAAGAAAGAAAAATTCATTGCTAACTTTTGTAACGTGCTAAAGCATTC
Ta_scaffold_3	94703	A	C	AAATACACTGCTTTGCCTCTTTTCCCTGTATCCAGTAAAGAACCAAAACCAAAAAATAAGCCGCATGTTCTGAGACAACAAGGAAGCGTGACAAGAAAAA[C]AGAAAAGTAAAGCTATTATCACCGGAACGAGGGTGAGGCTCCGAGAACCATCCAGAGACAACAGTGGAGTGGCACTTAGCATCATCCTCTGGTAAGCAAG
Ta_scaffold_3	98028	G	A	AATGTGGTAGGAAATTGGTCAATAACGACTGTTTTCTACTGATTTTCTACGAAAATATGTGGTAGCTTATCTCTCGTCAGAAATTCAGTGTGGCAGAAAA[A]TCCGAGAAAATTTCCAACGAAACAAGGTTGGTAGGAAATCTCGTCAAAAATGTTGGTAGGAAATTGGTGGTAAATTCCTAACCGATTTCTTACGAAATCA
Ta_scaffold_3	98031	C	G	GTGGTAGGAAATTGGTCAATAACGACTGTTTTCTACTGATTTTCTACGAAAATATGTGGTAGCTTATCTCTCGTCAGAAATTCAGTGTGGCAGAAAAGTC[G]GAGAAAATTTCCAACGAAACAAGGTTGGTAGGAAATCTCGTCAAAAATGTTGGTAGGAAATTGGTGGTAAATTCCTAACCGATTTCTTACGAAATCATTT
Ta_scaffold_3	98280	A	G	TTTCCTATTAGTTTCTTACGATTTATATATAAATTTTGTTTTACGGTTTTTCTACGAAAGTATAAAAAATTTTAATTATAAAAGTTATTTAATTAAATTT[G]TTTCTTAAAATGGGAAATTTTGTAATTAAGAATAAATTTAAATAATATAACAAAATATATAAAAGCAATTTTTTTGATCATCTGAAATAATATTAAAACA
Ta_scaffold_3	102499	A	G	TTTTGAATCTTATTTTGCTATTGGTTGAACTGTTTTGGAATTGACAAAAAAATATGTTTTGTTTTGAAAAAGTAAAAATTTAAATGATTTCTTAATCTGT[G]TGCATATCTCTAAAACATCATATAATAAAAAATGGAGGGAGTAATACACTACCGTTAATGTAGTTAGCAATTAGTAGTAATTCACTTTGAACCAAAAAAA
Ta_scaffold_3	107765	G	C	GACGGAATCTAAAGAGAGAAGATCAAGTTCCATCACCTTGAAAAAAAGAAAAAAAATACAATAAAGTTTATTTTATATTATTAATAATCCAAGAGGGATC[C]CATCTTAAACACTGAATCGGAGAGTGTATTTATAAAGAAAAATAATCTAAAACGGCTATGATCATACTGTACTATAAAGTTGATATATATATAGGATTTA
Ta_scaffold_3	109692	C	T	AACGCTAATGCGAGTTTCAAGAGGCAGTCTTTTGTAAAGAACATTGTTAAACATAACCTGGCCAGAGGAAATAGAAAAGTGAATCCATTAGTTTCTGAGA[T]CAAGAACCGATGAATAAGAATATATTGAAATGCTGTTTTTGTGTTAAGTTTCACCTGTGCAAGCTTGCTCCCTGAATATCCTACAAGGCTTGTATACTTT
Ta_scaffold_3	112562	C	T	GCGAGAACGAAGGAATTTACATAAATAACCCACCTTTTGTGCATTTTGCATTAGCAAGGGAACACATGGCCATACCAACTCTTCCATCTTTCTCTCCGTA[T]GTCTTCTTGTATATATTTAAAATCCTAGAAGATGGAAAGATGGTTAAGCAAATGGATCACAAAATTTGCGAATAAGAAGTGCAAAAACTTTGACCAAACG
Ta_scaffold_3	112589	A	G	ACCCACCTTTTGTGCATTTTGCATTAGCAAGGGAACACATGGCCATACCAACTCTTCCATCTTTCTCTCCGTACGTCTTCTTGTATATATTTAAAATCCT[G]GAAGATGGAAAGATGGTTAAGCAAATGGATCACAAAATTTGCGAATAAGAAGTGCAAAAACTTTGACCAAACGCTGTACCTGGTAAAAGGAATCTCTGCC
Ta_scaffold_3	115579	G	A	ATGCAAGCCATGTGCAAATATGGACTTTATTTGTAAATCTTAAATGCCGACCGGATTCATAAACATTCATAAATGTAGATGGATGCCTATTTCTCAGGGG[A]AAATTTTAGCTATTGAATCTGAATGAGCACAGAGGAAAATATAGTTTTGCAGGGAATTTGAAAATCCATCAACCCAAACTTGTCTAGGTTCGAACTACAT
Ta_scaffold_3	115780	G	A	GTCTAAAAAGAAAATCAGAAAAGAATGGCAATTTGTGTTGCTGGATGGATATAAACTTAGTGCGGGCCGGATATAAACTTGTAACGGGTTATTTGAAAAT[A]ATGGAGATTTGTAATGATAAAAGTGTATTGTAGATGTCTATTAACATTAATGGAGTGTTATATTCATCTCCGAAAGTTATGTTGTTCCATAGATTGTTAT
Ta_scaffold_3	116157	C	T	AGCATCTCCATGTGATCCACCTTTGGGTCATCTACTTCATTGGCCCATGCGAAGGCACTTTGGGGAGTTCCATCGAATTCGTCTTCGATTATTGAAGTCA[T]GGCCACCTACAAAAGAACACCCGCAAACTGATTTATAAGGCCACAAGCTCAAACTTAGACATCCATATATTCGGGTATCTGATTATATTGTTGGAGATAT
Ta_scaffold_3	116247	G	A	ATTGAAGTCACGGCCACCTACAAAAGAACACCCGCAAACTGATTTATAAGGCCACAAGCTCAAACTTAGACATCCATATATTCGGGTATCTGATTATATT[A]TTGGAGATATATAACATAAGATACAAGGCTACCCGGGTTTATAATGAAGTTACCTGTCCGGCAGAGTCGAGATCCCAAATACGAACCAGAGTTCGTGTCT
Ta_scaffold_3	117096	T	C	TAAGATCTACCGGATGTCGCTTGCGGTTGCCTCTCACTCTGTTTCGTCCAACGGTATCGATTAAGCTTTGGGAATATCGAAAATAAGGTAAATCAATCGG[C]GAAGTGTTGTTATGGGGTACCGTGAAAGCAAGAGGCGCGATATTGACATGCCCCTCTATTTTTAACAAAGAAAATAAGTTACAACTATTTTAAATAAAGT
Ta_scaffold_3	117239	C	G	TTGACATGCCCCTCTATTTTTAACAAAGAAAATAAGTTACAACTATTTTAAATAAAGTGATTCACTAAAAGTATTTTTTGTCTTTATATCCCTTCGTCTC[G]TTTTGTGAATAAGTAATTTGGATTTGAAGAGAAAAAAAGTAATATTTCGATGGAGCGCATAAGGGCAAAAACGAGAATATAACTGGCAAAATGCATATGT
Ta_scaffold_3	117273	A	G	AGTTACAACTATTTTAAATAAAGTGATTCACTAAAAGTATTTTTTGTCTTTATATCCCTTCGTCTCCTTTTGTGAATAAGTAATTTGGATTTGAAGAGAA[G]AAAAGTAATATTTCGATGGAGCGCATAAGGGCAAAAACGAGAATATAACTGGCAAAATGCATATGTCGATCGCTCAATTGACTACCAGTCTTACGCTATT
Ta_scaffold_3	117332	G	A	TCGTCTCCTTTTGTGAATAAGTAATTTGGATTTGAAGAGAAAAAAAGTAATATTTCGATGGAGCGCATAAGGGCAAAAACGAGAATATAACTGGCAAAAT[A]CATATGTCGATCGCTCAATTGACTACCAGTCTTACGCTATTTTACGCTATTTTATGATATTACTCTATAAGTTATACATAATTGCACAAAACTCAAAAAC
Ta_scaffold_3	120140	C	T	AATAACATGGACTTTGGTATGACATTTAGAAATCATTAGTTGAATAACATGAAATTTTTAAATAATCACAAAGTTTTCTAAAATTTCTGTTTCAATACAC[T]CCCTCAAAGTTCAATATATATTTGGTTCAATATATACTCTTATAAAATTCAGAGGATAACGACTTCACATTTGATGGAGGCTCTGGAGAATCTGAGCAAG
Ta_scaffold_3	120986	T	C	CTTTAAGGTACCATCGATCCTCAGAAACCCTAGTTGAGGAGCATCGATCACAACTTGCGAGGCAGTGTCACCAGGTTGCATAATAAGCTTCTTCAACGAC[C]TAGAGAGCACCTTGAAGCGTATTTCATAATCATCATCGCTCAGAAAGTCGATAACCTCCAACTCCTCCAGGACAGGGGACGAAGAGACAAGCCTCTCGAA
Ta_scaffold_3	121637	T	G	ATCCTTTGTTGGGAGATGAGAAAGTATCATCTCAGATATCAAAGCTTCGGGTAACTCGCTTATCCTATCCAATTGCTTCAACCTCTGGTGAAGCTTTTTT[G]ATTTCTCTGTATCAGCCATGTCTTTTGCTTCTGAAGTTAACAACACACTTCTCTGCATAAACGCAAGTTTTCAGAGACAAACTTGATGCCCAAGGTAAAC
Ta_scaffold_3	122204	C	T	GTCTCGCCGAGATTTATTCCCGGAATCCACTAGATCACAAGGTTACACAGAGATCCAAAACCCCAAAACTCCCTTACAAGATGTTTCTCTCGGTTTATCT[T]ACACCCTTGTATCCCCAAGAACAAAGACAATAAAGTTTACACCTTTTGTATTGTTCTCACTTCTGCTCTAACTTTCTCTCTTAACCTCTACTGAACTTAA
Ta_scaffold_3	122938	T	C	TCTCTGTTCTTGTGGTACTTGACATCGATGTGCTTGGTACGCTCATGATGCACATTGTTCTTTGAAAGAGCTATGACGCTTTGAGAATCACAGAAAATCT[C]CACCGACTTCTGTTCGTAGCCAAAGTCTTTCAGCAGTCCCTTTAACCAAAGAGCTTCTTTCACGGCTTCATTTAGGGACATGTACTCTGCTTCTGTAGTA
Ta_scaffold_3	123521	T	C	GCATCTTTAAATGAGCACCCAAAGGTGTTACCACATGCTTAGCTTGCTCCATCTTGTACAGCTCCAACACTTTACCCAAATAAGCTTCCTGAGACAATGT[C]AGAATCCCTTTGCTCCTGTCTCTTGTGATCTCCATGCCAAGAATCCTCTTAGCAGCTCCGAGATCCTTCATCTCGAACTTAATGCTTAACTGTTGCTTCA
Ta_scaffold_3	125435	T	C	CATGGGTTGCTAGATCAAAACTCACTCTTTTTGCTTTGCCGTAAATGCAGTCTTTACACATCTCTAGCGTAGAAACCTTCTTCCTGTCCAAGAAGCCTTT[C]TTCACCAGTATGTCCATGTTCCTCTGACTCATGTGTCCTAGCCTTTTGTGCCATAAGACTGTTTCATCGTTCCTTCTTTCAACGGCTAAAGACTGACCAT
Ta_scaffold_3	132667	C	A	ATATGCTTTAAATTTATGCAATTATTGTTTCTTAATTCAAAAATATTTTGATTTTCTTTGAAAAGCTTGCTCCATAATTTTAGTAATCGAATATTAATAA[A]ATATTATAAAATCGATTCATTAGATATTTTATAGAACTAAATATAATTTAAATAAAATTATATGGTTATTATCTTTTACTGTTAATTAACCATGGTTTTT
Ta_scaffold_3	136039	C	G	CATCACTACCAAAACCATAGCAAGCCAAAGACTGAAGCTTCCTTCTAGTCTTTACCTCATTGTGGTGGGTGAAGTAATTGTTGGAGATGGTAATGGCCGT[G]GACGACATAACGGCGTCGATGAGCCCATCAGCGCAGTTAGAAAGCGAATTGTGGTCGATCCAAATATGACTCGACCCAAAAATGGAGATCCCGTCTCCGT
Ta_scaffold_3	143888	G	A	GCTGTGAATTGCGTTGCCGAGTTTTCCCCAATGGCTGCTTTTGGAGACGACATTGTGATCGTAGCGTAAGAGTCAAAATGACCCATTTTTGAGTTGCTTC[A]CATACACTTTTCCTTTAGACTTCTTTGTCTCTTGCTTCAGGGCATACCGGACCGCCATTTGTAAAGCCAAACGTGGAGGTTTCAAAGATACTCGTCCTGA
Ta_scaffold_3	144681	T	A	CGGCTTTCAGTCCACTAATCCGAGAGTATGTATCCCATTGCATGTACAGTAAAAAATAACTCAACAAGGAGAGTTTTGTGATGATTTTTATAAACTCCTA[A]ATGAAAAACAGGCGCAAGATTTCCCTAAAGCCCGTGACTGTTTGCTTCCAATGGGGATCACTTCTGAAAACGTTGCAGAAAGATATGGTGTCACAAGAGA
Ta_scaffold_3	148286	C	A	AAAATGTGCGAAACTTCGATTGGTGGATAATCTGTGACATTGATCGATAAACAGTTTACCACCATCTGAAATGCCCGAAACTTCAATTGGTGGACGAATA[A]ATGAATTTCCACGCCGATCAAGTTCTTGTTTGTTCATGAGTTGAGAAGAAACCTTCCAAGTAATTATTACTATAACACGATGACGGGCCCAATCAAAGTT
Ta_scaffold_3	148322	A	T	ACATTGATCGATAAACAGTTTACCACCATCTGAAATGCCCGAAACTTCAATTGGTGGACGAATACATGAATTTCCACGCCGATCAAGTTCTTGTTTGTTC[T]TGAGTTGAGAAGAAACCTTCCAAGTAATTATTACTATAACACGATGACGGGCCCAATCAAAGTTAAACGACGGGCCCAACCAAAGTTAAATGACGGGCCC
Ta_scaffold_3	149171	C	G	AACCGTCCAGAGTCATGTGATCTCCCCCTACTCTCGGATTCATATATAATATTCAATATTGACTAATAGCTACGTCTCAAGTCCGTAGAATTCTTATTAG[G]GAAATTGAAAATACATCAAACATATCAGTCTAACTCGTGTCAATGTTTTGAAAATTTATATAATTCATTAAAAAGTATAACTCTGTAACTTTTGACAAAT
Ta_scaffold_3	149199	G	A	TACTCTCGGATTCATATATAATATTCAATATTGACTAATAGCTACGTCTCAAGTCCGTAGAATTCTTATTAGCGAAATTGAAAATACATCAAACATATCA[A]TCTAACTCGTGTCAATGTTTTGAAAATTTATATAATTCATTAAAAAGTATAACTCTGTAACTTTTGACAAATAGCAGTAGTTGATTTTACAATGTTGTAT
Ta_scaffold_3	149280	T	C	AAATACATCAAACATATCAGTCTAACTCGTGTCAATGTTTTGAAAATTTATATAATTCATTAAAAAGTATAACTCTGTAACTTTTGACAAATAGCAGTAG[C]TGATTTTACAATGTTGTATATTATTGAAATAACATATTCAACTCGGGAAATAACGACATGGTCGTGCCAGTTTGGTTTCTAGACTTTTATTTATCCATAA
Ta_scaffold_3	149286	T	G	ATCAAACATATCAGTCTAACTCGTGTCAATGTTTTGAAAATTTATATAATTCATTAAAAAGTATAACTCTGTAACTTTTGACAAATAGCAGTAGTTGATT[G]TACAATGTTGTATATTATTGAAATAACATATTCAACTCGGGAAATAACGACATGGTCGTGCCAGTTTGGTTTCTAGACTTTTATTTATCCATAATAAAAA
Ta_scaffold_3	149401	C	T	TTATTGAAATAACATATTCAACTCGGGAAATAACGACATGGTCGTGCCAGTTTGGTTTCTAGACTTTTATTTATCCATAATAAAAACGATTTTTCATCTT[T]TCAAAATTGAAGCTCGGATTATTTTTTTTCTTCCAAATGGACCCTCTGATTTTTTTCGCATAGGTGTCGTTTTTCTTCCGAGCCAAAACAGAGAGTTACT
Ta_scaffold_3	150410	G	T	ACTTTAAACTTCACATAATAAATGTTGTTGTTGTGAACGGTTGACAAGAAACAAAGAGTTACTGTCGTAAAACAAGACACCCCTACAAGCATTAAGTTAT[T]GTAAGGAAGCGAGAGTATCGAGAAAGAAGCCGACAACAGCGTGAAAAGGCAGTCTCATCAGGTAAATCGGTAAGTTTAGCTAAAATATTTGACCGCACAG
Ta_scaffold_3	153033	G	C	CCTCAAGAGACCTACTACTCGTAGAGCAGCTGTAGAGTTTGGTTTTAGTCTGGTTAAGTTTTGTTGGATACAATGCTTGGTTCGAGAAATCTATCGAAAA[C]AAACCGGAAGAGTTATCAAACCTCAAATTCGGTCCTTTGTTGGTTCTGGTTTTTGTGAACAAACTCGGTTCAGCTTTAACGAATCATCAAATCCATTTTG
Ta_scaffold_3	162164	A	T	TATCTTAGTTTGAATATTTTAAAAGAGTAAGTCTCTATATTAAGACAAAGCTTTCCACAAACCAAAAACCTCGATCTAATTTATCTCTCTTACAGCTTTC[T]TGGAGCTCTTTCTTGCCTTGTGTCAAATAAATCTTGGTATAAAAAAGAACTCACAAGGGTTTCTTGGGAAACGGGTAACAATGGTTACTCCTCTGCTTCC
Ta_scaffold_3	162580	T	C	TTCTACGAGAAGAAAATTACGAGAAATATCAGCTGTCAAAGGAATGGTGAATTAGCCATTAAAGAAGACAAGAAACCACAAAAAGTACACTCCGGTAAGC[C]TTTTTTTTTGTTTTTTTTTTGTTTTTTGTTTTCAAGATTCAGTTTTAGGGTTTTAAATCAGAATTTTGATCTTCTTCTTCTTACCAATAATGTAATGAAT
Ta_scaffold_3	163651	T	G	AGACCCAAAGACGAACAACATCTAGTGACTTGGGTGAGTTCTTCAACTTTATACAAAATCATGGATGGTCAACATCTCTGAGCACGGTGGATGCATATAG[G]TTGATCCGTGACCTTAATAAAAATATGTATATACTATATAGTTGGTTTATTGAGTAGAAAGTTGATTTATCGGATATCCTATGTTTAGGCACAACCTGTA
Ta_scaffold_3	164188	T	A	AAGAAACAAAAGTCATGCAAGAAACACTATAACTGAAAAATACAAACATGATTGCAAGTTTGCAACAATTTCTTAATCGACCAAGCCTAAAAGTTGATGC[A]TCACAACCCTAAATCAATTTTAAAACGTAAAGTGATATTAAAAACCGAGTTCCGTGTTAACTAACATTCACGGTATAAGTTGTAGAGATTAATGACTTAT
Ta_scaffold_3	164606	T	C	CACTTTTGAATTTTGATACACCATGTAGTCGACGTTACACCTGTTTGCAAATGTACCATCAGCTCATCATGTATATACTCTGATAACACATGTATGTTTA[C]ATCTAGTTAGACTTTATACATAATACAACCGTGATATTTATAGTTAAGTTTGTGTCAAACTCGAAGTTTTGTTTATAAAATATATAAATGTGTAATTTTA
Ta_scaffold_3	164610	T	A	TTTGAATTTTGATACACCATGTAGTCGACGTTACACCTGTTTGCAAATGTACCATCAGCTCATCATGTATATACTCTGATAACACATGTATGTTTATATC[A]AGTTAGACTTTATACATAATACAACCGTGATATTTATAGTTAAGTTTGTGTCAAACTCGAAGTTTTGTTTATAAAATATATAAATGTGTAATTTTAACAA
Ta_scaffold_3	165597	G	C	CCCTAGCTTTCTTCTTACCAATTCGATGAAATTTTCCTTCATTTTTTATTTTTTTTATTTTTATCAAAGAATGTTAGTTTGAGTGTAGTGCAAATAATCT[C]GCTCCAGATGAATTCCACATCAATAGAATGATGAATGAGTTTGATTTTAATTCAGCGTTTTTGCTCGAAATGCGAAGAGCGCTAGGTTTCTCTGAAACTT
Ta_scaffold_3	171346	A	G	CTTGCCCATAAAACCGAACTTCCTTTTTCTCGGGTTTTACTTGGTAAATGGAAGATTTCCATTTATTTAACCGATCTGATCCTTGTAAGATGGGCGACCA[G]AATTCATATCGGGCTTGTAAATATGGTACGAATCTCATCTCTAATAATACAAATAAAAAATCATATAATATATAAAAGTTGATGGCATAGTGCATTGAGG
Ta_scaffold_3	172121	G	A	AGAAATTCTATAGAAAACAGAAAATAATACCAAAGTCTTAGTAAGATTATATTTCTCTAAATCAAATGTATACATATGTCAAAGTTGGATAATTCGATAT[A]TATCATTGTTATTATTTTATCTAATAGTTTTTTAAAAATTTATAAATAAAAATAGGATAAATTACACATTATATATTAAATTCTCTTATATAAATAAAAA
Ta_scaffold_3	186629	G	A	ACAATGGAAGTGAGCCGAGAATTATACATCGAGATGTAAAGTGCAGTAACATACTTTTGGACAAGGATATGAACGCAAAAGTTTCTGACTTTGGCCTGTC[A]AAACAATTTACAAAAGCAGATGCATCTCATGTTACTACCGTTGTTAAAGGCACCGCAGGCTACCTTGACCCTGAGTAAACTCCTCTGTAATTTCTATCAT
Ta_scaffold_3	190105	G	A	GAACCAGAGACTTTATACAAACAAAAATATCCCACCACATGGATACCCTAAACGAAACAAGAACATGATATTCATAATAAGACCTTGAAGAGTATTAGCC[A]CTGTACTGATTAAAGACCCTTGACTGGAACTACATAACCAGTAAAAAGATTTTAGGGCCTCTGAGAATAAGGCAAAAAAGTTTAAGAGTTTTCGGGACTT
Ta_scaffold_3	193246	T	C	GTCGTGCATCCTCTTTTCTCGCGATTTTCTCCTTAATTGTGCAATTATTTATCATAATCACTTGTCATCTCTTTATTTTTAGGATATTTCAATATTCGCC[C]TTTAGATTTTATCTCACTCCTACTATATCAGTGTTAACTCTGTCACAACTGCATCGTTAATTTCTCTGCCAGCGTTTAATAATTATATAAAGCAAGAGAA
Ta_scaffold_3	193634	A	G	TCAACATATTAAAGTGAGGGTATTGGAGGATTGATTCTAAAAGAATATATAAAAATTAGAAAATAATTGATTTTGAAGTAATTTAAAATTTTTGTTAAAA[G]TTTAGACTAATTCTATCAAAATAACAGTAAAAATAGTAAAAAATAATTTTTTGCAAATTTTCATTCAAATTATATTAAGTTCTTTTAAAATGACAATAAC
Ta_scaffold_3	197067	G	C	ACTGGATCATAGACCATGAGAACGATTCGCACTTTGACAAAATGCCTTTGGTATGTATGTATTCATCTTCATTTCTTTTCTTTTTTTCATGGATTCCACA[C]AAACCTTGATCATTTTTGCAGGTGGAGTTTAACATTGAGATTGAGTCTCCAAATCCACTTGATGATACGGCTCAGGCAAGAGCAAAGGAGCTAAAGTTAG
Ta_scaffold_3	202658	C	A	GGATCTTGACGATGCTCATGAGATTGGAGAAGAGTATCACGGACATGGTTCCGGCGATGGTTTTCACAGTGGCGGGACCTTTCCCCATCTTCAGCTGGTC[A]AGGCTTTTAATCACAAGCTCCCTCAAAGGCCCAATCTTAATCAGAAGTAGGAATGCAATCGCACCTTCCACAAATAGAACCAGAAACAGTAGCTGAATCA
Ta_scaffold_3	202693	T	G	ATCACGGACATGGTTCCGGCGATGGTTTTCACAGTGGCGGGACCTTTCCCCATCTTCAGCTGGTCCAGGCTTTTAATCACAAGCTCCCTCAAAGGCCCAA[G]CTTAATCAGAAGTAGGAATGCAATCGCACCTTCCACAAATAGAACCAGAAACAGTAGCTGAATCATGTCCAATAATTTTCCCCACTAAAGGTTCTTCTTT
Ta_scaffold_3	202748	T	C	TCAGCTGGTCCAGGCTTTTAATCACAAGCTCCCTCAAAGGCCCAATCTTAATCAGAAGTAGGAATGCAATCGCACCTTCCACAAATAGAACCAGAAACAG[C]AGCTGAATCATGTCCAATAATTTTCCCCACTAAAGGTTCTTCTTTTACACCAATTCACGAACACAGTAAACTCTAAATCCCTAATTCCTAACTTCTCGTC
Ta_scaffold_3	203031	A	G	AACCCATTTGCTTATCCAAGAAATCAGTGAGCTAAAGAAAGATCACTCATTCTTGATACCACCAAGAAATCATAAAAATGGAGAGGACTAAAGAAGAAAT[G]AAGTCAAGAAAAAAGGAGAAGGCTGAGACACTGAAGAGTCAAGAAGGATTTGAGAGGACTTCAGTAGAAAGCATAATAAAGGTCGAAATGTTGTTTACTA
Ta_scaffold_3	204433	A	T	AGAGAAGAAACCGAGTTCAGATCATCGCCGGCACACAATGAAAGAAACATCAGAGTCAGAGCTCCTCCCACAGCAGAAGCGTACAACTATCATCAATCAT[T]TGGAGGTAGATCTCTCGGAAATCCATCGGAAACACATAGACGGCAACCACATGATCCTCCACCTAGGCCAATTCGTAATCTTAGAGGCCCGAGTAGTGAA
Ta_scaffold_3	204503	A	T	CAGCAGAAGCGTACAACTATCATCAATCATATGGAGGTAGATCTCTCGGAAATCCATCGGAAACACATAGACGGCAACCACATGATCCTCCACCTAGGCC[T]ATTCGTAATCTTAGAGGCCCGAGTAGTGAAAGGGTATGCACTTTTTACTATTTGCTTCTTCCTTTTCTAATCAAAATGTGTCACGATTCATAAATATATA
Ta_scaffold_3	204509	T	C	AAGCGTACAACTATCATCAATCATATGGAGGTAGATCTCTCGGAAATCCATCGGAAACACATAGACGGCAACCACATGATCCTCCACCTAGGCCAATTCG[C]AATCTTAGAGGCCCGAGTAGTGAAAGGGTATGCACTTTTTACTATTTGCTTCTTCCTTTTCTAATCAAAATGTGTCACGATTCATAAATATATACCATTT
Ta_scaffold_3	204565	C	T	ACACATAGACGGCAACCACATGATCCTCCACCTAGGCCAATTCGTAATCTTAGAGGCCCGAGTAGTGAAAGGGTATGCACTTTTTACTATTTGCTTCTTC[T]TTTTCTAATCAAAATGTGTCACGATTCATAAATATATACCATTTCAAGGTCGCAACTATTCCTCCGTTCCCTGGATCGGGATCGTCGGAGAATCAGAGTT
Ta_scaffold_3	206230	T	C	AGCTTCTACTACGACACGTGTCTCAATCGCATTGACTCACCGACCGCGTGCCTTTTTATGAACTCAAATCTCTCGCTCCGTTTCTCTCCTCCTTCGTGTT[C]TCTCTCTCGATAAAAGATCCCTGCAACTTTCAAAAACCCTAGACACACCAAAACTGATTCGGTTCCTATTTCTCTCCGGCGATTCTCTTCGACCAAAATT
Ta_scaffold_3	208211	T	A	GGTCAGTATGAGCAAATAGTGGTTAACTAGAAGGAGAAATTATAATAAATTCATGCTTCGCTTTAGTGTGTTTATCTTCTTCTCCATGGTGATTGTATAT[A]CCTTTTCTACTCTGTTTGTTTGGTTGGTGATGATACGGAGAACTGGTAGATGGAATTTATAGGCCAAGCTGGTGAAGTGGTGGTTGTTTAGTTTTCCATC
Ta_scaffold_3	208934	C	G	TCCCATCTTTTAATATGCATATGAGCCTCTCTCTCCAATGAATCCAAGAACCGGATTGGGAAAGTCAAACCGGGTTATAATTAATCAATCCGATTGTACT[G]TAATTCTCTTTTTGGTTCCTCCTATCTCTAGGCCCCGGATGAACTAATCCTCTTCTCCAAACACATTCTCCTTCGTCTCCGAATCAAATCATCGGCGGCA
Ta_scaffold_3	209658	T	C	CCAGGTTCCGGGTCAGGCAAGAAAGGCGGGCGGGGAAGAGAATACTTTGAAGAGTATGATGATGATGATGAAGAAGAAGAAGAAGACGACGATGATAATG[C]CAGGAGCATTGGGAAGAAATCAAGGAGAGATGGATATGGCGGGTCTGCACCTGCTTCCGTTGGTAAAACCAGATTTCTGATGAGACTTTGACTAATTTCT
Ta_scaffold_3	210963	C	A	GTTATCAACACGAGGTCAAAGGGCAGGGTCACTCTTGAGTTCGTCTCCCTTGTCTCCCTTGTCTCGTGAAGTAATCACCAAAACTACGTCACAAGATGAT[A]GAATCACATGTGTTTGTTAGTGCAGGACAAATGTTTTCAAAGAAAGTTCCCTACTTTTGTGTAAATACAAGATAGGGTCAGAGATTTGGATGGTGCTTAG
Ta_scaffold_3	211063	G	T	CGAATCACATGTGTTTGTTAGTGCAGGACAAATGTTTTCAAAGAAAGTTCCCTACTTTTGTGTAAATACAAGATAGGGTCAGAGATTTGGATGGTGCTTA[T]CCTCTTGTTGGGTTTTAACACAGCTGAAACTAACGAGTCTTTGGTTTTTTTGCTTTGGAGTACTAGAAATGAATTTTTTTTTCCTTTCTCTTGAACGTAA
Ta_scaffold_3	212386	A	G	TGTACCTCAATTGCCTTTTGAGCTGCATCTGCCTCTTCAAACTCAACAAAACCAAAAGGATAACCAACCTAACAGTCATACAGTAAACTATCAGTGTTGA[G]GAAAAATATAAATTAGTGTGTTTCTTCATCCCCGGAAAAAGGATTCAAACTGCATATGCCCAATTGTTCGTAGACTGGTCCCATCTTACCCTTTGGTTTA
Ta_scaffold_3	214259	C	A	AAAAAAGGTAAACAGAGATATTAAACCACACATACTATTCTCAGCATCCCGATACGGACCTCACGAACTACTACACTACACTAAGCGATAGCCTCGAAAA[A]TTAAACATTACGCTTAGCAACAAACGAACTCAGAGGCGAAACAAATCTACTCCACATTTCGCATTAACAGGGGAGAGAGAGACTCTCAGACACTATAGAT
Ta_scaffold_3	214379	A	G	ACAAACGAACTCAGAGGCGAAACAAATCTACTCCACATTTCGCATTAACAGGGGAGAGAGAGACTCTCAGACACTATAGATCAACATTTGGTCACTCGTA[G]ACAAATGAAGCAAAATTGTGAAAAACGAGGGACTCACCTGAAATTAGAGAGCAAGAGTAGTCTGAGTAGTGATTTGGAGCTTCGATTTGGTCCCCAAAGC
Ta_scaffold_3	214400	A	G	ACAAATCTACTCCACATTTCGCATTAACAGGGGAGAGAGAGACTCTCAGACACTATAGATCAACATTTGGTCACTCGTAAACAAATGAAGCAAAATTGTG[G]AAAACGAGGGACTCACCTGAAATTAGAGAGCAAGAGTAGTCTGAGTAGTGATTTGGAGCTTCGATTTGGTCCCCAAAGCTCTGAACAATGGCGGGTCTTA
Ta_scaffold_3	214409	G	A	CTCCACATTTCGCATTAACAGGGGAGAGAGAGACTCTCAGACACTATAGATCAACATTTGGTCACTCGTAAACAAATGAAGCAAAATTGTGAAAAACGAG[A]GACTCACCTGAAATTAGAGAGCAAGAGTAGTCTGAGTAGTGATTTGGAGCTTCGATTTGGTCCCCAAAGCTCTGAACAATGGCGGGTCTTAGCTAGGGTT
Ta_scaffold_3	223642	G	A	TGGTTCAGCCAAAGGAAGAAGGCAGGATATTAAATATGAAGTTTCATTAATCACACAAAGACAAAGTTGTAGCTTTCTAAGTTTAACTCACTAACAAAAT[A]TCTTATTTGTTTGTAGGACTATTATACATGACATTCCATATCATGACTGAATTTGTGAGGGTCTAAAATTGGATAGCGCGTAAGGGTATAATAGAGAGAA
Ta_scaffold_3	223724	A	G	TTAACTCACTAACAAAATGTCTTATTTGTTTGTAGGACTATTATACATGACATTCCATATCATGACTGAATTTGTGAGGGTCTAAAATTGGATAGCGCGT[G]AGGGTATAATAGAGAGAAAGTGTGGCGAAATATTTTAATGCTTGGACTCAAAAATATTATTGCCGATTCCCTAATTTACTATTGGTAGTGATATTTCCCT
Ta_scaffold_3	234904	T	A	TTATTGTTTCGTTTCGTCTTCATTGTTTTCACTGGATTACTATAAATGTGAAAGCTGCAATTTGCGAGTTTTTCTAGCCATTGGTTTTGCTTAATCTAAA[A]AAAAAAAACAATTCTTTCTTTTCTCTGATGGTTTTGATTGTGTTGTCTTCTTGTCTTGGTATCTGATTTTCGCTTTTGAGGGAGTTAGGAGATCTCTTCA
Ta_scaffold_3	238387	C	T	CTTTATGTAAATCGATACAGGAGAAAGAGTCTTGGGATATGAACACACAGGAAAAGATAGAAGCTGCTGGCAAGAAGAAGGAGGAGGGGAACGCACTGTT[T]AAGGCTGGAAAATACGCAAGAGCTTCAAAGAGATACGAGAGGGTCTGGATTTGATCCGTGTGGCTCTTACGATGCTTGTGAGAGATTTATGTTTGACTTT
Ta_scaffold_3	244646	T	C	AAATCAAGTTTATTCTAGATTATAGTCCATCATTCCGAATTTAATTAATCATCCAAAGTTACTTTTTGTTTTATGATATTTGTCGGAAAGTTCTTTGTCT[C]AAAGTGTATGATGTCAAATAATTAGGCTCTAACTGGTGACCATTAAAAAAACAACAGGAATGAAAAAGAAAAAAATGAAAGGACCAAAATAATAGGAATG
Ta_scaffold_3	244695	A	G	CATCCAAAGTTACTTTTTGTTTTATGATATTTGTCGGAAAGTTCTTTGTCTTAAAGTGTATGATGTCAAATAATTAGGCTCTAACTGGTGACCATTAAAA[G]AACAACAGGAATGAAAAAGAAAAAAATGAAAGGACCAAAATAATAGGAATGAATGAAAATAAAATAAAAAAGGAAACAAATAAATATATTTTATTCTTCC
Ta_scaffold_3	244844	A	G	ATGAATGAAAATAAAATAAAAAAGGAAACAAATAAATATATTTTATTCTTCCTCAAATTTGATAAGAAATAGTTTTGTTCTATAATTCTTTTTAGAATAG[G]GAACGGTGAGGAATGATGTGGAAATAATATTCTTAGTAAATGGTAAAAAAATTAAGAAATGAAAAGAAATTTATTATTCCCCATCATTCCTTTGGTCACC
Ta_scaffold_3	250447	T	G	AAATCACTACCCCAACGTATTTCGCCGAACAGGTCTGATTTTATTTTATTTTTTTCATTATTTGATATAATTTTCTTTATTTTACGTCACTAATATTATT[G]TTTTATCTTTTTGGTAGGATTTTCTGAATATGTACTTTAGAGACATTTACAAGCCAATCCCTTCGACCTACAACCTCGTACTGGCTATGCTTTGGCGTCA
Ta_scaffold_3	255081	G	A	CGGGTTTTCTTGTATGACCCATACTGATGTTGGGCATGAATGTGACTCCTCTAGCCTTTCTCGAGGCCCATGAATCCATACCCTTCTTCGGCCTCTTAGG[A]CTTTTCATGTAATTCAATTTTTTTGGGAAATTTAATTGGCATATATGACTATAATATAATCACCTAAATTTATAAAATAATTATATGAAAATAAATGTTA
Ta_scaffold_3	255093	A	G	TATGACCCATACTGATGTTGGGCATGAATGTGACTCCTCTAGCCTTTCTCGAGGCCCATGAATCCATACCCTTCTTCGGCCTCTTAGGGCTTTTCATGTA[G]TTCAATTTTTTTGGGAAATTTAATTGGCATATATGACTATAATATAATCACCTAAATTTATAAAATAATTATATGAAAATAAATGTTATGATATTGGTTG
Ta_scaffold_3	255556	T	C	ATGATATATTTAGAATTCTAAATATTATACTATTTATTTCTTATAGTCTAATGATCGGCCAATCAATATGTTTTTGTTTAAAATCAAAAAACTTTTTAGT[C]TTTTTTATGGGTCATAATTACTTTCCATATTTTTTGAATAATATGACTATGTTTTTATATTATTTCTTCAATATGGTTATTATGCTAAAAAACTTTTTTC
Ta_scaffold_3	266686	C	T	GTTTGTTCCATTCTTTAGCTTTTTAGTTAATCAGTACACATGATAGAGGTTCATAAAGATATTTTATTCTTTTCTTGTTTTACTGCAACAGGTTATTACA[T]TAAACCCATCTTTATCCCTAATCGTTTAACCATTTACGCCAGAATTTTTTATCACCAAAGTATTAGAGCTTATGTACTATAAAATATCATATCCGTGTCC
Ta_scaffold_3	268239	G	A	CGTAATACAATATGGCTCTCTTTTCCCAAAGCTACATCAAAGCTTATCCTTTAGAATTCACCTCCTTTTTCCTAGGCAAAAATACATACATAATTCCACA[A]GCATATGGTTTTTTTTTAAATATATAATATAGTAGAAAGAAAAGAAGAGAAAAAACACAAAGGTGTTGTCTGACTCAAATCTCTCACGCTTGTGGCTTCA
Ta_scaffold_3	268256	T	A	CTCTTTTCCCAAAGCTACATCAAAGCTTATCCTTTAGAATTCACCTCCTTTTTCCTAGGCAAAAATACATACATAATTCCACAGGCATATGGTTTTTTTT[A]AAATATATAATATAGTAGAAAGAAAAGAAGAGAAAAAACACAAAGGTGTTGTCTGACTCAAATCTCTCACGCTTGTGGCTTCAAAGCACCCGTGTCGGCA
Ta_scaffold_3	268786	T	C	CTGACCAACCTTAGTCTGAAAAAGACAGTTTCCGAGAACATATAAATAAGGAGCCGAGGGAAAGTGTTGGACTTAGGAGGAGTGAAAGACGTACCCGGCG[C]CGAGGAAGGAGGATCACGGCCGGAGCGACGAGGTGGTGGTTGTCGTAGAGATCGCCGGCGAGGTAAAGATCACGATCTTGAGGGTAAGGAGCGTAGTGGA
Ta_scaffold_3	272836	G	A	CTTCAGCTGTCTTTGTGGCTACAAGCACTCTCCATGGCTCGGATCTCTCGGTATTGATCCCGAGCTTGCTATTGGACTCCCAACCAAATGTGGTCTACCC[A]ACGCTCCAACTTGTTAAAGCTTTGTTTGTGTGCTTTTTAATTCTTGTTTTAATATCGTGTGTTTCCCTTGTTTTTGTATTTACTTGTCAACTATTTATAA
Ta_scaffold_3	277125	T	G	ACAGTTCCTCGTCGGAATATCCGCCTCCTACCTCGTAAGGGGCGCAAAATTGAACTAGACGCTTCAGTTTCTGGGTTTGTTTTGGACGGAACGAACAAAA[G]GAGAATGGAATGGAGCAATTAATCGATGGAATCAGAGGTTCTCTTTTTGAAGGTGATGGGGAGGGAGAAAATCGAAGATGAGTAGATTGTAACATACTTT
Ta_scaffold_3	277766	A	G	TCGAGTGATCTTGTTAAGAATGTCATATAAGATTCCCAGTAGAATAATGTTGATACTTTGATAAACTAATACGATGAAAAGCCATGTAAATGTTTAGAGC[G]ATCAATCTAACCCCTTCTATATTCAAGGTAAGACATAATCGCTTGTATTAATATAATTTCATTTTCTCCGAAGTGAGCAAACCATAAAGCATGCCAAGTA
Ta_scaffold_3	277847	A	G	CCATGTAAATGTTTAGAGCAATCAATCTAACCCCTTCTATATTCAAGGTAAGACATAATCGCTTGTATTAATATAATTTCATTTTCTCCGAAGTGAGCAA[G]CCATAAAGCATGCCAAGTATTGCTTCATATTGGCTCAATTATTACAAAATATCTCTTTTCTTTCTCATTCACTATGTCTGGCACATGCTTTATTTCCAAA
Ta_scaffold_3	277979	A	G	GGCTCAATTATTACAAAATATCTCTTTTCTTTCTCATTCACTATGTCTGGCACATGCTTTATTTCCAAATCTTCTTTTAGGTATAGCTTTATCGTACACC[G]TTTGTTTTTTTTGAACTTTTTTATCGTACACCATTGCAATCAAAATTTTTTTTCCATGCCTATATAACACACACGTTATCTTATAACAAAGGTTTATATA
Ta_scaffold_3	278735	A	T	GCCCTCACAGGTCACAGTTTATTGCCCACACAAATAAAAGGTGATTGTGAAATTTAAAACGAAAAAAGCTCAAAGGGGGCAATTTGGTCATAATTTTGAA[T]TTCTTTCTCTCCCCTTCCCCCTGCCAGCTCCGCTTAGCTTCTCTACTTCTTCTTCTTCTCCGTATCACTATCACAGTCACAGGTAGGAGCTGGAAGAGAA
Ta_scaffold_3	279203	T	A	GGAAGCTGACTGTGTCGGACCTCGCGTCAAGGATGGGGAGATCAAAGGTGGTCGGAGATCAGAACATCAGCAATGAAGAAAGAGCGTCTCTGATTCAAAG[A]TTCCATCCGAACTTGAATGATGAAGTCGATTTCGAGTTTTACTTGAGGGTCAGTATCGTTTCTCTGCAAACTCTAATTCCTCTATACAGATCTTTGTGTT
Ta_scaffold_3	279472	C	G	TTTATCTTAATCTTCAAGCCCATGTGAACGCCATAATCGGAAGTGGCGTGAAGAATTCGTCTGCGTTTCTCAAGGCATCTACAACCACTTTGTTGCATAC[G]ATCAGTGATTCCGAGAAGTCCTCTTATGTCGCTCATATCAATAATTACCTCTCTGGAGATGATATCTTAAACAAGTACCTCCCGATTAATCCTCAATCTA
Ta_scaffold_3	279478	T	C	TTAATCTTCAAGCCCATGTGAACGCCATAATCGGAAGTGGCGTGAAGAATTCGTCTGCGTTTCTCAAGGCATCTACAACCACTTTGTTGCATACCATCAG[C]GATTCCGAGAAGTCCTCTTATGTCGCTCATATCAATAATTACCTCTCTGGAGATGATATCTTAAACAAGTACCTCCCGATTAATCCTCAATCTAATGATC
Ta_scaffold_3	279605	T	C	TCATATCAATAATTACCTCTCTGGAGATGATATCTTAAACAAGTACCTCCCGATTAATCCTCAATCTAATGATCTCTTCGAAGTGGCGAAAGATGGTGTT[C]TACTTTGGTAAGCATCCTTTCTCTCTCTCAGATTCTATGTTTCATGAATGTTTTTTTTTCTTCTAAATGTTCTGGCTTTATCTCTGATGTGATGTAGTAA
Ta_scaffold_3	279660	T	C	AATCCTCAATCTAATGATCTCTTCGAAGTGGCGAAAGATGGTGTTTTACTTTGGTAAGCATCCTTTCTCTCTCTCAGATTCTATGTTTCATGAATGTTTT[C]TTTTCTTCTAAATGTTCTGGCTTTATCTCTGATGTGATGTAGTAAGCTTATAAATGTGGCGGTTCCTGGGACGATTGATGAACGAGCAATTAATACTAAG
Ta_scaffold_3	281882	T	G	ATGCCACTTACGTGATTAGCATAGCCAGGAAGCTGGGTTGCTCCATATTTTTACTCCCAGAAGACATAACTGAGGTACTTTTAAGCCTCTCTCACTTTTT[G]TCCCCGTATATTAATCGCTTAACAATGTAAAGAGATTTGATATATGATGTATATTAAATATGAACAGGTGAACCAGAAGATGATTCTGACATTGACGGCG
Ta_scaffold_3	282442	A	T	AAATTTCCACTAATAATACTGTACATGATAGTTGTACAAGCGAGGTATGTTACAATCAGATATCCATTTATCGTTGTGACTAGTGAAATCAACAAAAAAA[T]TTTGCTAGATTGCAGTTTTTTAACAAAACTGAATGTAAAAACAAAAACTGGGTGTCATATTTGTTGTTGGAAGGAGGGAAAATATTGCAAACTGTAAATA
Ta_scaffold_3	282453	T	A	AATAATACTGTACATGATAGTTGTACAAGCGAGGTATGTTACAATCAGATATCCATTTATCGTTGTGACTAGTGAAATCAACAAAAAAAATTTGCTAGAT[A]GCAGTTTTTTAACAAAACTGAATGTAAAAACAAAAACTGGGTGTCATATTTGTTGTTGGAAGGAGGGAAAATATTGCAAACTGTAAATAATCTTATTTGG
Ta_scaffold_3	282471	C	T	AGTTGTACAAGCGAGGTATGTTACAATCAGATATCCATTTATCGTTGTGACTAGTGAAATCAACAAAAAAAATTTGCTAGATTGCAGTTTTTTAACAAAA[T]TGAATGTAAAAACAAAAACTGGGTGTCATATTTGTTGTTGGAAGGAGGGAAAATATTGCAAACTGTAAATAATCTTATTTGGCTAAAAATATGATTACAC
Ta_scaffold_3	282551	T	G	ATTGCAGTTTTTTAACAAAACTGAATGTAAAAACAAAAACTGGGTGTCATATTTGTTGTTGGAAGGAGGGAAAATATTGCAAACTGTAAATAATCTTATT[G]GGCTAAAAATATGATTACACATGGACAATATATTATACATATATTATGTATTATGGTACAATGAGAAGAGAGACATGACATACATGCCAAAGTGCAAAAC
Ta_scaffold_3	283468	C	T	CGGAGCTTGGTATGTCCACTCGGATCCCTTTAACCGGAAACCACAGGAAGAGTTCCTGCGCCGATATGCCCGATAAACCTCCGATGCTTCCGTAACCTAT[T]GTTCCGGTAATGTTGGCCTCGTAATGCAGCTCGCTCTCGTACTTGGCCTTGCAGGATTGGTTTAGAAAAACCGAGAATTGTCCCGTCTCGATGTCAACGC
Ta_scaffold_3	283568	C	T	CGTTCCGGTAATGTTGGCCTCGTAATGCAGCTCGCTCTCGTACTTGGCCTTGCAGGATTGGTTTAGAAAAACCGAGAATTGTCCCGTCTCGATGTCAACG[T]TGAATTCTTTTACGCCCTTTGGTAACAGCCCCATCGGTAACGCGTGTGCTTTAAGGACATCGTATATCGAATCATTCTCGGCGAATACCACCGGGATCGA
Ta_scaffold_3	284213	T	C	CCAACACGCGCCTAAGCTGCGCGTGGAGAACAAACGGGAAGTCTCTATGTTTAGCTAAAAGAACAAACCTGGAGGCGCGTGATTGGCAACTGCTCATTTA[C]AGAGAAGAGGGGAAAAGCTTTTTAACTCTGACAAATGGATCCAAATAACGATATTTTCAAAAACAATGGTAGTACCGAAAATAACCTGCTAATCTTTTCT
Ta_scaffold_3	285823	C	A	TCTTCTCCGATTTCACTCACTGCTCCACTCCCAAGCAAACGAAGGTTCGTCGAGTGAGGGAGAGATCCGATGCGCAGCTCTCCACAGCACTTGTTGTGCA[A]TTCTCTGTTCCAATCTCTGGTCGTATTGTTGTCGGTTAGTGGCTGCTTAGCCGCCGACCCTTACGTCTTCTTCGATTGGACCGTCTCTTACCTCTCCGCT
Ta_scaffold_3	287764	A	G	AGAACAGTGACACCAGCGTTAAGAGCTTTCACTTGGATGGTTATGCATTTTTCGTTGTCGGGTAAGGTTGCGGTTAGTTATGTCAGATCCGTCTATATAT[G]TATATCTGTTGAAATGTGATTGTAAAGAAAGAATGATGTTTGTCTTGAAGGATGGACTTTGGTCTGTGGACAGAGAATAGCAGAAGCACGTACAACAAAG
Ta_scaffold_3	287866	A	G	ATATCTGTTGAAATGTGATTGTAAAGAAAGAATGATGTTTGTCTTGAAGGATGGACTTTGGTCTGTGGACAGAGAATAGCAGAAGCACGTACAACAAAGG[G]GATGGGATTGCTCGGTCTACAACGCAGGTTTGAATTTGATCTCTTAACACCTAAAAATTAATATTGTTGCGTTCGTTTCTACATGGTTGTAAACGGCTCC
Ta_scaffold_3	289931	C	G	TTCTAAAGGAGCCTGCGGTTCTTGTGGATGATGCTACTGGCGCTGCATTTCTTCCCGATGATTCGCAGTTGGATGCTCATCGTGCGGTTGCTTATATCGA[G]AAGGTTGCTAGATTTTTTCGTTGGATAGTTGAATGTCTCATCTGGCTCTTTTGCTTTGCGGTTTACTCAGTTTTCTTTGAGTTGTTCAGGGCAACAGAGA
Ta_scaffold_3	292380	G	T	GACGTTATATATCCTTTAACTATCAACTTATTCTCTCGTATTGCTAATTTTTGTTTATTACTCTATTTTTAACAATAAAAAGAAAACACAAGTAGTGATA[T]TTTTAAGTTGTTTTTCTTATTAATGTATGACCATACCCCATTAGTAATCTTTCTTTAATTTATCTTTCAACTTGTCAGACATATAATTGAGGGTGGTTAA
Ta_scaffold_3	293300	A	T	TGGGGTTTTTGGCCTCGCGGGGCTTGCACCCACGGCTCTTGCCACATGGAACCAGCTGACTCCACCTAGACTCGGTCTCGAGAAGAAGTTCGCTTTGTGT[T]TGCCTTCTGATGAAAAACCTACGAACAAAGGTGCTATTTTCTTTGGTGGAGGTCCGTACAAGCTAGGAAAGATGGATGCAAGAACAATGCTCTCTTACAC
Ta_scaffold_3	293317	A	G	CGGGGCTTGCACCCACGGCTCTTGCCACATGGAACCAGCTGACTCCACCTAGACTCGGTCTCGAGAAGAAGTTCGCTTTGTGTATGCCTTCTGATGAAAA[G]CCTACGAACAAAGGTGCTATTTTCTTTGGTGGAGGTCCGTACAAGCTAGGAAAGATGGATGCAAGAACAATGCTCTCTTACACTCAATTGATCAAGAACC
Ta_scaffold_3	293384	A	T	GAAGTTCGCTTTGTGTATGCCTTCTGATGAAAAACCTACGAACAAAGGTGCTATTTTCTTTGGTGGAGGTCCGTACAAGCTAGGAAAGATGGATGCAAGA[T]CAATGCTCTCTTACACTCAATTGATCAAGAACCCTAGAAAGCTCAACGGTTATTTCTTGAAGCTCAAGGGTATTTCTGTAAATGGAGAAACGATCTTGCT
Ta_scaffold_3	293386	A	C	AGTTCGCTTTGTGTATGCCTTCTGATGAAAAACCTACGAACAAAGGTGCTATTTTCTTTGGTGGAGGTCCGTACAAGCTAGGAAAGATGGATGCAAGAAC[C]ATGCTCTCTTACACTCAATTGATCAAGAACCCTAGAAAGCTCAACGGTTATTTCTTGAAGCTCAAGGGTATTTCTGTAAATGGAGAAACGATCTTGCTTG
Ta_scaffold_3	293459	T	A	CAAGCTAGGAAAGATGGATGCAAGAACAATGCTCTCTTACACTCAATTGATCAAGAACCCTAGAAAGCTCAACGGTTATTTCTTGAAGCTCAAGGGTATT[A]CTGTAAATGGAGAAACGATCTTGCTTGCCCAAAACGCCTTTAATTTCGACGGCAAGGGTGACGGAGGCGTGATTCTGAGCACCGTAACCCCTTTCACTAC
Ta_scaffold_3	293461	T	C	AGCTAGGAAAGATGGATGCAAGAACAATGCTCTCTTACACTCAATTGATCAAGAACCCTAGAAAGCTCAACGGTTATTTCTTGAAGCTCAAGGGTATTTC[C]GTAAATGGAGAAACGATCTTGCTTGCCCAAAACGCCTTTAATTTCGACGGCAAGGGTGACGGAGGCGTGATTCTGAGCACCGTAACCCCTTTCACTACTT
Ta_scaffold_3	293466	A	G	GGAAAGATGGATGCAAGAACAATGCTCTCTTACACTCAATTGATCAAGAACCCTAGAAAGCTCAACGGTTATTTCTTGAAGCTCAAGGGTATTTCTGTAA[G]TGGAGAAACGATCTTGCTTGCCCAAAACGCCTTTAATTTCGACGGCAAGGGTGACGGAGGCGTGATTCTGAGCACCGTAACCCCTTTCACTACTTTACGA
Ta_scaffold_3	293560	T	G	CTGTAAATGGAGAAACGATCTTGCTTGCCCAAAACGCCTTTAATTTCGACGGCAAGGGTGACGGAGGCGTGATTCTGAGCACCGTAACCCCTTTCACTAC[G]TTACGAAGCGATATATACAAAGTCTTTGTTGAAGCATTCTCAAAAGCCACGTCGGATATCCCACGTGTCACTAGCACAACACCCTTGGAGTTTTGTCTTA
Ta_scaffold_3	293644	C	G	TAACCCCTTTCACTACTTTACGAAGCGATATATACAAAGTCTTTGTTGAAGCATTCTCAAAAGCCACGTCGGATATCCCACGTGTCACTAGCACAACACC[G]TTGGAGTTTTGTCTTAAGTCAACGAAACATTTCCAGGTGCCTCGGATCGATTTGAAGTTCGCTGATGGGAAAATTTGGAAAATTTCTGCCGCAAACTCGA
Ta_scaffold_3	293945	A	T	TTTGTTGGAGTTTGACGTTGGGAGATCTGCTTTTGGATTTAGCTGTTCTTTGGGTTTGGTCAATGCTTCGTGCGGTGACTTTCAAACACGGCCATAAAAA[T]AGTCAAAAGGAACTTGATGGTTGACATTTGCTTAAGATTGTAAATGTTAGCTTCATTTGTTTTATAGTTTCCCTGTCAAGTGTGGTTTTAAAATCTTTCA
Ta_scaffold_3	294746	G	T	TTTAAGAAACATACTACATATCTTCTAAAAACCAAAATAAGAATCTCTGCATAGCCACCAATGGTGTCATTTTTCTCTGCGAGATCACAAAAATATGGTA[T]TATCGAATACATTTGGCAAACGATCTTATCAGTTTTAGTATCTAGTAAATACATACTTAATTATATTCATTGAATATTTGCATAATCGTATTTTAATTTG
Ta_scaffold_3	295036	A	G	ATGTTTAACGATACGTACTTCAAACCTCTGTTGTTTATTCTTCTTCTGATTGTAAACCAATGGTCATGGGCAGAATCTCGAGCTATTAATCTCCAGACCA[G]TGGTTTACCTGTGGAAACAGTCTTTACATTTCGAGGTCCATTGCCTACAATGCTTCCCGATGAGGGAAATTTTGGCAAAGGCACCATAGACTTAGGAGGT
Ta_scaffold_3	295350	G	C	TCCTAACTTCTTCAAACTTGGCTTCTATGCACAGCCAAACAACCAGAAGCTTTTCGGTTGGGTTCTTGTTGCAAGAGACGTATCTGGTAGTAATTTAAGA[C]CACCTGTCGACTACATTGAAGCCGGGAACACTGCATCGCTGAATATCAAACAAGACGGGTCTGCATATTTTTGGCAGCCGGTATGTCTCAATGGATATCA
Ta_scaffold_3	296312	G	A	AGCACAGTGGAGGAGCTTTGTTGGAGGCAAGTGATCTAGAGTTTGAAAGAGGAAACAAACCAGTGATATACTCGTCGCTTCACGGTCACGCAATGTTCTC[A]AAACCGGGACTTGTGTTGCAAGGCGAGGGCAAGAACGGAATCAGAAACGATATGGAGAGGAGTGACAAGGTTTTGGACTGTGGTGTGGGATATGAAGTGA
Ta_scaffold_3	296318	G	T	GTGGAGGAGCTTTGTTGGAGGCAAGTGATCTAGAGTTTGAAAGAGGAAACAAACCAGTGATATACTCGTCGCTTCACGGTCACGCAATGTTCTCGAAACC[T]GGACTTGTGTTGCAAGGCGAGGGCAAGAACGGAATCAGAAACGATATGGAGAGGAGTGACAAGGTTTTGGACTGTGGTGTGGGATATGAAGTGATTGCAG
Ta_scaffold_3	296370	A	G	ACCAGTGATATACTCGTCGCTTCACGGTCACGCAATGTTCTCGAAACCGGGACTTGTGTTGCAAGGCGAGGGCAAGAACGGAATCAGAAACGATATGGAG[G]GGAGTGACAAGGTTTTGGACTGTGGTGTGGGATATGAAGTGATTGCAGGACCTGGAGGCGTGGTTGAGCCACCGTGGATTAGCTATTTTAGGAAATGGGG
Ta_scaffold_3	296452	G	A	ATCAGAAACGATATGGAGAGGAGTGACAAGGTTTTGGACTGTGGTGTGGGATATGAAGTGATTGCAGGACCTGGAGGCGTGGTTGAGCCACCGTGGATTA[A]CTATTTTAGGAAATGGGGACCTCGAGTACGTTACGATATTGTCAAATCTCTTGACTCTTTCGCTAAGGTATTGCCGATTTTTATTAGGAAAGGTTTCCGA
Ta_scaffold_3	297005	G	A	AATCTGAGTTTCTTTGTTTCTTTCAATCAATTCATTTACTTCCAATATTTGGAGTGGTCTTTTGTAATGTAATTAATGGTATTATATTGTAAGGGATCTT[A]TTTAACAAAAAAAAAAACACATAACCATACGGAAAAAATCTCTAATAATTGACATCCCAATAATTTGGGGAGAAAAAAAAGTCCGTATTTCGAATGCAAG
Ta_scaffold_3	297131	C	G	CATACGGAAAAAATCTCTAATAATTGACATCCCAATAATTTGGGGAGAAAAAAAAGTCCGTATTTCGAATGCAAGATGTTTGGCGAATTTCAAGTTGCCT[G]AACTTTTTGATTGAGATTATATTTTTCGATGAATTTTGATTTGCTGGTTTACTTACGTACTGGGCGAGGCCAGAGCCAAGCCCAGGCCCATGAATCATAT
Ta_scaffold_3	299746	C	A	GGCATCGTAAAATCAACATACATCGATCTGTTGTGAGTGATTGTAATATCTCCCACCGCCGCATCATATTTGTCCTTCTGCAGGATGCAACACACAATTT[A]AAAATGGAACTGATTCAGCTTCCACACGCTCTACATAGATGCAAAAGAAAAAAATTCTTGCAATAGTTATTACCTGGCTATAGAGTGCATATGCAAGATT
Ta_scaffold_3	300774	A	C	CCTTCAAATTTCGTAAGCGATCCGTCATCAATTCCTCGTTTGAAGAGACTGTAAAACCAACTTTGGACTGTATTCGAACGCCGTTTTCATGGAAATGGTC[C]ACCATGAGTTGCATACTCTCTCTCCAGTCATCGTCATCCTCGTAGATTAGAGCAACACTGTTCCAATCAAACTCATGGATGAAAGCTGTGATTCCCTTTG
Ta_scaffold_3	300822	T	A	CTGTAAAACCAACTTTGGACTGTATTCGAACGCCGTTTTCATGGAAATGGTCAACCATGAGTTGCATACTCTCTCTCCAGTCATCGTCATCCTCGTAGAT[A]AGAGCAACACTGTTCCAATCAAACTCATGGATGAAAGCTGTGATTCCCTTTGCCTCGGAGGAGGAATCATGTGTCGCTTGGATCAAGTGGCTGTATTTGC
Ta_scaffold_3	300847	T	C	TCGAACGCCGTTTTCATGGAAATGGTCAACCATGAGTTGCATACTCTCTCTCCAGTCATCGTCATCCTCGTAGATTAGAGCAACACTGTTCCAATCAAAC[C]CATGGATGAAAGCTGTGATTCCCTTTGCCTCGGAGGAGGAATCATGTGTCGCTTGGATCAAGTGGCTGTATTTGCTCAATGACGATGAAATCGGAGAGTT
Ta_scaffold_3	300851	G	T	ACGCCGTTTTCATGGAAATGGTCAACCATGAGTTGCATACTCTCTCTCCAGTCATCGTCATCCTCGTAGATTAGAGCAACACTGTTCCAATCAAACTCAT[T]GATGAAAGCTGTGATTCCCTTTGCCTCGGAGGAGGAATCATGTGTCGCTTGGATCAAGTGGCTGTATTTGCTCAATGACGATGAAATCGGAGAGTTAAGT
Ta_scaffold_3	300891	A	G	TCTCTCTCCAGTCATCGTCATCCTCGTAGATTAGAGCAACACTGTTCCAATCAAACTCATGGATGAAAGCTGTGATTCCCTTTGCCTCGGAGGAGGAATC[G]TGTGTCGCTTGGATCAAGTGGCTGTATTTGCTCAATGACGATGAAATCGGAGAGTTAAGTGAAATCACAGGAACACTGGCTTTCTCCCCAATCTCCGCCA
Ta_scaffold_3	300942	A	G	CAAACTCATGGATGAAAGCTGTGATTCCCTTTGCCTCGGAGGAGGAATCATGTGTCGCTTGGATCAAGTGGCTGTATTTGCTCAATGACGATGAAATCGG[G]GAGTTAAGTGAAATCACAGGAACACTGGCTTTCTCCCCAATCTCCGCCAAAAGCTTCGTTTCCAGCAACGAATTCCCGCCAATAATCGCTTCGACTCCTA
Ta_scaffold_3	302609	C	T	TCAAAACCAGCCAAGAAATCCTCCATACAAGCTCTATAAGTATCCATACCCGAAACCTTCTCAGCGATCTCCAAACCGATGCTCAGCCATTTTTTAGCGG[T]CTCGATCTGTCCTAGCCTCACGGGCAATGCTGCTCTGTTCCAAGCTGTCATTGCAAGCCATTTCCCTTCATCAGTTGGGTACTCCCCTTCCTTTAACCCA
Ta_scaffold_3	303434	C	G	AGTATCCATATAGCCGTAAAATTCTGATGCCAGCCTACAGAATTCACCACAGAGCTCATACTTCTTTGCATTCCCACATCTTGATCCAAGATTCCAGGAA[G]TCACTGCAAACCAGTTCTGCTCTCGCTTTCCAGTCTCTCCTGTTCCAAAGAAACACTCTGTCCCAAGCTTAGATGCCCTGCTCTGAGCTTGCAACATAAA
Ta_scaffold_3	303868	A	C	TGGCATAACTGTGATCCTTCTTTTGCAGGTAGATCTTGAACTGCAAGAATCAGAAGAAAAGAGAAGTTGCTTAGAAGGTTTTTGTCAAACAATCTCCAGA[C]ATCTTGACCATAAAAAATGGCCTGAACTCAATCGATGAGGAAAAACAAGATTCACCTTAAGAAAAGAGCAAGCAATATTTGGCTCAAGCTGCAGAGACAG
Ta_scaffold_3	303890	C	A	TTGCAGGTAGATCTTGAACTGCAAGAATCAGAAGAAAAGAGAAGTTGCTTAGAAGGTTTTTGTCAAACAATCTCCAGAAATCTTGACCATAAAAAATGGC[A]TGAACTCAATCGATGAGGAAAAACAAGATTCACCTTAAGAAAAGAGCAAGCAATATTTGGCTCAAGCTGCAGAGACAGAAATGTAGTTAGCAATTCGGAA
Ta_scaffold_3	303974	T	C	GACCATAAAAAATGGCCTGAACTCAATCGATGAGGAAAAACAAGATTCACCTTAAGAAAAGAGCAAGCAATATTTGGCTCAAGCTGCAGAGACAGAAATG[C]AGTTAGCAATTCGGAATTGAAGAATCCAACTAAGAGAACAGCAGGACATCAAAGTTTTCCTATATATGTACCTTTTCAGCTTCTTCTATGTATTCATGAG
Ta_scaffold_3	304039	T	A	AGCAATATTTGGCTCAAGCTGCAGAGACAGAAATGTAGTTAGCAATTCGGAATTGAAGAATCCAACTAAGAGAACAGCAGGACATCAAAGTTTTCCTATA[A]ATGTACCTTTTCAGCTTCTTCTATGTATTCATGAGCTCGATCTAGCTGAGAGAGCCCAAGGTAGCAAAGACACAAAACCCTGAAGCCTTTGGCCCTGAAA
Ta_scaffold_3	304106	A	G	AAGAGAACAGCAGGACATCAAAGTTTTCCTATATATGTACCTTTTCAGCTTCTTCTATGTATTCATGAGCTCGATCTAGCTGAGAGAGCCCAAGGTAGCA[G]AGACACAAAACCCTGAAGCCTTTGGCCCTGAAAACTCTATTTTCTATATCATGTGGAATATAGAGCATCGATTTCTCAAACATCTCTGCGCTTGTCTCAA
Ta_scaffold_3	304154	A	G	CTTCTTCTATGTATTCATGAGCTCGATCTAGCTGAGAGAGCCCAAGGTAGCAAAGACACAAAACCCTGAAGCCTTTGGCCCTGAAAACTCTATTTTCTAT[G]TCATGTGGAATATAGAGCATCGATTTCTCAAACATCTCTGCGCTTGTCTCAAAATCTTTAGCACGGAAATGATCTGAAGCACTGTAAACAGCAAGATATA
Ta_scaffold_3	304795	T	C	ACCTCAAAATATGCTTCCACAGCAGATACCCACACTGCCTCTGGAATGTCTTTGTTTCCCACCATACCTCTCAGCTCTTTCTCTGCCTCGCTATGCCTCC[C]AAGCCCTAACCAAGCCTTCATCGCCAGCACAGGTAATGAAGCGTGTTGATCTGCTCCATCACTGCCATTTCCTCCGCTGCATCCGTTCCTGAGAACTTTT
Ta_scaffold_3	304957	A	G	CTGCCATTTCCTCCGCTGCATCCGTTCCTGAGAACTTTTACGCATTTGATCACACTCTCGTACTCTCCCTTTTGCAAGTGCACTGCTGATATGAAACGTA[G]AGTTTTGGTTCTCATGCTCGTGAACTCCATGGTGTCTTCCCGAGTTTTTGCTGTACCCAGCCCCTTCTCACAGAGATCCAACGCCTCATTCATGAGCCTG
Ta_scaffold_3	305600	G	A	TAGAGGACTGGAGGGTAGCGGTATTGGAGAGATCAACACAGGCGTTCCACAGGCGAAAGCTGAGCTTCCATATGGTGAGCTTGAAGGAGTTACTGGGAAA[A]GGAGCGAGTTGACTCAGCCGAGTCAGGGATTGTCTAAGAGAAGTAGGGAGAGCTTGGGGTAGCGGATGATCTTTAGAAATGCATTCAGATTGTTGGATGA
Ta_scaffold_3	305935	C	T	CGGAGAGAGAATTAGGGATTAAGGAAAGAAGATATTTCAAAATTCAAAAGATCCAACGAAATGAAAAAAGTTTTCCGTATTTACCCTTCTAACGGACGGG[T]TTAGTAATTGCGTCTTCTTGGTGGAGTATTTTGTGGGACAAGAATGAGAAAATAATACAACACTGAAGATATATAATTAATAGAAAATTCTGAGTATTTT
Ta_scaffold_3	306016	T	A	TACCCTTCTAACGGACGGGCTTAGTAATTGCGTCTTCTTGGTGGAGTATTTTGTGGGACAAGAATGAGAAAATAATACAACACTGAAGATATATAATTAA[A]AGAAAATTCTGAGTATTTTTGTTTTTGTTTTGAGTAGGGTTGATCCTTAAAAATACTAAAATCATCCGTACAACAGCAAAGGAAAACGACTAGTAGGAGA
Ta_scaffold_3	306425	A	T	GCCATGATGGGACCGCTAAGGAATGGTCTGTTGTCATACACATACTGTGGATACCTCTCAGGGACGACTCTACCATATCCTATCTTGTTGTTGTTGTTGT[T]GTTGTTGTTGTTGTCGGTCACTCGGGGTTGTTGAGCACCACGTGGTCGCTTTGGCTGAGGCTTTGTGGGTTCTGTTGCTCTCTTTTTCTCTGCTTTGGCC
Ta_scaffold_3	306426	G	A	CCATGATGGGACCGCTAAGGAATGGTCTGTTGTCATACACATACTGTGGATACCTCTCAGGGACGACTCTACCATATCCTATCTTGTTGTTGTTGTTGTA[A]TTGTTGTTGTTGTCGGTCACTCGGGGTTGTTGAGCACCACGTGGTCGCTTTGGCTGAGGCTTTGTGGGTTCTGTTGCTCTCTTTTTCTCTGCTTTGGCCT
Ta_scaffold_3	307557	A	C	GAGTTACCATTGCAAGCATCCATGTCTAGAGTTTCCAGCAGTGGATTCCATCCTTGAGCAATAGTTTTTGCTCTATGCTTAACATTTTCTGAGAGAACAG[C]AGCAAGGGAGTTTGGGTCCAGAGTAGATAACAGTATGCTAAGGCATTCCATCAACATGATGCAGGTCCTGCGCATGCCCAAGAGGTTAGCGTCTTTCTTT
Ta_scaffold_3	307980	C	T	GGTGAGATCTGAACATCTTGCACAGTACCATCCGGATTATCATCGGTAATACCATCAGCAGCAAAGGCATTGGGTGAATCCCCTAGAGAAGAATTGTGTG[T]CCAACGTTCACCAACAGAGGTGGTACCGATGGGGACGTTGTTGTACTTATCCAAAGCAGTGTTTATAGCAAACATAGCCGAGTCTCTCTTCTTCTGAAGT
Ta_scaffold_3	308792	C	A	ACCATCAAGACACAGGGGAATAAGAATCAGTCAAAGACGAGTCCAGTGACATCTTCACTCGTAGCTTGGTGAACAAAACTGTACAAGTCATAATGGACGA[A]TGTGTAAGAAGAAGGGCAAAAGAAGAAGAAACCCAATTCAACCGATTCGTGAAAAATTCATATTCCTAGTGTTAGCCACAGAGACAACTCATCATCAAGA
Ta_scaffold_3	309609	C	T	AAGACGAACGAGAGTGGCTCGAGTTCAAGAATTAGGGAGTGTCCTACTTTAAAGTATATAAAGCTTTGTCACGTGAGTTTGTCTGAAGCTGCCGGAAACT[T]GACTTACTTGTAATTTACTCTTTACCCTTTTTTTTTTCCCCTCTTCCCATTAATGGTATCTTCACCCCTCTATGTTACTTTTTTTGTGTATAAAATTGTA
Ta_scaffold_3	312474	T	C	CGGCTACCTTTATGACCAGTTACATCCCGCAGATGAAGAATCCTCCAAGCCCATGGATTGGCCTTCAAGGCTGAAAATCGCTATTGGTGCGGCGAAAGGA[C]TGGCGTGGCTTCACCACAGCTGCAACCCGAGGATCATCCATCGCAACATAAGCTCGAAAAGCATATTGTTGACCGCAGAGTTCGAGCCCAAGATCTCGGA
Ta_scaffold_3	312611	A	T	TCCATCGCAACATAAGCTCGAAAAGCATATTGTTGACCGCAGAGTTCGAGCCCAAGATCTCGGACTTCGGTCTAGCTAGGCTGATGAACCCGATCGATAC[T]CATCTGAGCACGTTCGTCAATGGAGAGTTTGGGGATTTCGGTTATGTTGCTCCCGAGTATTCAAGAACCATGGTGGCAACTCCTAAAGGAGACGTCTACA
Ta_scaffold_3	312845	A	G	GCCAAAAAGCCACTGGTGTGACAAGAGGCTCTGAGGAAGCCGAGGAAGAAATCTTCAAGGGTAACCTTGTGGAGTGGATCACAAAGCTATCTAGTGAATC[G]AAACTGCAAGAAGCTATTGACAGGTCGTTAATTGGGAAAGGCGTGGAAGATGAGATCTTTAAAGTGCTCAAAGTAGCATGCAACTGTGTTCTTCCGGAAG
Ta_scaffold_3	312880	G	A	GAAGCCGAGGAAGAAATCTTCAAGGGTAACCTTGTGGAGTGGATCACAAAGCTATCTAGTGAATCAAAACTGCAAGAAGCTATTGACAGGTCGTTAATTG[A]GAAAGGCGTGGAAGATGAGATCTTTAAAGTGCTCAAAGTAGCATGCAACTGTGTTCTTCCGGAAGTAGCGAAGCAGAGACCTACCATGTTTGAAGTTTAC
Ta_scaffold_3	312887	C	A	AGGAAGAAATCTTCAAGGGTAACCTTGTGGAGTGGATCACAAAGCTATCTAGTGAATCAAAACTGCAAGAAGCTATTGACAGGTCGTTAATTGGGAAAGG[A]GTGGAAGATGAGATCTTTAAAGTGCTCAAAGTAGCATGCAACTGTGTTCTTCCGGAAGTAGCGAAGCAGAGACCTACCATGTTTGAAGTTTACCAGCTTC
Ta_scaffold_3	312914	C	G	TGGAGTGGATCACAAAGCTATCTAGTGAATCAAAACTGCAAGAAGCTATTGACAGGTCGTTAATTGGGAAAGGCGTGGAAGATGAGATCTTTAAAGTGCT[G]AAAGTAGCATGCAACTGTGTTCTTCCGGAAGTAGCGAAGCAGAGACCTACCATGTTTGAAGTTTACCAGCTTCTGAGGGCCATTGGAGAGAGCTACAACT
Ta_scaffold_3	313043	T	C	AAGTAGCGAAGCAGAGACCTACCATGTTTGAAGTTTACCAGCTTCTGAGGGCCATTGGAGAGAGCTACAACTTCACCACCGACGATGATATCTTAGTTCC[C]TCTGAATCAGGAGAAGCTGATTTCATTGAAGAGCTCATAGTTCGCTGAGTAAGAGGAAAGGCAAGACATCTGAAACGAAGCATCTTTTAGTCCTAGCAGT
Ta_scaffold_3	314117	A	G	AAAACTATAAAAAAATGATGGCCAAATGGATTTTTAGGTTTAACAATAACCAAACCATATCACTTTTTTCGGTTCAGTATAGTTTGGTTTTTTCGGTTAT[G]GTTTTTGTGCCCACCCCTACTCTCTAGTTACAGTCGTGATTCACTTGGGATACACCTTTTCAATTCATTACTTCCCCGTTATATTTTTACAAGTTCGTTA
Ta_scaffold_3	335450	A	G	CTAAATTCTATCGAGGAGAGACATTATTTTCCAAAATAATGTGGAGGATCTTTTAAAGTAAATGTATACAAAATATCGTAACTATCATATTTTCAAATCA[G]ATGTATACAAATACCGTTATTATCATAATGTATCTTGATCTGGTAAAGTAAACGTCTTCATGATTTGCCAGTTTACACGCCAAGCGTGGAGAAAACTCTT
Ta_scaffold_3	338191	T	C	TGTCTCATATGTAACCTGATTCGGGGGAAAATAAAGCAAACTGTCAAGAAAGCATTCACGATCGAGACTAGGTTCATATTTGCTATCGATTTTCTATCTC[C]AAAAGATCTCACAGACCGGACTATAAAATCCCTTTTTATTTCTGGAATGCCTGTAGATTAGTGTCACCGAGGTTTCAAGAGTTATTACCTCTCCTGCATA
Ta_scaffold_3	341736	A	T	ACCACCATAAAACGAAAAAGGTCTACAAAAATCAATAAATGATGCTAACATGCTCAATAACAGATTCAGGGGAAAGACTATTAACCCTATGAACAAAAAA[T]GAAAAAAAAGACTTACATATATCATGTCTTGGTTGTACCTATAGTTGAGGTTGTACAACACTGATGGCTCATTTAAGTAACTTAGTTGCATTAGATCGTC
Ta_scaffold_3	342637	A	C	GAAAAAAATGGACACAATCCACTCAAAAGAAGGCAATCTATTTTTGGTTTCCATCAAGCTTTTGAAGAAGAAACCCCACTCAAAAGATCTAACTAGTTTT[C]TTAACATAATGGCGGGGACCATACTCTAGGACATAGACCGAAGTGCTTTTTTTTCTTTCTCGATCTTCAGTGACTGTTTTTTCAAGTTCGTCACTCAGAA
Ta_scaffold_3	342965	G	T	GAAGATTATTAAAGAGACTCGCTTCAAATTAAACAAAGGAAAAATAAATTAAAAAAATCTAAGGATTCTCTGGTTGACATTTAACATCTTTCTTGTTGAG[T]ACAATAACTACAACCAAGAAACTTTCGACAATTAGATTGATCTGATTAACAAAAAAGTAACTTAGCTCAAATCTTGAGATACAAAGACACACTAGACACA
Ta_scaffold_3	343741	A	T	GAAAAATTACGGTTATTTTGTAATTTAAAAATAAAAAAATTATCCGACAATTTTTGAATGTCTTTGGTTTTTGCCACCAACTGAATTTTGAAAAGATAAA[T]TTTTCAGCACCTCACGTGATTTGAAATGACGGTAATGCCCTCTATTTGTATTTTTTTCTTGACCGATGTTTTCTTTCGTTTCAAATTTTACGATCATACA
Ta_scaffold_3	344215	T	C	GTGCAATAAATAAGAGATTAGAATCGGTCCACATGTTTTCATCACATTTTGAAAAAGAAACAAAAAAGACTGGTATGCGAAGTAGAAGTATTAATTTTCA[C]TTTTTATGATTAAGTCAACCATAAACTAATTAATAAGATGGCAATATTTTAATTTAGATTCATGTTAATAGAAAGATACAAACATCCTTCCGAAGGTCAC
Ta_scaffold_3	346111	T	C	ACTTTGTCCGAACCTATTTGGATGACTAATGTTTTAAACGCGGTATTATTAACATAATCACTAGCAAAGCTTATATGCCACAGATCTAGATTTGACTTTC[C]AAGCCAGTTTTACAAATACCGTTTTTTGTCGTAAATGAGGAACATATTGCATGTGATTAAGTGTGCCTTTTGAAATCACACTCCGTTGCTTCCCGCATTA
Ta_scaffold_3	347591	A	C	AGTTTCTTTACATTATCTAGGCATCCAAGGTTAGCGCATTACTCGGAGTGTGGCTTAGAAACTCAAAAGGTATTCAATAAGCAATGAAACATATAGTTAA[C]AGAAGAGAAAAGCAAGAGCAAGCGAAGATTTCAGTGATATAATCTACTAGTTTATGCCTATGGAACTTTTTGATCAAGCAGCCACACTTGAGCTCCACTA
Ta_scaffold_3	352470	C	G	ATCTCGTGTCTTTTTTTAGTTTGGTTTTTAAATTAAATTTTACGTTGGTTTTTTGTTTTGAAAAGTAGTACGAACGTTATGATGAATAATAAATTAACTA[G]TCACAAATAAACACTATTTAGGACAATTTTGATTTTATCGCTGCAAAATAAAGTATTAAATATTAAATAAACCCTCTTTTACTTTTTACTAGAACTACAA
Ta_scaffold_3	352499	T	A	AAATTAAATTTTACGTTGGTTTTTTGTTTTGAAAAGTAGTACGAACGTTATGATGAATAATAAATTAACTACTCACAAATAAACACTATTTAGGACAATT[A]TGATTTTATCGCTGCAAAATAAAGTATTAAATATTAAATAAACCCTCTTTTACTTTTTACTAGAACTACAATTTTGACTCGATTAATCTATTTTTTGATT
Ta_scaffold_3	361837	T	A	CAAAAGGGTATGTGTTATATATAAACCTAAAGGGGTTAATCCTTTTTGTATATGAAAGCCTAAATCTTCGTAGTTCTTGAGATTAATACGAAGGTAATAG[A]GTGTTGATCTACTTCTCTTTGAGCATGGAAAATGTGCGCAATTCATATTATTTCTTTGAGTAATTTTGATGTCCCAATGTCTGCCCGTCTCTGTCATGGC
Ta_scaffold_3	366936	G	T	TTTCAGATCATGCACTTTTGTTTATTTAGATCATCTCAGTCTAGATTTTAATGTTCTGATGTGCAACGTACGTATCATTTGTTAAAGGATCTGCTTTCAC[T]TGGATCCACGTTTAGTGATTTGCACTAGCTCAATACAAAAATGATATAAGTTTCTATGTTTGATGTTAACTGCTCAGAGCACACGGTCTTATGTCAAGAG
Ta_scaffold_3	371629	T	C	AAAATCAAGAAATCACATTATCCATCAAAAGCCAAAAATTTGCATTTCCTATCAAAACCGAGAAATCGTATTTATTTGTCAAAATTGAAAAGTTGCATTT[C]CCTTACATTTTTTCGTCAAAACTAAGTAGGGGTTATTGGTTCTTGTATTTTGATGAATTTAGAAATCTTCTTTGGATTTTATAAATTTATTATTTCAAAT
Ta_scaffold_3	372771	A	G	TTGACAAATAAAAATAAAGAATAACAAAAAAAATATTTTGGTTTTAATGGGTTTAAGTTAAAAATATTAAAAATTAATAGATGATGTGTATTAATAAAAT[G]TTTTGATTGATGTTTTTTTTTTGCTGAGGTATAAGCTTCAGAAAATTCTAAAAGGCTAAGATGTATTGGTTAGGTGTTATTGTTGTATTGATTATGTACT
Ta_scaffold_3	374251	G	A	GCTTGCTGGCATGGTATTTTTCACTGTTTACTCTAATTCGAGGCACATTCAAGTCAAAGTTCATTAGATTATCATCATCTGCATGTTAGAGATGCAGGAA[A]AAACAAATTGCAAAATAGCGAATGGTATAGTTTGTATTTGAAGATACGAATTTTTTGAATCTCTTTAGTTTGTGTTTCTGGAATCCAGAATGAAATGTAA
Ta_scaffold_3	374299	G	A	TCAAGTCAAAGTTCATTAGATTATCATCATCTGCATGTTAGAGATGCAGGAAGAAACAAATTGCAAAATAGCGAATGGTATAGTTTGTATTTGAAGATAC[A]AATTTTTTGAATCTCTTTAGTTTGTGTTTCTGGAATCCAGAATGAAATGTAATGATTTTCTGGCCATCTTAAATGTGGGAACCAATAAGACACATGTAAT
Ta_scaffold_3	374315	T	C	TAGATTATCATCATCTGCATGTTAGAGATGCAGGAAGAAACAAATTGCAAAATAGCGAATGGTATAGTTTGTATTTGAAGATACGAATTTTTTGAATCTC[C]TTAGTTTGTGTTTCTGGAATCCAGAATGAAATGTAATGATTTTCTGGCCATCTTAAATGTGGGAACCAATAAGACACATGTAATTTTACATTGTGGTTTA
Ta_scaffold_3	375691	C	A	TTCGTAGGGTTGCGTATTGAAACATGTTAAAAGATTAGATAGAGTTAGGTTGTTTTTTCTGTGCTCTTCGATTCTAAAAAGTTAAGTTGGCTTCTCTTGT[A]TGTGGGGATTCTGATTGGGCAATCTCGCTTTGTTTACCCTTCTTCAACATCTGAAGGCATCCTGGACAGAATCTAAGCCTATACTTGAGATGGATCCTCA
Ta_scaffold_3	375773	T	A	TAAGTTGGCTTCTCTTGTCTGTGGGGATTCTGATTGGGCAATCTCGCTTTGTTTACCCTTCTTCAACATCTGAAGGCATCCTGGACAGAATCTAAGCCTA[A]ACTTGAGATGGATCCTCAAAAACGCGTCTCAAATCCAGATTTAAATCATGCTGATAAAGAAAAGCTATTCCGAGACCACATGAAGACATTGTACCAGGTA
Ta_scaffold_3	375817	A	G	CGCTTTGTTTACCCTTCTTCAACATCTGAAGGCATCCTGGACAGAATCTAAGCCTATACTTGAGATGGATCCTCAAAAACGCGTCTCAAATCCAGATTTA[G]ATCATGCTGATAAAGAAAAGCTATTCCGAGACCACATGAAGACATTGTACCAGGTAACGGTCTATTTAATTGTGCGTCTCATCTTAATTATTGCTGTGTT
Ta_scaffold_3	375868	C	G	GCCTATACTTGAGATGGATCCTCAAAAACGCGTCTCAAATCCAGATTTAAATCATGCTGATAAAGAAAAGCTATTCCGAGACCACATGAAGACATTGTAC[G]AGGTAACGGTCTATTTAATTGTGCGTCTCATCTTAATTATTGCTGTGTTGCGCAGCCCTCTTCTGCTTGTTTTAAAGTGAGGATAATTCACGCATTCCAT
Ta_scaffold_3	375938	T	C	CTATTCCGAGACCACATGAAGACATTGTACCAGGTAACGGTCTATTTAATTGTGCGTCTCATCTTAATTATTGCTGTGTTGCGCAGCCCTCTTCTGCTTG[C]TTTAAAGTGAGGATAATTCACGCATTCCATGTTTGCTTGCTGGCATGGTATTTTTCATTGTTTACTCTAATTCGAGGCACATTCAAGTCAAAGTTCATTA
Ta_scaffold_3	376014	G	A	TGTTGCGCAGCCCTCTTCTGCTTGTTTTAAAGTGAGGATAATTCACGCATTCCATGTTTGCTTGCTGGCATGGTATTTTTCATTGTTTACTCTAATTCGA[A]GCACATTCAAGTCAAAGTTCATTAGATTATCATCATCTGCATGTTAGTGATGCAGGAAGAAACAAATTGCAAAATAGCGAATGATATAGTTTGTATTTGA
Ta_scaffold_3	376098	A	G	GTTTACTCTAATTCGAGGCACATTCAAGTCAAAGTTCATTAGATTATCATCATCTGCATGTTAGTGATGCAGGAAGAAACAAATTGCAAAATAGCGAATG[G]TATAGTTTGTATTTGAAGATACGAATTTTTTGAATCTCTTTAGTTTGTGTTTCTGGAATCCAGAATGAAATGTAATGATTTTCTGGCCATCTTAAATGTG
Ta_scaffold_3	376136	C	T	TTAGATTATCATCATCTGCATGTTAGTGATGCAGGAAGAAACAAATTGCAAAATAGCGAATGATATAGTTTGTATTTGAAGATACGAATTTTTTGAATCT[T]TTTAGTTTGTGTTTCTGGAATCCAGAATGAAATGTAATGATTTTCTGGCCATCTTAAATGTGGGAACCAATAAGACACATGTAATTTTACATTGTGATTT
Ta_scaffold_3	376151	C	T	CTGCATGTTAGTGATGCAGGAAGAAACAAATTGCAAAATAGCGAATGATATAGTTTGTATTTGAAGATACGAATTTTTTGAATCTCTTTAGTTTGTGTTT[T]TGGAATCCAGAATGAAATGTAATGATTTTCTGGCCATCTTAAATGTGGGAACCAATAAGACACATGTAATTTTACATTGTGATTTATGCATTTGGGTTCA
Ta_scaffold_3	376272	T	A	AATGATTTTCTGGCCATCTTAAATGTGGGAACCAATAAGACACATGTAATTTTACATTGTGATTTATGCATTTGGGTTCAGGATAAACTGAGGGAAGTGC[A]AGAGGTGGGAAGAGAACGGCAGAAAATTAGAAAGAAAGAGGCAGTGGCTTCTTATCAAGCTTTGCTAGTGGAAAAGATCAGAGACCCTGAGGTAAATTTC
Ta_scaffold_3	376818	T	C	TTTTTTGGTCGACTTTATCTGTCTATTTAATTGTTTATCTCATCTTAAAATTGCTGTGTTTCGCAGCGGAAACAAAGGAAGCCATCAAAAGGAAGAGAAA[C]ATAGAGATTACAAGACCTAAAGCTGCAGAATAATACATTGTTAACAAGATTGAAAAGCTCCATTCTATGCGAAGCTTCTCTGTTTACAAGTCTTGAAAGT
Ta_scaffold_3	377091	T	C	CTAATATTATGTAAAGTACGTTTTAGGAAGATGCACAAAAGTGGGCATGTTAGGATATGACATGTTCAGTCTACGTTTGTGGTTTAATCTCAATATCCCA[C]TGATGAATTTTCAAGAATATCAAATCTGGGGGGCATGTGACGTAGATAGCCAAATGTCTTATGAAGCATTTGTCTGAATGAAATTGAAAGAACAATTCCA
Ta_scaffold_3	379317	A	C	ATGCTCTTGGTTACGACAACAAGAACCGTAACTACAAAATCTTGAGGTTTGTGGATGATCACCTTACTTACGGCGAGAACCACGTTTTTGGGTACGAAAT[C]TACGATTTGAGCTCTGATTCATGGAGGGTTCTTGATATCACTCCGGACTGGGATATAGAGTTCTTTCAACGTGGTGTGTCTTTGAAGGGAAATACTTACT
Ta_scaffold_3	381380	A	C	TCTAAGATATTTCATTGCAACGGTTTATTGTTATGCGTTCCAAGGAACAACATTAGGCTCTTGGTTTGGAACCCGTATTTGGAGCAAATCAGGTGGATCG[C]ACCCATAAACTCTGGCTGCAGATCAAACATCTATGCTATCGGATACGACAACGAGAAGAACCACAAGATCTTGAGGTTTTTGGATCATTACAACACAACA
Ta_scaffold_3	383738	G	T	GAGAAGCGGGAAAGTGAGAGAGAAACTGAAATATGAAGAAAACCTGAATATGTGTAGTTAGGATTGAGAAATCCAGTGTACTCAGTCATTGACAACAATA[T]ATCTTGCTCTCCGTATTATAAACAACCCATTTATATTTTTAGGTGTACCAATCGAAACGGGAAAAACATTGATGTTTCGAAAGCGGCTCCTTAGTTCCAA
Ta_scaffold_3	384166	T	A	AAGAGATGCGCGAAAGTGGATGAAGCGAGAGAACCCGGAAAGTGAATAAAGCGAGAGAGAAACTGTGAGAAAGTTGAGAAAATGATGAAACGGAATCGGT[A]GGCAGAGAAGAGAAAAGAAAAGAAAGGAGCAAAGAGGAAGAAGTAACATAAGTCAAGCGGGAAACAAAAAAATCAGTTTTAACGAAATTAATCAAACTAA
Ta_scaffold_3	391669	G	C	TTTGCTCTGTTTTCCAAAAGTAGATTTCTTCTCCACGGTGATTTTTCTCTTTGAATTTACCCGAAATGAAATTTTCTCAGGAAACTTATTGATCTTTTTG[C]TTACGGTGTGTATATGAGTTATACAATATTTTAGAGGGATCTCTCACAAATGGATCACAAATTTGACTGTTGGTGGCCTTTAAAAGTCAGGCTAATCTTT
Ta_scaffold_3	391949	G	A	ATCGTTCAATCTCAATGATAAAAATCTTATTAAACATGTGAAAACACTGTCTACAACTTACTACACAAACAACCCAAAAAGAAAGGGATAAAGCTCTCTC[A]CATTATCTTCCCACAGATCAGAACAGAGGGATTTAAGTGGGGTTTCATCATCTTCCATCTTCATCTTCACTCGGTCATCATCGGCATCGCAGCAACGACT
Ta_scaffold_3	393614	A	T	GCGCATACTTCCTGATTAGGGCAACCCGCGCAAGAATCTGACTTTCCAGCAGTTTCCGATTGAGGACCTGGGCAATCTATCATCCACCAGAAACCAACAA[T]CATTAAGAAATTAGGTTAAACCCACAGATGAAGAACATCAAGCTGATGAAAAGCTGAAAAAAAGAGTTGGTTTTTCCTTACGTTCATTGGCGTTCTCTGG
Ta_scaffold_3	394754	A	T	GTTTATGAAGCATCCTTTTCCGTGGTGGATTATGCATTTTAACCCATAGTTCACTCCACTGCCAATTCAGATACCACTGTATGATACACTGTTATAATAT[T]TTTTTTTTATCGTTTGTTAACTAACTATGTGTTAATCCATGCAAATGTATTTCACATACAAAATGACATGATTAGTGCTAGTCTAAATATATAAAAAAAA
Ta_scaffold_3	396451	T	A	TCAATCTTAGTCACGAATTCACTTTCTTCGTCAATCAGGTAACAAATCAACTAAGCTCCACTTTAAATCAAACCTAATTTCCTCTGTTTTAATGATCTGA[A]TTAAACTTTGTCTCTCTGTTTCCTTGGGTTAGGATTTGATCTCAGAATACTCAGGGTTCTTGAAGAAGATGATCAAACAGAGCAACAAGAAGAAGAAGAA
Ta_scaffold_3	396799	T	C	GTTCCTTGAGATGACAGAGAAACTCTGTTCCTCGAATCTCCTGCTACAAACAGAGAAGTTCTTAGAAGGAATGTTCTACTGGTCATGGAACGACATCGTT[C]CGTGCCTAAAGAGCTGCGAACAAGTGTTCCTACACGCAGATTCGTATGGTCTTGTCGATAAGCTTGTTTTCGGTGTTTCAGCCAAAATCGCTCAGAATTC
Ta_scaffold_3	400878	A	T	TAGATTCTGTCCACGATGCCTTCAGATGTTGAAGAAGGTAAACAAAGCAAGATTGACCAATCAGAATCCCCACAGATAAGAGAAGCCAACTTAACTTTTT[T]GAATCGAAGAGCACAGAAAAAACAACCTAACTCTATCTAATCTTTTAACATGTTTCAATACGCAACCCTACGAAAAGCTTTAGCTCGCTGCATAATAGAA
Ta_scaffold_3	400883	C	G	TCTGTCCACGATGCCTTCAGATGTTGAAGAAGGTAAACAAAGCAAGATTGACCAATCAGAATCCCCACAGATAAGAGAAGCCAACTTAACTTTTTAGAAT[G]GAAGAGCACAGAAAAAACAACCTAACTCTATCTAATCTTTTAACATGTTTCAATACGCAACCCTACGAAAAGCTTTAGCTCGCTGCATAATAGAAGAAGT
Ta_scaffold_3	400892	C	A	GATGCCTTCAGATGTTGAAGAAGGTAAACAAAGCAAGATTGACCAATCAGAATCCCCACAGATAAGAGAAGCCAACTTAACTTTTTAGAATCGAAGAGCA[A]AGAAAAAACAACCTAACTCTATCTAATCTTTTAACATGTTTCAATACGCAACCCTACGAAAAGCTTTAGCTCGCTGCATAATAGAAGAAGTAGGCAAAGC
Ta_scaffold_3	400985	G	A	AAGAGCACAGAAAAAACAACCTAACTCTATCTAATCTTTTAACATGTTTCAATACGCAACCCTACGAAAAGCTTTAGCTCGCTGCATAATAGAAGAAGTA[A]GCAAAGCACAAATAGAAATTTACCTCGGGGTCTCTGATCTTTTCCACTAGCAATGCTTGATAAGAAGCGACTGCCTCTTTCCTTCTAATTTTTTGCCGTA
Ta_scaffold_3	401006	T	C	TAACTCTATCTAATCTTTTAACATGTTTCAATACGCAACCCTACGAAAAGCTTTAGCTCGCTGCATAATAGAAGAAGTAGGCAAAGCACAAATAGAAATT[C]ACCTCGGGGTCTCTGATCTTTTCCACTAGCAATGCTTGATAAGAAGCGACTGCCTCTTTCCTTCTAATTTTTTGCCGTACTCTTTCCACCTCTTGCACTT
Ta_scaffold_3	401012	G	A	TATCTAATCTTTTAACATGTTTCAATACGCAACCCTACGAAAAGCTTTAGCTCGCTGCATAATAGAAGAAGTAGGCAAAGCACAAATAGAAATTTACCTC[A]GGGTCTCTGATCTTTTCCACTAGCAATGCTTGATAAGAAGCGACTGCCTCTTTCCTTCTAATTTTTTGCCGTACTCTTTCCACCTCTTGCACTTCTCTTT
Ta_scaffold_3	402318	G	T	GGACGCTTCATCCAGCAACTGCTTGAAACCTTCAACAGCTGCTTTATGAGCTGCACGCTTTTCCCTACGTTCTTCCTCAGCACGTGTCTTTACGTACTGC[T]CAAATAAAGATCTTCTAACAGAATGACTTTGTATAGCCTGCAAGACAAAATAACTCTCCAAATCAATATACATCATCGAAAAAGCCCACAGTGCAATCTG
Ta_scaffold_3	406471	A	G	CGTTGAAAAAAGGAAGGATGTATTTTATTTAATTGTAGTTGACGGCAAAGGCCTTACATTTTAAGATAAATTGGTGAAATGGCCCGGTTTTTTTAATTAT[G]TGATTTGACCAATCCTTAAAAGGCTGAAAAATATATTTGATTGGAATCGCCTTTCAAACACGATTTTGTAAGAATTTTACAGATCAATAAAACTAGTGGA
Ta_scaffold_3	407505	A	G	TCAAGAACTAGAACAATCTGATCACTTAAGTTTTGCTCTAGGTCTTGATCGATGATTTTTGGATAGTTTGAGGAGTCGAGGACTTCCTGCATTTATAGCC[G]ATCAGGTCGGTCTTCAACCTGTTTGGAATAGGAAACTCTTGTCGGCAAAGAGTTTCCTTTTTCCCCGGATCATCAACAAATAAAAGATTTTCATTTATGT
Ta_scaffold_3	407548	C	T	CTTGATCGATGATTTTTGGATAGTTTGAGGAGTCGAGGACTTCCTGCATTTATAGCCAATCAGGTCGGTCTTCAACCTGTTTGGAATAGGAAACTCTTGT[T]GGCAAAGAGTTTCCTTTTTCCCCGGATCATCAACAAATAAAAGATTTTCATTTATGTTGCTGACCTAGAACTTGTTAGACGAACTGACTAGAATTCATAT
Ta_scaffold_3	407554	A	G	CGATGATTTTTGGATAGTTTGAGGAGTCGAGGACTTCCTGCATTTATAGCCAATCAGGTCGGTCTTCAACCTGTTTGGAATAGGAAACTCTTGTCGGCAA[G]GAGTTTCCTTTTTCCCCGGATCATCAACAAATAAAAGATTTTCATTTATGTTGCTGACCTAGAACTTGTTAGACGAACTGACTAGAATTCATATCGGGCT
Ta_scaffold_3	407776	C	T	CATCTCTAACATGCCGTACTTATGTACGATTAACTTTTGTCTTGTTACCTACTAACCTACACCATTTAATTTTCTCGATTAGTACTAATTTAATTGTGCA[T]CAATAAATAATTGAGTTTTTTTCTTTTATGAATTACATCAAACTACGCTACCTATCCCATAATCTAGCTATCAACAACAACGGAATTAGCCACAATAATA
Ta_scaffold_3	407862	T	C	AATTTAATTGTGCACCAATAAATAATTGAGTTTTTTTCTTTTATGAATTACATCAAACTACGCTACCTATCCCATAATCTAGCTATCAACAACAACGGAA[C]TAGCCACAATAATAAAACATTTCCATTTTACAAATGTATCATATATGACCACATATATATATACATATATATACGTGCAACTAAATTTATGAAAAGATAA
Ta_scaffold_3	408807	T	A	TAAGACAGATTAGGATAATATGGGTATTTAAACCGAAAAAGGGTAATGGGTATCAACATGTATGTAAGCATGCATGGCTTTAGTATCTTAGAATAAAAAA[A]TAAAACAAATTTAGCTTTTATGAAGTATTTTATATATTTTTTTAAATATATGTAAAATGATTTTTTTTTCCGCAGTACTAAACAAAAGTTCAATCATTAA
Ta_scaffold_3	411734	C	A	AGATTACGGGTAAACCTTAACCTATACCATTCCTTTCTTTTTTTTGGTTCAACATACCATTCTTCTTTTAAGATATCAAATACAATGCCTAAAGATTTTC[A]CAAAGTATGTGTTATTCGAAATGGTGACATCAACAAAACAGATGATGTATAACAAATATATCATATGGAATACATACGTATGAAAGAATGACAAATATAA
Ta_scaffold_3	411933	T	G	AATCGTTTAAGAAAAAAAAAAAGGAGATTAGTTGAATGTCGAAAAATATATATGTCCGTCCGTGTCTCAGGACGTATTGCGGACACGTCGCGTTCGGAAC[G]GCACGAGCCACCGCCCACCGGCCACGAGGGCCACTTGATGTTTTAGATTTGGGTCCGGGTTCTATAATATGGTAAACCGGTCAATCAAAGAGACTTAGTT
Ta_scaffold_3	412420	A	T	TTCGTCGCTGCCGTGAGACATTTTACTGTTTGTGTGTTGTTGTTCTATCAATCTTTGTTAGTGGCGGAGGATGCGTCAATTAGATTCCCCTGCGTGGAGC[T]TTCGGTGAAAGACGATTGATAAATGATTCCACAGTCTTCTTCTTATTCTAGTTTCGATTTCCTGTCTCACGCCACTGTATCACGTCGCCTGCTCTGTCCT
Ta_scaffold_3	416517	T	C	TGGTTGCATATAATAGCTGAATTCACTCAAATAGATAAATGGAATCTCTGCGTGTAGTTGAGAACCAGTCTTGCAATCTTTTCTAGAATCACTCTACCGT[C]AGAGAAAGCTATGTATGTAAGTTTAAAATGATAAACAAAGGTTTCCGTAATCGAGACGATATTGACAACCTGGCATACAGTTTACAGTAGAAACTTAAAA
Ta_scaffold_3	417324	G	T	TGTGCTTTTCTGGAGGAGGAGCAAGAGTCTAAAGTAAGCAAGGTACATTTTTATCTTCTTTCTGGTTTTCCTTTTTTGGCTGGTTTATTGTCTTTTCAAC[T]TTGTCTTGCTAGATCATATCTTAGGAGAATCTTACAGCTCTTCATGGCTCTGAAATAGCTAATCTCTATTAAGTACTCTTTTATTTCCAATATTGTAATC
Ta_scaffold_3	417554	C	T	GTTTCCTATTCAAGATATTTATGTAACGAATGGAAGAAACGTGTACACTACACTATATAGCTATGAATATGATTGCTTCTTCTTCTGTTTTTGGCGTTTG[T]GTATAACATTTGCAATATTGTTAAAATGTATTATGTATATGCAAGCACATACTGTGAAACGCCTGCATCGCCTTTCTCTTTAGACTCTATTAGCAGGTTT
Ta_scaffold_3	417639	C	A	TGTTTTTGGCGTTTGCGTATAACATTTGCAATATTGTTAAAATGTATTATGTATATGCAAGCACATACTGTGAAACGCCTGCATCGCCTTTCTCTTTAGA[A]TCTATTAGCAGGTTTGTTGCTGCGACGCATGCTGGGAATTAAACTGGTCCATGGTTATTTTTCAGGGCTAAAAGCCTAAAACCATGACAGAGGCGCAAGA
Ta_scaffold_3	424345	T	C	ATAGGAGAAATGCTTCGGTCACACATGTGGAATATTGCACTACACTAGAGAGGCTTGGGTTGGGAAGACTATCAACCGAGGTCTCCAAGACAAGAGCTTC[C]GCAATGGGACTCAGAGTGACAAAAGATGTCAAGGATTATCCAGATGGCACGCCGGTTCAAGTTTCTGTCGATGTCATAAGGAAGAAGAGGAAGCTGAGAC
Ta_scaffold_3	425465	C	T	GCATTACATTCCTTGTAATGTGTATATATTTAAACATCTTTATGAGACTTTGAACATACTGTATATTGAAAAAGAGATTCTAAGACTTGAGAGGTTTCTA[T]TTCTTCTTCATTTTAAGCTCAAGTAATCTTGACCATCTCATATGAACAGAAGCTGTATTTGTCTCACCAACATCTGCAAAAGCAATTCATAAACCAAAAA
Ta_scaffold_3	425543	A	C	TCTAAGACTTGAGAGGTTTCTACTTCTTCTTCATTTTAAGCTCAAGTAATCTTGACCATCTCATATGAACAGAAGCTGTATTTGTCTCACCAACATCTGC[C]AAAGCAATTCATAAACCAAAAACTCTTTAATCCTCATGAACAATTAACAAACATGTCATCTGAATATAGAGAAACAAAACCAACAGAATGTTACTTACAA
Ta_scaffold_3	427921	A	T	CCGTCTCTAACGTTTTACAGGCCTAAAAAAAATTGATGTAAATATAGTTTTGATATTTATATTTTAAACTATTTTATTGTTTAAATTGTACTTTTATGTA[T]GATAAAAAAACATAAATCTAGATCAATGTATTATTAATTAATATGTGTTAACTTGTTTGATAGGATTTGCGGTTGTAGCTAAGTAGTCTAATGTAGTATC
Ta_scaffold_3	432482	A	C	GCACTTTCTTGTCCTCCTCGAGCAAGAAAGTTGCAAGAAACGAAATCTGAAGATCAGGGCTCAAATCCAACTTCTTGCTGCAGCAACACAGAGAGTTTCT[C]TTCTCTGACAACCGAAAAGCTCGCAACTTCCATACGAGCATAACACTGAGAGGGAAGAGGCACACGCGCAAACTTTTCAGCAGAGAAATCAAACCTGAGC
Ta_scaffold_3	442284	C	T	TTTGCAAATAAACTAAACTCAAATTTTGCCGTTTACACGTAGAACTCTGCTCTATATAATTTTCATTCTGAGCGACTATAAAGATGAAAAAACTCAAATC[T]TTGCCCAGTAACAGTTGATTGCGTTTGTAGACAAAATCCAAGTTTTACTAAATAAGAAAACACTGAATCGTTTTTTCCATGGTCGACCACAAAGTCTTAC
Ta_scaffold_3	442514	C	A	AACCCCAAAACCCAAATCGCTTCTCAAGTCATTAAGCATTTACCACAAAGTGAGCGCAAGTGTTTCAAAAGAAGCCACAGAAACTCCAAAAGCATAAGAT[A]GGTGCAATAATCTGATACAAGCCCTGAACAATACTTTATCATTCAGACACTTCCCACTGCAAACACAGACACCATCACGCAAAAACTCTCAGGCAGATAA
Ta_scaffold_3	453855	A	G	TTTTCATGGATTCTAAACTGTGTGTCGTTTTTTGGTTTCAGGCTGTGTCACTTAGAGAGATCGAAGACATTGCATCTTTGGAGAAGAAGGTGGGCCGTTT[G]CTGACGAAGAAGGAGAAGAATAGGATTGGTATCAGTAAACTGAGGCTGTTTCTGGAAGAACTACTGTGGAAAAGGTAGAACTGCTTTTTGTTCTCTGTTT
Ta_scaffold_3	466677	G	A	CTCAAAAATTGGCTGGCTAATTCCTAACGCTACCTTAAAAAAAAAATAGAAAATGCAAAAACATTTTTCGAAAAGAAAAAGAGAAAAATTGTGAGTGGAA[A]ACAACTCATGAATTGGTAAAACGACAAAGCGATACACGTCAAACGACACCAAGCTGGCTTTGCTGTCTCAGCTCTTTCCTTAGCTTATGAGAAAACAGCC
Ta_scaffold_3	467160	C	G	TCGTAGTCGGCGTGGAAGCCGCCGTGTTGGTCCCGCCGGTGACATCGATGACGAAACTCCCGCCATTTTTCAAACTGATCGACGACGATGCGGAAACAGC[G]GTGGCGATTCCGTCTTGGAAGAGCTCGAAACGGTAACCGAGTGTTTCGGAGTATCCGGCATCACGCCATGCCTCTAACCGTCCCCACGGCTTCCAGGTGC
Ta_scaffold_3	470623	C	T	TGATGGAGAAAGAAAAAATGGTTTTGCATGATCACTACAGCTTTCTAACAAAACTAAATGCGAATCAACATGAATCATGGATTATATATGCAGTGGTACA[T]AACATTAATAAGATTCTCAATAAATAACTAAATATTTGAACACATAAACCTTCAAGAAAAAGAACTATAAAAATTCTATGGAAAACAGAAAATAATATCA
Ta_scaffold_3	472259	C	T	TCATGCAAGTTTCCTAGTGTTCAAACACTTTTAAACTAAAAATTATCCCTAAGCTAATACTTCCACTGTTGACAAAGAAAGTATTATACATTATACTTTA[T]TTTACAACAGAACCATCATATTATAATTAATTTATATATTGCAAATTTGTCAATGCCAACAAATTATCTTGTTCATTATAGAAGTTGAAAAAAAGGAGAA
Ta_scaffold_3	473098	T	A	ACCAATTGTCAGGCCTTTTGTTATCTTTTCTCTTTTGCTTCAACTCTTCACCTCTCTTTTTCTCTGCTTCCAATTCAGCGGTCACCTGTAATTTTTTTTT[A]AAAAATAGTATTTTATGTATCTTTTGATTTAATAATCACACTCACAAAACAAAATTTCAAAAAAGAAAAGTACTGACAAAATAAATAGCCATTATAAGAC
Ta_scaffold_3	474199	T	C	AAAACGCGTATAATTTTTTCGGATATGTTTTATATACTTATTTTCTATAAAAACAAATTTATATTCAAAGATAATTATGACTGAATACAGAGTTCACTTT[C]AAACATGACTCCCAAATGAATAAGAAGTCAATCATCTTCAAAAGGGAAATAAACTCTCAAATCACGAATAAATCTCATCAGATATAAAACCGGTCAAATA
Ta_scaffold_3	474244	G	A	TATAAAAACAAATTTATATTCAAAGATAATTATGACTGAATACAGAGTTCACTTTTAAACATGACTCCCAAATGAATAAGAAGTCAATCATCTTCAAAAG[A]GAAATAAACTCTCAAATCACGAATAAATCTCATCAGATATAAAACCGGTCAAATATTGAATTTGTATAGAAACAAAGCGCATAAAAAAAGACAATATCAC
Ta_scaffold_3	474551	T	C	ACATAAACTATGGACCTCAACCCAAAAACTTCTTGGATTTCAAAAATATAAAATAAAGCATGTGAAAAAGAAACAAAGCTCAAAATTAGAACTGTTGGGC[C]TAGTTTTACCACGACCAATGACACCACGACACATGGACACCGAACCACTCTAAACACTGACACAACATGACTAGCTCAGCCAGCTACTCCATAGCGCACT
Ta_scaffold_3	474782	G	A	CATGCATGCACCACCAACCCACCTGCTCTTCTAACACGTTGAACGGATGGGACAAGATGGGGGAGGCCTATATAAAAGAAGAGCCACCCTTAACAAGAAA[A]GGAGAGGCAGAGAGGAAGAGGAGGGATCCGACCAAAGAGAAAGATGTAGAGATCAAAAGAGATACCTCTTAAGAGCCGAGTAAAAAAAAAAGGAAGAGCC
Ta_scaffold_3	476105	T	C	ATATAGAACCTTCTTTATCCAATTATTCAATTTGATAACATAAAAATATTAGTTTATTTAATTGAAGTTCGAGAAATAAACCTCATAAATAGAAAAATTA[C]GTAAGTTGTTTTTTTACTTTGCATGTTTTGCCATTTTAATTTTAACTAGTAATTTTTAATGTTTAATTCTAGTAATTGTTTCTCAATATATTGTTCTCAT
Ta_scaffold_3	476506	A	G	AACGTTGCATGCGAAAGAAAGAGGATAACATTTTAGTGCAATCCATCGAGATCTTATTGTAATATAAAATTAATTTATTTGATTTTGTATCCTTACCCTA[G]TCCATGAAAATATATCGAATGGTGTCCGTGAATATCTTCCATGGCCGTGCAACAAGGAATACAGAGATTTGGGTGACAAATTATAGATAATATATTAGTA
Ta_scaffold_3	476704	T	G	GTAATAATGTGGAAGGAGAGGGTTTTTGGTATTTCATAATTTTCTTGTTATGTTAAAATGTGTTTCCAGTTTCATCTTCGCTAGTATGAAAAATGAAATA[G]ATGTTCTCAAAAACCAGTATAGCCTGTACTCTTTTAAAGTTTAAACACCTGATTTGACAAAGGCAAGTCGAATCAATACAACAATAATATTCAAGTCTCT
Ta_scaffold_3	476766	G	A	TTTCCAGTTTCATCTTCGCTAGTATGAAAAATGAAATATATGTTCTCAAAAACCAGTATAGCCTGTACTCTTTTAAAGTTTAAACACCTGATTTGACAAA[A]GCAAGTCGAATCAATACAACAATAATATTCAAGTCTCTTCATAGGTTGACACATCAGATTTTATAATCTTTGAGAAACTGACACCTCAACTATTTTATAA
Ta_scaffold_3	476786	C	T	AGTATGAAAAATGAAATATATGTTCTCAAAAACCAGTATAGCCTGTACTCTTTTAAAGTTTAAACACCTGATTTGACAAAGGCAAGTCGAATCAATACAA[T]AATAATATTCAAGTCTCTTCATAGGTTGACACATCAGATTTTATAATCTTTGAGAAACTGACACCTCAACTATTTTATAAGCCAATCAAATCAAAACATT
Ta_scaffold_3	476928	T	C	TATAATCTTTGAGAAACTGACACCTCAACTATTTTATAAGCCAATCAAATCAAAACATTAATACAATTCATCTACTTATTTTAATTTTTAAATTTAAACC[C]ATTAAAAAATAAATACTTTTTTTGTCAATAATTTGTTTTATTTTTTAACAAATCAAAGCCCAAACAATAAATAAAAGCAAATAAAAAAATCTTTGTCATA
Ta_scaffold_3	477486	T	C	AGCAAATGAGGAGAAGCTCAAACTACCATAACTTGGAGATTCGTATTTCCAGTGGTTACTCATAACAAATTTTCATGGGTTTAGCGGCAATAGGGAATTC[C]TTAGTTTCAGTAGGAAAATGTGATTTTCAGTTTTGCTAGGAAAGCATAATTTCTTGGTTATGGAGGAAAAAATGAATTTTTGGGTTTGGCGGAAAAATAT
Ta_scaffold_3	477530	G	A	ATTTCCAGTGGTTACTCATAACAAATTTTCATGGGTTTAGCGGCAATAGGGAATTCTTTAGTTTCAGTAGGAAAATGTGATTTTCAGTTTTGCTAGGAAA[A]CATAATTTCTTGGTTATGGAGGAAAAAATGAATTTTTGGGTTTGGCGGAAAAATATGAATTTTTGGTTTTGGTGAGAAAACAAAAAAATTGATTTTGACA
Ta_scaffold_3	477785	G	T	AATTGACAAAAAATATAATGTCTTGGTTTTGATAAAAATACAAATTTTCGGCTTTTGATGGATATTGTGATTTCTTGGTTTTTAGTTTGATGATTTTTTT[T]TGTGGGAATTGACGATTTCTCGGTCTTCATGGGAAAATGAATTTTTTGGTCTTGGTGAAAAACTTGGTTTCTCTGTTTTGACGGGAAAACATAAGTTCTC
Ta_scaffold_3	477890	A	G	GGAATTGACGATTTCTCGGTCTTCATGGGAAAATGAATTTTTTGGTCTTGGTGAAAAACTTGGTTTCTCTGTTTTGACGGGAAAACATAAGTTCTCGCAG[G]AAAATGTGATTTTTTGGTTTTTGCGAAAAAATACAATTTCTCTGTTTTAGTGTGAAAATAAAATTTTAGGTTTGATGAGAAAATGAATGTTTTTGGTTTT
Ta_scaffold_3	477916	A	G	GGGAAAATGAATTTTTTGGTCTTGGTGAAAAACTTGGTTTCTCTGTTTTGACGGGAAAACATAAGTTCTCGCAGAAAAATGTGATTTTTTGGTTTTTGCG[G]AAAAATACAATTTCTCTGTTTTAGTGTGAAAATAAAATTTTAGGTTTGATGAGAAAATGAATGTTTTTGGTTTTGGCGGGAATAGGTGAAATGAAATTTT
Ta_scaffold_3	478159	G	A	AAATAGCAATTTGCTTTATATAATTTCAAAGGAGGATCAATTGGCAATTTAGTTGAGATAACAAATTACATTTACCATTAGCATAAATGTACTTAAAAAT[A]TATTGTTTTATTCTTACATATATATCTATAGATAGTTAGCTAAACAAATTTGATAGTAGATTATAATTTTGAAAAATAAAAAATATTTTAAGGATATATA
Ta_scaffold_3	484006	A	G	GCTTAAGAGATACATCTGATCATAAATCTTAACTGCGTACTTTTGGATTTTTTTTTGCTGGGATTTAGTTCTTAGCTCAAATGAAAAGAGCAGCAGAGGA[G]GAAAAGGTAGGCAGACAGAAAAAACGATATGAGGATTTTAGAAGGATGTTAGAGGTTAGTTGCAGATCTACTGCTGCATGATATTTCTGCCTTTCTTTTA
Ta_scaffold_3	485281	C	G	TTGTTTGTTTTATTGGGCATTACCATTTTATCTGTCATTCATGACAACAGGAAGAACTAAAAAAGGCAGAGAGAAAGCATCGTGACGAGTTCCGTGGGCT[G]ATAGATGAACATATTGCGACAGGGGAGCTTACTGTCAAAACTAGTTGGCGTGATTATTTAATGAAGGTTAAAATTAAATGTTATGTCACCCAGAATAATT
Ta_scaffold_3	487964	G	T	AGCTTGAAGATGGAGAATGTGGTAGGTATTGAGAATGTTAATATCTCAATCCGATGTTTGGAGATGTTTAGGCTTTTCCAACTTCCTTGGATTGAGTTTT[T]TTTTTTTTTTTTTTAAATCATTTTTATCATAAAATAGTTTGTTTCAGCCATCATCATGTCTCTAGCTCCAGCTTTAACGTAATGAGAAATGGATTATATA
Ta_scaffold_3	488008	T	C	CTCAATCCGATGTTTGGAGATGTTTAGGCTTTTCCAACTTCCTTGGATTGAGTTTTGTTTTTTTTTTTTTTAAATCATTTTTATCATAAAATAGTTTGTT[C]CAGCCATCATCATGTCTCTAGCTCCAGCTTTAACGTAATGAGAAATGGATTATATAACTTTTTACCTTGTTAAAAAAATATGTTTTGTTACCATTTGTGT
Ta_scaffold_3	488432	T	C	AATTTGGAAACTAAAAATTTAAAAGTTCGTTAACCATAGCAAAAGTATAACTAAAATGAGAAAAAGCTCACCATTAAAGCTCATGCATTTTAAAAAGATG[C]CACATGTAGTCCTCCAAAATAGTTAAATTGTTCTTTTATTATTAGTGTTTAATTCCGGAGATTTTGCAGAGATATTTTTTTTTTGTAAGTACATTCCAAA
Ta_scaffold_3	488477	G	C	TATAACTAAAATGAGAAAAAGCTCACCATTAAAGCTCATGCATTTTAAAAAGATGTCACATGTAGTCCTCCAAAATAGTTAAATTGTTCTTTTATTATTA[C]TGTTTAATTCCGGAGATTTTGCAGAGATATTTTTTTTTTGTAAGTACATTCCAAATGTTTGGTATATCTAAAGAGATATTATCAGAGAACACTTTTAGTA
Ta_scaffold_3	488579	A	C	GTTTAATTCCGGAGATTTTGCAGAGATATTTTTTTTTTGTAAGTACATTCCAAATGTTTGGTATATCTAAAGAGATATTATCAGAGAACACTTTTAGTAA[C]AAATTTTAAATAAAGAGCAATTATCAGACATTATTTTCTTGATTTTGGCATAAAATAAAGAAGATTTCTTAATTTTGCTATAGAATATAGTCAATTTATT
Ta_scaffold_3	488826	A	G	GTTTTAATCTTAGAATGGTTGCATATCCAGAAAATCAATACATGATTTCTGAATAAATGCATTTAATCTCAAATTAATTATTTTGTGAGATAAATGCATG[G]TATTCTCAAATGGTTTTATTATATACCATTTTGTTATATAATTATTTTGTTATATGTTTTTGTATAGAGTGACATATTCTTGTTTAATAATAATATATCA
Ta_scaffold_3	489140	A	T	AAAAACAAATTCTTTATGGACAGAATATTTTTAATAAATGCATTTAAGTGATATGATTCTCAAAATATTTTTAATACACATACCATAAATATGTAAATAC[T]ACATACTGTATGTTCGTTTACAAATCTTTATATAATATCTGTCTTTATGCAGTTAAAATACATCACAATTTCACGTTTATCATAACAAACAATAAAGACA
Ta_scaffold_3	490860	G	A	AAAGACAAAATCTCAAAACACATCATACCATATCCCTAGATCCTGACTAGTGTTAATCATCTTTTTTTTCGAACATACAGTACACTGGATTCAAATGATC[A]AACTACATTTTGAATCTTTAATATCCCAATAAGAGATTAAAAAACACAACGTTTATCTATTGACAAGAAATGTACTTCTTTGTTAATTAATCACAAATGT
Ta_scaffold_3	491907	G	T	AAGTCGCTGATCGTCCTGGCAAACGAACTCTTGTCTGAATTTTTTTTATATACTTTCCTCTTTTTTTCTCAGAATTTGCATACGTTTCTATGATTTTTTG[T]TCTTCGTTCTGATATTGTGGGTGTTGAATTCAGGAGATCGAGATTGTGTGGTAAAATATTAAAATGTATAGTTTCTTGAAAAATAATAATAAGAAAAAAA
Ta_scaffold_3	495256	A	T	TATGAGCACTCATAAGAAGATCATTGGTTCGAAGATAGCTTTCATCTCTGTTAGCATCCAATGCAAATTCGGGAGGAAGCCTGGCAGGTTATGGTAAAAA[T]GGAAGGTGTTAAACTTAAAAACAGAACCATCAAAGGTGGTATATGTTCAAAGAAGTCTTGGTACTTGCCTGTCATCCTCGTCTCCTTCAGGAAGATCAAC
Ta_scaffold_3	495327	G	T	GGAGGAAGCCTGGCAGGTTATGGTAAAAAAGGAAGGTGTTAAACTTAAAAACAGAACCATCAAAGGTGGTATATGTTCAAAGAAGTCTTGGTACTTGCCT[T]TCATCCTCGTCTCCTTCAGGAAGATCAACCTCGACGGTGTCACTCTCATCCATAGAGGAAGCTGACGAATTCTCAAGTTTCTGAGCTAATTTATCTGTAA
Ta_scaffold_3	498148	G	C	ATGGTAAGGTGTCTTTCTATACTCTCTCTATCGATGAAGTTCATTCCTTGGTTTGCTGATTGTGATCAGGGAATGGGAGAACCGTTAAATAACTACAATG[C]TGTTGTTGAAGCTGTCCGCGTCATGTTAAAACAGCCTTTTCAGCTTTCACCCAAAAGAATCACCATATCAACTGTAAGTACAGAGAAACCCACCTTGAAA
Ta_scaffold_3	501165	A	C	CTGATGTTTGCAGCAACGATCATCAAATGCTTGCGCTTGAAGCCGCAAAGCAGGGGATCGTGCTGCTTGAAAACAGAGGAGACCTTCCGTTATCAAAAAC[C]GCGGTCAAGAAACTAGCGGTTATAGGGCCAAACGCTAACGCTACAAAGGCAATGATCAGTAACTACGCGGGTTTGCCATGTAAGTACACAAGCCCTTTAC
Ta_scaffold_3	501870	T	A	TTTGCGGATAAGGTTGCGATGGCTGACATGAACATGAGACCTAACTCGACTTCTGGTTTCCCTGGAAGGTCTTACAGATTCTACACAGGGAAACCGATTT[A]CAAATTCGGACATGGACTCAGTTACTCTTCTTTCTCTGCTTTCGTTCTCTCAGCTCCATCATTCGTACATATCAAAACCAATCCAATCCTGAAACTTAAC
Ta_scaffold_3	504096	A	G	TCATGATCATGATATGAAGTTACATGTTTCAAGAGCTCGAAGTTCTTCTTCTGTAAGTTTTATAGATATGACTTTTTCGCAAGAACATCTCTGCGACATT[G]TCTGACATTTGGTTTCTTCTATCTTTTATTCAGGCTCCGCCTTCTCCTTCTGTGCGAAGCTGTGGAGTGATAGAGGAGAAGTCAAGTAGTATATGTAGAA
Ta_scaffold_3	504700	A	C	GAGACACAAGTAAACATATACCTTATTTCTCAAGCAATTTTCTCACTCGAATGATACATATATATAGGTCATACTCGGAGCTTTCAGAGAGGAGAAACCA[C]GATCATAATAATCAACAGCCACAAATTGGAGAGTTCTTGAGTTTCCAAGATGAGCTAAGAAAGAGCAGGCTCATCATTCAATCATTATCAACTGAAAAAA
Ta_scaffold_3	507384	T	G	TTTATAAATATGTTGATTTGGATCAATCAGATTGAATTTACTCTTTTTGTTGGACATAATTTGTTAAATTAATTTTTAATATTTTAATTATATTTAATAA[G]TTTTGGTTTGATTTAAAAGCTGATATGAACTAATTAAATCAACCATCCTAATCATACTTAATATTTTTTTATTTAATGAATATGCTGATGTAGACCAATC
Ta_scaffold_3	508465	G	A	CGAACCAAAGATCATCGTAGGGTGGTCTTCGATGAGTTAGAAAGAGACGTCACATTCACATGGGCTTACAAAGAAGTAGGAGGAAGTATTACTTTCGACC[A]TAGAACCCACTACAATTGGAAATTACATCCAACTTTGGCGGTAGTTTACTACTGAGTTGTAGGAAGAGAACCAGCTTTAAACCTAAACCTAACACCTTCT
Ta_scaffold_3	508508	A	G	GAGACGTCACATTCACATGGGCTTACAAAGAAGTAGGAGGAAGTATTACTTTCGACCGTAGAACCCACTACAATTGGAAATTACATCCAACTTTGGCGGT[G]GTTTACTACTGAGTTGTAGGAAGAGAACCAGCTTTAAACCTAAACCTAACACCTTCTCGAGGACATCTTTCGGTTTCTTCTACCACCACCAATGAAAATC
Ta_scaffold_3	508521	G	T	CACATGGGCTTACAAAGAAGTAGGAGGAAGTATTACTTTCGACCGTAGAACCCACTACAATTGGAAATTACATCCAACTTTGGCGGTAGTTTACTACTGA[T]TTGTAGGAAGAGAACCAGCTTTAAACCTAAACCTAACACCTTCTCGAGGACATCTTTCGGTTTCTTCTACCACCACCAATGAAAATCACGCCGATAATGA
Ta_scaffold_3	508620	G	A	AGTTGTAGGAAGAGAACCAGCTTTAAACCTAAACCTAACACCTTCTCGAGGACATCTTTCGGTTTCTTCTACCACCACCAATGAAAATCACGCCGATAAT[A]AAAATCCAGATCGATGACTTTCTTTCACCAAGAAAAAAAGGTGGAAAAAGACTCTAATTCAAATCAAGTCAACACTATTTAGTATCAATTTTTTGGTTAA
Ta_scaffold_3	508752	T	A	GAAAAAAAGGTGGAAAAAGACTCTAATTCAAATCAAGTCAACACTATTTAGTATCAATTTTTTGGTTAACAGATTTGAATTCAAACAGACCAACAAAATT[A]TTTTTGATTTTTTTTTTTTGTATGAAATAAGATGTACCATCAAATAAAAAACCTTTGCTTATTTGTTTTTTAGATTGGGTAATCATTCAATTTTTTTTCA
Ta_scaffold_3	508771	T	G	ACTCTAATTCAAATCAAGTCAACACTATTTAGTATCAATTTTTTGGTTAACAGATTTGAATTCAAACAGACCAACAAAATTTTTTTTGATTTTTTTTTTT[G]GTATGAAATAAGATGTACCATCAAATAAAAAACCTTTGCTTATTTGTTTTTTAGATTGGGTAATCATTCAATTTTTTTTCATTTGAAAAGCCCCTAATTT
Ta_scaffold_3	508811	T	A	TTTTGGTTAACAGATTTGAATTCAAACAGACCAACAAAATTTTTTTTGATTTTTTTTTTTTGTATGAAATAAGATGTACCATCAAATAAAAAACCTTTGC[A]TATTTGTTTTTTAGATTGGGTAATCATTCAATTTTTTTTCATTTGAAAAGCCCCTAATTTAAATCAAATTAACACTGTTGAATACCAACCTTTTGGTTAA
Ta_scaffold_3	508969	A	G	TTTAAATCAAATTAACACTGTTGAATACCAACCTTTTGGTTAACAGATTTGAATTAAAACAGACCAACAAAATTAATACTTCGACACTTTACATGTACTA[G]GTATTTACCCACGCTATATTGCGGGAGATTTTGTATATATTGTATTATGATAAAATTATTTTTATAATATAAATAAGTATTATATTTATTTTTAATTAGC
Ta_scaffold_3	509301	A	G	ACAATACATTTTTAAGTACCTTCATACTAATGGCAAATGTAAAATATTTTCTCTACTAAATTGCCACTTGATCCTCTTTTGAAATTATATAAAGCAAATT[G]CTATTTAAAAAATATTAATTAATATGATTATTTTGAATTATAAAATTTATTTATTTATCAAATATTTATTATAAACATATGTTTCTAAAACTACCAAACT
Ta_scaffold_3	510825	A	G	GTGTCTATCAAGCAAACACATAATTAAAATTTTTATTTTTTTTTGCTGTTATTTATTATTTGAGTTTTGGTTTGGCAAAAATATAAAACAAATATTTAAT[G]TTTTTATTTGTTGTTATTTATTATTAGGATTTTGGGATGGTAAAAAAATAAAATAATTTATTTTTTACTGTTATTTATTATTTGGGCTTGGGTTTGGCAA
Ta_scaffold_3	512260	T	C	TCTTGAAAGAAGCCAACGAGTTGTTCACGATGCATATTTACACAATGGGTACTCGCGTTTACGCTGAGTCCATCTTGGAGGTGATCGATCCCGAGAAAAC[C]TATTTCGGGAACAGAGTGGTCACAAGAAACGAGAGTCCTGATAACAGGAAGACGCTTGATTTGGTTTTGGCTGATGAGCGTGGAGTGGTGATTGTGGATG
Ta_scaffold_3	513218	A	C	ACAACAGAAAAGGAAAAGGGCATAATGGTCAATTGTTAGCACAAAGTAATTTCCATTTTTCGAGTACTTTCCAAAATCTTTAGCGAGTCTCTCTCTCTCT[C]TATAAATACTAGAGGGACATCACCTGTTCGTGTAAAACCATTACTCGATTTCTAAGATTTTTCTGTTGATGATTCTTCTCTCGACTTGAATTTTGGTGAA
Ta_scaffold_3	514648	G	A	ATTTTCAATATTGTAAAGTTCATTCAAGAAATGTCATAATAATAAATTTAGAAGATAAATCAAACAAATTTTATAAACTTGAAACAACAATATAATCACA[A]TTCACTATATTATATTATTAATATATATCTAAATATATAATTATTAATTTATATTATTATTGAGATCATATTTTTACATAGAACTTTCAAAAAAAAGTAT
Ta_scaffold_3	516225	T	A	CCTTCCAGCCTCTGATTTCCGATGACATTTGAAAGCATATCTGAGAACAAGTTCAAATCCATCTGTAAGTCAAAGCCAAGGAAAAGAGAAAAGAAAAAAA[A]AACACAGGGAAGAATACTTTTTAGCTTGAGCAGCCTCTGACAGATCGAAAAACTCCATTGCAACCCTTCCTTCAACAGAGCTAAGAGCATACCCTGTAAA
Ta_scaffold_3	517654	A	G	TAGAAGGTCGATTGAATACGAAGGAATTGAATTAATGATATTATAAATTTATGAATTTTTTAAATGATATTTTATTAATTTTTTAAATATTTGTGTTATT[G]AATTAAATGTTTTTATAAAAAAAAAATCAAAATTCTTCAAATATTAATGTATTCAGTATACTAATTGTATTAAATATCTGTGTTGTTTGATATTTAGTAA
Ta_scaffold_3	518092	T	C	ATTTACGTTAAATATCAAATATGTACGTAAAGATTTTACAATCAAATTTTAAATTTAGTCAAATTCTTATCATTTATCGTAATTTTAGTCAAATATATTT[C]AAAATATATATTTTAAAAACTTTCTACGATATAATATAAAATTAAAAAGGAAAATTGACGATAAATTCTAATTAATATCATAAAATTTTTATAATAAACT
Ta_scaffold_3	518461	C	T	TATAATAGTTGTATTTTTTTGCTTTCAATTTAATCTTTATTTTATATTTAAAATAATATTAGTCGATTTTTTAATATACAAAAATAATTCAAAGTTCATG[T]AATTTCTTTGCATTCTTTTAAAATCTAGAAAAAAAGTAACATAAGAATTAAGATAAATGCATTAAAATTTCCATCACATCTTTTAAAATACTTCAAAGTC
Ta_scaffold_3	527513	T	G	TTTGAACAAGCAATTGTACAATCAAAAAGTCTGATTCTTAATTCACACGCAATTAAAAAAAACAAAAAAGACGAATAGATGATGAAGTTCTTAATTTAGT[G]TTTGTTTTGTGTTCTTGATATTTAAACAATATCACAGATGAAATCTTTGCCTTAAACAAGCGATGCATAATAATGAAATTCACAACAACTACTAAAGGAG
Ta_scaffold_3	529581	A	G	ACTATTGGGATAAAGCTAGTACTCTTGCGGGAGAAGTTGATAGCCCTGGGAAGACTTTCCCAAAGGCTTTGTTTGGAGCTGTGATGTTGGTCATGGGGTC[G]TATTTGATTCCGCTCATGGCAGGGACTGGAGCTCTGAGCCCGTCCGCTTCAGGTGAGTGGAGTGATGGGTATTTTGCTGAGGTTGGGATGCTTATTGGAG
Ta_scaffold_3	532249	C	A	TGAATGTAATACCTCATCCTACCTCTTTGTAAGTCCGTATGAATATCACATCTCCTTCCAACTCATCTAAGACCACTCTACGATGATCTTTGGTTTGCAC[A]CAATTCTTATCGCCGTCGATAAATCTTTTACCTCATGTGTCATATATGTATAAAAGTGCGGGAGTATTAAGCGGTGGATTAACTATTTATTAACTATTAA
Ta_scaffold_3	540358	C	G	CATGAGGTGCCCACTGCAAAAGGACAACAATCATGAATCACATATTCAATTCAACAATCCTATTGAATACATTAAAACAATAATATACATACACAAAATC[G]CCCATATAAAAATCATTAAATCTAAAGAAGAAAGGAAGATATTAAAAAAAAAGTAAAAGGGAAGGGGGGGAAACGAAGACAGTTGTGTTCTGAAAAAACC
Ta_scaffold_3	540361	C	T	GAGGTGCCCACTGCAAAAGGACAACAATCATGAATCACATATTCAATTCAACAATCCTATTGAATACATTAAAACAATAATATACATACACAAAATCCCC[T]ATATAAAAATCATTAAATCTAAAGAAGAAAGGAAGATATTAAAAAAAAAGTAAAAGGGAAGGGGGGGAAACGAAGACAGTTGTGTTCTGAAAAAACCAAA
Ta_scaffold_3	557382	C	A	TATTATGACAGACAGATGCAGCTTCTGTGCTGCATGAAGCGATGGGTTACATCAAATTCTTACAAGATCAGATTCAAGTCCTTTGCTCTCCTTATCTAAT[A]AACTATTCTCTTGTAAGTCTCTCTCATTTTTTTTTAATAAATAAAACTGTTTTTGATACTAAATGATATCTCTGACTTGCCGGTGACATTTGTCAGGACG
Ta_scaffold_3	570104	C	T	GTTGTCTCCTCCACGAACTTGCTTCCAGCAACATCAACGACAAATCTGTAACGAACATCGTTCTTGTGAAGCCTCTCAAAGGCAGTGTTAAGCTCATCAA[T]CTTCACCACTTCAATCGTCGACGTAAGCCCTTTCTCTTTGCAGAAAGCCAACACTTCCTCTGTCTCTTTAATGCTCCCAATAAAGCTCCCCGAAATCACT
Ta_scaffold_3	572934	C	T	TCTTTTTGAAAAAGATATTGTAATAAGTCTAAGTTACTCTGAAACCATATATTTAATGGATCATTTTTATTTAACAATAATTTACAAGTAATTTCATTGA[T]AAATAAAATAGAAGAGATAATTGATCAAACCATTGTCATTGTATAACTGGAAAAAGACGTTTGATCAAGAAGGGGGGAGTAGGTGAAGTCCTAAAACTTT
Ta_scaffold_3	575286	A	G	GATCCTGGAGCAATATTAACTCACAGTTTAGATCTACCAATCAATATTAACAACATCGCCATGTGTGAAGAGTCTTAAAAACCTTGTACAACACCAAACT[G]CAAACGAATTTGCGCTCTTCTTCACTGCAACGAAAGCTTTCTTTCTTAGCAGGCTGCGGCGGCGCATCGTTGTCTACCGATATAGGAAGGTAAATCCGAT
Ta_scaffold_3	576563	T	C	TCTTTATACAAAATGTAGATAGATAATTAGCTTCTTTCTTTTTTTTTAAAAAAAAAGCTAAATTTGGTATTTTAAAAATTGCGCTTAGATGTTAAAAAGA[C]TTTTAGAGGGTGTTTTGAAAATCGAAAATGATGAATGAAATATTTGAGATAGAGAAAAACATCGTTGAAAGTGTTTGATATATGTTAATTTTCTTATTTT
Ta_scaffold_3	576574	T	C	AATGTAGATAGATAATTAGCTTCTTTCTTTTTTTTTAAAAAAAAAGCTAAATTTGGTATTTTAAAAATTGCGCTTAGATGTTAAAAAGATTTTTAGAGGG[C]GTTTTGAAAATCGAAAATGATGAATGAAATATTTGAGATAGAGAAAAACATCGTTGAAAGTGTTTGATATATGTTAATTTTCTTATTTTAGCATCAATAT
Ta_scaffold_3	579787	T	C	AGGAAGCAATGCATATCCATTTACTGGAACAGAATTCTCTAAGTAGCCCGTCTGTACCAATTTACCGCGATATATAAAAGAGAGTTGCACATAAGATGGT[C]AACTTACAAAAGGAGGAGGTGGAGACAGGCGACACATTTTTATATGTTCAGCCAGAGCAGTGGCATCCTCAAAGACTTTAAGGCAAAGAGTACAGCCTTG
Ta_scaffold_3	582360	T	G	TGGAGAATTGTAACCTTGTGAATGACCAACCAATTTATTCTCGATTCCTCCACATCAACAAGTCTGATTAAGCGGTAGTTGTTTCTACACTAATCTCAGT[G]ACGTCAAAATATTATTAGAATTGGATAAATTGAATATTGAGTTGTAACAATGGAACTCTGTTTAATTCAGGAGTTATGGTGATCGAGCCTTGCAACTGTA
Ta_scaffold_3	586416	C	T	GTAGTATCAAGAGAGATATACAGATTTTGAATAAAATCCAACAGAGTTTATGTACCTGTGATTTGTAATATGGACTCGCTCCAGACCGAATACAATTAAG[T]TCATGCCGTATATAGAACGACTTCTAAGACTCCCATTCCACGGACCATGAACACTATCATATTTGAATTTATAAATCTGCAAAACCCAAACACATATTCC
Ta_scaffold_3	588613	T	C	ATTTCATCTAATTCGACGAGAAACAAATTAATGTTAAAACGATAGAGAGAGAGATTTTAAATGATAAGATTTTGGGATAGAGAGGTTAAAATATTACTCC[C]TTCATTGTAGAATGTATGATGTTTTAGATGTTTCACAGATATTAAGAAAACAATGATTATTTACTTTTTTAAAGTATTTTTTGTTTGTTTATTAATTTAA
Ta_scaffold_3	591350	G	A	TCTTAATAAGTGCACTAGTATATTCCAAAACACATTTTTAAGAAAATGTAATCGCCGCATCAAAGAAAAAAAAAAACTATGAGACTTAAAGAATTAAACA[A]TGACAGAAACCATCAAAACAACACAACCTTCCATGCCATGAACTGTCAATGCAAACACAATAAAGGAGGAACCTAACTTCAACTTCTAAAACTATCTATA
Ta_scaffold_3	597332	T	G	CTGTATACTACAGAAAGTACAAACCAGACAAAGAGTAATTGCGTTTACAATATGCAGTCATTGCTATCTCCTGCATCTGATTTATTTTTTAATCAACAGA[G]GGATTCTCAAGCAAATCCTCTTGCAAAAATCTCTTGCAGCTTGTTACATGAAATAATTATATATATAACCAACTTCGAGAATTAGTTTTGACTGGCTTAA
Ta_scaffold_3	597677	C	T	TGGCTGGAGGCGTCGGAGATCGATTATCTCCTCCTGCTGAACCAGTCTGTTTTTTTGCAATCTATTGTAAACCTACCATTAGACACTCCCACACTTTATC[T]GTACAAATTTCAAAACTAAAATTATTAAAAAAATATATAATTTCAGATCTCATTAATAATCTGAATAAAAATATAAATTAAAACAGTTTTGCATAATCAT
Ta_scaffold_3	597684	A	G	AGGCGTCGGAGATCGATTATCTCCTCCTGCTGAACCAGTCTGTTTTTTTGCAATCTATTGTAAACCTACCATTAGACACTCCCACACTTTATCCGTACAA[G]TTTCAAAACTAAAATTATTAAAAAAATATATAATTTCAGATCTCATTAATAATCTGAATAAAAATATAAATTAAAACAGTTTTGCATAATCATTACAGCT
Ta_scaffold_3	597748	A	G	CCTACCATTAGACACTCCCACACTTTATCCGTACAAATTTCAAAACTAAAATTATTAAAAAAATATATAATTTCAGATCTCATTAATAATCTGAATAAAA[G]TATAAATTAAAACAGTTTTGCATAATCATTACAGCTTCCTAACGAAACTAAATATAAATCAATATAAATCATTGATTATATATACTTTTGGATTATAAAT
Ta_scaffold_3	599797	C	G	CTGTACGCAGTTGACAATCTGATGGGAATGTGATGTAAGACGACGTCTTTTCTTTGTTTTTCTTTGATTTGTCTTTCTTTTTGGGTCAGGGTTTGTCTTT[G]TTCTTCTTCCTGTTTGTTAAAATGTTCTGTTTATAGTTTCAAAATTCTCTTTTAAGATATAGAAAGAAAAAAAAGAAAGATAGCTATGAGACTTCCATGT
Ta_scaffold_3	599947	G	T	TTTTAAGATATAGAAAGAAAAAAAAGAAAGATAGCTATGAGACTTCCATGTTGTGTTTATGAGAGCAGAGACAACTATGATGCTTTATGTTTAAACAAGT[T]GTGTTGAAACCAGCTCGATATAGAGACGGAAACTGAAGAAAGACGGGACTGAAATCACGATGAAGGAGATAGCAAAATGATACAAAAGGGCCGCACCATG
Ta_scaffold_3	600753	A	G	CACCAATATATGTGGAAAACAAGAAGCATCAGTAACATTGTGTTGAAGGAATAGTACATGATCGTGCCTTCAGCTGACGTCATATCCAAATAATCCAGTA[G]CTCAATGCTTAAGTTCAGAAGAAGAAAAAAAAACTGTGGTCGTCAGATAAAACATTGACAAGGAGAAAGCATATAATAGCTAACAAGAGTTCAAATAAAG
Ta_scaffold_3	605939	C	T	ATCTAATCAGATATTTTTTCTTACGTAGGTAAATTGGTGAAGAAACCATTTACTAGAGAAAAAGAGAATCCAAAAACCGAGTAATGAGAAGAAGATTACT[T]TGGCGACGGATTTCTCGCTAGAGTTCTTTTCCATGGAGAATTCGAGAGAAGGCAACAATCCTACTAGGCTTATATCTCCTATAGATTCGCATATTTTTAT
Ta_scaffold_3	607709	A	T	CTATATCTTTTGCCTCTGCGTTTGCAATTTCAAATGATTCTTGATTTAGAAAAACTGCTAAAATGTTGTATATTCGTCATATCCAAAAAAATAACATAAA[T]TAACATATAAACATTTTCACCGTTACCATTTTCAAAAAAAAAAACATTTACACCGTTAGCTCGTCAACAAAACAATTTGACGTGTGGTTTGTAGGTGATG
Ta_scaffold_3	609097	T	C	TATGTACACTAATTATCTAAAGATATAACCCGTATCAGAGTTACGTAACTTACGTTAATCTTATCAAATATGAAAGAGTTATCTATCTTCTAATATTTAC[C]ATGTATCAAGTTTCTTGCTCTTTGGCACTTTATTGATATTTGTCTCGCTTTAAGATTATTCTATCTCTTCTTTCCGTCAATACTATAGTTTTAAAGTGAT
Ta_scaffold_3	609808	A	G	CTGTATACATGCATGTTACAAGAATCAGAAATATTAGTGATTTGTATTCATTTGGACCACAACATTTTTGATTTTGGTACATCTCATAATAATCTGAACT[G]AAAACAAAAAACACAAAAAAAGCTTAATAGATAGAATGTTCTAGTAGTGTGAAATGATTAAATTAGTACCCTTATATTCAACATCAACCACTGCTTCTCT
Ta_scaffold_3	610212	A	G	TTTCTTCATATATAGCCCTTTGCTCATCCTGCAACCATCATAAATAAACATATACTTAAGTTTTTATTTACACAAAAAAAAGAGGGATACGATTAAACAC[G]TGCATGTTATCAAACCTTAACAGCTTCTAGAAGCTTCTGATCATCGTGTAAGTACTTGAGAATCCAAGTTAGGCAACTAGCTGTCGTGTCTTGCGCGGCG
Ta_scaffold_3	612263	T	G	AGAGAAAAGTGTCCCCAATGTGTAAAGTTCTGTCTTCTTCTAAAAATAAATTTTATAATATGTAAGATGTAATTTTATTTATAGTTATATCCCTCTTGGA[G]CTGTAAAATGGAGGGATATATGGAGATCTACAAAACTAAGTCGGATCCAAAGTTCTACTATCAATTATTGTAGCATAGATCTCCCTATCTCGGTTGACCC
Ta_scaffold_3	613123	C	T	ATCTAAAATTGGCCATTAGCTTTTGAAGTTTAGGTATCACAGTCTAAGAATAGAAAAAGGGCGTTTTGCTCGTGATAAAATATTTCCATACAAGGAATAA[T]CCAATTCTATAATGGAATTGCAAGTTTTAGCAACATAACCTAAGATCGAATGTTGCCCAAATTGTTTCGTAGCATTCTCTAGTATATCGCTCTAGTAGTT
Ta_scaffold_3	620613	G	T	AGATGATAGCCCTCCAAGCATCATTGTATAGGCATCACACAGAGGAATATAAAGAAAACAATTGAGAGGGAAAGTTCTATGGCAAACCTTGTTACCACCG[T]AGATAAAGATGGGATCTTTACTGAAATCCCTGGAGTAACTCACTGAATCCACTCTCTCTAACCACTCCTCGCAACTCTCCACTCCCGACCCAGCTTTTAA
Ta_scaffold_3	629033	T	G	TCCAAGAAATGCGAACAAGAGAGCTAGCCTATAAACCACCATGGCCAAGAACAGAGGAGAGTAAGAGAGAAAGAGAGAGACTTTAAGAAAGGTCAATGGC[G]AGTCGCCTGAGAGAATGACAACAGTCGGAGTCAGTGACAATGAGACGGAGAGAGAAAGAGCAAGATTTCCCTATTTTGCCTACTTCTGATGACAATGACC
Ta_scaffold_3	631009	C	G	TATATACTCTATATGTAGATAACAACTTCAAAATTATGTGTCTGTTTTAATTTTTTATAAAACAAAAACTTCTGTTATTAATCTTGTTAAAAAAACATAT[G]TCTTATGAAAGAACTCAGTTGTTAGTTAGCTAATTTTAAGGTTTTCATTCTTATTCACCGAATAAGCTAATCTTCCATTGCTTATTGTACACTACAAATA
Ta_scaffold_3	637732	A	G	CACACATTTAGAAAAAATTTGACCCATGGCCCAATAATTCTTACCTAATCCTTTCTATGTTACATTTTTTTCTATACTATACTATTTTGAATGGTTATAT[G]TTGTAATTTTAAAAATCTTTATTGTTTTACACAAATATTAGTTATCCCAATGTAATCATACCTAGAAAAAACTTATGGCTCATACAAATTTATTTTCAAA
Ta_scaffold_3	642982	C	A	AAAATATGTGATAATAGATATCATACCATTTTTATCAAACGCGTAATTTACACGCACGGTTATTATTCAAATTATATGATATATAACAATATATATAGAT[A]TCATACCATTTTTATCAAACGCGTAATTTACACGTACGGTTATTATTCAAATTATATGATATTTCAAAAAACATATGTGATAGTAAATGTATACCATTTT
Ta_scaffold_3	645033	C	T	TTTCCTCTTTGCAACCTATAGGTTTCAATGTTATGAGATTTATTTGCTAACTTTTTTTATTTTTGGTGTTAATTAAAGAGAAAGTTCTGCTAACTTACTG[T]TGTAGGATCTAGTTAGATACATATAAAATGTAAATTAGATATGCCTTCATAAAAAAAAAAACATAACTAGATAATGTTGACAAAATCTCTTTCATGTATT
Ta_scaffold_3	645452	C	T	TCACGTTTCAAAAACATAAAAAAACGTGAAAACGAGATGAATAACATAAATAGTAAAAAATAACAGAATCAAGTTTCTAAAACGTAAAAATGTGAAAAAG[T]TGCATACCATTCAAACCCTAAGTAATTAATGTGAAATTGTTGTTATTCAGTTTCTTAATGCAAAAGAGAAGGAAAAGAAAAAGGTATTTATAGCAGATGT
Ta_scaffold_3	648880	A	G	CCTCTCTCTCTCTCTCTACCTCTCTACCTTATTTTACTTGTAAAGAGTCATCTCTCTTGTTCTTGTTCTTGTTCTTCTTCTATTGTTGTCGCAGAGATTA[G]TCAGAAACTTGTTCAAGCTGGGAACTACATCAGACTATGTAAGAATCTTGCATCCAAACCTTCCTTTGATAATTTATGTTTTTGGGTCTTGTTCTTTTAT
Ta_scaffold_3	654174	T	C	AGCCCACACGTGTGCCATTTATAACTCTGTAAAACTGCTGGAATTTTTGATTAAATAAATATAGCAAAACTCTTTATGTTAAATTAGTATAATTGAACAT[C]ATTAGATGCCATCTACGTAATATATTTCTTGTTGGGGAAAAGTCGCATATTAGAAGTGAAGTTGAAGATTTCAGGGTTGAACCAAAAATAAAAGAAGTGA
Ta_scaffold_3	657624	C	A	GTGTGTTTCTTAGAAAAACAATGTCACGGTTAAGAGCTATATGGCTAGCCTATATATATATTCTTTATAAAAGAGTTTAAATTTCAGCAGAACAAATAAC[A]TAATTTTTTTTGTTTTGATCTCTTAATAACCTAAATTTTTAGAACACAACACCAAACTACAATAATGTGTATACATATTCTGACTTCTTAATTAAAGGAG
Ta_scaffold_3	658920	G	A	TAAAAAGTTTCAAAACTGCACTGGTTCATTTTTTATTGTTCGTCTAAATATTTAAACAGTTCAGATATCAGTAAAAAGTTTAAAAACTGCACCTTTAAAT[A]TAACTGTGATATATTCGAACCAAAAAGTTTCAAATTTGATTCAGCCGGTACGATTTTATGGTAAAAGAACACTGAACGACGTCGTGTACGAGTGAGGTAC
Ta_scaffold_3	665108	T	C	CCCATTTCTTCTGTTCTTTCATATTTGAATCTTCACCCTTCCTACCAGTCTTTTGTTCTTTCCTGCTCCACTGAGACAGTACCCTCCACCTTTAAGCAAG[C]TGTGGAATCAGAAGTTTGGAATGGTGCCATGGATGAGGAACTTCTTGCTATGTAACGAAAACGGACATGGAGTATTGAGTCTTTACCACCGGGAAAGAAC
Ta_scaffold_3	667521	T	C	ACTATACTATATATTTCAAATGAAGGATTTTTTAGTCTTTTCTCTGTGGGCTATAATTATTTTTCATATTTTTTGAATAGCATAACTATATTCTTGAATT[C]TTTTACTAATATGGTTAGATTGCAAATTAACTCTATTTTAATTGGTTTGCTTTTAATAAGAATGAAACGACTCAAGATTCAATCGAAAAAAGGCAATGAG
Ta_scaffold_3	675192	C	G	ATTATCAGAAACGGTGGTATTATGTCAGACCAAGTTTACCCTTATACTGCCAATGATACTGCCGCGTGTAGTGCCATTGAGGTTTGTTGATAAAACCAAA[G]CATTATTAGTAGTTTGTGATTATGGTTTCAATTTGGTTAAAACTTATGTGTTATGTTTTCATCCTCAAGATGGTTACCGCTCGTTCTGTTACCATCGATG
Ta_scaffold_3	679715	C	T	GAGTGATTCTTAAAACCAGTGAACTTGACGGGTTTGACAAGGTAATTACTGAATGCTTGACTTTGCGTGTGAAGTCGAGTTTGGGCTCTTTCTCTATCAA[T]TTTCCGGTTTGAAATGATACACCCTTGTGTTTTGGCCGTTGTTCCAATACAGAGGAAGCTACCTTCGCCTGGATTTATGGTCGAAGTTGTTCTTGCTGAT
Ta_scaffold_3	683466	A	G	GATGGTGGAGTGGGACTTGGCACGGCCGGTGTAGGAGTGGGAGGTGGTGGTGAGACTGGTGGAGTGGGACTTGGCACGGATGGTGTAGGAGTGGGAGGCG[G]TGGTGAAACTGGCGGAGTGGGACTTGGCACGGATGGTATAGGAGTAGGAGGCGGTGGTGAAACTGGTGGAGTGGGACTTGGCACGGACGGTGTAGGAGTG
Ta_scaffold_3	686750	T	A	ATTTTAGGATAATTTCAGATATTTTCGGATAGTTCGGATATTCAATTCGATATAATTTGGTACAATTTGGTATATTTTGGTATAATTTGGTTTTTTTTTT[A]AAAAAAAATTGGGTAACTATTCGGTTCAGCAAACCGAACCGAACCGATACCTGAACGAGATTTAAAATCTGTCCGATCAGTTTTTCTTCAATAACCGAAC
Ta_scaffold_3	689565	T	G	CGCTGCTCGATTTGAAGCACTTGTTGCAGGAAGCTAAACAGAGGATTCCGCCTGTACTTGCTGAGCTGGATGATCCAATGGAAGAAGCAGAGACCGTTGC[G]CATGCAAGTGGTGTCAAGGGTTGTGCTTATTGTGGCGGTCTCGGACATCGTATTGGAGACTGCCCAAAACTCGAGCACCAGAAGAGTGTGGCCATATCTA
Ta_scaffold_3	690225	C	T	TAACAAATTTTAGACATCTTCGGTGTTTTCTCTACCTTCAAGCATGCCCTTCACCAATATCTCTATCTCCTCCATCAAAAAGAACACAATCAAAAGAATC[T]GATCTTTTGTTTCTGCTTCTTCAATGCTTCCTTTCTTCCTCCTCTTATTATGGTGTTCTGTCTCTCAAGCTCTTCCTCCTCCTCGAGGTAAAATTCTTTT
Ta_scaffold_3	695070	A	G	TGGTTGTTTTACCTACTAAGCTGAATGTATCAACCACTATTGAGAAAGATGAAGAAGAGGAAGTTGTTTGTCTTCCACCTGAAATTGATCCCTTGGTATT[G]TGGCAACTTGATGAACCTGGCCATGGAATCAGCACTGCAACCAAAATTGCAGTGCATCCATTGCTTGTCCGATTCCTTCGGCCTCATCAAAGGTAATTTA
Ta_scaffold_3	698766	G	A	GCGTCAGATGTCGAAAGAAGGGCTTCAGAAAGTTATTCAGAATGAACAGACGGATAACAGCACGAGACAGGTCCTTGCTGAAATGTCATATGCTTAATCA[A]TTATACATTTTGTGCCTAATGCTTAAATACCAACCACAACATCTTTGGTTTTTCAGGGGAACTTGCTTTCAACAGAGGATTTAAGAGATTTATTTTCCTT
Ta_scaffold_3	702937	A	G	GAGCTCTCTGGGAAGATGCATGTTCTGTCGAGACTTTTGGGGAACCTCCGTCACAAAACTAATGATAGCATAGTCATTCTATCAAAATACATACAAGTAT[G]ATGCTTTTATTTAATTTGAAGGAGTGTAATTTTAGTCATAGAAGATGAACTTTGGAATGCCTCGACATGGAGTTTGAAAATTGCTTAAAGTTTTTTTCCC
Ta_scaffold_3	703133	G	A	TTCCCTGGGAGGTAAGCTTCTTTCTCTAGTTTGATTTATTGCATGTCTTCATTTATATGTCACTGCTTGGGATCTAAATGGAACTATACATTCAGATCTG[A]AGCATGGACCGGTCATGTATGCATAATCATATATGATTGACCTACTTTGCATTGATCCTTAAAAATTTGTCTTTGGAAAAGTCTGATTGAATCGGACGGT
Ta_scaffold_3	705536	G	A	CCCAGTATAGTCTCGCATACATTTCCCCAGCCGTAGATTCCAGCAGCATGCACGTGTTTGAGCTGTAGTTCAATACCCTGTGCATATGTTCCTCTGTGAT[A]AGTAAATGATGCTCAAAAGACCTTCAAGACGCAAGCTGGAAACTTTGTTTCTTACCTTCCAGGGAACAAGGTTCACTAGCTCTGCATATTTCCCTCCCGT
Ta_scaffold_3	706256	G	C	CAATTTAAGAAAGGATTCACATATGCGGTATGATAGACAGAAGATCCATTTAAGTCATAATGAAACACCAAAATCAATCAAAGGGAAAAAAAATTAAGTA[C]CAGCGAGAACGTATATTAAGTTAACTAAGAATACATCCATAATGTACTATACCATTGCATTTTGCCAAAAAGAGGATAATATCGAGGAAACTGTTTTGTA
Ta_scaffold_3	709305	C	A	TCACCAACACTTAAGCATATGGAGCGTGTAGCCGATGTAAAGTACATTTCTCCTGGAATTGCTTCCTTACGCCTAACCGTGTCAGAAGGCAGAGGGGAAG[A]TAAGTCGACAACAATAAATTGTTCACCGAGCGAGTTACATAACCTTTCTGAAATGCTCTCAAAAGGGAAGCACAGAATAGCTCTAGCATTCCAGATTGAC
Ta_scaffold_3	720831	A	G	TGTAAGAAAAACATGCATTAAAAGTTTCATAATTAAAAATATGAATATAACCTGCGAGTAGTGAAATTTATGATCGTAAGTAAACTTATAATAGTAAAAT[G]TGTTTTTTTAGTTTTGATTAAAAAATGCGATTTCTCGATTTTACCAGAAAATATGATTTTACCAGTTTACAAAAAAAAAATATACAATTTTTCAGGTTTT
Ta_scaffold_3	720886	G	A	GAGTAGTGAAATTTATGATCGTAAGTAAACTTATAATAGTAAAATATGTTTTTTTAGTTTTGATTAAAAAATGCGATTTCTCGATTTTACCAGAAAATAT[A]ATTTTACCAGTTTACAAAAAAAAAATATACAATTTTTCAGGTTTTGTGGTTTTTTCAAAAAATATGATTTTAGGTTTTTTTATTATTTTTAAATTTAAGA
Ta_scaffold_3	722566	A	G	CAAAATTTTCTTTGAAAATAGTCTTCATATATGGTGGTCGACAATGATCCATTTCTTAGAAGATGTAATACCATTTCTTTTTCAAGGAAGCTTTTCTAAA[G]AAGACTGCCCTTTGAATTACCAACTAAACATAACTATATCTCCCAATTCATTTGCCGGAATACCAAGATTCCAACCCTCTAGAATGGTGGATGCACAAAA
Ta_scaffold_3	722712	G	A	ATTCATTTGCCGGAATACCAAGATTCCAACCCTCTAGAATGGTGGATGCACAAAATCGAGAATTTTAAAAATGAATCGTAGTTTGAGGCAGAGATTAATA[A]GTGTCTAAAAATTTCACCTGTTGCAGCATTTGTGAGGAGTTTTCACTCTTTCATAGATGGTCCATCAAACCATGATTCTAGTTTTTTTAACAGAAATTTT
Ta_scaffold_3	726235	T	A	AAGCAACATCTCCACATCATTTAGCAAAACTAACACCGAAACACAAATAACTTGAACTCAGCCAATTATTGTGTACACTTCATGTGATGCTGGTTTCGAA[A]TATACCTGATGTGATGATTAAGGGGGCATTATTTTTCGAGTTTACTAGTATAATTTTCTAGTAACCATCTTTGATGATTCAATTGCATGATATATATAAA
Ta_scaffold_3	727973	G	A	ATTACCCATTTACCTACCAGCTGATCAATGTCACAGATCTACTAGATGCGTTTGAATTTTGGTTTTTTTTTTTTATTTCGTTATTCTTTATGTTTTGTTG[A]GTGTTGGTTGCGCAGATATTTTATCTATGTTTTAATCAAATATGTATTTTAAGACTAACATATACCAATATAAAATGTTTCATATTTAAAAAAAGTCAAC
Ta_scaffold_3	728383	G	T	TTCCTTTTCCAAATCCAGATCTGCCGCCGGCTTCTACTGCTCCATTAGATCATTTTTCGGTGTGATAAATTTGATTTCTTTTCAACCGTGGTAAAGATGG[T]CTTGTGGCGCTTTTGAGAATTAAGTTCCCAAGCATGTCTATCACTCTTTCAGAGACGTCAGTTCTTCAATCAACTCTACCTTTCTACGTTCTTCCAGCAG
Ta_scaffold_3	728562	T	C	CCTTTCTACGTTCTTCCAGCAGGACATTTGGCCGTTATTCGTGGTGGTCCCTTTGTACAGTCTCCACCAAATTCAGATCCGTCGAGTATGAAAGTTCCTC[C]AAATCTGCTAAGGATTTTTGCTCCTTCAGACCCCTTGGCTTACTTGTTGGGAGGTGTTCCTCGAGGAAGATTCAGTTCGTCTCTATTTATAGAAAAGAGC
Ta_scaffold_3	729464	C	T	GTGTTGATGTTAGAAGATTTATCCATGTCTTTAGTGCTGTTAATGTTATGTTTGCTTCTGTTTTTTTTTATGTTAGCTCTCCGATTTGCTGTTATTGCAT[T]GATTTCTTTTATCGATTTGACTTTTTATTGCGTTTTGTAAACATTTCCTCCATTGATGGAAAATAAGTATGTTATAAAATATCTTTGTTGACTAAAGAAA
Ta_scaffold_3	729495	C	T	TAGTGCTGTTAATGTTATGTTTGCTTCTGTTTTTTTTTATGTTAGCTCTCCGATTTGCTGTTATTGCATCGATTTCTTTTATCGATTTGACTTTTTATTG[T]GTTTTGTAAACATTTCCTCCATTGATGGAAAATAAGTATGTTATAAAATATCTTTGTTGACTAAAGAAAAATACCAATATGAATTACAAGACAATTTTTT
Ta_scaffold_3	729545	A	G	CGATTTGCTGTTATTGCATCGATTTCTTTTATCGATTTGACTTTTTATTGCGTTTTGTAAACATTTCCTCCATTGATGGAAAATAAGTATGTTATAAAAT[G]TCTTTGTTGACTAAAGAAAAATACCAATATGAATTACAAGACAATTTTTTAAATCTCCATCAACAAACCGGCGATTCATTTTAAGAAAAGCTCATTAATT
Ta_scaffold_3	729601	T	C	GTAAACATTTCCTCCATTGATGGAAAATAAGTATGTTATAAAATATCTTTGTTGACTAAAGAAAAATACCAATATGAATTACAAGACAATTTTTTAAATC[C]CCATCAACAAACCGGCGATTCATTTTAAGAAAAGCTCATTAATTTAAAGTTTAGAAATGACACAAAAACTTAAAGCTCATTGTGTAGCATAGACGCATAT
Ta_scaffold_3	729867	A	G	AGATATTTAGAGAATACATGGACGTAGCTTTAAGAGACATTGGGAGACGACATGGCTTAACACGTAGTGGTTAAGGGCCATGGAAGATGGCTCCAGCATC[G]GCTCAGTGTTGTTGGTGGCTTCATCCCATAGTGTTGGAACCATACCATCCATATGAGTAGTTTTTTGTAAATTTACAATGTATAGTCGATTAAATTACAT
Ta_scaffold_3	730784	C	T	TAACAATCTCATTTATTGGAAGGTTCTCAAAAAAACTTTGCAAGAAAGGAAACGTGGTTCCGGTATAGCCAGATGTGTTTTTGATTGTTGCTACTTGCCA[T]TATCCTCCAAAATTATAGCGATCATAAATATCTTAAATCGAATTTTCACAAAAATCACAATTTGACCTGAATAACAGAAATTAAAATTACTTGATTTTCT
Ta_scaffold_3	732685	T	C	CAGCTTCGCAAAGGGATCTTATATTTATCATATAGTTTCGTTGTTAATGCAGGAAGGATTCCACTGGCATCCCGCACATACTGGAACATAGCGTTCTCTG[C]GGATCAAGAAAGTACCCGCTTAAAGAGCCATTTGTTGAGCTACTCAAGGGAAGTTTGCACACTTTTCTAAATGCATTCACGTATCCTGATAGGACCTGTT
Ta_scaffold_3	738404	T	A	AGGTTTAACTTTTATTTTTTTTACTATAATGGATTTATTATTACAATTACAATAAGCTGTGAAATAATGAAAGTTTTTTATGTCAGCATTCTTTTATATG[A]AATAAAATCTAATAATTCAGTCTAACTTTAACTTTCTTACTATAATAGGTTTATTATGTTTAACTTTTATTTTTTTATTATAATAAATTTATTATTACAA
Ta_scaffold_3	738580	A	G	TATTATAATAAATTTATTATTACAATAAGCTGTGAAATAATGAAAGTTTTTATGTCATCATTATTTTATATGTAATAAAATCTAATAATTTAAGGGTTGT[G]TTTTTTTTCTACTAAGCCAAACATTTTCTTTTAATATTTTTAATGTATGTTTTATCTATCTATAATAATTATTTGGGTCTAATTTTCATTTTTTTACTAT
Ta_scaffold_3	738585	T	C	TAATAAATTTATTATTACAATAAGCTGTGAAATAATGAAAGTTTTTATGTCATCATTATTTTATATGTAATAAAATCTAATAATTTAAGGGTTGTATTTT[C]TTTCTACTAAGCCAAACATTTTCTTTTAATATTTTTAATGTATGTTTTATCTATCTATAATAATTATTTGGGTCTAATTTTCATTTTTTTACTATAATGG
Ta_scaffold_3	738799	T	C	AACTGGTAACTATCCGAATAAATGTCATTTGCAAAACATAAATATAATAAATGTCACTTACCCTTACAAGGTTGTGTCGTTTCAAAATTTTTGGTTGCGC[C]TTTTCATTATAAATGGTTGCTTCTTTTTATTATAAATTGTTGCTTCGTTTCATTATAAATAGATACGTTTTTTCATCACAACTGTTATTTGTGTCTTATC
Ta_scaffold_3	738846	G	T	TAAATGTCACTTACCCTTACAAGGTTGTGTCGTTTCAAAATTTTTGGTTGCGCTTTTTCATTATAAATGGTTGCTTCTTTTTATTATAAATTGTTGCTTC[T]TTTCATTATAAATAGATACGTTTTTTCATCACAACTGTTATTTGTGTCTTATCAAAACTATTTATATTGTCCAAAACCACAGAAAAAATTATTTAGGTCT
Ta_scaffold_3	739431	G	A	GCGTCTTTTCAATATAAATGATTGCGTTTGTCCATCACAACTGTTATTTGTGTCTTTTTAAAGCTATTTATATTGCTTAAAACCACTGAAAAAAACAATT[A]GATCTAACTTTTACTTTTTTACTATAATGAGTTTATTATTAAAAAATTGCTTATATATTTACTTTTTGCTTTACACTATTTTGCGAATACAAATTTTTAA
Ta_scaffold_3	739852	C	T	TTATTATTAATTTCTATTTTATATATTTTACTTATAATTATTTTAAATAAATTTCAATTTAATTTTTCATATATCGCAAATTAACCCCGCGAAGCGGGGT[T]CCTTTTCCTAGTATCTATAATAACAAACTGAAAAAATAGCAAATGGACTTTGAAAAATTGTGTTTTTTTGAAATTTATGGTTATGTCTTTTTATTACAAA
Ta_scaffold_3	739854	C	T	ATTATTAATTTCTATTTTATATATTTTACTTATAATTATTTTAAATAAATTTCAATTTAATTTTTCATATATCGCAAATTAACCCCGCGAAGCGGGGTCC[T]TTTTCCTAGTATCTATAATAACAAACTGAAAAAATAGCAAATGGACTTTGAAAAATTGTGTTTTTTTGAAATTTATGGTTATGTCTTTTTATTACAAATA
Ta_scaffold_3	739983	A	G	AAAAAATAGCAAATGGACTTTGAAAAATTGTGTTTTTTTGAAATTTATGGTTATGTCTTTTTATTACAAATAGTTGTATCTTTTCACTATGAATAGTTGC[G]TTTTTTCATCAACTATAATTTGTGTCTTTTCATAACTATTTTTTTTTTTTGTCGAAAAACATATATATTATCATGAATTGATATAATCATGGTACATAGA
Ta_scaffold_3	741289	T	C	AAATATAAAGATTTGGCCAGAAGTTGGTCCTCATATGAAAGGTACGCCGAGAGTGCCATGCGATCCCACTGTTGAAAGGTACAAGTTTGAGTAATGAGGT[C]TTTAACAAGTATGTTTCCATTGTTATCTCCACCATTGGCTGGTCTGGGCGGATGGGTGGGAAGCCTGTTATCCTTGTAAAGTCTAGTGTTGGAGCCATTG
Ta_scaffold_3	742417	C	A	AGAACAGAGTAGCTGACTGTTGTAACAGTAGCCATGATCCATTGTATCCACTTATTGTGAAAGCCGAATGCACGCATCGTGGCCTCTAGAAATTTCCATT[A]TACCTTATCATATGCTTTCGACATATCTGTTTTTATGGCCATGTAAGTCTGAGACACTCTTTTCCGGGTTTTAAGAGAGTGCATAAGCTCATGGGAAATC
Ta_scaffold_3	742893	A	C	GCAATCCTGATAGAATCTTGCGGTTAAGCCATCAGGGCCCGAAGCTTTATCAGCACCAATGTCACATACAGCTTTGTATATTTTTGTCTCAGAAATGTTT[C]GTATAAGCGCTTGATTGATTGCAGGGGTAACTGAAGCTTTGAACCCATCAAAAATAGTAGTGGTGAATCTTGTGTTATCATTTGAATACATTTTTTAAAG
Ta_scaffold_3	743727	T	C	CATGATAAACGATTTCCTTTGTGCCGAATATCAGAGAAATTACATGAGGTAAACATATTACAGAAGTCTTGAAACGAGCGTTCGTCTCTAAAACGACCCT[C]CTATTTTTCCTTATTCTAATAAAATTTCGTTGAAATCCCCAATTAGTAGCCAGGGTTCTGGTTTAAGCGTTCAATTCTTTCCCAGAGTTCATGTCGTTGT
Ta_scaffold_3	745644	C	T	TATATATTTTAACTATTATATTTGTAATATAATTTTTATTATTGCGAATCTTTTTTAGAAACTACAGTAGTCTTAGAAAATGTATTATAAAATCTCGTTA[T]ATTATTTATTATTATATATATTTCCTGTAGTATTTTCTAAAAATATCAAATTTTTATCATAATTCTTCGTTTCTAACTTTTCAATAATAAACGTATAGTT
Ta_scaffold_3	745895	T	C	CATTTTTGCGTGAATACAAATTTTTAATAATTATACAAATAGAAGATTACATATTTATATCATATATTTATGTTATATTTTTTCATATATAACTTTTTTA[C]ACTCTTAAAAAGTTGTGTATCTTATTAATTTTTAGCTTTTTCTATTGATAATTAGTAATAACTATCCTAGAAAATTTTGTAAAAATTTACATATTTTTTT
Ta_scaffold_3	752448	G	A	GGAACAGTCCGACGTCTGTCGTAGATCTGGAGGTAAATTTTTTTGAAATCCGAAGCTTGTCTCTACTTGAAATTCCTTTTTGTCTATTTGTTTTCCCCCA[A]AAAAATTATCGAGAAATAATCATTCAGTGACTCGATTTTTTTTTCTCAGTTTTCTTTCATGTAATCTGTAACAACAACAAAAAAATCACCATTGATTTTC
Ta_scaffold_3	754898	A	G	CAAAAAATTGTCTTGAAAACAGAAATATATTAAATATAATGTAGAAAATCAATCTTTGTGGAACAAAATAAAAAACCCAAAACATCATACAATATGAAAC[G]GAGAAAATACTTATGTAGACTTGTTTTGCTTTAAGAGATGGAGCTAGATTCAAGGGTAAGAAAAGCTAACCAAAGGTTAAGCATACAATTACATTTTACT
Ta_scaffold_3	754969	C	T	AAAACCCAAAACATCATACAATATGAAACAGAGAAAATACTTATGTAGACTTGTTTTGCTTTAAGAGATGGAGCTAGATTCAAGGGTAAGAAAAGCTAAC[T]AAAGGTTAAGCATACAATTACATTTTACTAGATATAAAAAATAATTAAAAAAAGGAAAGGATCGACTTTACGAGAAGAGATTATAATTGAGAAACTAAAT
Ta_scaffold_3	755014	T	A	TAGACTTGTTTTGCTTTAAGAGATGGAGCTAGATTCAAGGGTAAGAAAAGCTAACCAAAGGTTAAGCATACAATTACATTTTACTAGATATAAAAAATAA[A]TAAAAAAAGGAAAGGATCGACTTTACGAGAAGAGATTATAATTGAGAAACTAAATTTTCGATCCGCGTAAATTTTTTTCACAAAATACTTTTTTTCCGGT
Ta_scaffold_3	755033	G	A	GAGATGGAGCTAGATTCAAGGGTAAGAAAAGCTAACCAAAGGTTAAGCATACAATTACATTTTACTAGATATAAAAAATAATTAAAAAAAGGAAAGGATC[A]ACTTTACGAGAAGAGATTATAATTGAGAAACTAAATTTTCGATCCGCGTAAATTTTTTTCACAAAATACTTTTTTTCCGGTTTTACAAAACATTTTTGGA
Ta_scaffold_3	755119	C	T	AAAAGGAAAGGATCGACTTTACGAGAAGAGATTATAATTGAGAAACTAAATTTTCGATCCGCGTAAATTTTTTTCACAAAATACTTTTTTTCCGGTTTTA[T]AAAACATTTTTGGACTACCGCAAAATATTGACTTATGTTATCAAATCCAAAATAATGGCATAAATAAAAATTGATTTGATTTAATTTAAAGTGTGTCTAT
Ta_scaffold_3	757151	G	A	CCAATTTGTGTTTGTGAATTTTCCCCGAGCTTGACTAACTAAAAAATCTTGTTTTTTTGGCAGCATGGCTCATGTTTATTTTGTCCATAAAGACGGAGAA[A]ACAAGGCGCTGCAACTTGATGGAAGTGAAGTGGGAGGATGGAAAATAGGTGTTACTATCGTAACTAAACACTACAAGAAAATGTTAACATAGCTACAATT
Ta_scaffold_3	757153	C	T	AATTTGTGTTTGTGAATTTTCCCCGAGCTTGACTAACTAAAAAATCTTGTTTTTTTGGCAGCATGGCTCATGTTTATTTTGTCCATAAAGACGGAGAAGA[T]AAGGCGCTGCAACTTGATGGAAGTGAAGTGGGAGGATGGAAAATAGGTGTTACTATCGTAACTAAACACTACAAGAAAATGTTAACATAGCTACAATTTT
Ta_scaffold_3	777050	A	G	GGTGATACTTGAGAGATTTCGTTAGGTTGTGTCATATGTATAATATAATGTTTGAAGACAACATAATCTTTGGTCAATAGGGAAAGTTATAGTCCGCTAT[G]ATATTTACTCATTTCACGACCGAACAATCATAGTCTTTGAGAGATTTGATAGTATGAGTTTTGTAAAAGCTAATAATTAATAACTTTCGAGAACTTCACC
Ta_scaffold_3	816470	T	A	CGAGCCAACAAACCCTTTCTTTAGAGTTGTTCTGCGACCATCCTATCTATACAGAGGTTGCATCATGGTAATTAAAATAATATATAGTTTTGAGATTGCT[A]GAGAAAGGTCTAATCTCTGCAAAATGGGTTACTAAAAAGGCTCTCTTTTTTTCTTTGTTGTTGTTGTGTGTTTCTTTCAACAGTATCTGCCTTCTGGTTT
Ta_scaffold_3	821528	T	C	ATATTCTTTTCTCTTGTGGTCACAGTTTGTTTGTATATATGTAATCTCATAACATTTATTGATATTTTTAAAAAATGTCATTTCAACCTTATTCTGTTTT[C]CTTTGGACAGACAAATTCTGAAGCTAGTTCTTCAAAATCTAAAGTTATATATTATTTTATTGAGATGAGTTTTTTTAAGAATTTTTGTTAAAATTTATAC
Ta_scaffold_3	823446	T	G	CAATGTACTCCCTCACCGTAAGAATCCTGTTCCTCATCCCCTCCAGCTGCATGAAGTACGCCTCCAGCAACATCTCCAGATCCTCCACGTCGTCGTCATC[G]TCCTTCGCACTGCTCGTCACCATACTTGAGCTTCTGTTCGATGCGACCCGGTCGACAGGATTTGACCCTGTCCCTCCATACACTGCTTCGGACTGCTGCT
Ta_scaffold_3	825225	G	A	ATTCAAATCATTATATCTATCTATAATGCATTACTTTTTTTTTTTTATTACTCCTTATTTTAGCATCGTTGAAACAAATGTACTAGTACTCCTAGTTAGA[A]CCTGGAGCCTACAAAACCATGCATGTTGCTGAGTTCGTGTGTGAGTGGAAAAACATTTTAATCGTGATCGTATTTTACAATTGATTTCATCTTGTAATTA
Ta_scaffold_3	827280	T	C	GAAGCATATATGGTACATGTTACTCGAATAATCACTAAGAAACATATTTAAAGCTTAACTCAAGAAATGACTAATGACTATGATTATGAATGCTCAAATT[C]TTGAAGCGGATAGGCACCCAATAATACGGACAAGTACAAATTTGACCCCAAAATAATTGCTTGGTTACTAATATTGGTAGAACAACATCTATTATCTTTT
Ta_scaffold_3	833604	T	C	GAAATATTTCTTAAATTTGAGATGCATAAATACCAAAATAATAATCAATTATACGATTACATGATTTACGAAGGTATTCCTAAATACATGTAATGACTTC[C]TTAATTTATACATTTTAGAAAAGTTCCTAAAACTTTATAATATTTTCCTAAATTTACGTTCATCTCCTTCCTCACCTCTGCGACATCCAAACCCAAATTT
Ta_scaffold_3	833648	T	C	TCAATTATACGATTACATGATTTACGAAGGTATTCCTAAATACATGTAATGACTTCTTTAATTTATACATTTTAGAAAAGTTCCTAAAACTTTATAATAT[C]TTCCTAAATTTACGTTCATCTCCTTCCTCACCTCTGCGACATCCAAACCCAAATTTCCGCCGATTTTTTTTTTTTCACTATTGTTGCTGTTTTAGCTCGG
Ta_scaffold_3	833844	C	T	CTCGGGTTTCTTGAGTTTTTTACTCAATTATAGCATATCTATCTATCATTATATGATTTTGAGTTTTAAATCCTGAAATCATTTTTCCATAAAAAAAAAC[T]TCAAAAATCTAAGAGATTCACAATCACAAATCACAATCAAATGAGAAGAATGATCTTAAACAAAATAAATGATTCAAATTTCAGATCAGTCTTGGCCATT
Ta_scaffold_3	836993	C	T	ACAGCCAGAGCCAGCATCATAAAGTCTTTGCATGTCCTTTTAGATGAGTAAATCATTCAGTTGAATTATTACAGTATCTTTTATTTGTCATCATATGATA[T]GGATTTGTTTGGATAGTGATTGTCTAATCAATCACTTCATACTGAATAAAAGGTTTTATATAATTTTTTACTTTTGCTAATAGTCATAAATATTTTTACC
Ta_scaffold_3	837003	T	C	CCAGCATCATAAAGTCTTTGCATGTCCTTTTAGATGAGTAAATCATTCAGTTGAATTATTACAGTATCTTTTATTTGTCATCATATGATACGGATTTGTT[C]GGATAGTGATTGTCTAATCAATCACTTCATACTGAATAAAAGGTTTTATATAATTTTTTACTTTTGCTAATAGTCATAAATATTTTTACCATTAATTGAT
Ta_scaffold_3	837061	T	A	TTACAGTATCTTTTATTTGTCATCATATGATACGGATTTGTTTGGATAGTGATTGTCTAATCAATCACTTCATACTGAATAAAAGGTTTTATATAATTTT[A]TACTTTTGCTAATAGTCATAAATATTTTTACCATTAATTGATCATTTATTAGATGTTGCACTATATATATATATATATATTTATTTTTTAGTTTGGTTTT
Ta_scaffold_3	837429	T	C	ATTTTGAAAGTTAAATCTTATGAATAAAACTGTAGGGAATCCATGTTCTAATAACATTAAATTTTAATACAATTACAATATTAACAATAACTAAATGTTT[C]GAATAATTTTTTTTTTATGGAATTTAAAAGTCTTTAAACTAATAATAATAGATTTTATTAAGATTTGATATATCTATAAACCAGTCTAATATATATTAAA
Ta_scaffold_3	837618	C	T	ATATATATTAAAGAGGAAGCATTAATGGTTTATGTGTCATTATCTTAGAATTTTAAATTTTTTAAATTTCAATAATGGTTAAAAACTTAAATAATTTATT[T]TTCCAACCAAACATAATTCAACCAAACAAAAACTTCTCTAATTATTTACTTTTTAATTACATTTATTATTTTAAAAATATACAATTAATATTTAGTTTTT
Ta_scaffold_3	837667	C	T	ATTTTAAATTTTTTAAATTTCAATAATGGTTAAAAACTTAAATAATTTATTCTTCCAACCAAACATAATTCAACCAAACAAAAACTTCTCTAATTATTTA[T]TTTTTAATTACATTTATTATTTTAAAAATATACAATTAATATTTAGTTTTTTGTATATAATTTAAACAATTCGATTTAAATAAATATGATAGAAAATTTA
Ta_scaffold_3	837977	T	A	CTATCCATATTACCAAACATTTTATTTTAAATCACTTAAATTAAATCGAATTTAAATCTAACCAATCACAAATAATTGGATAATTTCATTGATTTAGTAA[A]TTAACTTAGTTACCTGTTTTATTAATGGAAATAAAAAATATTTTCATATTTTAGATCTACGAGTATTTATTGTTTCAACAGTTTTGATTTACATATTATA
Ta_scaffold_3	838078	T	C	TTAACTTAGTTACCTGTTTTATTAATGGAAATAAAAAATATTTTCATATTTTAGATCTACGAGTATTTATTGTTTCAACAGTTTTGATTTACATATTATA[C]AAACGGAAGAAGAATATTATTAGATACCAAAATATTTTTTCAAATCTCGACTGAACATTTTTGAATATCTAAATATTTTTCAAAACTTAATAAATTATAG
Ta_scaffold_3	838212	C	T	ATTTTTTCAAATCTCGACTGAACATTTTTGAATATCTAAATATTTTTCAAAACTTAATAAATTATAGAATATTTCTTAAATATTTTTATAAATATTATTC[T]GCAAGAACGTGTGGATAGTAAATTAGTATCAACGAAAACTCAAAAATTTTAAAATCTTTTAAAATCTATCTAATTTTGTAATTTTGTGAGAGATATTTGG
Ta_scaffold_3	838216	A	C	TTTCAAATCTCGACTGAACATTTTTGAATATCTAAATATTTTTCAAAACTTAATAAATTATAGAATATTTCTTAAATATTTTTATAAATATTATTCCGCA[C]GAACGTGTGGATAGTAAATTAGTATCAACGAAAACTCAAAAATTTTAAAATCTTTTAAAATCTATCTAATTTTGTAATTTTGTGAGAGATATTTGGGCCT
Ta_scaffold_3	838235	T	C	ATTTTTGAATATCTAAATATTTTTCAAAACTTAATAAATTATAGAATATTTCTTAAATATTTTTATAAATATTATTCCGCAAGAACGTGTGGATAGTAAA[C]TAGTATCAACGAAAACTCAAAAATTTTAAAATCTTTTAAAATCTATCTAATTTTGTAATTTTGTGAGAGATATTTGGGCCTTTTCACTTTGGTGGACTAC
Ta_scaffold_3	839135	C	G	TTGTGGCGAAATCGCTCTTCCTCTCGAGGGTTCGTTTCTCTCAAACTATGTGCTTCATTATACATTAGGCTTTTTTTCTGATTTGCCAATGTTATTGAAT[G]GAGAAGCTGTATAGAGACTCTATTTTCTGTTGTATAGTTTGATGCGATAGATCTATGCCACTTTACATTGTTGAATCAGTCCTTTCCTCCTTGTGAGACC
Ta_scaffold_3	847230	G	A	TGGATTTCTAAAAATAAAAGAAATTGATTAAAAATAATGGCAATTTCGTAAATAACTGAAACTATGAAGGATTGTTTGGACACAAAATGGCAAATGTTGG[A]AAGGTGATTTTTGTGGGTTAGATTTGCAATTCAAATCAAATTTTAGGTCATTTTTGCAAGAATCCCATATATAAATGCTTTTCATAAACAAAAAAATAAC
Ta_scaffold_3	849307	T	A	TTGAATGGCGTATAACACAAGACACGATATAATTGAGTCGGGAGATTATACTTACTGATGGATCTGAGAAGTTCCCAGAGCAAAGTGCGAAATGAAGAAG[A]GGCTCAGGGTGAGTTATAGCATAATCCCTACCCATGTCTCCAGCTTTACCCTTTGATCTAGACGCAAACAAGAATCTGAATACCTGCAAATAAGCAAATC
Ta_scaffold_3	849835	C	T	ACAAAATTAATGTACACAGGGATTAATCAAGTCAAAAATTTAGTTTCAGAAACATTACGTGCATAACCAAAGAGTTGTGTATGTTAATCCAGAAAGCTAG[T]TTCTCTTCATGATTCAACTTCCTTGGATTCACTCCTTCTAACTTACTAATAAGCGACCTAAACATTTAAATTTAATTATTCAATTGAATAAAAACAGAGT
Ta_scaffold_3	850171	T	C	TTTATCGTAAGGTCGGCTAATAGTCTTCAGACGCTCTTTCCCACGAAAAGGGCTGCTCGATTCTCGATCATCATCGAGAGAATCTGGATCCGCGAGTTGA[C]GAAGTACTTCTGTTATACATTTGATCATCTCTTCCGACAAACTGTTCGGTGATTTGGTAACGTTTTCAGAAACACATGTCCCGACCATCGCATCGATATC
Ta_scaffold_3	851710	A	G	GGGAAATTGCAGTGAATAGCATACATTTATACTTACTAGAAAAATCATACAATTGTACATACATTTTTTTAATATGTTTTCCTGAAAAAATAATATATTA[G]ACTGTTTGATACTATGTTTTATTTTTGTTACTATAAATGCATATATATAATTTGCAACCAGTAAATGTATACACACATACAGATACAGTATGATATATCT
Ta_scaffold_3	851777	G	T	TTTAATATGTTTTCCTGAAAAAATAATATATTAAACTGTTTGATACTATGTTTTATTTTTGTTACTATAAATGCATATATATAATTTGCAACCAGTAAAT[T]TATACACACATACAGATACAGTATGATATATCTTCTCATGTGTGAATGTATGCACATATTTCTATTAGTGGAACAAAATGAATAACATAGAAAAAAAAAA
Ta_scaffold_3	851841	A	G	CTATAAATGCATATATATAATTTGCAACCAGTAAATGTATACACACATACAGATACAGTATGATATATCTTCTCATGTGTGAATGTATGCACATATTTCT[G]TTAGTGGAACAAAATGAATAACATAGAAAAAAAAAAATCAATATCCGTGATCTATTCCATAAACTATTGAATAACTAATTTTCCGATTTGCTCTCACTCC
Ta_scaffold_3	853520	T	A	CTAAGTTTCTGCTCCGTAGTTTTCTCTCCGAGACGTAAGGCGACAACTCTTTTTTTGTCTTCTGAGTTTTTGTCTCGATTGCAACATTTTCAACACAAAC[A]AATGTGACTCTTCTTACCATGCACATAGTAATTTATTACTCCTATGAATCGTTACAATCAGTAAATATATTTCTCTTACGGACGTATACACAACACTAAA
Ta_scaffold_3	855782	C	A	CACTTCCACAATCTTAGAGAAAGAAAGTTTAGGGTTCTTTGCCATACAAGCGAGCAATTCTGCAACCTGTAGATCAGTTAACAAGGAAGCAAAAAGAAAT[A]CAAATCAAATCACTTCTTCATAGTAGGGTCATATCACTTGTGTTATAGACAAGGGAAAGAAAAAAATAATACCTGGAGATTTGAGACCTGACCACCAAAC
Ta_scaffold_3	856806	T	A	TGAGTTCCTTCATCTGTGTTCTGTAGCTTCATTTCCTTAACACTCTGCAAAGTAGTTAACATCACTTAAAAAATGATTAAACAATTGACTAGTAACAAAT[A]TTTACAAGTGTTAATAATGTAAAGTTATATATACTTGCACAAGACTTGATGCTCTCTGAGCACTTCGAACTCCAGCTCTAACTCGAAATCCAAGCTTCAA
Ta_scaffold_3	859877	A	G	GTTCCTCCTCACAGCCTGAGACTGAGAGTCACGGCTAAACCAGTATTTGGTTCATAGAGATTTATCACAGGTTCCAATTATCATATACAACTATAGAAAC[G]AGATAGTACTTACTTGACTGTGATGTCTCTGTAGCCAGTAATGAAATGAAGAATTCTTGAATAGATTAACTAGGACACGAACAGTTGTTAAAAGATTTGC
Ta_scaffold_3	860407	C	G	AAAAGGCAAAATGCTTCATGGCCTACCAGGGAACATAATTGCTGGTGGCCATGCTCGTAGCACTTTTAAAAGCAAAGCAATATCCATGTCAGCAAAATTG[G]TAGAGTGGTAGTGTGATGTGTCCTTGAGTATTTTAACGATTGCCCCTACTCTGGATACTTCGGCTTCTGTCAGGGACTTGTCACTATTTACCTTCAAAAG
Ta_scaffold_3	870754	T	C	TTATTGTTTCCCCATAGCTTCTGAAAGAGAGATGGATTGGGATAGTGTTGCTGCCGATGATGTGATTGAGGCGCTGAGAGAGGTTGAGCCGTCGACGCGT[C]CTCGTTCCCTCGCCGAGTTCTTCTCCAAATTCGCCGGCCATGGTAAACACCCTTGATCGAGATGTGTGTTGGCTATTTGTTGATTTTCATTTTTCGTAAT
Ta_scaffold_3	874887	T	C	GATGCAATATTTTTACGAGGATTTAATTTCTTATTCCCTCTGTTTCATAATAAGTGTTATTTGGAGAAAATGTATCTGCAATGTATTTAGATATATTAAA[C]TCAAAACATATTCAGATACATCCAATTACAATACAAATACATTTCTCCAAAAACATTTATTATTAATTGAAAATTTGATAGATATAATTATATAAATCTA
Ta_scaffold_3	880715	A	C	TCCCGTCGCCGGCACCGGCAACAAAACATGTGCCAGAGTTAGGTCCGCCGGTGAAACCAAAGAGGAACAGATATGCATTCGCTTGTGCAATCTTAGCCTC[C]ATGACTTCCATCCTCCTTGGTTATGGTTAGTTTTGGTCAACGCAAAAAACATGAAAAAATATATACACACACATTCATTTATTGAGCCTTTTCTTCTTCT
Ta_scaffold_3	891752	G	A	TTGTTAGCAATTTTACACAGTAATGAATTGTTTATTATTTTTTTTAACTTAAAAAACTTTTAAAAACTCTCTAAAAGTCACCGATGGAGGTGCTCTAATT[A]TCTCTCTCTACTAATGTTGAATTGCTATTTCCATCTCTCTGTTAAAAACCTTTTGTAACTTGAGATTCTACAAGCGAGACATAAGATGAACAAGAGAGGA
Ta_scaffold_3	898479	G	C	CAATCCAGGCAACGATGGTCGTGGTTGGCTTGTTCAATTAGATTTCGCAAAATTCAACGTAATTAATTCATATTCTATTAGGATCGGATCGTATTTAATT[C]TTTAAAAAAATGGAACAGTAAGATCAGACCGTGAAAGAAAGTGATTTTCATGATGTGTTACGGATATATATAAACTAAAATATAATAATATTTCATCGTA
Ta_scaffold_3	906944	C	T	TAAAATTGGTAGTCAATTGAGCAATCGATATATGCAATTTCTGGGTCCAAGCATGAAACTATTTTGTCACTTATGTTTTCGCTTTTGCCCTTACGTGCTT[T]ATCGAAATATTACTTTTTTTTCTCTTCAAATCCTAATTACTTATTCACAAAACGAAGGGATATGAAGACAAAAAACAATTTTAGTCCATCACTTTATTTA
Ta_scaffold_3	909987	G	C	GAACGAGTCATGTAGAAGATATCATCGTCTCTGAATAAACAAAATAAGAAAAGAATGAGCAACTATTTTGAAGTTCGAATGATGATGAAAAACCTCGCTT[C]ATTTTGAGAAATTTCCCATTGTTCGATTCAGTTTCGGTTTCCAAGGATTTAAAGCCGGAAGACGAACCAATTCTCTGATTTCTGTAATCGAAAGTTGTGT
Ta_scaffold_3	911770	T	C	GAGGCATCACTCGTACTGAAAGTGCTCCAGTCAGAATCCCGGCTCCTACTTTCCAGTCCAAACAAAATGTGGCGGCACCTTCTCCTTCACCTTCTCCTAA[C]TTGAAATTGTCGAGACACGCTTCGTTGAAGCCTGTGAAAAACTCTGGTCCTGTTGTTGAACCTGGAGCAGCATTGGAGAAGGTAAACTAACTCCACGCTT
Ta_scaffold_3	922332	T	G	GCACTTCGGAGGAACGAAAGTGTATGCTTCAAGTACATGCTTGTCTTGAACGTCTCATTGAAAAATCCAGAATGGTATTTGCATGGGAAAAGGTGAGTTT[G]ATTTCTTAAACACTTCTTGTTTTTAAATCCCAAGAGTTCATGCCATGTCTGCATGTGTTTGAAAAGTTTCCAAAAGCTAGAGTTGTTCATCTTATGGGTC
Ta_scaffold_3	941022	T	C	TTGTACGATATGACTACGTACTTTGATGATAGTCTTCTTGATTGTCCACCACTCCATAAGCCGTGACATTAACAATATAAGCTTATACCTTCTCTTTGTT[C]TTACATTACTCATAGTCTTCTTGGAAAGCAATCAAATTAATTGTACGTTATGACTTAGTTGGATTTGAAGCAAACTTATTTTTAAGAAATTTAAACTATA
Ta_scaffold_3	951994	T	C	TTCATACCCAAAATAAACAATCTTGACCTCAAATTGTTCAAATGCAAAAAAAACTGCTTACAATATATATTTTTTGTTTTTGTTTTTAAATATGAATTTT[C]ATTTTTCATCATTTCTTTTTATAAATATCCCGTAAGTGATCCAAGTAGCAATTAGAATTTTTATTCTACCAAGATACTAAAAGTTCTGATTTATGTAATA
Ta_scaffold_3	954701	G	T	ATTAAAAGGTAAATCATATAAAGAAAAGGAAATCGAATCTTACAGCTATAGTTAACATTAAATGACTGAGAGAGAAAGAGAGGTACCAAAAATAGAAAAC[T]CGAATCAAGCTTCTTTATGTATATATATAAATTTCGAAAATAAATGAACAATGATCACAAACTCTTTTCATTCAATTCACAGTTTCAGACACAAACATAA
Ta_scaffold_3	956103	C	T	ATGGTCTAACGCATCAGCTTGTTCAATTTCCGACACAAATAACAGCACCGGGTTTTCAATTTGGATCGGTCAGCACAAATTATTAAATCTCTCTATGAAG[T]TTAATCTCACAATGTGGGGTTCAATATATATTGGTTGATCCAGTTATCAGTTTAATTTGACTTTTACCATTTTTCAGTGTTTTCAATTATGTCTTATTCG
Ta_scaffold_3	964888	C	T	CGTTTGCTTAAATCTAATTATCCAGGCAAGTTGTCCGTTTTATCATCTCTCCTTCTCCTTCTGGGACCTAACTTGTTTTGATGTTTTTGATAAGGAATTA[T]AAACAGGTCAATGAAACAACCATAAAACAGCTTCTTATAACTTCAACTATTATATTTCTCGAGAGCTCATATTGGACCAGAACTAACTAATGTACTGACA
Ta_scaffold_3	967507	T	C	GTAGCTGTTAAGAATGTCAAGCCTGCTGCAAAGGACTCGTCATCCTCAGAGGATGAATCTGATGAAGAATCAGAAGATGCAAAGAAGAAACCTGTAGCTG[C]TAAGAATGTCAAGCCTGCTGCAAAGGACTCGTCATCCTCAGAGGATGAATCTGATGAAGAATCAGAAGATGCAAAGAAGAAACCTGTAGCTGCTAAGGGT
Ta_scaffold_3	967538	G	A	AGGACTCGTCATCCTCAGAGGATGAATCTGATGAAGAATCAGAAGATGCAAAGAAGAAACCTGTAGCTGTTAAGAATGTCAAGCCTGCTGCAAAGGACTC[A]TCATCCTCAGAGGATGAATCTGATGAAGAATCAGAAGATGCAAAGAAGAAACCTGTAGCTGCTAAGGGTGCCAAGCCTGCTGAAAAAGATTCATCATCCT
Ta_scaffold_3	967547	A	G	CATCCTCAGAGGATGAATCTGATGAAGAATCAGAAGATGCAAAGAAGAAACCTGTAGCTGTTAAGAATGTCAAGCCTGCTGCAAAGGACTCGTCATCCTC[G]GAGGATGAATCTGATGAAGAATCAGAAGATGCAAAGAAGAAACCTGTAGCTGCTAAGGGTGCCAAGCCTGCTGAAAAAGATTCATCATCCTCAGAGGAAG
Ta_scaffold_3	972794	T	A	GATGTCGATGATGGTAGACGCAAGGTATGAATCAAAAGAAACACTCTGTTAATGAAAATTGTAAGGAGCATGCGATGGAGATTTTACTTATAAAGTTTCC[A]AAACTTCCAGGTGACAAATGAAGGATTAGAGCAAGGCTATTGTGTTGTTCCGAGCGAAAAAAGACTTTTCCTTCTGATTTCTTTTTTGAAAAAGAACCTA
Ta_scaffold_3	973151	A	C	GGTATCTTGTTATGTACTGATGTTGCTGCTCGTGGTCTTGATATTCCTTCCGTGGTACGTACGCACACTACCCTCTACCATATACTAGCAATGCTTTTAT[C]TACTCAAATAGTATTAATGAAATCATATTGTGTTGAATCTTATCTTCTGTAGGACTGGATTATACAGTATGATCCTCCGGACAAGCCAACGGTAAGAGAA
Ta_scaffold_3	974421	T	A	AAAAGTGAAATCATGTTTGATTGATAAAGTTGAAAGCTAGACCGGTCAATGTAGTTTATTCGGAATAGTCACTACCTAAGAACGAAGCAGCCTAATAATG[A]TGGATGAAAAGCCTAAAGAGAACAAAATGCTAAACCGGCCTTAAATCTGCAGTATCTAAAATAAACCAAAAACCGAAACAACAAGAACCGCCAAGACAAC
Ta_scaffold_3	974432	G	A	CATGTTTGATTGATAAAGTTGAAAGCTAGACCGGTCAATGTAGTTTATTCGGAATAGTCACTACCTAAGAACGAAGCAGCCTAATAATGTTGGATGAAAA[A]CCTAAAGAGAACAAAATGCTAAACCGGCCTTAAATCTGCAGTATCTAAAATAAACCAAAAACCGAAACAACAAGAACCGCCAAGACAACAAAAGCGGAAC
Ta_scaffold_3	974741	C	T	GCGAAGAATCCGTCTCCATGACTTTTATGATCATCTTCTGACCCTTTTCGCAGTGGCCCGAGACACCGCTAATGAAGTAAAACAAACCGGGACGGTCTAG[T]GTGAAAACCGTATCTTGGTTGTTCGAATAGAGTTGTGGTTTAGTCGCCTTGCATTTCTTGTACTCTTCTTCTGACACCACTAACACCGAGTCTTTCTTGT
Ta_scaffold_3	974874	C	G	TTGTGGTTTAGTCGCCTTGCATTTCTTGTACTCTTCTTCTGACACCACTAACACCGAGTCTTTCTTGTACTTGAAACCTTCACCAAAATCAAACGTCACC[G]CCAGAAATTACATATTTTGAAGATGAAAGTTGCATACATAAAAAAAAAAAAATTAAAAAATACTTACGGACAGTGTCGCCAACTTTAAACCGGTTGTCTG
Ta_scaffold_3	975337	A	G	TGGCTTGTGAATGCTTGAGGTTTTGAGTTTAAAAAGAGTGAGGCTTCGAGGTCTGTTAGTCTTGTCCACATCTTGAGGGATAATTAACGGATATTTTTTT[G]ACTTGGTATTTTACTTTTCTTGAATCAGAAAGATAATTTGTGAATAGAACACGACTTGAAGTTGTTGTAGAATATCTGATTTTATGGGATGTTTGCTTCT
Ta_scaffold_3	975573	T	A	GTCTGGACAATGTGTTTTTCCAGATAAACTTTTAAAAATTAATTTGGTGAAATTATGGATCACTTGCGCATAGTTTTCTCTCGAATGAGTAACTAATATC[A]TATCTTAATATTCATTCAAAAAAAATATCATATGTTAATAATTATATTAATAAATTATATCAAAATGTATTCTATCTATATATTTTTTCTACTTATATTC
Ta_scaffold_3	983242	T	C	CTATCAACATCTCCACCGCCGTCTTCTTTGCCACCGGGGTACCTCCACCACCGTTGTAAGCTTTCTTTTTCCGCCCAACCATAGTCATCGCCTTGTTGCT[C]AAAGACGTCAAAAGCTCCTTAGGACGTACTATCATCGGTGATAGAGACCTTGCCGGACTCCATCCAATCCTTCCTTCTCCTCCTCCTCCGCGGCCGTTTC
Ta_scaffold_3	983478	A	C	TAAGTTGGCTTACGAGTCGGCTTGAGTTTAAGCTTCTTCGAGACTCGGCTTGCGTGTCTAGCACAAAGTACCATGAGAGAGACGAAGAAACTCACGCTTA[C]ACGCTTGTGCGCGGAGGAGACATGTTCCGGCGTCGATCTCTCCATCTCTCCGTCGTTTTCTCGGGCAAGTGAAAAAAAACAAAAGGGTTTAAACTCAAAA
Ta_scaffold_3	988238	C	T	TAATTTTTTTATATTAATTTCTTCTAATTCTTGTTTCTATCATTAGGGTTTTATTACAGCCTTGCCTAATAATAAACTTCACCTGCTCATACTTGCATGG[T]ATTGAGAGCAAAATAACTTGCAGATCTGTTTGGTTCTTGTTTTGTTTTTTCTTTCCTCTTAACAGATTTTCTTTTATTGATAAGGAAATTGATCCCTTTT
Ta_scaffold_3	995885	C	T	TATGGTGGATATCATAAAACGATAAGACTCTACAGCGATACACATTTTTTGATTTTTTTCTTTAACATTCACAAATGTAAGGCTTTTTTTGTTCAATAAC[T]ATATTTGAAAAACAATCGAAGAATATAGTTTAATGTGACTTGTGAAGTACAGCAATTATTAGGAAACAATCGAGTTAGAGCTGTAGCTATGATATTTGAA
Ta_scaffold_3	995937	G	A	TTTTTTTCTTTAACATTCACAAATGTAAGGCTTTTTTTGTTCAATAACCATATTTGAAAAACAATCGAAGAATATAGTTTAATGTGACTTGTGAAGTACA[A]CAATTATTAGGAAACAATCGAGTTAGAGCTGTAGCTATGATATTTGAAAAATTGGTAAACTAACTATGGCCCACAATCAATTATCAAAAATAACATTGTA
Ta_scaffold_3	996085	A	G	AAAATTGGTAAACTAACTATGGCCCACAATCAATTATCAAAAATAACATTGTACTATATTATACTGTATATAATTTTATGGAATAGCCCTATTTAATATA[G]TATATACAAAAAAAAGAGGAATAAAGAGAAAAACACGAAAGAGGAGGGAAGGAGAGGAAAACGGAGGCAAAGAGAGGGGAAGGGAAAGAGGAGAGATAGA
Ta_scaffold_3	996161	G	A	TATGGAATAGCCCTATTTAATATAATATATACAAAAAAAAGAGGAATAAAGAGAAAAACACGAAAGAGGAGGGAAGGAGAGGAAAACGGAGGCAAAGAGA[A]GGGAAGGGAAAGAGGAGAGATAGATGAGCAGAGGTAAGCAGAGGAAAGAAAATGGAAAAGAATGAAAAGAGAGAAGAATATTGTAAAGGAAAGAAATTAA
Ta_scaffold_3	996168	G	A	TAGCCCTATTTAATATAATATATACAAAAAAAAGAGGAATAAAGAGAAAAACACGAAAGAGGAGGGAAGGAGAGGAAAACGGAGGCAAAGAGAGGGGAAG[A]GAAAGAGGAGAGATAGATGAGCAGAGGTAAGCAGAGGAAAGAAAATGGAAAAGAATGAAAAGAGAGAAGAATATTGTAAAGGAAAGAAATTAAAAAAAAA
Ta_scaffold_3	996189	G	A	ATACAAAAAAAAGAGGAATAAAGAGAAAAACACGAAAGAGGAGGGAAGGAGAGGAAAACGGAGGCAAAGAGAGGGGAAGGGAAAGAGGAGAGATAGATGA[A]CAGAGGTAAGCAGAGGAAAGAAAATGGAAAAGAATGAAAAGAGAGAAGAATATTGTAAAGGAAAGAAATTAAAAAAAAAAAAAATTGTATATATTGTAGA
Ta_scaffold_3	996244	G	A	AAACGGAGGCAAAGAGAGGGGAAGGGAAAGAGGAGAGATAGATGAGCAGAGGTAAGCAGAGGAAAGAAAATGGAAAAGAATGAAAAGAGAGAAGAATATT[A]TAAAGGAAAGAAATTAAAAAAAAAAAAAATTGTATATATTGTAGAATATATGAAGAATATCGTAGCATCTATTTTACTATGGTTATTTCATGAATTTAAC
Ta_scaffold_3	996753	G	T	TAAGAAAAGGAAGCTGCAATAATTTTAGGAAGGAAAGAAAAAAAAAGCTTAGCTCTCTGTTCCGTATGCATGAGCGACCAATCTTTTATTTTCTTTTGAC[T]CTCTCATACATATGTTACATGTCGCTTTCGCTTAAAAGAGAACCTCTTTCTCTCTCGTGCTTATCTTGTAAGCTTTTCTATCACTATTTTCCCTTATTTT
Ta_scaffold_3	997143	G	C	GCACCCACAGAAATTGTTTAATTTAATTCAGTATTATGATACGATATTGCGATGGCATCAATACAAACCACTAAAAAAATTGATGATTGATCTATTAAAA[C]AAAATTAAACATACAAAAGAATGTCTTGTTTAAAGGAGTGATCACGTTCTGAAAAAATGATTGTAGGAAAATTTGAGGCTGACAATAAAAACATACTACT
Ta_scaffold_3	999786	C	A	AAGTGGGAAAAGACATAACGAAGTATATTTTCAATTAGAATTGCACAAACACACGCATATATAAATCTATAGGTAAGTATAAATATGTGTGTGTGTGTGA[A]TATTATATACACAGATAAGTTTGTGTTATAAGGTATCATGGCTTGGTTAGGTTGGCTGTACTCTATAAAGTGTTTGAGATATATCATCATGACAAGAAAT
Ta_scaffold_3	1009997	A	G	ATATGGCTTTTATATAGTTTGAATTTTCGTAAAACTGATAAACCGTAAAACCGAAGAAACCGAACCGAAACCAAACCAAAAACCGAAGTGCCCACCCCTA[G]TAAAAATGACACGAAATAGAAATATTCAGAGAAAACTTTTTTTCTTTTTACAAAAATATTCAGAAAAACCTTTTTACAAAAATATAAAAGCCAGACACAT
Ta_scaffold_3	1010153	C	A	ATATTCAGAAAAACCTTTTTACAAAAATATAAAAGCCAGACACATCCAGATAAACCAAAATCACCCTTCATTACTTTTAGACAGTCTTAGTATGTGATAT[A]TTCATCAATAACATATCTTCATCAATAATAGGAAATGATCTTTTTTGTTTAAATCTACTTCAAACTTTTAGTGATGATTTTTTCTAATTTTCCAGTCACC
Ta_scaffold_3	1012058	G	A	TAAAGGTGGACTAGTAAAAATGGATGAGCAATGGTGGATGAGTAGTGGTGGATGAGCTATGGTGAATGAGCAATGTTGGATGCGACCAACTAAAATGGAT[A]GTGCATGGTGGATGCAAGAAATCAATTCCAAACAGTGCGAAGGATATGAAGAACTTCAAACATTAGAAATCAATCAATGAATGAGAACAGTGTGGATAAG
Ta_scaffold_3	1012639	C	T	TGTAGACCTCGATTGTGTATACAGTTTAATGTCCATTTGTTCACCAATCTTCTACATACTATGTGTTAAAATTTATAGTTCTCATGGATGAATGTTGTGA[T]AGATAAAATATACTATGACACCATCAGCATATACTATATACACAAACCAATGGTCAGGTTATGCAAAGTTGCTATTTCAGTATTTGGAATATGAAATCAA
Ta_scaffold_3	1012825	A	G	GGAATATGAAATCAAAATTCTTCTTTGCTTTCAAAGTAAGATGGATAAAATCTCTTCACTGAAAATCAAGTGTGGACAAAATCTCTAAAACGGGATCAAT[G]AAGCAAAGTTACTCATCAAAGCCAAAGCCAATTCAAATTCAGATCCTTACAAAATTGACTATAATCCAGAAATTGGATCAATGTAAAGCAACAAAAAACT
Ta_scaffold_3	1014189	T	C	CGTACACAAGCTGCGTATGGATGCTCTAGACAGATGGATGTACCATAAATGGCTTAGTAACCATTGAATGGCTGCATGATGGATGAGATGTGATGGACAC[C]TAAGTGAATTTGAAAATGAATGTATTCGAAAATGATTGAAAATTATGTGGATACTTGATTCATATACAACATGGATGCAATATGTGGATAGTCGATGTGG
Ta_scaffold_3	1014580	A	G	ATGTTATATGTGGATGAAAAATATGATTGAGCTATGTGGATGTCCCTCATGGATGCATAATTTAGTCGATGGTGGATTAGATATGAAGAAAAAATCGAGT[G]AACGATGACAGACGAAGATATATAAACAAATCAACGAGAAATTGTGAATTTCTATCTGTAATCAGGGCTGGCTAATATGAGTACTAATGGGTGAGATTTA
Ta_scaffold_3	1015176	T	C	TTGTGTTGTTAAGTGTGTTAGTTTGTAATTCGAGTATGTCAAAGTGTCTCCGTGCGTAAATTTCTCTTTTATAAATTTCCTTCAATTATTAGCTTCCCTT[C]CTCAAGTTGTGTTCAATAACGACATATGTGCTAAGCAGAGCCGTGCCTAAAGGTTTTACGGTCGTAGCAAAATTTAAAAAATAGTTGCATGTAATATATA
Ta_scaffold_3	1015691	A	G	GTTTCTTTTTTCTCTACATAGGCACGGCCTGGTGCTAAAGTTTTCTTCCACCAAATAAAGGGTAATACCACTAAATGGCTAAAGACTAGTAGTCAGTTGA[G]AAAATAACAAGACCTATTTATGAGTTTAAACATGAAATTAATTAACCATATATTCAGACTATTATACCTATTATACCTTTGAACATTTTCATTCATCCAA
Ta_scaffold_3	1016417	C	T	ATATGTATGTTCCAAAAAGCAATAAATCAACCACTGAGATTAATTGTCTACTTCTCCTCGAGTAAGCTCAGATTTTAGAGAATCTTCAATCTTATAGTGC[T]TTTACTACAAAATTTGTTCTAACTCTATCTCTTTTTTGGTTTTTGAAATAAAATAATGTTATTTTTCTTTCAAATAATATATAGAATCATCTCATTTTCA
Ta_scaffold_3	1017466	A	G	TAAATTATAATTTGTTTTAAAATAATTTAGATAAGGAGTCAGATGGAGGGAAACAAAAAAAACCTAGAGAGCTCGAGAGAGAGGAAGAATCACCTTAGCG[G]CAGCGACAGAGCTATCGATGACTGGTGGTGACGGCGTAACGAAAACCGGCTTGCCAATCTAAATTATAATTTGTTTTAAAAGAATTTAGATAAGGAGTCA
Ta_scaffold_3	1017574	G	A	AGAGCTATCGATGACTGGTGGTGACGGCGTAACGAAAACCGGCTTGCCAATCTAAATTATAATTTGTTTTAAAAGAATTTAGATAAGGAGTCAGATGGAG[A]GAAACAAAAAAAAAACTAGAGAGCTCGAGAGAGAGAGAGAAAGAATCATCTTAGCGGCCGGCGACAGAGCTATCGGTGACTGGTGGCGACGGCGTAACGA
Ta_scaffold_3	1017810	G	A	AAAAGAATTTAGATAAGGAGTCAGATGGAGGGAAACAAAAAAAAACCTAGAGAGTTTGAGAGAGAGGAAGAATCACCTTAGCGGCGGCGACAGAGCTATC[A]GTGACTTGTGGCGATGGCGTAACGAAGACCGGCTTGCCACTCTAAATTAGAATTTGTTTTAAAAGAATTTAGATAAGGAGTCAGATGGAGGGAAACAAAA
Ta_scaffold_3	1018278	A	G	AATTATAATTTGTTTTAAAAGAATTTAGATAAGGATTCAGATGGAGGGAAACAAAAAAAAAACTAGAGAGCTCGAGAGAGAGGAAGAGAAGAACCACTGC[G]AGAGAGGGAGAGGTGACAGGAGGAATTGGCGGCAGCGGAGGCATGGGCGATGTTTCCGGACTCTGCAAATCGTTGTAGTGAGATGGAGGGAAAAGGAAAA
Ta_scaffold_3	1018312	A	G	ATTCAGATGGAGGGAAACAAAAAAAAAACTAGAGAGCTCGAGAGAGAGGAAGAGAAGAACCACTGCAAGAGAGGGAGAGGTGACAGGAGGAATTGGCGGC[G]GCGGAGGCATGGGCGATGTTTCCGGACTCTGCAAATCGTTGTAGTGAGATGGAGGGAAAAGGAAAAAAAAACTAGAGACAGAGAGAGAGAGGGGAAGAGA
Ta_scaffold_3	1021329	C	T	ATCTATAGTCGTGTCCCTCTTGTGAACATGATGAGAAGATTCACAAAACAAAAGAATCTGCATAGGCCAGCGATTACAAGGTTTGCAACTTCTTACATAA[T]TCTCGCTCAGTTTCACAAACAACAGAACACCTTGAGATAGCTGGTAAATTCCAAGGAATGGAATGAGTCTAAATGGCCAAAAGAAGCAGGAGCAAGGAAA
Ta_scaffold_3	1022783	A	G	ATCATACTCTTAGACTTTAACTTTATTTGGATTTAGTATTTTGGTTTTAGTTTTTAGCATTATTAGCATTGGTTTTTTCAATAACTATGTTTTGGTGTTT[G]GAATTTGAATATGTGGATCGAGTGTATAAGCGCTATAGCGCATAGCGCAAGGCTCAGTCTATATCGCCTTCATGCGCTATGTGCCATTTAAAACCTAGTG
Ta_scaffold_3	1054700	G	C	CGTATACCTTAAAACTTTTAAATAAGGAAATACGCACTTTATTTTTCGCTTATGTTCATTTTTGAGTTCAAAATTCTCTAGAGCTGATGCTCTCGCAAAA[C]GAGCTCGATCTCGAGGCTTTAATTGATGTATCCACGACAGTCCCACCTTGGTTAGCTCAAGAGGCTAGCTTGTTTGGACTGAATCAGAAGTAAAAAGTTC
Ta_scaffold_3	1054788	A	T	GCTCTCGCAAAAGGAGCTCGATCTCGAGGCTTTAATTGATGTATCCACGACAGTCCCACCTTGGTTAGCTCAAGAGGCTAGCTTGTTTGGACTGAATCAG[T]AGTAAAAAGTTCCTTTGGTTGTCAAAAAAAAAAAAAAAACACTGATAAATATCGAATTGATGGAATCTAAACAGATGCGAACGTATGCAGAAACATGAGA
Ta_scaffold_3	1055434	A	G	GATCTCATAAATAGGAAAGAACACTAAATTTCTTATCATTCCTTAAAAATTATACCATTTAATGTGAGAAGGAAAACCAATGATTTATTTCATTCTTTAT[G]TTTTAGGAAACTATAATGTTAATATATTCTCTATAAAAAATAAGAAGGAACAATAATTTATATTATTTTGTTCTTTTCTTTCTTTTTCTATTCATTTTTA
Ta_scaffold_3	1056047	G	C	TGCTAACATCCTTAGATTCCATCAAACCTCTCGCTGATTGCATTTTTGTAATCATATCTGCAAAATACTTTTAAGAAAAATTAAGTATCCGAAAAACACA[C]ATAAAGAAAATTTAGAATATATTCAAAATAGTAAAAGTTATAAAACTTATTTACAACCACTGAAAACACTACAATAAACTTCTTGGTTTTCATTTTTTTT
Ta_scaffold_3	1056843	A	G	AGTTTATAAAACGGTAAAAAAGTAATAAAAACAAAATACAAAGTTTGGCTTGATTTGTAGCTAGTTTTTGAGCATAAAAAAGAAAAAAAATACTTGATTT[G]GAGCAATGATAGAGGGGGAACAAATCTTGTGGCTTTGATCTTTGTATGAATGCGCATGATCTTTTAACTTGAATGGAGGGCTGAGATCTTCAAGAGAAAG
Ta_scaffold_3	1058669	T	C	ATTCAAACCCAAATAATAAATAAATACAAAGAAAAAAATTAAATCAATGTTTTCTTTTTTTTTTGCCAAAACCAAATCTAAATAATCAACACAGCAATAA[C]ACTAAATTCTCTCCATGGCTTGACACCTAAACTTTTTGAAGCTTTATAAACATGACACCTCAGCAAAATAATCACCAATCAAAACATTTTATTAATACAT
Ta_scaffold_3	1058754	C	T	TCAACACAGCAATAATACTAAATTCTCTCCATGGCTTGACACCTAAACTTTTTGAAGCTTTATAAACATGACACCTCAGCAAAATAATCACCAATCAAAA[T]ATTTTATTAATACATCTCATCTACTTATTTTGATTTTTAAACTTAAACCCATTAAAAATCCAACTATTTTTTTTATTAATTTTTGTTTTATTTTTTACCA
Ta_scaffold_3	1059240	A	G	CACATCAACAAAAATTAAACCGATAAAAACATAACAATTTCTTAGTTTTCACGAGAAAACATAATTTCACGGGAGATAATACAATTTTTGGTTTTTGCGG[G]AAATTATGGTTTATTTGTTTTTGTAGGAAAGCGTGATTATGAGCTTGACGAGAAAATGATTTTTTTTTTTGCAGGAATAAACGATTTCTCAGTTTTCGCA
Ta_scaffold_3	1062236	C	T	AATACATAACTTAAGCTTTTAAAAATATATATAATATTTATTTACATTATAAAACTAATTTTAGTATATTAAAAATATATACAAAATTTATAAAAATATC[T]GCAGCGTTGCGCAGGTAAATACCTAGTAAAAACAATTACTTAAAAAGAGGTGTAAATTTGACCCAAAAAACTGGAGTAAGTAGAAACAGATTGTAAAAAA
Ta_scaffold_3	1066771	A	C	TAAAAAAAAAAAAAAGCAACAGACGTTAAAACTAGATATTACATCGAGGTAATACCACATATTCTGCATCAAAAAATTCACCTAACCATACAGGATATCC[C]GAAGCCACATAGGAGTGGAACAAACCATAAACAACGTCATTTATAACGTGTCATTCCAATCAACAAAAATTAACGTCTAAACTAACACTGTTGTATAAAT
Ta_scaffold_3	1066784	G	A	AAGCAACAGACGTTAAAACTAGATATTACATCGAGGTAATACCACATATTCTGCATCAAAAAATTCACCTAACCATACAGGATATCCAGAAGCCACATAG[A]AGTGGAACAAACCATAAACAACGTCATTTATAACGTGTCATTCCAATCAACAAAAATTAACGTCTAAACTAACACTGTTGTATAAATATATGATTAAACC
Ta_scaffold_3	1068337	G	A	ACCAAGATTTTATTTCTCCACCAAAACCAAGAAATTGCATTTTCCCGCAAAAACCAAAAACCACATTTTTCCGCGAGAACCTGTGTTTTCTTCCAAAACC[A]AAAAATTATGTTCTCTCATTAAAACCAAAAACTTTTATCTTCATGCAATAACTAGAAAAAAAAATTTTCCGACAAAACAAAAAAATTCTATTTTTGCGAA
Ta_scaffold_3	1068352	C	T	CTCCACCAAAACCAAGAAATTGCATTTTCCCGCAAAAACCAAAAACCACATTTTTCCGCGAGAACCTGTGTTTTCTTCCAAAACCGAAAAATTATGTTCT[T]TCATTAAAACCAAAAACTTTTATCTTCATGCAATAACTAGAAAAAAAAATTTTCCGACAAAACAAAAAAATTCTATTTTTGCGAAAACTGAGAAATCACT
Ta_scaffold_3	1068556	T	C	TCCCGCCAAAATCAAGAAATTTCATTTTCTCGTCAAACCAAGATTTACGTTTTCCCACAAAAACCGAGAAATTATATTTTTTCAGGAAAACCAAAAATTG[C]ATTACCTAGCCAAAACTGAATTCTTCCGCAAAGACTAAGAAATCATATTTTCCCAGGAAAACAAAGAAATCACATTACCTTTCAAAAATGAAAATTTGCA
Ta_scaffold_3	1069257	C	G	TTCTGTCAAAATCGCCAAATTATATTTTGCGTAAAAAACCGATTCACTTCTTGAGATGGGTGTTTTCCGCTTTTGGCAGAAAATTACAATTTTTCCAAAT[G]TTTTTATGTCAAAACTGAAACAAAGAAATTCCCTTAAAGCTCGAATTTGACGGCGGTTCCGCCGCCGGTGACCACAGACTTCGACGGTGTGATTCCATTC
Ta_scaffold_3	1069304	T	C	TTCTTGAGATGGGTGTTTTCCGCTTTTGGCAGAAAATTACAATTTTTCCAAATCTTTTTATGTCAAAACTGAAACAAAGAAATTCCCTTAAAGCTCGAAT[C]TGACGGCGGTTCCGCCGCCGGTGACCACAGACTTCGACGGTGTGATTCCATTCCGCTTCGGCGGTGGTTGCGACAGCAACCGGAGTCGTCCATTGCATAT
Ta_scaffold_3	1070142	T	G	AAAATGTTTTTGGTACGTATATAATAGAAATATATAACCATAAGATCTCTAGTTTTGTGACCAAAATCCTGCCGTGTCGCTGAAAGCCTTAAATTTGAGA[G]AAGTCAACTCTAATTTTGTTTACCGACCATTAAGTTTCCTTGCCATCCAAAATATAAAGATGAGAATATGTTATTCACGTTTTTTCTATAGTAATAATGT
Ta_scaffold_3	1070330	G	A	ATAGTAATAATGTGGGGCAATTGTAATCACTACACATTTTTACAAGATGGATATGTATATTTTATCATTTGGGCTTTTATAAATGAAATAGGTGATAAAT[A]AAATGGATGATGTGTATTAATGTTTTAATTTGATTGGTGAATTTTTTTGCTGAGATGTCATAGTGAGAAAGCCTGAAAAAGCTTAGGTGTCATTCACCTG
Ta_scaffold_3	1070336	G	A	ATAATGTGGGGCAATTGTAATCACTACACATTTTTACAAGATGGATATGTATATTTTATCATTTGGGCTTTTATAAATGAAATAGGTGATAAATGAAATG[A]ATGATGTGTATTAATGTTTTAATTTGATTGGTGAATTTTTTTGCTGAGATGTCATAGTGAGAAAGCCTGAAAAAGCTTAGGTGTCATTCACCTGGAGAGA
Ta_scaffold_3	1074947	G	T	GAATTGATTAATAAATTAAATTATAGCATTGTCTTGATGATAAATGGTTCATAGTACTAATTTTAAGCATCGAGTACATTTATGTCGCATCTATTTATGG[T]AAGTTTAATTTTATTTGTAGTTTTCAGTGTCAAAAAAAAAAAACTATTAAAAACTAACCAAACCCACTTGTTATTTCTTTTCTCAAAACTATTACCAACC
Ta_scaffold_3	1075749	T	A	GTGAAGCTTCTTTTATACAATAAAAACACTCATTTGACGATACAATAGTTAATACTTTTGGATTAATACCACTTTAAAATATAAAATACTAGAGATGTAT[A]TACTTTATTCTTCGACTATCATACCATTCTAAAACACTCTTATATATATATATATATCCAATCATATTTTAGATTTTAATAGACATGTTTTGGATTGGAC
Ta_scaffold_3	1082735	A	T	CTAAAGATAAAAAAAGAAGAAACAATTAAGAGTTTCAAAACTATGGAAAAAATAACTCTTTATTCGTTTGCCTATATAATACGACTCAATCATAACTTTT[T]TATATATATAATACATACAGTTTGACTCCTTGTGCCTCCACTCCCTTTAATGTCTGATATAGATGTGTAAACTCCTGAAACCTAGAAAAGCAAGACTTGT
Ta_scaffold_3	1085320	A	G	GAACTCATCTCCATGACAATACTTGTTATCGGCTTAGCAAGATCTCAAGCAAATACATAAAAAGCTACAATTTGAGAATCTTTCCCATAGTTTTCTACAG[G]AACCAGAAAACGAGAAGCACAAAAAAAGAAACATATTTTAACATGATCATGTCCCAAGTTGAATCAAATGAAGGGAAACAGAGTAGAGTAAGAACGTATT
Ta_scaffold_3	1089734	C	T	CCTGCAAGTCCATAATTTTAGTTTAACATAAATTGCCAAAAAAAAAACAAAGAACCATTGAAATTAAGACCTTCCAAATCAGGGTGAATGAGATGGCACA[T]GGTTCCCGTAAAATTAATATATAAAGAGTTGTAACAATAAAAGTGAGGTGAAGCAATTGTAGAGATGGTCTCAAACAAAAGAAAAGTAAGCAATAAGGAT
Ta_scaffold_3	1091713	T	G	GAATGCGTGGACGAAAATCAAGAGACATGACACTGGGTGTAGCGGCAACAAACACAGGTTCCTCTATATACGGCTTAAACTCCATTGCATGTGTTAAATT[G]GCATACTTCTCTTCAATCTCATCGCGTCTGAGTCTATTACTTACCATCTGAATCAACTACAAAACAAAAATAGGCCCAAGGAATATAATTATTCATTTAT
Ta_scaffold_3	1100454	A	G	AATTTTTTTTCTTCAACTTACAAGTGTCTCTTCTGACAGGACAAATGGCGAAATCTACTGAAAGCAAGCTTTTCTCAGAATCCTTCAAAGAGAATGGTTA[G]CACCTTACACATGGTTTTAACCTACAAACAGAATGTAACTGTAACTTGGGTGTAACCGGTGAAAGAATGGTTGTGTTTTTGCAGGGAAGCCTGAAGAAAT
Ta_scaffold_3	1103209	C	T	GAACATCTCATACTTAGACGTTTAAATTATTTGTGATATACTTTGATGTGCTCCATTAAGAAACTTGACTTCTTGTCCCCTGGATGATTTTGTTTTTTTC[T]TTTCTTTGTGTTCTCCGCTCAACAGATATACTTTAAAAAGAAAAAGACTGGTGGAATCTCTTTCAACACTACAGCACCCTTGACTCACATTGATGAGAAA
Ta_scaffold_3	1110006	G	A	TTTAGAAGATACTAATTTTAATTTGTTACACGAAAGGTTGTTATATAATTATAAGAAGCATATTAGTATTTGAAAGTAGGGCCGAACAAGTAGTAAAATA[A]AGCAAAGTAGGTCAATATGGTGCACGGGGAAAGCAAGTACAAAGTGGACCGGCGAAAAACTCGATAAAGGTCCATGGAATCATGGGAGTGATCCCATGTG
Ta_scaffold_3	1111619	C	T	TGATCACGATTTATAGCATTTACAATCTGCAAACTGTATTATCTTTTTCAGCTAATTACAATTTGTTGATCATTATTTACTTTATAAGTGCAATGGTGAC[T]TTTTGGTTTTTGGTAGATTAATGGTAGTGTATCTACAACATAATACTACTATTAGTCAAACAACAAATACTAAAAATTCTCGTTAATTAGAGAGATCATA
Ta_scaffold_3	1138911	C	A	TCTTGATGACGAAACTGTTTCTCTGATATATGCATGTAATGTAAGGTTAATAAACTTCTATTTTCTCAGTTCATGCATTTAGATGTTTGATTAGTATCAG[A]TATTGCATTTAGTGCTCATTTGTTTCTCTAAAGTAAGAGATCTAACAAAGTATTTCCTTCCTTCAAATTAGATTCCAAGAAAAGGTCTCTAACTTGGAGT
Ta_scaffold_3	1148006	A	G	AGAACCAATGAATTTACTTACATAGTATAATAGGTGTGCATTATCTTCGGATCTGTTGGCGAATGACAACATGTTCTTCGGGTCTTGTGTTTCATCAATT[G]AGTGTGGGTGCGAAGTTACGTCCCCTTAAGGTCCAGACCTCTAGAAGGTGTCGGTGAAATGTTTATATTATTTTTTATTCGTCTCAACTCTAACAAGAAA
Ta_scaffold_3	1155168	A	C	ACCTGCATTAGCAAGGCAAAGTCCCATTTTTTACCATCAAAATGTCCACCAAATTATCATATTGATTCAAGGAAGAGAAGGGAAAAAGAACGACTGTGAA[C]TCTGCTTTAGTTACATAAGAATATTAAGATATCTTGAAACATTTTAAGTCCAATACTGTTCTCAAGAAGGAGTAGGTAGTACCCTTTTCCTGAACTAATT
Ta_scaffold_3	1167222	C	T	GAGCAACACTTTCTGAAGAACTCCTTTGTATTCACACACCAGCTTCATCTGCATTGATTCGTTTAAAAGTGTGAACAGACAAATTTGATTCAAACTAATA[T]TGAAAGACAAGTTAATTATATTCTACAGTCTTGGTTTGGAAAAGACATAATAGTTCAGTTCAAATCACAGTAGTAATCTCTAGCCTAGCCATCACATCAA
Ta_scaffold_3	1175121	A	T	GCTTTAAGGTCACACACTTTATCGAGAAAGTTGAAACCACAAAATTCATACGTGGTTGGATCAACCTTAAAACATTGAATCTATCAAGTAAATATATGGG[T]ATTGCATCAGAAGGCACTAGCGAGGAAAGTTGGAAGGAATATTGAGTGACAAATCTAAAATTAAGGAATATTCTTGGGGTTAAGATTCATCAGCTTTCTT
Ta_scaffold_3	1193615	G	A	TTCAAGAATCTTTCATGCAATCTAAAGCCAGTCAGATGGTATAGACCAACTGGGACTAAACTTGTCATCATAACGGAATCAACCTAAAAATAGCTAGAAA[A]TTGCTTACAAGCAAGCTGATTGTATTTGCATTCGTAGTATACGTCATTACCTTTAGTATACTAGCAAGATCTCCATATGTTTGCTCAAACAGAATGAATC
Ta_scaffold_3	1198376	C	A	TTATGCTTCTATGCCATAAGTCTCGCCTCCTAACAGGACCCGTTGTACCTCAGGTCGCAAGAACAGGCCTTTGGATGTTTACCCGGCGGTGCTATAAATA[A]CCCTAATCTGTGTTTTAGAAATTTAACAGTCGTCCGATGGGTATGTCCGAAACACGGTGGCCGGCGATAACCTATTGCCGAGACGAAGAACGCAGAGACG
Ta_scaffold_3	1199303	C	T	TGGTAAAAGGTTTCAATTCATAGTATTAGTTAGATTACAATGTTATCTATATATATATATATATATAAATATGGAGAAAAAAAGATATTTCATCTTTATA[T]TAATTAATACATTTGGAAAAACTGGTAAAAGGTTTTATTTCATAGTATTAGTTAGATTACAATGTTATCTAAATATGGAGAAAAAAGATATTTCATCTTT
Ta_scaffold_3	1202214	T	C	ACTACACGTACGTTTATGCGGGATAATATTTGTAAAAATATTTAAAAGATATTTTATAATTTATTAAGTTTTGAAAAGTATCTGGATATCTAAAAATATT[C]AGTCGAGATTTGAAAAAATTTAGTTATTTTTGTTTTTAATTTAAACTTATACAAAGCAAGATTTACATTTATTTTCATCTGATGTTTTGAAAAATATTTT
Ta_scaffold_3	1202286	T	C	GAAAAGTATCTGGATATCTAAAAATATTTAGTCGAGATTTGAAAAAATTTAGTTATTTTTGTTTTTAATTTAAACTTATACAAAGCAAGATTTACATTTA[C]TTTCATCTGATGTTTTGAAAAATATTTTTTTTTTCTGTTTGTATAATATGTGAATCAAAGCTGTTGCATAACAATAAATACTCGTAAATCTAAAACATAT
Ta_scaffold_3	1202757	A	G	TTTTACAAATTATATACAAAAACTTAAATATTAATTGTAGATTTTTAAAATATTTAAATGTAACTAAAAAATAAATAATTAGAAATTTTTTTATTTGATT[G]TAAAAATAAATTATTTAAGTTTTAATTATTATTAAGATTTAAAATTTTTTAAATTTTGAAATAATGATAAACAAACTATTAATGCTTCCTGTTTAATATA
Ta_scaffold_3	1202888	C	T	ATTAAGATTTAAAATTTTTTAAATTTTGAAATAATGATAAACAAACTATTAATGCTTCCTGTTTAATATATATTAGATTTTGGTTTACATTTATAATAGG[T]CAAAATGCCAAAATAAGTTAAGCCCGAATTAAAGTTGTGAGACCGGAGGAGAAAAAATGAGACTCCGGTTTTTCATATTTTGAGATTCGTTTTTTTTGTC
Ta_scaffold_3	1210595	A	T	TAGACTTCCACCTGGATACACCATTTGGAGACGCTTTCGTTCCTTTTGAGCCCCTAGATTCATCTGCAATCAACAAAAAAATGGTAAGAAAATTCAGTCG[T]AAAGTATCATCCTGTGCAATATTTTTCAACAGAAATAAGGATGACAAGATCTCGGTGGGTAAAACGAGAGATAACTGCATTAATCCATATTAAATAAACA
Ta_scaffold_3	1212421	T	G	AATCCAAACTCAATCGAATTTGTTGACTTCAACAATCAATCAACCCTAAGAGCCACTATATATATATATATATATAATGTCAAGTCTACGGCTTTCGACC[G]GAATTTCCAATGTAAGGAGCTCAAAACTCGCAGCTAAAGCAACATGCACACATTCCGAAATTAGACCCACAATTCAATTTTCAAAAGGATAAATAATCTC
Ta_scaffold_3	1215425	C	T	AGAAACTGAAAACAGAAATTTGTACCTGTGATAGAGAGAAAGAAGGAGGCTTTGGAGTGGTTCCTCTAAGAAACCTCTCAAGATTTGATCGGACTTTCGT[T]GACGATGATGATAACCACCACATTTTGAAAAAAGCTCGACACGAGGACGACCCTAGGAAGAACAAAAGAAAACAGAGATTAGCCACAGAAATAGGTGGGT
Ta_scaffold_3	1215521	T	C	TCGTCGACGATGATGATAACCACCACATTTTGAAAAAAGCTCGACACGAGGACGACCCTAGGAAGAACAAAAGAAAACAGAGATTAGCCACAGAAATAGG[C]GGGTGGTTTGTGTTTTTGGTGGTTCTTGGTTTTATAAAAAGAAAATGATATCTTAAAAAAATTAAAGATAAACGAGAAAGCGTAGATGAGTTTACTGAAT
Ta_scaffold_3	1217479	T	C	TTTTATTCCCCGTTTACAACGTTTTAAATGAAAAGTATATGGCTTTTTGCAGGTTTGATACTTGATAAGTTTGGGTTTTGTTTGAGTCCGGATCTACTTC[C]AGTAACAAAATAATTAAAAAGAGCTGAAACAAATTAAGTTTCCACGTGGAGATGTGGTTTCCTTAGATCGAGTCACGTGCTCAGTTGCTTCTTGTCGTTT
Ta_scaffold_3	1217536	G	A	ATACTTGATAAGTTTGGGTTTTGTTTGAGTCCGGATCTACTTCTAGTAACAAAATAATTAAAAAGAGCTGAAACAAATTAAGTTTCCACGTGGAGATGTG[A]TTTCCTTAGATCGAGTCACGTGCTCAGTTGCTTCTTGTCGTTTTCCTCATTTCTTGAAGTTTTTGTAGTTCATTACGTACGGGTTTTCCAAAATATGTTT
Ta_scaffold_3	1218366	A	T	CATCACATATCTCCATTTTAACATAAATGTTTGGAAAACGTTTGTTAGTAGTTGATAAAATCCATAAAAATGTCTGAAATTTCCACGGTTTATATAAAAA[T]GGAAAAAAAGAATCCCGTGAGAATATATACAATCTTATTGAATCAAATCCAAGCAAGGTGCAAACTGCAAACTGCAAACAATCAGTAACAAAATAGAAAC
Ta_scaffold_3	1262344	T	G	CAGTATGCTCGAATATGGATATTACTAAAAACAATCACAACTGCAAGGGAATTCCTTAGGACACTGAGTTTAAGAAAAAGAAAAATTCTTCAAAAACCAT[G]TGCAATCATAAATAACACTTTATAGAGATGATACAAGTGACATAAAATTGATCTCAATATGTTTGAATGACACAAAAGTGCATGTGAGGACAAGTGATGC
Ta_scaffold_3	1266113	A	C	CTCTTACAATTTCCTCAAGCAGAACAGAAACTGTCTTCGCTGAATGTATAAAAAAGACCTTTATGAATATCACTCTGTTAGATGGAACGTTCTCTGAAAA[C]CTAAACCTTAAGCAATGGCAACTAACTGCAACGGTGAAATAGCCGCCAACTTGAAAATCGTTGTGAGCACAGAAGTAAAAAACGTTATTTGGGGGGTTAA
Ta_scaffold_3	1266377	T	C	CCTTCGCGCGACGGCGATTGCGGCTAGATTATTTTTCCGGAAACAAATTGAGTGAAGGAAGCTGGTTTGGGTGCAATGGAGAAACCGAACCACAAACACG[C]GGCTGACTCGGATTTGATCTCGCCGGCGAAGAAGGCCAAGAAGTCAGAGGAGGCCGGATGTGATACTGAAGATCCGAAAATCCCCAGTGGTGCAGAAGAC
Ta_scaffold_3	1266553	A	G	GAAAATCCCCAGTGGTGCAGAAGACGAGAAGCAGGAGATTTCCGGCGGAGAAGAAGCCATAGCCGCCGTTGGTGATAGAGCGGCGGAAGAAGAAAGCTCT[G]GCTGTGTAAGTGAAGAGAAGAAGGGATTTCTAATTGAAGCTGCTGCTGCTGAAGACAGAGGAGGTAGACAGACAATGGAAGATGTTTGGGTGGTTTTGCC
Ta_scaffold_3	1270796	T	C	TGCAAGTTTTCTTTGTGAGGAAATGCATCTATCAGCAGAATGATATGTGGATGCTTCAGCTCTTTGAGCATTTTGATTTCCCTGAGAGCCGTAACATTTA[C]ACCTTCCTTTTGTTTACCAATCCTTATCTTCTTGATTGCTACAGTTTCTCCCGTCTGCAAATACCCCAAGAAAAAAACAATTACTTCCCATACTCCAAAG
Ta_scaffold_3	1273345	A	T	TACCGTACCAATCCGAATGCTATTCAATTTTTTAGAATTGTTTCGCCTAGATTCTGGTTCAAGTCGGTTAAATCCGCCAAATTTTCGACTTGACTCTGTT[T]GGCATTTTGGTGTGAAAGAAAAATAAACAGATTTGAATAACATTTGTTCTTCGTTGTGGTCTAATCCAAGGCGGGTTAACATATATTCCACTTCGGTTTG
Ta_scaffold_3	1278994	C	T	GGTTCGCTTTATGGCCTGGTAGATCAGCTGGTAATTTGAAGACACAAAGTCCACCACAATTGGGAAGAATGTTTGCAAGAATAATTATCTACAGTAAAAC[T]TTCATAAATTAATATTTGATAAATTAATAATTACTATAAATTAATAATTTTTACCGGTCTCAAATCGAACCAGTGTAAAAATTGACAAAATTCGATAAGA
Ta_scaffold_3	1279058	A	G	AAGAATGTTTGCAAGAATAATTATCTACAGTAAAACCTTCATAAATTAATATTTGATAAATTAATAATTACTATAAATTAATAATTTTTACCGGTCTCAA[G]TCGAACCAGTGTAAAAATTGACAAAATTCGATAAGATAATAAGATAATATTTTTTTGAAAATTCTATGTAAAAATATGGTCCCAATAATAATATAAATTA
Ta_scaffold_3	1280087	T	G	CAAATTTGAACAAACAAAAATTAAAATTAAAATGGCTGTCAATTTCCCCAAAGCCATTTTCTGATCCACCAACCATTCTATTTTCTTTATTTTAAATTTT[G]TCAGATAATATAATCTTCATTTTCCATATAAATTGATGTTTTCTATACTGATAAAGTAACAATTACTATTAAGTGGGTTAAAAAATAATCTAATAAAAAT
Ta_scaffold_3	1282202	A	G	AACGACCTTCTTTGTATTTAGATCGTCAACCGTATCACGTGGAGGAGGAATCCAAACTTTTTGTATCCGGTTTGAAAGTTGGGGAGAAGTCTGGCTAATC[G]ACTGACATATCAACTTCACAATGACCATTACTAGGAAACTTTATTACTAAGCCAATCTATGTCCTGTTTTGGTGATACATGCTGTTTTATTTTAAATCAT
Ta_scaffold_3	1283417	T	C	TTACTCTCTGGAGGCGAACTCTGTGATCCACGCTCTTTGCTTCAGCCCCAATAGGTACTGGCTATGTGCTGCAACCGAAAATGGTATTAAGATTTGGGAT[C]TGGAGAGCAAGAGCATCGTTGAGGACTTGAAGGTTGATCTCAAGGCCGAGGCCGAGAAGTCAGACGGAAGTGGTTCCACTGCCTGCAAAAGAAAGGTACA
Ta_scaffold_3	1284682	A	T	AAGTTAAGTAAACCAATCGACTTGCAAGTTACAGTCCCATTGATTAGAATTACAAAAAAAAAAAACAGATAAAATGTCACATTAAAACTTGCAAATACTC[T]GGAATCATCTGTCCGCACTACATTAATTGTTTCAGTTGCCCTGTTCTCGACCAATTAGATTGATAAAAAATCGAACAGCATCTTCTAGTGCTGTCGTGTT
Ta_scaffold_3	1287939	T	C	CAAAGAGAGTGCGTGGAACAAAACCTAGAGCCGAGAGTTTCAAAGTGAAGTCAAGCTGTAGAGGTTCAGAGAACAAGAAGGCTAAGAACAATAAGAAAAG[C]AGTATATTAGATTTCTTTCATCGATTGTAGTCAATTTCTCTTTTTGGTTTAATTTTATGTGTAATCTCTCATCTTTGCGTCTTTGTAACTCTCTAATACT
Ta_scaffold_3	1288193	T	C	TTACTCGTCGAAACGAAAACCATATATTATACTCAAACAACTTCATGTAACACAAACACACATACATATTTGTATGATTGTGTATATATGGAACTATACA[C]ATATATAGATATAGCGATAATCGATGATCAGCAGTAGCTGCAGTATATTATATTTCTTTCATCGATTGTAGTCAATTTCTCTTTTTGGTTTAATTTTATG
Ta_scaffold_3	1289549	T	C	GTTTTCACACTAACAGAGTCACTTTATGTATAATAAGCAAGCAGATTAAACTACAAAAGCAAAATCCATTCACGGTTGTAATAGCATAGTATACTGAATA[C]TGACTTAATGAAAAGCCAAACAATTCAAATTAAAAAGTTGGAAATTTAGTTTTTAAAATATTTTGGTTTCGTACCTCTCGAGGGGTTGGTACCTCCGGGT
Ta_scaffold_3	1290995	T	A	TATTATAAAACATTAAAAGTTTCTTTTATTTTTTACTAATACACTATTTTATCGGATATCATTAATTAATAAACTAACAAATAAAATTAAATAAAGATTA[A]TTTTGTCAAATTTTGCATTCAAACCCCAAAACAACAATCAATATAAACCAAAATTAATTCTAAAACTATTAAGTAATTTAAAACGGAGAGAATACATTTT
Ta_scaffold_3	1296218	T	C	TTATTTGGATTCAGATATTCCATCGTTTGTTTGTTATATTCGCTTTAGGAATTGGACTGACCATCATTATTGACTTACATCTCATTGACTTTTTAGTGGG[C]TTGACTGTAGTAATACCGTGGAGATAATAACATTGCTTATAAATATTTTTTTACAAAAAGTTGTATGTTACATTTTATATGTTTTTTTTGGTCGGGTACA
Ta_scaffold_3	1296230	A	G	AGATATTCCATCGTTTGTTTGTTATATTCGCTTTAGGAATTGGACTGACCATCATTATTGACTTACATCTCATTGACTTTTTAGTGGGTTTGACTGTAGT[G]ATACCGTGGAGATAATAACATTGCTTATAAATATTTTTTTACAAAAAGTTGTATGTTACATTTTATATGTTTTTTTTGGTCGGGTACATTTTAAATGTTT
Ta_scaffold_3	1297182	A	G	GCAACTTGTCGTTCGGTACAATGGATTACCATAATAATTATTATTTTAATGTATTTTCATCTGGACGACATTTAAAAATGTTTTGTCATACGTTCAGTAT[G]TTTTTATGTAAACACAACATTTTTTGTTAATTAATAAATTTAAAATAAAAAGCCATTTTATAAATTAGAAGTTTCGTAAGAAAGGGTATGGAAATCGAAG
Ta_scaffold_3	1302996	T	C	CAAAGGCGCATCATATATAATTGTCTCGAATATAACATATGTTGTTGGTCTCTTGAAGACTCCAGCCTCAATCTTTAACCATCTTAACCACTTTCTCCCT[C]TACTAATTCCTGTAAATTTCTTTTAGCAAACAGGAAGTATCTCACTTCTCTACTCAGACTCTTTGCTTCATGGCTCTAAGTTTCAAAGGGAGACATTAAT
Ta_scaffold_3	1303724	T	C	TTCTTTATAAATTACGGTAGAATTTTTATAAATTAATATTTTTTTGTTAATTTTAAAATTAGTTTATCAGTCAAATAATATATTTATTAATTAATAATTA[C]TATAAATTAATATTTTTTTTTATAAATTTTTAAGGTCCCAACATTATTGGTATTAATTTGGAAGATGTATTATTTTTTACTGGATAGAGACTATTGATTC
Ta_scaffold_3	1303737	T	A	ACGGTAGAATTTTTATAAATTAATATTTTTTTGTTAATTTTAAAATTAGTTTATCAGTCAAATAATATATTTATTAATTAATAATTATTATAAATTAATA[A]TTTTTTTTATAAATTTTTAAGGTCCCAACATTATTGGTATTAATTTGGAAGATGTATTATTTTTTACTGGATAGAGACTATTGATTCCTCTTCTTCTATA
Ta_scaffold_3	1305025	A	T	GTGTTAGGGTTTTAGCTCGTTTCTCTGGATGGAGAAGTTTACGGGAAGGTGTTCGCTGCTCTAACATTCGGAGCATGAAGATGAACATGAAGAAATTTCT[T]AAAAAGCTGCATATCGTGCCGAGACAACGAGAAGACGGCGAAGGGTCAATCTCAAACAGGAGCAATAAGTCGAGTGACGCAGAACCATCTCCTTCAGATT
Ta_scaffold_3	1311454	A	G	TGTGCATAGGATCTCAAGGTAATCATCTCTTGACGAATGGTCTTTCGTGTATAAATGATCAAACATACAATCCCTTCGAAATCTATGAGGCATCGATCTT[G]TAGAAGTCATCATTTATTGAATAAGTCGTTGGCAAAAATTCATGGGATGATTCTTTGCTGAGTGAAACATGTGTAATTGCGCGTCAAACATTGTAAGATT
Ta_scaffold_3	1311570	T	C	ATTGAATAAGTCGTTGGCAAAAATTCATGGGATGATTCTTTGCTGAGTGAAACATGTGTAATTGCGCGTCAAACATTGTAAGATTCGCAACCACATAAAA[C]TCATCAGAACCTCACCCAATCGCATTTCAAAAGACGGCGACTTTGTGAAATCTTTAAGTTGCCCTGGAATCGCTTCTCTTCAAAGGAATACAAAACAATC
Ta_scaffold_3	1311776	T	G	GCGATAGCTATCGTCGGAGAGAATGGCGAAAATAATGGATTCCCACTACCTGGCCATCACCGCCATTGTCACCGTAAGTATTGTGCTTTTGCTGCAATCG[G]TTCTTTTTCGTTCTGGAGAAATCACGAATTGGGTTTTCCCTAATTTCGCGTTTTCTGGCAGGTGGGTTATCAATTCATATTCTTCGTAATCACAGCTCTC
Ta_scaffold_3	1320240	A	T	TTTAATGTGTAGTAAATTCACGAGTGTGAAAACAAAAAAAATTCACGAAAACCGAAATTTAAAATGTTATTTTACGAATCAATATCATCAAGTCTTTTTT[T]AAAAAATTGTCCTGTTTGATTACTATTTTAGACGCAGAAAACCTAATCTATGCCAAAATTAATTCGAAAGTGATTCAAAATTAGGAAAGTAAAATCGTTT
Ta_scaffold_3	1320741	C	T	CGTCAGCATCCACAGGCCCGATCATCCGAGTGCAGTCTTTGACGGAGCAGGACATCCCGAGGCGGTTAAGGACCTGGTGCAGCTCGGCGGCGGAGATCAG[T]CCGTTTTTGTCCTGATCGTAGAGATCGAAGGCGTCGCGGATCTCGGATGCCGTGGAAGAGGAGCGGCAGAGGGTCGAGAACTCGTCGACGTTGATGTAGC
Ta_scaffold_3	1327143	T	C	CCTTTCAGATACAGAACTCCAAGGTTATAATGCCCGCTGGGATCTTCATTGTCAACAGCCTTCTCAAAATATTCTCTTGCCTGCATTTGAAGCCATATAA[C]AATGTAACATTATTAGACTAATCTACTTAGTTTACAATCCTTCCCCCTTTAGTATCAAGTCCTTTATTATATTTTGACGGCTAAACCTCTAGTCGGATAA
Ta_scaffold_3	1327687	A	C	ATTCCAATATCTGGAAATCCTCATCCTCTTCCCCGCGGGATTTCCTCAGAGCACCTTTGTTTTCTTCAGTTCCGCTATGGATTCTGGTTGGTTCGACCAC[C]GGCGAATCCTTTGATATCAGAAAACTATTCACGGCCGTCTCTGCTAGTTCAGCATATAACTGGACAGCTTTATCGTGCATCTGCGAGGGAAAATTGATAA
Ta_scaffold_3	1328366	T	G	CGGCTCGAAGATCGGTCGCCACGAACCGGGATCAAGCTCCTCTTCGGACTTAGGTTCGGATTCCCCAAACTCATCGAAGTCAGAGGACTCTCCGACTCCG[G]TATCATCGCCGCCAGTATTGAGGTCGTCATTGGAGAGGACGAGAACAACGGGACGAGCGTGAACGCTAAGTTCGACGCAATAGAAAACGAATACAGAGAG
Ta_scaffold_3	1328578	T	A	CGAGACCTGAGATTCTCATTTTCTACCCCTCCCCCACTTTCTTCGTCGTCGCCGTAATTTCTCAGTGATCAGATCGGATTTCAGAAGGATGACGAAAGAA[A]AAAATAAAGATGGAAGGGGTAACAACGGCATTTCAACTAGTCGATAATTTGCCACGCCAAATCGTTGTCATACATCCAATAGACACCCGCCACGTAAGTA
Ta_scaffold_3	1337411	A	C	GGAGAAGGGGAAGTTATGCATATAATTAAATAACTGGAAAGAGGTCGTTATCATTGTTATGGACATATAATCATACCGAGGATTAGTTGTTGACGTGCAA[C]TGCCAAAAGTGGGACAGGAAATGGGAGCGATTTGGCTTTATCTTCAACAATGCCCTTGCCATCGGAAAGTCAGTTAGCGTTTCATTAGTTACATTTGCTA
Ta_scaffold_3	1340923	C	G	AAAGCTTGTGGCGCCGACGCTGACGTCTCACAATGCAAAGCCAGCGCCGGTGGCGGTGAGTAACCTATAGTACTACTACACCGTTTCCGATTTCTTACAA[G]ACCGTACGTTTTTGATCCCAAGCTTTTTAATTTTTGTGTTGACGAAGGTACTACTCCGTCTTCGACGTCGCCGGCAACTCCGAAAACTCCTCCGGCATCT
Ta_scaffold_3	1344365	C	A	GTTTGCATGTTTCCCGGGACCGGAGACAGAAGAAAAAACTCGTTATCGGGTAATGATGATGATGATCACCATGATCATGATGGTGTGGAAGTAAGAGAAA[A]CCTAGAAGATAAGGTACTATACGAATCGAAATATGGATCTTGGAGGCCTGGATTGGAGACGATCGCGGAGAGCTAAATGAATAAAATCTCAAGGATCGTT
Ta_scaffold_3	1350706	C	T	GATTATACCCGAAAACCCACCAGGGCAATGAAACGAGGAGCTGCCGCATTTGGTTAGTGTAACCGGCGAAGAGGCGTAAATCAGCCATTTCTGGTGGTTG[T]TGAGGTTGGCCGTGTACTTTGTACATGGGCTATTTCCGGAGAAGGACAAAACCTCGTGGCTCGTTGAGATTGTGATCGAGTTACATGAGACGGAGCATGT
Ta_scaffold_3	1352303	G	A	TCGAATCTGTTCTACATTCTATAAATGCTCTCAAAGGGGCAAATGCTACTAATATTTGCTCGTTGGTAATATAATTTATTTAGGCATGTGAGGATATTCT[A]TTGATTTGTACTTGGAATCTCTGTGAATTGTATGTAGGAGGAGGGCTTGGGCTAATGATGGGTTTGTTCTTGGGAGCACTGGATAATCCTATAATGCACG
Ta_scaffold_3	1356133	T	C	CTTTTTTTATATTATGTTCCATATATTTCATCAGTTAAAAAAAAATGGAATTGGTCCCTCGCAGATTTTGTTTTCTCCATCTATTACAAAAACTAAAAAA[C]TTTAGAACTCTAGATCTTATTCTTTTGTTCTCTAGTGATCCGAATTAGTCTTCAAGCTGTTTAATATCTTTTATTTATAAGATTGGGAGATCGATTGCTA
Ta_scaffold_3	1356152	A	G	CATATATTTCATCAGTTAAAAAAAAATGGAATTGGTCCCTCGCAGATTTTGTTTTCTCCATCTATTACAAAAACTAAAAAATTTTAGAACTCTAGATCTT[G]TTCTTTTGTTCTCTAGTGATCCGAATTAGTCTTCAAGCTGTTTAATATCTTTTATTTATAAGATTGGGAGATCGATTGCTACGAGCTCTTTTTCTTTTTC
Ta_scaffold_3	1356591	A	G	ATAATTCATTAGTTTTTTTGGTTGGATACTTCAAATGGATACTTTTATAGGTTACATGATATTATTGGTGATCTGCTATGAATACTGCCTAACAGTAATT[G]GGAGACCACCCTCCATCATTTTATGTAAACTGTTATATCTTATTGAATTTAGCCAACCATCTGAATATTAATCATACTATTTGAGTATCTGCGCGATGCG
Ta_scaffold_3	1356615	T	C	GATACTTCAAATGGATACTTTTATAGGTTACATGATATTATTGGTGATCTGCTATGAATACTGCCTAACAGTAATTAGGAGACCACCCTCCATCATTTTA[C]GTAAACTGTTATATCTTATTGAATTTAGCCAACCATCTGAATATTAATCATACTATTTGAGTATCTGCGCGATGCGCAGATTTTTTTTCACAATATAATT
Ta_scaffold_3	1358717	C	A	ACGATAGCACTCATCCGATTCTGAAAAGAAGAAAAAAGAACCATAATATCATCAAACTATGAATACGAAAGTAGAAAAAAAGTGACATCAATATTGAAAA[A]ACCGGAATCTGAGAGACCCATTTTGGAGTCAACCTTTGAAGCAATGAGCTCAATCAACTGCATTAAAAACTCCCCCAGTCCTTTTCCTTGAATCCGAGAT
Ta_scaffold_3	1358890	T	G	CCCCAGTCCTTTTCCTTGAATCCGAGATTCCAACTGTATCTCATACACATAAAGAACAGGTATCTCTTCCTCTAAAGTAAACCGGTAATGAACGAATCCA[G]CTATCTGATTACACCCTTCCGTGAAAATTCTTCGAGTAGACGTCTCATAGGCTTTACCATCACACAGTTCACACACAAATATATAATGTGCGTCTGCACA
Ta_scaffold_3	1360266	C	A	TTAATATCAAGCCCCTTTTTTTTCTTCTTTTTTTCAAAATTGCATGTTATGGTATTTGTTCATAGATTCTTGTAAATCAACGCAAAGACAATGCGCTCGC[A]GTTTCTCCAGCATAAAAATAAGATTACAGTATTTTAGGTATCGGGAGCTTTTCTCTTCCTATCAGGGACAGATGAAGCACCATCAAGTTTAGACTGTCCA
Ta_scaffold_3	1375232	G	A	AGGCTTGTGAGCCTCAATCATGTGGCAAAGGTCCCGAGATCTCCTTTCCATTCTATCTATCAGGAAGGCAAGAATCTTTTTGCGGCTATCCCAGTTTCGA[A]CTCAGTTGTGACGATGAACAAGAGCTCCCTGTTCTCGGGATCTCCGGTGAGGATTACGTCATCAACAACATATCTTATTTGACACAGTCGTTACAGGTCG
Ta_scaffold_3	1375965	A	G	AGTTTTGTTATCAACTCATTGCGTTGGGGTTGATCCAAACTCTGATTGGTTTAGTAACTGTAAAATCATGCCTCGGTTTCTATGTTCTTGCGTATAGTTA[G]CTCCGAAACTCCCTGACTGCTTTTCTCCATCTTGGTTTCTTCATTCCAGGTCTACGTCGTGATCCAAATGTGAACCGGAAGATCGCCATAGGTAAGATTC
Ta_scaffold_3	1381591	A	T	GTCAAACAGCTAGATAGGCATAGTCACAGATACGATAAAGTGGAAGAAGCAAGTTGCAACTTGAAAGGTTCGGAAAAATATGCAAAGTATGGAACCAAAG[T]GACTTTGTCGGAAGGAAATGACAAAAACACCCTTCACAATCTGTAGCTTTCCTAAGACAATGATGCGTGTCTCCCAAACCAATCACAAAGACAAAACAGT
Ta_scaffold_3	1388592	A	G	CGCCCCTGTTTCATTTGGAAAGCCTCGTGGAACTTGTGCCCTCCATGGAGCATTGATCCAGGGGACGATGGGTCTGTTGTAGACAAAAGAAACCATTTTC[G]AAATCAACCTCACTAAGCTACTACAAATGTAAAGAGTCCTTTCTTAAAATTACATTATACATTAAGGTACCTAACGGGGAAGAATTGGGGAGGGGACGAG
Ta_scaffold_3	1390257	T	C	GTCTGAATCAATGGAGAAGTACTTCAGATTCTGTCTATCAAGATTAAGTTGAAAAGGTATCTCGATTCTATTTATGAAGATCAAATTGAAAAGAAAAAAA[C]AAAGTACACGCGGTGATATCAAATTATCTTTGAAAACTTACTTTTGTTGTACCATCAAAAGTTCTACTGAGTTGAAGGTGAAAAACCGGAGGTAAAGCAT
Ta_scaffold_3	1390451	G	A	AAAGCATTGAATAAAATGCTTTTATTTGCCGCTAGAAAAACAATAAATCAAAATTAAAATTAAGAATGACAAACTATAATATAAACTTTCTATATTATCA[A]ATAATATGCTATCCAACCTCAAGACCATGTATATCACATTTGTACTTGTTGTCTCCATCTAGGAGTATCTTCAAAATAGTTGTCAAGAGAGGAGTAAAAA
Ta_scaffold_3	1390460	C	T	AATAAAATGCTTTTATTTGCCGCTAGAAAAACAATAAATCAAAATTAAAATTAAGAATGACAAACTATAATATAAACTTTCTATATTATCAGATAATATG[T]TATCCAACCTCAAGACCATGTATATCACATTTGTACTTGTTGTCTCCATCTAGGAGTATCTTCAAAATAGTTGTCAAGAGAGGAGTAAAAACATATTTGC
Ta_scaffold_3	1390886	A	G	AATTTTGAGTTATATATTTGTTAAAGACCGTTTGACCGTTTATTTTTTCATAACTTTCTTTGTTGCTGATGTTCTGACTTTAGCCCCTTAACATGCTTTT[G]GATTAAAATTCTAGTCCCTTACCTTTGTGATTTTAGTTTTTAGTCCCTTTTCACCAGAGTTGTTGACTTGCAGGTTGGTTTTGAGATCGTTAACACCATT
Ta_scaffold_3	1393386	C	T	CTCCCAGGATCAGAGCTCAGCAACCACTATCTCTGGGCAATTCTCACAATAGTTGTTGTCTTCGAGTTCAGTATAGGTGAATGCAACAGACTTAACACAT[T]AAACTTGAACATTCTAACGAATTCAATAACTGATGTGAAACCCTCTCTTCTCTGTGTAGGAGCCACCTTTAGCAAAGGGTTGAACCGGGGACTAGGAACG
Ta_scaffold_3	1397962	A	G	AGTCTTTCTCTCTCTAAGTCTAGACAAAAATCGAGCTCAGTACAGTTATCAATTCGACCCCTTTTGGTTGTCCCCGAGATTGCAGAGAACCCCGTTCCGT[G]TTTAAGCCCTCCGACGAGCCCCGGCAGCCATGTACGGCGGAGGTGGGTTTCTCTTCGAACCCTTGAATTGCTTTCTCGTTCATCTTTTTCCTCTCCCTGG
Ta_scaffold_3	1402286	T	C	ACTGACGTGTTCTCCAGATCCGCATGCACAACCCAATAGATATAGATGACACATTCCTCGTCATCCAATAATATACACCCACGTGTCACTCTCTGTCAAA[C]AAACGTTTTACCGATCTTCTTGTGGACGGCAAGAATCTCGCTTATTTATTTATCCGATTCAATCTAAAAAGTTTAGTTTTTTTTTTTAGTTCTCTATTGC
Ta_scaffold_3	1406717	A	G	TTTACTTTTACAATGCGCATTGATGTAGTTTATTATTGTCTGCTGATTTCTTAATTCTCCGATTGTTGACCATGCCGTTTTTTACTCACAGGCTGTTGGG[G]AATTTCTCACTGGCTGCTTGCTAAAATGCTTGGAGGAGAGTAAAGGAATCAAAAGTAAGTTAAACTGTGTTTTTACACTGTTATAGTATGTCTTTTGAGC
Ta_scaffold_3	1408749	T	C	GACACCTCGAGCTTGGATTATTCCTCTGGTGAAGATGATAGTGATGGCATGTCGACGCCTCCATCACCGCTCTCTCAAAGCTCACTCCGGTCTTGGGCTG[C]TCTTCCTGCAAACTACGAAAGCCACTGGACAGACTGGATAACGTCCATAGTCTGGTGGGTTTTGCTACCGGCCCGGATCCTTCTATGGGTGCCGTTTTAT
Ta_scaffold_3	1417818	G	A	TTCATGGGTGGGCGGTAAAGCTGAGTTTGGACAAAGAACTAGTCGTTAACAATGCCTTAATGGACATGTACTCCAAATGTGGTTGCATAAACGATGCAAA[A]GTTATCTTTAAGTTGAACAATCACAAGAATGTGATTTCTTGGAATACAATGATAGGAGGTTTCTCAGCAGAGGGGGATGTACATGGGACTTTTGATCTTC
Ta_scaffold_3	1419918	G	T	GTACATTGATGTTTAGCTTTTACTTGTTTTTTCTTTGTTATTTAACCAAACGGATGCAGACCAAATGAAACTGGTGAAACATTTGTAACACCAGTTTTAA[T]TTTTACATACAAAACTGAAACTTTTCTTTACTGCGAAAAGAGTTTTAAGTCACTACTATATATAGTAAATGTATGTATTCTATCTGCACAGAAAGAGCAA
Ta_scaffold_3	1424334	T	C	TAGCTAATTGAAATCGTTGTAGATATATGTGATAAACCTTTTTTGAATTTCAGGGGGCACATGCAGGTGCCAGGCAGGTGGAAGTGACCATCAATGGAAT[C]GGTGAAAGAGCTGGAAACGCTTCACTCGAAGAGGTCAGGTTTTCATTAGTTTTGTGAAGACATGCAAACCTTAGTGTAGGAGGCACATATTGCGAGGCAA
Ta_scaffold_3	1427476	C	T	CACACGTTCTCTAACTCTAGTGGCATAAACCGGTAATTAGACACTAAACACAGTGGCCAATAATCTCCACTAATATCCCCCCCACTACCCAAAAATCAAC[T]GTTCCCTCCTTCCCCCAATAACCACGACTCCACCACACTTAAAAACACACTAAAACGTTAAAGAACCAAACTATCAAATTCAAATAACGATTTCTATAAG
Ta_scaffold_3	1427537	A	C	AATCTCCACTAATATCCCCCCCACTACCCAAAAATCAACCGTTCCCTCCTTCCCCCAATAACCACGACTCCACCACACTTAAAAACACACTAAAACGTTA[C]AGAACCAAACTATCAAATTCAAATAACGATTTCTATAAGATACACCAGAGAGCGAGAAGAAAGAAATCACAAAAAAAAAAAATGTTTCGAGTAAGCAATT
Ta_scaffold_3	1427547	C	T	AATATCCCCCCCACTACCCAAAAATCAACCGTTCCCTCCTTCCCCCAATAACCACGACTCCACCACACTTAAAAACACACTAAAACGTTAAAGAACCAAA[T]TATCAAATTCAAATAACGATTTCTATAAGATACACCAGAGAGCGAGAAGAAAGAAATCACAAAAAAAAAAAATGTTTCGAGTAAGCAATTTCGTTGTGGG
Ta_scaffold_3	1436310	C	G	AGCTATTCGATTGCGACAGCCACTGGTACTGTCATATCTTCTAAAGTGTTTCAGTCTCCATTCTCATTTCTTAAGCTTGGTTCTATATTTAAGTGTTTTC[G]TTTATCTGTTAAAGGTAATCTTGGAAGGCATCTGAATAATCGACATCCAGGCTATGATAAGGCTGCAGCAGACGCTGTCACCAGCTCAGTAGTACCACAG
Ta_scaffold_3	1443435	C	T	TTCATTCATCTAATGGATACTAGATTTTTAGTATTTTGAGTTTATTCAATTTTCAATTTATTCATCCTATTGATTTCGCTAGTTTATTATTCAGATATTC[T]ACTATTCTACTATTAAGTTGACATACCAGTGAAATCATATATATAATTTGACGCCTAAAACCTTTGCTTTATAGGCTTTAGCCCTGATTATCAGTATAAT
Ta_scaffold_3	1444642	G	C	AAGGATTAAAGATAAGAAGAAATGCATTATAGTATTTCGACCAAAAAAAAAAAAAGAAATGCATTATAGTATATATCGATCATTGCATCCTTTTAAAGCA[C]CATGCAGGAAACAAAAGTAAAAGCTGAGATTTGTTTAATAAAATTTTGTTTTATAAAAAAGTTAAATGATTTTGCTTTTATAAGACATTGTTTTCTATAT
Ta_scaffold_3	1453626	A	G	AAATCGGGAAATCTCGTGGAATCCAGAGCTGGGTTCTTCGGTTCTCAGTTTCCCAAAAAGGGTTTTGAATTCCAGGGGTTTTCTGGGTCTCAAAGGCGTG[G]ATGGTATTGTCCCTCATCATCCTTACTACCTGAATTGAGATTCTCTCATGAGAGAAGTAAAAAAAAAAAAAATCGATTTCTGGTTTCATTTTGTGTTTCT
Ta_scaffold_3	1456662	C	T	AAAAAAAAAGATTAAAACAATAATTAAAAATGGAAGAAGTATAAAAAATCTTATGATCATATCTTCAAAAGACATTGCCTTTTGCATTTTTTAGTCTCAT[T]ATTTGTTTTTACCTTAAATTGCTATTAATGTTCCTCAATATTATGAATTAATATCAAACCATTACTATTTTTTTTAATAAAACTACCACCCATTTTTGTA
Ta_scaffold_3	1457368	A	T	TCATAAGAATGTGCCACGTAATACGAAAAGTAAGGAAGCTCGCGCTTTGTAAACTAATCTGCAAGATTTTCTTCCTTTTTGTATTATTCTCCTCGCCAAA[T]TTTTTCATTTTTCTCTCTTTTTTTTTGCGATAACCATTGTTAGCAAAAAAAAGGACAAAAAAAAACCTAAGCAACAAAGGAAGCACCTTTGTCATCTGTA
Ta_scaffold_3	1457395	G	C	AAGTAAGGAAGCTCGCGCTTTGTAAACTAATCTGCAAGATTTTCTTCCTTTTTGTATTATTCTCCTCGCCAAAATTTTTCATTTTTCTCTCTTTTTTTTT[C]CGATAACCATTGTTAGCAAAAAAAAGGACAAAAAAAAACCTAAGCAACAAAGGAAGCACCTTTGTCATCTGTAATCGGCATAAGAAATATTTGGATTTCG
Ta_scaffold_3	1457754	A	T	GACACACTTGTAACGCCATTAAAGGCGGTAGCTTTCTCTACGTATTCGGTGGCTATGGCAGAGATAATTGCCAAACCAATCAAGTCCATGTTTTCGACGC[T]GGTTAGTTCTTTATTAAACATTTCGGATTTAGGTTGATTCCCATTTTGGATTTGCAGAATGTCTGAATCTTTGTTTTATTTGCTCTCTCTCTCTCTCTCT
Ta_scaffold_3	1461073	C	T	GTTTTTTTGTTTTGCTTTTCAATCTGGTTAATTAAATTTGCAAGCAATGTAATGCTTCTTTCTTCACAGTTACTGAATTTTGTCTGTTCTGCTTCTTTTT[T]TCCAAAGAAATTATGTTGTGAAACTGAACAGAAGTTCAAGGGTTAATTCGTCATTGCACTACGGACTCGCTTAAATAAATGATTTAAAAGATGGTTAATA
Ta_scaffold_3	1462988	T	C	GCTGCTGATGTTGTGATCATTGGTCGTCTGAAATCGAAGGATGTTACAGTGGAACAACAAATGGGCGCAGATGTCAAAGCCAATGATACGGTGTCCCAAA[C]TCAAAATCCTAAACGCAAGAAAAAGAAGAGGAGAACAAACAAAACAATGGCGGTCTGCGACACATTAGTAAATGCTGTAGCAACCTCCATGAAAAGCGGG
Ta_scaffold_3	1472329	A	G	TTCGATCGTATTTGCTGAAAGCTACATCCTTGCTTAGATCTTTCTCTTTCTGGTTGCTTCTTTTCCCTCAATTCCTTGTCTATACCTCTCTTCCCAACTC[G]AGGGATTTGATTTGGATCCTACATGTGTGTTTCATTTCTCTGTTCTGAGTGATGCAATGTATGGATTCATCAGAAACGGGATTAGAGTTGAATTTGTGAG
Ta_scaffold_3	1472833	C	T	AAACTTATAATATCATCTGTTTTGAGAGAGAGTTTTCTCTTTTGAGGGTTTTCTGTTTGATTGTCTTAGTATGTTGCTTCTTTGCAGGTCTTTCACCAAC[T]ACTGATGTAGATGTCTTGCAAGAAGTCTTTGGCAAATTTGGAAAAATTGTTAATGGTAGCCAGCAGCTGAATCATTTTTCCATTGGTTTTGTATTCCTCA
Ta_scaffold_3	1483850	G	A	TATACATTATGCCTGGAAACCGCTATATTTAATATACTCTCAAAATTTAAAGTTACTAAAGAAGATTAAGTTATAACTTATAAGTAACATTAACAAAAAA[A]CGAATCATGGCTTTCTCCATATTTGCTTGATCATCACAGTTTCTGAAGATCTTGCTAACGTTGTGTTTCTCAGACCTTCAAAATGCATAGTGAGTTCTTG
Ta_scaffold_3	1503520	G	A	AATGACCAAAACTATCCTTAATTGTTTTGAAAAATAACGTTCAAAAACATTCTTCATCGACTATATAAGTAAGAAATCGTAAATTTATATTTATGACTCA[A]GTTTCATTAAAAAGATTATGGTAATTAAAGTAGTTTCATTTTTGAATATTTGTTTTTGTCATTTTACCTTGATGGTAATTTTGAGAGCAAGCTACTCGAT
Ta_scaffold_3	1505431	G	A	ATAAAATTAAATATTTGTTTTATATTTTTGCCAAACTGAAACTCAAATAATAAATAACAGCAAAAAAAATTAAAATTTCTAACTATGTGTTTGTTTGATA[A]AGACGTATGATTGAAGAAAGTGTAGACTCATCATCAACTATGCTTCCATAACAACAATGCAAAAAGTGTTATGTTATAAGAAGCTCACACATCAGCAAAA
Ta_scaffold_3	1508506	G	A	AATTAATAATGTTAAAACTCTCAAATTTTATAAATTTATAAAATTATTAATTAATCGATAAATTAATAATATTGATAAATTAATATTTTATTAATTTATA[A]AAATATTTTTATTTTGAATTTTTAATATTTATTAAAAAGCAAAATCAATATTTTTAACAATGTAAAATTTATTTAAAAAATGTCATAATATATTTAAAAA
Ta_scaffold_3	1508872	A	C	ATTTTTACACTGTTCCAACTTAAAACGGACAAAAATTATTATAATAATTTTTGATTTATCAAGTATTAATTTATAGAAATTCTACTGTAATAACAAAAAA[C]ACATGGAGATGAATGTCATCTATAATGCCACGTCACCCCACAGAAAAAAATATTTTAAAGGAAAGAAGCATATACTACAACGTACATTGATTACCTGTGT
Ta_scaffold_3	1513717	G	T	CTGGTGTTTGATTCTTCGATATATGGTCAACTTCACCTTCTCTGTGATCCTCATTCTTTTCTCTCTATTATTTAAATTCAAATAGATATGTGTTTTTTTT[T]GGGGTGAAATTTCTTTCAAATATATTTGAGAGACGATAATTAAATGGTGGACTCTCTCACTAAACAATCTCTTCGGTTTGAATCTTTAGATCACGATTTA
Ta_scaffold_3	1516368	T	A	TGATAACGATACTTTTAATCCTTTTTTAATCATCATTGCTTGTAGTTATTTGTTTCTAATCATTATATGGTGGTTCTGTACTTCTGTTTTTTGTAAGTTT[A]GTGAAGGTCCAAACAATCGCTTGTGTTTAGTTACGGATTTAGATGGTGCCAATATTAAAGCAGGTGTTCCATGGCTTAGAGAATGATTTGCTGCTTAAAG
Ta_scaffold_3	1517473	G	A	GCTGAAGAAGGATCATGGGAAGATTTTAGCTAGTGATGATCAAGAAGATGATTTTCTATTGTGGGACGAGGAGAAATTGAGGCATTTCATGGAGGAGATT[A]GCGTAGTGGAGTTCGAAACGACGTCATACGATGGAGTCTATAACTCTAGCTAGTTCATTATCACCGTATGGTGTTTATGAGACTGACCAACTTGATGGCC
Ta_scaffold_3	1518094	C	G	AAATTAAGTCTATGTTAATATATTTATATATGTTGGCAATTCTTTGTCGTGCTTTATATTTTAATACAAATATTATATAAAGGAAAGCAACAAAACAAAA[G]ACAAATACACTATACTGCATTGCGATATTAATTGCTTCTTCTTCTTTATGTTCTAGTCCACAACACTGTTTTAGATTTTGTCATGCAATTAACTTGATGT
Ta_scaffold_3	1541764	G	T	TGTGATCTAATAGACATCCTTAGTGATCTCTTATCATAACCTGTTATATATTTCCATTATCAATATCAACAGTTTCAAGAACTCCGAATCAAACAACACA[T]TTAAAGGTCCCATAAGGTGTTCAGTTTTGCAATGGGACCCTGATAATTGTAATCAGATAATGGTTGCCTCAGATGAAGACAGTTCACTTACTGTAAAGGT
Ta_scaffold_3	1548142	T	C	TAGCCACTAGCCGGATCATGAAATAAATAAATAATTGAATAAACAAATTAAATGCGTATCCGAGTCACTCCAAGGGACATGCTCCCACAGGCAATAGACA[C]TGACAGATTGTTGGAGTACATTCGCATTATCAATCACATTTTTATTGTATTATTATTGTGAAGGACTTCCATTTACAATTAACATATACTTATGGCGCAC
Ta_scaffold_3	1551057	A	T	ACAGGTTAAAAAAGATAAACAGTACTATAGCACTTGGGAGAAAAATGGCTACACTTCCGTAGACAAAATGGCAAGATTATTTACGTCTCATTTCCATAGT[T]TTTTTCTAGATGAACTGTGGTAGATAAGTTCTTAAACCCGAAATTTTTAACCGCACCGGTCCTTAGAATGATTTATTTATTTATTTATATGATATGCTTT
Ta_scaffold_3	1551645	G	T	CTATAGCTTAATGATTGATGTTTTTAAAATCATATTAAACATTATCTTGCGCATGTATCTATCATCTAGTTTATGTCTATATGTTTTTTCTATGTCTCAC[T]CATGTACATGTTAATTTAGCGTTTTATTTTGTGTATAGTCAAGTTGAAATATATTAATTATACCATATAAATATGAGAATAGCAAAATTAGATTCTGTCA
Ta_scaffold_3	1558289	T	C	TTGAAGATAAAGAGATACATAAGCTCGTTGTAACAGGATTCATCATACTAAGCTCAATGGATCAGCCATTTGTTTATAAAGCTATGTAAAGATCCAATCT[C]AGAACCTAAAATCATTTGTTCATGAGTGATTTGTTTTTTTTTATATATATAACCAGCTCTAATAATAAGATTAAATAGTGGATCACAATCATTAAGCAAT
Ta_scaffold_3	1561435	A	T	TATTCGCTTACTTATTACATTTTTATTGGATTTGGGCAGCGACGAATTTAGCTGATGTCATCGAAGTCTTAATAACTACTGTTTTTTTTTTGGCCAATTG[T]TGAAAATGTTTATATTAAAAGATGAAACAATTAAGACAGGAAAGGAGCTTTAAAACTTCGTCAACAGGTTGACTAGCTATTGTAAAATGTCAATGGCATA
Ta_scaffold_3	1578913	C	G	GACTGGAGTATTTCTACTACTTTGTTGCTGGTGTGATGACTCTCAACTTTGCCTATTTCTTGTTAGTCTCACATTGGTACCGTTACAAAGATGTTGTGGC[G]AAGGACAAGTCTTCTGATGAGTTTGATAAGGTTTCCGTGTAAGAAAGACTTGTACTTTTTTACTCTCGGTGGGTTTAGGGTTTTGAGTTGGCTCTGAGAC
Ta_scaffold_3	1580961	C	T	TTTTGTTGGCGAACAAGAAGTTCTCGGGCTTCAAATCTCGGTGCACGACTCCATTGGAGTGACACATCATCACGACCTCGGCGATCGTTCTCGCGACGGC[T]GCGGCCGCACGCTCCGTGTAATGTCCCCTCGCAACGATCCGATCGAAAAGCTCACCGCCTTCACAGAGCTCCATCACCAGATGCACGTTCTCGTTGTCCT
Ta_scaffold_3	1592495	G	A	GTTGATCCACCATTTCTTCAAACACTGGGTAAAAGAACTTCTTAAATGCATTGCTGCAATGAAGTATGTCACCAGTTTCTCAGAAGAAAAGACAAATCCA[A]GAGAAACTACACACCATATCAAAGAAAACAGAAAAAAAATAATAATCAAAAGTTCCACAATTATTATTACCTATAAAAGATAAGGACATCAGCAAGGAAG
Ta_scaffold_3	1598413	C	T	AGCTCAGGCCGCCTAAGAAGGAGTATAAACGGGAGCATCGACGGAGAGAGGAAGAGGTGGAGGAGGAAGATGAGGATGTCGACGATCAGGAGGAAGAGGA[T]GACGCAGATGAGAACAAGCAGCATTGCGTCGGAGCAAGTTCCGGTAAAATCGTTACTTCTCTTGTCCCGCCACCGGAGCCTTCACAGATGCCGCGATGGA
Ta_scaffold_3	1607497	C	T	CATTTGAACCGCAGCTTTCTCGGCTTGAAGCCTCGTGATCATAGCCATCGCGTTGTTTGCTGCAACAGCTGAAGCACTCCTCTCTTCATCTAACTCCATG[T]ACAAATCCATCAGTGACTTGCGATCCAACCTAACCTGTCTATTTAGATGATGAAGTATCGAATCTCCCTCCAACACTTCGGTCTCCGAACCATTCTGATC
Ta_scaffold_3	1609354	T	C	ACTTTGAAACCTAATATGTACTACTAGTACTACAACAGAGAAACAAATAAGACAGAAGCAAGGTCTTGTAGATTCACCTTGGCTTTTAGGTCTAAGCAAC[C]CTGATGATGCTGCTATTGCTATCTCCATCACTGAAGCTTGGCATCATCGTGAAAGCCGGATGTCTTGAGTTGGGTCGCTCGTTGAGATTAAAGGACAGAG
Ta_scaffold_3	1618584	G	A	AGTTCCTGACATTGTCTCTGAGGATCCTTCGTCCCGGTTCCACATATTCAGTGGGTTACCTAAGCTGTACGAAAGAGCAAGTGCTAAACTTGCTGAGGCG[A]GATCGAAACTTCAGGGTGAACCTCTCATCATCCGCCCTTCAGCTCAGTGGTACGTTTGCGATGATGAAGACTACTTCGAAAGTGGAAGCCAGACTCAAAA
Ta_scaffold_3	1623464	A	G	TAAATCTTACTTTTAGAAAGGTTGTTTTATATTTTCTGTAATCTAATGTCTAATATTAAAATGTTCTCACTGCAGTTTTTATACGGAACAAATCTAATTT[G]TCAAGTTTTTTGGATACACGGTGACAGAAAGACAAAAAAAACACAACCGAAAATCATTTTTCTAGCTCAACAAACAAGGTGAAATCACAAAACTAGATAG
Ta_scaffold_3	1627081	T	C	TATTGAAGCTAGAAGTAAGCAAATGATGATAGAGTGCTGCTGCTGCACACATTTTTTTATGCTAGAATAAAAGAATGTAATGAAGAATCTTGTTCTATAA[C]CTAAACTTATGCTCTCTCCGTTTTATAATAAGTGTCATTTAGAGAAAATATATCTGCATTGTAATTGGATGTATCTGAAGGTGTTTTGAGTTTAATACAT
Ta_scaffold_3	1629926	C	T	AGCAACTGGGAAGAAAAACAATGCATTCACGCAAGGAACTAGCTCGGTTTTATACTCTGTAAGTATGCTTTGTTCCCATGTTTGAGTTAGGATGTAAAAA[T]ACACACACACACTCGTATTTCAGCTCTGTAATGGGTTGTTCTTGGATGTTGTTGGGATAGGTATGGGAACATTTTAAAGCAAACACCCTGAATCGGTCGA
Ta_scaffold_3	1630041	G	A	GTATTTCAGCTCTGTAATGGGTTGTTCTTGGATGTTGTTGGGATAGGTATGGGAACATTTTAAAGCAAACACCCTGAATCGGTCGATCGATCCACGATTG[A]AAGGGAAGTTCACAGAGGAAGAGGCCTTAAAGGTTCTTGAGATGGGATTGTTGTGTGTTCAGTCTTCAGTAGAACTGAGGCCGTCGATGTCTGAGATAGT
Ta_scaffold_3	1637674	A	G	TTTTTTTTTAGTCCACCGGTTTACGATATTCAAAAAAATTAATTTTGGTATTCTCTGTTCAGCCGTTACAAAATAAGTGTTATTTTAAAATTTTATTTTT[G]TTTCACAAAAAGTGTCGTTTTGTATTTTCAATGCAATTTTTTAAATAAAAATCCTCTTTTAACCTTATTATATTAATGTATTAATTAGAAAAAAAATGTT
Ta_scaffold_3	1637766	A	G	TTATTTTTATTTCACAAAAAGTGTCGTTTTGTATTTTCAATGCAATTTTTTAAATAAAAATCCTCTTTTAACCTTATTATATTAATGTATTAATTAGAAA[G]AAAATGTTATTTTGAGTGTGAACAAATGGTAAAACAGAATTTTTAAAACTTTTCTTAATTTATGTGAAAAGTGTCAAAATAATACTTATTTTGAAACAGA
Ta_scaffold_3	1644065	A	C	TAACTACAGTTTAAAGATTTATATTTGATTGTCAAATTACACATTTCTGTTTTTGTTGTTCAATTTTTTCTTTTTTCAGATTTTAATGTGGTCACAAAAT[C]TGTTTGCTCATCTGTATTGTTGTAACTACAAATAATTTTAGTTCTTACCATGTACTAATATATGCAAAAACATATATTTTATCTTATATAAATAATTTTA
Ta_scaffold_3	1646184	G	C	GAGAGAGAGCATGTTCAACAAAACATTGATGAACCCTAAAAATAAAAAATAAAAAAAAAGCGGGACTGTTATGAGAAAGAGATGAAACGTACAGTAATGG[C]TTCACCCAAATAGAAGTGCCAGGTTTCAGCCATTGGTATGCGATGGAGACGAGAAACATTCCCAGACGGAAGCAAGAAGTAGATACTTGTGCTCACTCCT
Ta_scaffold_3	1647004	G	T	GTGTATTCTATAAATAACATTTTAGATTTAGTGCTAAAATTTAGAATCAAAACATATATATTTAGATAACAAACACTCTTCTAGTCTTCTCTTTCTTTTT[T]CCGCCTTCTCTTTCTTGCCGCCGGTGATTGTGGGCTTTCACAGCCACAATCTCGGTTTGGCCTTTTTGTTTTTCAGTTTTGTTTTTAAGTTCCTGGCTTT
Ta_scaffold_3	1665429	G	C	ACCAAGATGTGTTGAACAGAGACCGAGGCCCACGATAATGCAACCCCACTACTGTGGACATAAATTACATAATTATTGTTTTTTATTAGCTTATCGTTAG[C]ATGTGACATAGTACGAGTGTACAACATATTAACGTATCAATATAATAATTTGCAGCATATATTTGGTTCATTTTGTCATCTTCCATGAGAGAGAGACACT
Ta_scaffold_4	684635	A	G	CCCGGTGTGGAGATCTCGAGCTGTGGGACACATGGAGGTTAGTAGTATTTTGCTGACCTCTTTACAGCTCTGATGACTTTGTAGGGTGTTCTTATTTGCT[G]GTTGATGATTTTTGCAGGAGGTTATGGCAGCAATCAGAACGAAGTTTGATAGACAGAAGGAAGATGTTGATGCTGATTTAGGAGTTTTTGCTGGCTACTT
Ta_scaffold_4	1083808	C	G	TTTCGACAACTTCAGTTTCTTGCCCTGCCATGTCAACAAATTCAGTTTCTTGCTCTTGTTCTCCCTTGTCGACAGCTTCAGTCTCTTGCTCTGCCCTGTC[G]ACAGCTTCAGTTTCTACCTCTCCCATGTCGACAGCTTCTTCCTCTCCCTTGTCTACAGCTTCAGCTTCAGCTTCATCTCCCTTGTTCAACACTACAGCTT
Ta_scaffold_4	1153283	A	C	TTTTCTAGAAAATTATGGTTTTGTTTTGTAACGTATTTCAAAATCACGTGCTCTGTGGTTTTTACATACACTACTATCGCCGTTGGATTATAAAAAGAAA[C]AAAAAAAATAAAAAAAAAAAAAAAAGAGGAAAGAAACGTAAGTAAAAGAAATAAAGATAGATACTCTTTATAAGTCGAGAAAAGAGAAGAATCCAAGTTG
Ta_scaffold_4	1153288	A	T	TAGAAAATTATGGTTTTGTTTTGTAACGTATTTCAAAATCACGTGCTCTGTGGTTTTTACATACACTACTATCGCCGTTGGATTATAAAAAGAAAAAAAA[T]AAATAAAAAAAAAAAAAAAAGAGGAAAGAAACGTAAGTAAAAGAAATAAAGATAGATACTCTTTATAAGTCGAGAAAAGAGAAGAATCCAAGTTGGCCAA
Ta_scaffold_4	1153291	A	T	AAAATTATGGTTTTGTTTTGTAACGTATTTCAAAATCACGTGCTCTGTGGTTTTTACATACACTACTATCGCCGTTGGATTATAAAAAGAAAAAAAAAAA[T]TAAAAAAAAAAAAAAAAGAGGAAAGAAACGTAAGTAAAAGAAATAAAGATAGATACTCTTTATAAGTCGAGAAAAGAGAAGAATCCAAGTTGGCCAAGTC
Ta_scaffold_4	1416634	G	A	TTTAACAAAAACCAACAAAAGAAAAAAAAATTCTTTCTCTCTACTCTTTCTTTCGATATGAACAAAGAGATTCGATCTACTCTCTCTACTCTTTCTTTCA[A]AGTGATTCAGATCAACCCACCTTCATTTCTATGTCTCTTCGATCTCGAGTTCCTCAGTCAGCAATTCAGGATTAGGGATTAAGGTAATCAAGAGAATCAC
Ta_scaffold_4	1416782	G	A	AGTTCCTCAGTCAGCAATTCAGGATTAGGGATTAAGGTAATCAAGAGAATCACCGAATGATTTCGACAACTTCCTCTCTATCTTCTTCTTTTCTAATTCT[A]ATCGGGTTTTTCTGATTCGATATTCACGGTTTGTTTGATTTGATCTGATTGATCATTGTTCTGGGCTTTGGTTTGTTTTTCAGTTTGGATTTCTGATTCC
Ta_scaffold_4	1416800	C	T	TCAGGATTAGGGATTAAGGTAATCAAGAGAATCACCGAATGATTTCGACAACTTCCTCTCTATCTTCTTCTTTTCTAATTCTGATCGGGTTTTTCTGATT[T]GATATTCACGGTTTGTTTGATTTGATCTGATTGATCATTGTTCTGGGCTTTGGTTTGTTTTTCAGTTTGGATTTCTGATTCCCCGACTCTCCGATTCGTC
Ta_scaffold_4	1416839	T	C	TGATTTCGACAACTTCCTCTCTATCTTCTTCTTTTCTAATTCTGATCGGGTTTTTCTGATTCGATATTCACGGTTTGTTTGATTTGATCTGATTGATCAT[C]GTTCTGGGCTTTGGTTTGTTTTTCAGTTTGGATTTCTGATTCCCCGACTCTCCGATTCGTCTTTACGGTGATGCGTTTGGTCATCTGGAATTATTATTCC
Ta_scaffold_4	1416843	C	G	TTCGACAACTTCCTCTCTATCTTCTTCTTTTCTAATTCTGATCGGGTTTTTCTGATTCGATATTCACGGTTTGTTTGATTTGATCTGATTGATCATTGTT[G]TGGGCTTTGGTTTGTTTTTCAGTTTGGATTTCTGATTCCCCGACTCTCCGATTCGTCTTTACGGTGATGCGTTTGGTCATCTGGAATTATTATTCCGTAA
Ta_scaffold_4	1417146	T	C	AAGGTAAATTTGATTTTATTCAAAGTGAAGCGAGACGCAGATTATGCTTAATTTTGTGTTTGAATTCGTTACTTAGACCCAATTTTCTTTTTGGTCGTAT[C]AGTGTAAGAATTTCGAGAATTTTTAGTCAGAAAATGGTGGGTGCAACTTTGTTTCACCGGAGAAAGCATTCATGGCCGCCTGAGGAATTCATAAACAGAA
Ta_scaffold_4	1417495	G	A	TGGTGGAGGAGATTAAACTGCCATGTGAATATCTTAAAAGAGTTCACTATAACGTTTAGAGAAGCCATTAAAATGGTACTCCCAAGACGTTTTCGTTATG[A]TTTTTGCCTTCATTTTGTAGTTGTGTGCTTTATTTGATGCCAAAACCTCAGAATGTGATTTGTCTTGGAGTTTCCTACAGGTACGCTTGGGGATACGATT
Ta_scaffold_4	1417616	A	G	TTGTGTGCTTTATTTGATGCCAAAACCTCAGAATGTGATTTGTCTTGGAGTTTCCTACAGGTACGCTTGGGGATACGATTATGGTCTTATGTTAGAGAAG[G]GGCCTCACATGGAAGGGTAACTCCTTGGACCACTAGAATCTCTTGATATACATTCAAAGTTTTGGTCTTTGTTGTGGAGATTTAACTTGTGATTTCTGCA
Ta_scaffold_4	1417633	G	A	TGCCAAAACCTCAGAATGTGATTTGTCTTGGAGTTTCCTACAGGTACGCTTGGGGATACGATTATGGTCTTATGTTAGAGAAGAGGCCTCACATGGAAGG[A]TAACTCCTTGGACCACTAGAATCTCTTGATATACATTCAAAGTTTTGGTCTTTGTTGTGGAGATTTAACTTGTGATTTCTGCAGAAAGCACCTATCGATC
Ta_scaffold_4	1417783	C	T	CTTTGTTGTGGAGATTTAACTTGTGATTTCTGCAGAAAGCACCTATCGATCATTTCACTAGGGAGAACTGTAAACCATCTGCATCCCAAGGTGTTCCACT[T]GGAGGAATGGGGTATATAGCAGCATTTATAGTCTCTGGTATTTGGTTTTGTTGGCGATATTTTCGTAGCTTAGTGTTGATCAGTGCTGTTGGTAATTGCA
Ta_scaffold_4	1418542	C	T	TCATAGCAAATGTCACAGTTTCTAGTGTAAAATCAATCCTTTCATGTTTCTGGTGCTTGGCTATTTGTTGACAATTGACATGTTAAGCGTTATATGAATG[T]ATTTAAGCTTGTATCATTCTATGACTTATCAATTAGTTCATAATATTTAGTTTATTTTTGTAGGTTAATCTAGAAGAAGAGGACACCTCTAGCTTATGTG
Ta_scaffold_4	1419139	C	A	TGCTTGTTAGTTGTAGATTAGGCAAATACATAAGTGCCATTGAATGCTTAAAACTACCAAAAACACTAACAACTTTTTCTATATATTAAGCTATAAACCA[A]CACTTCTCTTCATCGCTAAACCACCACTTCTCTTATTGTTAAACCACCACTTCTCTTCTATGGATCCATTTAGTAACGCTGCTAATTTCATGGATCTTTT
Ta_scaffold_4	1419272	G	T	TTATTGTTAAACCACCACTTCTCTTCTATGGATCCATTTAGTAACGCTGCTAATTTCATGGATCTTTTAAATAGCCAACAACATTCCCAAATCCCTGAAA[T]TTTTTCCCCTTCTATGGGACTTGGATCATCACAAGTCCCACGGTTTGATACTCAAACGAGTGAGGATCCTGAGCAACTTGAAGAGATACCTGGGGGGCGT
Ta_scaffold_4	1420132	G	A	AGTTTAAGTGTTGTTTGTATTTCTAGTCTCTCCTTTTAAGTGAAATGAATAAATCGGTTTTAGTGGTTTAATCGCAGCTTTGGTATGTATTATTATAAAT[A]TCAATAGTGTTTCTGAATCGGTTGTCTCTTTAAAGTCAGTTATTAGCTTTGTAATCACATTGTTGGAGCTTTGACATAGTAATAGATAAACCGATTATGT
Ta_scaffold_4	1420671	A	T	CGTCAACGTGATGGATGAAGGAGACACCCGTGATATAATCTTTTGTTTTGTAGCTTTCTATTATGTAGTTTTCACACCCGTGAGAGTGTAGAATTTTTGT[T]CCTTTCTATTATTTTATTTCTTTGTTTTCTTGTACCGACACTGTTTTCCTTATCACATAGCTTTTTGCTATATATATATATCACTTTTCAATCTACTTCT
Ta_scaffold_4	1420672	C	G	GTCAACGTGATGGATGAAGGAGACACCCGTGATATAATCTTTTGTTTTGTAGCTTTCTATTATGTAGTTTTCACACCCGTGAGAGTGTAGAATTTTTGTA[G]CTTTCTATTATTTTATTTCTTTGTTTTCTTGTACCGACACTGTTTTCCTTATCACATAGCTTTTTGCTATATATATATATCACTTTTCAATCTACTTCTT
Ta_scaffold_4	1420700	C	T	GTGATATAATCTTTTGTTTTGTAGCTTTCTATTATGTAGTTTTCACACCCGTGAGAGTGTAGAATTTTTGTACCTTTCTATTATTTTATTTCTTTGTTTT[T]TTGTACCGACACTGTTTTCCTTATCACATAGCTTTTTGCTATATATATATATCACTTTTCAATCTACTTCTTACAAACAAATATCATCTCTGTTTCTTCT
Ta_scaffold_4	1420917	G	A	CTTCTTCTTCTATAAACACAAAAAAAAATCCTGCAAAAGAAAATAGCAACAAATGGCATCTTCTTCTAATAATTTTAATGATCCATTTGAGCAAGCATTC[A]ATCGACCATTCGAACAAGCATACGAACAAGCATTTGATAATGTGGTCAATAGTTATGCTCCACCTACAAAAGAGAAGAAAAAAAGACACTATATAGAAAG
Ta_scaffold_4	1420991	G	A	TTAATGATCCATTTGAGCAAGCATTCGATCGACCATTCGAACAAGCATACGAACAAGCATTTGATAATGTGGTCAATAGTTATGCTCCACCTACAAAAGA[A]AAGAAAAAAAGACACTATATAGAAAGAAAACGTGAGGAAGGCCACAACCGCTTATGGAACGATTATTTCTCTGAAGATCCAACATATCCGGCTTATCTGT
Ta_scaffold_4	1421503	G	A	GTTGGAGAAGCACGCGGATTTCCCGGGATGATAGGGAGCATTGATTGTATGCATTGGGAGTGGAAGAACTGCCCCACCGCTTGGAAGGGGCAATATACCC[A]TGCATCTGGAAAACCAACAATTGTTTTAGAGGCTGTAGCTTCACACGATCTCTGGATTTGGCACGCGTTTTTTGGAGCTCCAGGTACTTTAAACGATCTC
Ta_scaffold_4	1421725	A	C	GTATTTGATGATGTTTTAGAAGGTCGAGCTCCAGCAGTGAATTACTTCGTCAATGGACGCGAATATCATTTGGCTTACTATCTCACAGATGGTATTTATC[C]AAAATGGGCAACTTTTATCCAATCAATTCCAATTCCTCAAGATCCTAAAGCTTCGCTATTTGCTACAAATCAAGAATCTGTCCGAAAAGATGTCGAGCGT
Ta_scaffold_4	1423054	G	A	TTAAATATTTTTTAATATAAATTTTGTTCCTTTTCATTTCTAAGAACCTTTGTATTTGATTTAAACTTTTTGCTCTTCCATTAGTTGAATTTCTAGTTGA[A]TTTCTTAAAAAAAATTAAAATAAAATTATTTTATTGTAAACAAAATAAAATTAATAAAAACTTAAATATATTACATATAAAGAAATTTAAAACATACAAG
Ta_scaffold_4	1429058	G	A	GGAAGTCTCTATGGATGCTGGTGCCAAGACTTGAGTATGACCATGCTATGTACCAAGATGTTGAAGACGGGAGCTTCCCGCGGGTTGTTTACAGTTCTTT[A]GTTCTAGAGTGTTTGCGTTTGAAACTTGACTGGAGGTCTAAAGCTCTGGATATTGGAGTATGGGTTAAAACTGCTGTTAAACGCGGTGTGCGCGAGTTGG
Ta_scaffold_4	1429061	T	G	AGTCTCTATGGATGCTGGTGCCAAGACTTGAGTATGACCATGCTATGTACCAAGATGTTGAAGACGGGAGCTTCCCGCGGGTTGTTTACAGTTCTTTGGT[G]CTAGAGTGTTTGCGTTTGAAACTTGACTGGAGGTCTAAAGCTCTGGATATTGGAGTATGGGTTAAAACTGCTGTTAAACGCGGTGTGCGCGAGTTGGATA
Ta_scaffold_4	1429364	T	A	TTCTTGTGGATGCTTCTCCCTCCTTGTCAGCTTCTTTCACATCCCTGAAAAATTTGAGCCTTGTGGACATCAAGTACCCGAGTGAGTATTTTGTCGAAAA[A]TTTCTATCCGGTTGTCCTGTTCTTGAGGAATTGGTTGTGGAACGATGTCCTGATGACAACCTGGTCGTTCTCCCTGTTTTAGTACCATCTCTAAAGACTT
Ta_scaffold_4	1430432	G	A	GAGATGGAATCTTAGGTATGTTAGAAGCTCTTAGTACTATTCCATGTTTTTTCTTTTACATATTTAGATCTTCGAGGTTGTTATGTTCTGCGCTTTAGAA[A]AGAGGATCATAAACTTATCTTCTACTATAATTTAGCTACAGCGTATCATTTTGTGGTTTCTGCTCCATTTCTTGTCTGTTGATTAGGTTAGACTTGTGGT
Ta_scaffold_4	1438627	C	G	TCGAAAGGGGATATCTCTCTCATGGATAGGTTAAGTCAGTTGCCAGAAGAGCTGCTCTTGAAAATACTGTCACAGCTACCTTCTACTAAAGATGTTGTGG[G]CACAATGGTTTTGTCTAAAAGATGGCTTCCTCTTTGGAAGTTGGTGCCGAAACTCGTATACGATGATCATAGATACCAGAGTATTGAGTATGGAAGGTTC
Ta_scaffold_4	1443705	A	T	GAATTTCGAAGGAACAAAGGAAGAGAAAGAAGTGGTGAAATTTATCTTAAGAAGCGGAAGCTGTTTGAAGAAGGTGACTATTTTCTCTAAAACCTCTGAC[T]CTCACAAGAAACTCGAGATGATCAAGGAGTTGACATTGTCGACCAGGCGTTCACCTAACTGTCAGCTTGTATTCTCCTGAATGCTACAGTACGACATGTC
Ta_scaffold_4	1443930	A	G	TTGGTATGGATCTTAGATAAGCTAGTATTAGCCTTTATGTTTTTTTTTTATTCCATATTTTTAGCTCTTTGAATTCCTTATTTTCTTTCACTAAGTCTCT[G]CCTACTAAAAGAAAGAAAGAATCATAAGAACTATATGCCCATCATTACCATCTTTGATCTTATGGTCTTTTCCCCCATTTCGTGTTTACATGAGTACTCC
Ta_scaffold_4	1443967	G	A	TGTTTTTTTTTTATTCCATATTTTTAGCTCTTTGAATTCCTTATTTTCTTTCACTAAGTCTCTACCTACTAAAAGAAAGAAAGAATCATAAGAACTATAT[A]CCCATCATTACCATCTTTGATCTTATGGTCTTTTCCCCCATTTCGTGTTTACATGAGTACTCCACACAAACTGGTTTGTTTATAGATGGTTTAGAGTTTA
Ta_scaffold_4	1444091	T	C	TATGGTCTTTTCCCCCATTTCGTGTTTACATGAGTACTCCACACAAACTGGTTTGTTTATAGATGGTTTAGAGTTTAGACCTTTGGATCTATCCCATTAC[C]TTGCGTCACAAACATATAAAATGATAAATTATTTCAAGAGATTTTCTTTTATAAAAAACTAAGCGGAAAGGCCATTAGAGACCACCGGATTATATATTAA
Ta_scaffold_4	1444093	T	A	TGGTCTTTTCCCCCATTTCGTGTTTACATGAGTACTCCACACAAACTGGTTTGTTTATAGATGGTTTAGAGTTTAGACCTTTGGATCTATCCCATTACTT[A]GCGTCACAAACATATAAAATGATAAATTATTTCAAGAGATTTTCTTTTATAAAAAACTAAGCGGAAAGGCCATTAGAGACCACCGGATTATATATTAATC
Ta_scaffold_4	1444137	C	G	ACTGGTTTGTTTATAGATGGTTTAGAGTTTAGACCTTTGGATCTATCCCATTACTTTGCGTCACAAACATATAAAATGATAAATTATTTCAAGAGATTTT[G]TTTTATAAAAAACTAAGCGGAAAGGCCATTAGAGACCACCGGATTATATATTAATCACATATATAAAAAAAAACTCTTCCCTTCAAAATTCAGATTTAGG
Ta_scaffold_4	1444555	C	T	CTTACTAACTATTTGTTAGGTTTTTCAGCTCGTTAGGGACAATCAGACATGAAATCCTAGCTTTTTATTTGAAAGGAATGCCTCGTATTGATTGGATAAG[T]GAGTTGCCTGAAGAGCTGCTCTTGAGAATACTGTCTTTACTCCCTGCGAGAGATGTTGTGGCCACAATGGTTTTGTCCAAGCGGTGGCAGTTTGTATGGA
Ta_scaffold_4	1446361	T	C	CTCGCAATTGAGAAGTACTTCTCAAACAAAGATCGGTTCTCTCTCTTCTCTTTTTTTTCAATTTTTTCAATTATTTAGTTTCTAAGATATCCATCTAGAA[C]TTGCCGATGGACATGTTTTAGAACTCTTTAAATATAAACAACTAAAAAAGAATCACACTTTAAAAATGTTTAAAAACTACTATGGTATTTATAAGTCATG
Ta_scaffold_4	1446570	A	G	TTTTCTAAAAAAATTCATAATTTCAAATGTTTTATTATAATATATGTGAAAACATAAAGCCCATCATAAGTTTAATGCATTATTATACACTTGATTAATT[G]GTTTTATCAGATCAATCTCTCCCCTCGATTTATATCCATTTCGTTTACAATCTTGATTTATCAGGCACTGCTCCTTTTTCCCTTTTTTGAATTAAAATTG
Ta_scaffold_4	1446715	G	A	TTACAATCTTGATTTATCAGGCACTGCTCCTTTTTCCCTTTTTTGAATTAAAATTGTACTCCGGTCTTATGATTTCGGGAAAGAGTTTTGGGTTATAACA[A]ACTATTAGAGTATCTTCAATAGTGAAATACTCTTTAGAATTCTCGAACAAAAAAAATATTATTATTTTAATATAATTATATTTTAAAATTAAATTTTAAT
Ta_scaffold_4	1446726	T	C	ATTTATCAGGCACTGCTCCTTTTTCCCTTTTTTGAATTAAAATTGTACTCCGGTCTTATGATTTCGGGAAAGAGTTTTGGGTTATAACAGACTATTAGAG[C]ATCTTCAATAGTGAAATACTCTTTAGAATTCTCGAACAAAAAAAATATTATTATTTTAATATAATTATATTTTAAAATTAAATTTTAATTTTAATAAAAA
Ta_scaffold_4	1446754	A	G	TTTTTGAATTAAAATTGTACTCCGGTCTTATGATTTCGGGAAAGAGTTTTGGGTTATAACAGACTATTAGAGTATCTTCAATAGTGAAATACTCTTTAGA[G]TTCTCGAACAAAAAAAATATTATTATTTTAATATAATTATATTTTAAAATTAAATTTTAATTTTAATAAAAACTTTATGTCAATAAATAAAAAACAAGTA
Ta_scaffold_4	1446800	A	C	TTTTGGGTTATAACAGACTATTAGAGTATCTTCAATAGTGAAATACTCTTTAGAATTCTCGAACAAAAAAAATATTATTATTTTAATATAATTATATTTT[C]AAATTAAATTTTAATTTTAATAAAAACTTTATGTCAATAAATAAAAAACAAGTATTACGAGGAAATCTCACTTCTCTCTTATTGGTATCTCAAATGATAA
Ta_scaffold_4	1448739	T	C	ACTTTCAAAGACATCATTTATTTTTGAGTATCTCGATCTTAGATCAAACTTTTGATTAAAAATCTATTTTAAATTTTAAATATACGGAAAAAGATCTATT[C]ATTCTCATATGATCATATGGATATAAATTCTTGTTTTTGGTCACTTTAAGTTTATTGGCATTTTAAAATATTTTCAGAATTTGATCAGTATCATGTTTAT
Ta_scaffold_4	1449240	T	G	CTAGACATATGTTTTAGTAAATTATCGTAGTTAGATATTTACATAAAATTTTATATAATATTTATTAATTTATTAGTGGGATTATATCACTATAAGAAAA[G]ATATCTATAGCCAGAATTTTGTCACAATATTTTCGTGGCAACTATTTTTAACCACAAAATTGTCACAAATTTACCACAAAAACATTTTTCCTAAACTTTA
Ta_scaffold_4	1450665	T	A	ATATATAACGTTTTTACAATTATTAGTACTTGTAATAACTTTTGTTGTAATATTAAATATATTTTATAATTAGTGATTAGACTATTAATTATTATTTTTT[A]AAATTTTTAATTATTTGCCATAATGGTTTAAAGGCAATATGTGGCAAAATTTGTAACAATTTGTTTTTTGTAATTTCTGGTAAAAATTCTCACACATTAT
Ta_scaffold_4	1450947	T	G	AATTTATGTCAAAATTTGCCAGAATTGTGATTATGGTAATTCGTTAAAATATGCCACAATTGTTTTGTGATAAGTTGTGGTAAATATGCCAGAAATTTGT[G]TCTGGGTAACTCGTGGCTAATTTACCTGATATTTCATCGTGGCATTTTGTGGCAAAATTGTTAAAAATTGCCACAAAATTCTTTTTGTGACGACCCTATA
Ta_scaffold_4	1453601	A	G	TTTAAGCTCTTTGAATTTCTTAAGAGTTGGATTGAGTTTAAATTTTGGAATACTAAAATTTACTAAATTGTTTTTAAGTGTTTGATTGATTACTGTTCTA[G]CTTTTGATGTAGAAATATAGTTATAGATTTTTTTGCTATAGCTGTAAATCTTATTTCTTTAAAACTTTGGCTGTAGTATTATAAAATTTAGAAATTATAA
Ta_scaffold_4	1454949	G	C	TTCCAGTGTTGTGGATATTGGATTATGGACTAGGAGTTTAAGTAGACGCCATGTGAGTAAGCTGGTTATCAAGATTGACAGTTCTTCTTGTACAGAACCA[C]CCATCCTTCCGAGGAGTTTGTACACGGCGTGTGGAATGCTTGTGACTTTGAAGCTAAACAACACGGTTCTTGCTGATTTTGATTCTTCCTCGTTTTCTTT
Ta_scaffold_4	1456556	A	T	AAAAATTACCAAATGTATAAGGATTTGAATATAATATTATAAATTAATTGTTTTGCTAATTTGCTGTTTTTTAGGGGGAATTCCTTTTTATAACTTAAAA[T]TTGATTTTTTCTCAATATGTAGACCTCTTATTGAATGGTTGGCAAAACTAACCCAAAGTGGTAGTGAAATTACAGCTCAGTCATTTGTAACTAAACAAAA
Ta_scaffold_4	1456645	A	G	ATAACTTAAAAATTGATTTTTTCTCAATATGTAGACCTCTTATTGAATGGTTGGCAAAACTAACCCAAAGTGGTAGTGAAATTACAGCTCAGTCATTTGT[G]ACTAAACAAAAAACATCTGTCACAGTTACGATTTTATCCTCCGGGAAGTCTACGTAAGAAGTTTACAATCGTAGACTTCTAAAGAAGTCTATTTTTCTAG
Ta_scaffold_4	1457192	G	A	AGATTGAAAATGGTTAGGGTTTGAAGTAGACTTCTCGGGTAGACTTCTCCAGTAGACTTAGAAAAAAACATAGCGTGAAATCAAAATTATTTAACAAATT[A]GGCGGGAATCGAAACAAATTAGGCCGGAATCGAAATCGAAAAAATATACCGAAGTAGAATTTTCAAGAAGTCTACTGAAGAAGTCTACTTAGCCGAAAAT
Ta_scaffold_4	1457292	T	A	GGGCGGGAATCGAAACAAATTAGGCCGGAATCGAAATCGAAAAAATATACCGAAGTAGAATTTTCAAGAAGTCTACTGAAGAAGTCTACTTAGCCGAAAA[A]TTTTCTACATATATAAGGAGATTAACCTAATTTGGTTAAAAATAAAGTTTTTCTCTCCCTCTAAAAAATGCCTCTCTCTCCTCTACCTCCTCTATGGCCA
Ta_scaffold_4	1457532	A	G	TCTATCCTCCATCCTCTCTATCTCGATTATGGTGATGGTAAGCAAATCTGAGGTTTTGTGTTTCTTTTGTTGTTTGTTTTGTGTTTATATTGTAAATCTG[G]GTTTATTATTATATATTTGAGCTTCTTGTTGTAAATCTGAATTTATTCTTGCAAATATGGGCTTCTTATGGTATAAATTATGTAGAATTTGTTGCAGATC
Ta_scaffold_4	1457931	G	A	TTTGTTGAAATATGAATTTTAACATTTTTTTTATTGAGCAGACCTGAGCATATTTTTTTGTTTTTGTTTTTGTTTTTGTTGGAAGCAAACTTCAGCTGCA[A]ACTTCTCGAGTAGACTACTCGAGTAGACTTCTCGAGCAGACTTCAGTCACATACATCTTTTTTAGATATTTTGTTTTTATATGCTAATTTTAAGATTTAT
Ta_scaffold_4	1457955	T	C	TTTTTTTTATTGAGCAGACCTGAGCATATTTTTTTGTTTTTGTTTTTGTTTTTGTTGGAAGCAAACTTCAGCTGCAGACTTCTCGAGTAGACTACTCGAG[C]AGACTTCTCGAGCAGACTTCAGTCACATACATCTTTTTTAGATATTTTGTTTTTATATGCTAATTTTAAGATTTATAATTAGTGATCCTTAAATGTTTGT
Ta_scaffold_4	1458193	C	G	GCAATTAATGTTATTTAATATATTTTTAAATTATGTGTGTTTTATCATATTCAGATTTCATATGCAGACTTTTTTATCATACTTAGTCATCACCATCTTT[G]AACCTCTAATAACATAAGAAAATTAATTCAATTTTAACTATACAAAAACATGTAAAACTCATAACAAAAAAAACATGTAAAACTACTTAGATATACCACA
Ta_scaffold_4	1461930	T	C	CAATGAGTTCTTCAAGCTGCCAGCTTGTATTCCGTGGGAGTTACAATCGTGCCTCACGGTGAAAAGACTAACTTCAAAGTGTCAATCTTGGTTTGTTCCA[C]TAAGTTTAGGATTGAAATCATGGTTTTCTGCTTCTTTAAGTTCTCTGGTTTGGATATCTTGGTGTTTAAATCTAATTTCAGAATAGATCGTTACTTTTGG
Ta_scaffold_4	1462715	T	A	GGAGTCAAACATCTGTTTAAGAATCCTCAGCTACAGTTTTTGTTGTTGTTGTTGTTGTAATCTTCTCTATGATTTCAGGCTATTCAAGAACACATCTGTT[A]AAGAATCTATAGCTACTATTTTTAATTTGTTGATGTTGGTTTCAGGTGTGGACAGCGAAGTCTGTTGCAGTAATTGAACTGAATGGATAAGATAAGTGAG
Ta_scaffold_4	1463301	T	C	TTTATAGCTCTCCACTTTCTTTCCCATCTCTCAAGATATTGAGTCTTGGTTCCGTCATATACCCATGTGGTGAATTTGTCAACAGGATTTTATCCGGTTG[C]CCTGTTCTTCAAGACTTGGAAGTTCAGCGATGTGAGCATGACAACGTGATGATCTTCGTAGTTAGAGTGCCTTCTTTAGAAAGTCTATGGTTATTAACGT
Ta_scaffold_4	1466785	A	C	CACCGCTTGAATATCTTGATGATACCGAGTCCAACATATTTCGGCGCCAGTAATAGAAAGCTTGTGCTTTAAGTTAGGTCATACTTGTAGTGCTCTGGAT[C]TTCGGACATGGGTTGAACAGGCACTCCGTTTACGTAAGCTTGACATTCTTCTTTCCTGCTGTTTATATGTTTTTCAGACTTTCTTACTGTAATTGTTTTT
Ta_scaffold_4	1466843	G	C	AGCTTGTGCTTTAAGTTAGGTCATACTTGTAGTGCTCTGGATATTCGGACATGGGTTGAACAGGCACTCCGTTTACGTAAGCTTGACATTCTTCTTTCCT[C]CTGTTTATATGTTTTTCAGACTTTCTTACTGTAATTGTTTTTATATAAATATATGCAGCATGCGTATCCCAAAGGAATAAACTTTCACCGACTTAACAAC
Ta_scaffold_4	1467534	A	T	TTGCCGGATGATTTACTCTTGGAGATACTTTCATTGCTTCCTACAAAAGATGTCTTGACCACAAGTCTTCTCTCGAAACGATGGCGGAATCTTTGGAGGC[T]GGTTCGTAAACTAAAGTACTGTGATAGGAATGCTGATTATTGGAGATTTGTCCGGTCTGTGGACAGGTCATCGCTGTCAAGCACAGCTCCGGTCCTAGAA
Ta_scaffold_4	1467606	C	T	TCGAAACGATGGCGGAATCTTTGGAGGCAGGTTCGTAAACTAAAGTACTGTGATAGGAATGCTGATTATTGGAGATTTGTCCGGTCTGTGGACAGGTCAT[T]GCTGTCAAGCACAGCTCCGGTCCTAGAAAGCTTGCATTTCAAAATCGGTTGGCAATGTAGCGATGTAGATATCGCATTTTGGGTTAAAATTGCATTGGAA
Ta_scaffold_4	1467877	A	G	CTTGCGGAACACTCGTGGTGCTTAAACTCGCCAATGTATCGCTTGCGGATGTTACATTCCCGGTATGTTTTCAGCTCCTCAAAACGTTGCATCTTAGTTG[G]GTGATTTACTTAAACGATGATACCCCTCGAAAGCTTTTATCAAGCTGCCAAATTCTTGAAGTCTTGGTCGTGAACAGGCAAGAAGATGACAATGTTACAA
Ta_scaffold_4	1475909	T	G	ACGTCGATGAACCAAGCCGTTGCGAGTAAGTTCTTGTCTTGGTCCTTACCTTTCACATGTCATCACCTTTTATCTCCGGTTTTTCTTTTATTTTTTCCCT[G]ACTAATGTCTTTCTTGTTGCAGATATGCAGCGGTCTTATCTACTCCAGCTCGGTGTTTGGAAGACAAACTTAAGGTAAGTCTATGTGTTCATCTCAAATC
Ta_scaffold_5	312155	A	T	TATCAAACATACAAACTAGACACAAATAAAATAATAATCCGATAAGCAAAATGTAAATTTCCATTCTGGGAATTTTAAACACCATTATTGTATTCCAAAA[T]AAAAAAAAAAAAAAAAAAAAAAATCTTCAAGCATCAATAGATTTTCAGAGCAAGAAAGATCCTTCAGAAGTTAAGTCCCAAGTGCAAAAGCTACTAATGT
Ta_scaffold_5	368734	A	C	TTCAAAGGTTCTTAAAACTGAGTGATAGAAAATCTATTACTAATAAAAGTTGATGCTAAATGCCTCTAAGGATGTCCACATAGGATTTAAAGATTCAATT[C]TATTGGTACACATCATCATTACTTTTAGTTAATTATATAATGTATATTAAAACTAATTAATTCGTTTTAATTGTTATAAAGAAAATTTCTAAATTTTAAT
Ta_scaffold_5	368756	C	T	TGATAGAAAATCTATTACTAATAAAAGTTGATGCTAAATGCCTCTAAGGATGTCCACATAGGATTTAAAGATTCAATTATATTGGTACACATCATCATTA[T]TTTTAGTTAATTATATAATGTATATTAAAACTAATTAATTCGTTTTAATTGTTATAAAGAAAATTTCTAAATTTTAATTAATTTTGTTTTTATTGTTATT
Ta_scaffold_5	368854	A	T	TACTTTTAGTTAATTATATAATGTATATTAAAACTAATTAATTCGTTTTAATTGTTATAAAGAAAATTTCTAAATTTTAATTAATTTTGTTTTTATTGTT[T]TTAAGAAAGTTTCTAAATTTTAAGTTAGTTATTAATAAAAAATAATTTTAAAAATAGATCTTATATTTTTATTAACAATAAAAAGGTAAATTAACATATA
Ta_scaffold_5	368897	T	G	CGTTTTAATTGTTATAAAGAAAATTTCTAAATTTTAATTAATTTTGTTTTTATTGTTATTAAGAAAGTTTCTAAATTTTAAGTTAGTTATTAATAAAAAA[G]AATTTTAAAAATAGATCTTATATTTTTATTAACAATAAAAAGGTAAATTAACATATAAATATATTATCAAAAAGAAAATCATATATTTTGAACAAAAATA
Ta_scaffold_5	368904	A	G	ATTGTTATAAAGAAAATTTCTAAATTTTAATTAATTTTGTTTTTATTGTTATTAAGAAAGTTTCTAAATTTTAAGTTAGTTATTAATAAAAAATAATTTT[G]AAAATAGATCTTATATTTTTATTAACAATAAAAAGGTAAATTAACATATAAATATATTATCAAAAAGAAAATCATATATTTTGAACAAAAATATTAAAAA
Ta_scaffold_5	368923	T	C	CTAAATTTTAATTAATTTTGTTTTTATTGTTATTAAGAAAGTTTCTAAATTTTAAGTTAGTTATTAATAAAAAATAATTTTAAAAATAGATCTTATATTT[C]TATTAACAATAAAAAGGTAAATTAACATATAAATATATTATCAAAAAGAAAATCATATATTTTGAACAAAAATATTAAAAACTATATTTAAAAACCATAA
Ta_scaffold_5	369521	C	A	ATTAAATTTTCACATAAACTTATGAAATTATTATTTATAAATATCAATACTACCAAAAAATATTCATCTTAACTTATCAAAAAGAAGTCATTTAAAACTT[A]TAATTTTTCGAGAAATATTTAAAAAATTAGCACAAAAATCTTAAATAACCAAAAATGATACTTTATGCTAATTACTGAAGAAAGCAATATAAAAAATATT
Ta_scaffold_5	369532	A	G	ACATAAACTTATGAAATTATTATTTATAAATATCAATACTACCAAAAAATATTCATCTTAACTTATCAAAAAGAAGTCATTTAAAACTTCTAATTTTTCG[G]GAAATATTTAAAAAATTAGCACAAAAATCTTAAATAACCAAAAATGATACTTTATGCTAATTACTGAAGAAAGCAATATAAAAAATATTTACTAACAAAA
Ta_scaffold_5	369578	G	A	AAATATTCATCTTAACTTATCAAAAAGAAGTCATTTAAAACTTCTAATTTTTCGAGAAATATTTAAAAAATTAGCACAAAAATCTTAAATAACCAAAAAT[A]ATACTTTATGCTAATTACTGAAGAAAGCAATATAAAAAATATTTACTAACAAAAACTAAAACATAAATTATTTTTTACAACATGTCAATACAATTAAAAT
Ta_scaffold_5	370082	G	A	TATAAAAAAATTTAACTAACAAAATATCTATTTTCTTAAAATATCAAAAATTTTTAAAAACTGGTGTGTTAAAATAAAATAAAAATCAATATCAACAGAG[A]TAAATTATCAAAATAAAAATTCGTATAAAGTAAAATTAGCTTGATATTTAGGCTAACTACCAAACAAATATTAACTTAAAAAACAAATGGTGATATAAGC
Ta_scaffold_5	370159	T	A	AATAAAAATCAATATCAACAGAGGTAAATTATCAAAATAAAAATTCGTATAAAGTAAAATTAGCTTGATATTTAGGCTAACTACCAAACAAATATTAACT[A]AAAAAACAAATGGTGATATAAGCTTTAAGAGAAGTTCACTTAAAATTTAGAATAACCAGTTATAGCATGTCAAAATAACATTTTAATTAATTTTAAAAGT
Ta_scaffold_5	370172	G	A	ATCAACAGAGGTAAATTATCAAAATAAAAATTCGTATAAAGTAAAATTAGCTTGATATTTAGGCTAACTACCAAACAAATATTAACTTAAAAAACAAATG[A]TGATATAAGCTTTAAGAGAAGTTCACTTAAAATTTAGAATAACCAGTTATAGCATGTCAAAATAACATTTTAATTAATTTTAAAAGTAAATTTAACAAAG
Ta_scaffold_5	370372	A	T	GAACAAGCATTTATGTAAAAGACATTAGATTAATATATATGCTACCTATTTGAAAAATCAGTAACAAAAAAGATTAATGAAAAATATATATGTTGTAAGT[T]TATCAAACCTGCAGAAAATTAGATAATTAAAATAAAATATAAAATTACCATCAAAGATATTTAAAATAACAAAAAACAAGATCTAAGAAGCAAATTATTT
Ta_scaffold_5	370409	A	G	TATGCTACCTATTTGAAAAATCAGTAACAAAAAAGATTAATGAAAAATATATATGTTGTAAGTATATCAAACCTGCAGAAAATTAGATAATTAAAATAAA[G]TATAAAATTACCATCAAAGATATTTAAAATAACAAAAAACAAGATCTAAGAAGCAAATTATTTTGAAAATATAGTTCCAAAAACATTCATGATTTCTAAA
Ta_scaffold_5	370561	A	G	AGCAAATTATTTTGAAAATATAGTTCCAAAAACATTCATGATTTCTAAAATATTGGTGTCGACTATGAATAACCATATAAAGTTTTAATAGGTAATACAA[G]TTTTTAAATCAAACGTATTATTTAAATTTATAAAGATTAATACATTGGTTGCGTCTGGTTGAAAAATTAACAAAGTAAAATACTACACAAGTAACTTTAC
Ta_scaffold_5	370565	T	C	AATTATTTTGAAAATATAGTTCCAAAAACATTCATGATTTCTAAAATATTGGTGTCGACTATGAATAACCATATAAAGTTTTAATAGGTAATACAAATTT[C]TAAATCAAACGTATTATTTAAATTTATAAAGATTAATACATTGGTTGCGTCTGGTTGAAAAATTAACAAAGTAAAATACTACACAAGTAACTTTACATTC
Ta_scaffold_5	370689	T	A	TTATAAAGATTAATACATTGGTTGCGTCTGGTTGAAAAATTAACAAAGTAAAATACTACACAAGTAACTTTACATTCAAAATATAATAAGTAATAAAGTC[A]GATTTGTATACATATTTACTTCTTATAACTTAGTCAACATGAACAACACATGAGCAAGATCCTCTAAAATTTAATTTAAATAATATATTATGACAAAGTT
Ta_scaffold_5	370807	A	G	ACTTCTTATAACTTAGTCAACATGAACAACACATGAGCAAGATCCTCTAAAATTTAATTTAAATAATATATTATGACAAAGTTATAAATCAAATTCAAAT[G]TGAATATATGAAGATAAAATATTCAAATCAAAACATGAATAAACACACAAAAGATAAAAAAAAAAAAAAAAACGGTGATAATGTGATGTCTCAACATCAT
Ta_scaffold_5	371028	G	A	TATTAGCAAATAATTAGGCTGCAAATAAAACAGATCTTAATTAACTGAATAGAGATATAACCTAAAATTCTTAGAAGATCTGGTGGAGAAGCAAAAATCA[A]TTTTACACGATTAGTATAGCTTACTAACAAAAGTAAATCTGAATCAACATATATCATAATATATATGTATATGTACATAACATTAGTGAGGCATTTAACT
Ta_scaffold_5	371044	A	G	GGCTGCAAATAAAACAGATCTTAATTAACTGAATAGAGATATAACCTAAAATTCTTAGAAGATCTGGTGGAGAAGCAAAAATCAGTTTTACACGATTAGT[G]TAGCTTACTAACAAAAGTAAATCTGAATCAACATATATCATAATATATATGTATATGTACATAACATTAGTGAGGCATTTAACTTAGTAAAAAAACTAAA
Ta_scaffold_5	371119	G	A	CAAAAATCAGTTTTACACGATTAGTATAGCTTACTAACAAAAGTAAATCTGAATCAACATATATCATAATATATATGTATATGTACATAACATTAGTGAG[A]CATTTAACTTAGTAAAAAAACTAAATATTTAAACATATAAACCTTTAAAAAAAAACCATAGAAATCCTAAGGATACAAAATAAAACACCAAAAATTTAGT
Ta_scaffold_5	373767	A	C	TAAGATTTATAATTTTATAAACAAACATCAATAAGACTTTCAATAAAAAAAAACTAAATATTTGAACACATAAACCTTCAAGAAAAAAAGAACTATAGAA[C]TTCTATGGAAAACAGAAAATAATACCAAAATCTTAGCAAGATTATATTTTTCTAAATCAAATGTTTCTAAATCAAATGTATATGTACGTCAAAGTTGGAT
Ta_scaffold_5	426432	G	C	AATTAAAAACCGAACTAAATAATAAGAGCACCTTCATCGGTGTCTTTTAGGAGGTTTTTAAAAGTTTCTTAAAATAAAAAAATTAATAAACAATTGAATA[C]TGAATGAAATTGGTAAAGACTGTATCTTATTTAATAGTTTTAAGAATTGTTAAAAACTCTTAACGTGTCAATATGTGGATGGATTGGCTCAATTTTAACA
Ta_scaffold_5	467240	A	G	CAACAGTTCATTAATCAAAAAACTTTTTAATTGTTTGTTGCTTTCAAGTATCCTCGTAAGTGACATCTTAGTGAATATGTAATGTTGATAATAGTGTCAT[G]ATTTTTGAATGGGAATAATCACTAGATTCAATCACTTCACAAGTCCTAAGTATAACATTCATTAGAATCATGTTTACCTCTTCAAATTCAATTCCTTCAC
Ta_scaffold_5	468169	T	C	TTAAACTTTTTAAATAAATGACTTTAGATAATACAACATATATTTGTCTATGACTAAAAGCTGGTCTAAGAAGATATAAACCCACCCTCATTCTATGTGT[C]TTTTTATTAACGTTCACAACATCAGATTTAACTGATTTTTTTTCTTTAGTTTTAGACAATATAAATAAATTTGAAAAGATAAAAATTACAGTTATAATAA
Ta_scaffold_5	469014	C	T	ATAGATGATTCTGACACTATATGGTAAAAGAAAAAGCTAGCTTTGCTTTTTTAGATGTATTGTTTATGCTATTTCTCTACTCCCTTCTGGTTTCAGCTTG[T]CCTGAAAGGCTTTCATGTATGTTAGATTTGTCTCCTATTTACTTCGATGTGGATCCGTATTGATTTTCTTCTTAGACAGGATCTTCCGGTTGAATTGCAG
Ta_scaffold_5	469602	T	G	ATTCCAAAATGCATTCCATAGTGTTAATAGTTCTGTAACTTCATTATGATATACTAATTTGACAAACAAATTACACAATTGATTTGGTGTAGCAGTAAAT[G]ATGCTTCTTTCATAGCCACATATCATTCATCATCATTTCTAATTAGATTATTTGTCACACATGCATCTGTCCAAGTTTTAAGACCTTTGTCCCATACATA
Ta_scaffold_5	469642	T	A	TCATTATGATATACTAATTTGACAAACAAATTACACAATTGATTTGGTGTAGCAGTAAATTATGCTTCTTTCATAGCCACATATCATTCATCATCATTTC[A]AATTAGATTATTTGTCACACATGCATCTGTCCAAGTTTTAAGACCTTTGTCCCATACATATTTTTTGGTTAATTGATTGTATGATAGATTTTTCGTTACT
Ta_scaffold_5	469929	A	T	CAAGCAATATAAATAGATTTTAGAAGACACACGTACTTAAAATATGTGATTGTTAGTGAAAAGAGAGTAATTGAACGTTGCAACTTTTGAAGGTGTTTAA[T]ATTTCTAATTGGCTTTGTATAACATATTTTCTACTTTAAGAGTAAAATCAAGATGGTTTCAGAGAACGAAGAAGATTCAGAAAAAAAAATTGTTATTTCC
Ta_scaffold_5	471663	G	A	ATTTCACAGCTTATTGTAATAATAAACCCATTATAGTAAGAAACGACACAACAATCATAGTTCTGATTTCGGTTTATAGATCATCAATCTATATATCTTT[A]AGAGATTTGATGGTATCAGTTTTGTGAAAGCTAATATCATAAACAAACTGTATAATTGTTTTGCTTCTTTATTGCCACATAACATTTTTTATAATTATTA
Ta_scaffold_5	564273	A	G	AAGAGCTTGGCCTGCTCGATGTTCCTAGTCGATGTTGGCCAAAACATGCACTAATTCAACAATCCACTTGTTTTGAACTCCACCTGCTCCCAGGATCAAA[G]GAAAACACAAATACCAAATGCAAAATATGTACAAAGATAATATGAGAATACCTCCTAAGAGTGCTTGTTTAAAGTCAATAAGCTTTACTTTTCACACCCT
Ta_scaffold_5	569746	T	C	AGGGAATTTATCTCCCCCTGAAACGAAGTATAATCTCTTAACACTATCCTCGCTACATGCAGTCTCTGCCCTTCTATGATATATTTTGTGTGCATCCCCT[C]AGAGTTCTTATTTGATTGAGTGCATTCTCTACTTTTCAGAGATATATTTNATGTGCATTCCCTCAGGGTTTTTAAAAAAAAAAAAAATACATGCATTCTT
Ta_scaffold_5	569795	T	C	TCGCTACATGCAGTCTCTGCCCTTCTATGATATATTTTGTGTGCATCCCCTTAGAGTTCTTATTTGATTGAGTGCATTCTCTACTTTTCAGAGATATATT[C]NATGTGCATTCCCTCAGGGTTTTTAAAAAAAAAAAAAATACATGCATTCTTTATCTTTTTAGGGGCATATCACATTTAAGATTTTCATATTTCGCGTATG
Ta_scaffold_5	569797	A	G	GCTACATGCAGTCTCTGCCCTTCTATGATATATTTTGTGTGCATCCCCTTAGAGTTCTTATTTGATTGAGTGCATTCTCTACTTTTCAGAGATATATTTN[G]TGTGCATTCCCTCAGGGTTTTTAAAAAAAAAAAAAATACATGCATTCTTTATCTTTTTAGGGGCATATCACATTTAAGATTTTCATATTTCGCGTATGAA
Ta_scaffold_5	572443	G	A	GAGAAACGGATAAGCCGTGACCATATCTGGGAGAAAGTAGAGATATCCGACAAGGAAAAAGAATAGCCGGAAGTATCCCGATGATAGTCGGGAGATACGA[A]AGATCCGAGGGTCGGATCGTGACAATAACCGAGAGAAACGATTATACTGCGACTATCATCGAGAGATCGCCGAGAGATCTGAACTATCACCGAGAGATCT
Ta_scaffold_5	574525	G	C	GATATGATATAGGTTATGTCAAGAAACCCAGCCGTACAGCTCAGTTCGATCTGAGAACCATTAACAAATATTCCATTATTTTCTGAACAAGATTGGATTA[C]TTGGGGGGTTTAAAATCAATCACCAGAAGCGCATCAACGGCGTCTGAATCAGTGTCCTTGACACTCCAATTACCACCTGAGATTACCGATGTTGCTTGTT
Ta_scaffold_5	574550	A	T	ACCCAGCCGTACAGCTCAGTTCGATCTGAGAACCATTAACAAATATTCCATTATTTTCTGAACAAGATTGGATTAGTTGGGGGGTTTAAAATCAATCACC[T]GAAGCGCATCAACGGCGTCTGAATCAGTGTCCTTGACACTCCAATTACCACCTGAGATTACCGATGTTGCTTGTTCTCCGTTTACAATAACAAGACCAAC
Ta_scaffold_5	574599	C	A	ATTATTTTCTGAACAAGATTGGATTAGTTGGGGGGTTTAAAATCAATCACCAGAAGCGCATCAACGGCGTCTGAATCAGTGTCCTTGACACTCCAATTAC[A]ACCTGAGATTACCGATGTTGCTTGTTCTCCGTTTACAATAACAAGACCAACTCCACCACCTATGCCTTTATCACTATCAAATGTGTAAAGGACTTCCTCG
Ta_scaffold_5	574615	T	A	GATTGGATTAGTTGGGGGGTTTAAAATCAATCACCAGAAGCGCATCAACGGCGTCTGAATCAGTGTCCTTGACACTCCAATTACCACCTGAGATTACCGA[A]GTTGCTTGTTCTCCGTTTACAATAACAAGACCAACTCCACCACCTATGCCTTTATCACTATCAAATGTGTAAAGGACTTCCTCGAACCCGTCGTCTTTCC
Ta_scaffold_5	574643	A	G	AATCACCAGAAGCGCATCAACGGCGTCTGAATCAGTGTCCTTGACACTCCAATTACCACCTGAGATTACCGATGTTGCTTGTTCTCCGTTTACAATAACA[G]GACCAACTCCACCACCTATGCCTTTATCACTATCAAATGTGTAAAGGACTTCCTCGAACCCGTCGTCTTTCCAGTATACCTTAGGCTTATATGAAACCAC
Ta_scaffold_5	864332	C	T	NNNNNNNNNNNTAGAAGATCTAGAAAACATGGAAGTTATTGTCTCAGATGAGGATCAAGCGATTCTCTTACTAATGTCTCTCCCCAAGCCATTCGATCAG[T]TTAAAGACACCTTAAGATATGGGTCAGGAAGAACGGTTCTGACGCTGGACGAGGTTGTTACTGCTATATACTCAAAGGAATTGGAACTTGGTTCAAGTAA
Ta_scaffold_5	865118	A	G	AAGCATTAAAGCTGGGGACAGAGTTTTGCTCACTGGAAGAAGGTATGAGACACTTTACTTGCTTAAGTGGAGTGCTGCAATTGAGGAGTCACATGCTGTT[G]TAGCAAGACAAGATGATACTGTTCTCTGGCATAGAAGACTATGTCACATGAGCCAGAAGAACATGAAGATACTGCTGCAGAAAGGTCTTTTGGACAAGAA
Ta_scaffold_5	865368	G	A	AAGCGAGTCGGATTCACACTTGCTCAACACGATACAACACAGAAGCTAGAATATGTCCACTCAGACCTATGGGGAGCACCTTCAGTACCATTATCACTTG[A]GAGATGTCAGTACTTCATCTCCTTCATCGATGACTACACTCGCAAGGTATGGGTGTATTTTCTCAAAACCAAAGATGAAGCATTTGACAGATTCGTGGAA
Ta_scaffold_5	866608	G	T	ATGAAGAATATTACGCAGAAGCTCTCTGTACAACAGAAGATGGAGATACTATCGAGCCTGCAGACTACAAAGAAGCAAGAATGGATTCAAACTGGGATAA[T]TGGAGTAGTGCTATGGACGAGGAGATAAGTTCTCAAATGAAGAATCACTCCTGGACTACAGTGACTAAACCAGAAAAGCAGAGAATCATTGGGAGCCGCT
Ta_scaffold_5	866821	T	C	ATAAGCTGGGAATTCCAGGGGTGGAAGAACCAAGGTTCAAAGCTAGGCTTGTCGCCAAGGGTTATGCACAGAGAGAAGGGATAGATTATCATGAGATCTT[C]GCTCCAGTAGTAAAGCATGTTTCAATCCGGATTCTACTCACTATAGTTGCTCAAGAAGATCTAGAGTTGGAACAGTTAGATGTGAAAACGGCTTTCCTCC
Ta_scaffold_5	866859	T	G	AAAGCTAGGCTTGTCGCCAAGGGTTATGCACAGAGAGAAGGGATAGATTATCATGAGATCTTTGCTCCAGTAGTAAAGCATGTTTCAATCCGGATTCTAC[G]CACTATAGTTGCTCAAGAAGATCTAGAGTTGGAACAGTTAGATGTGAAAACGGCTTTCCTCCATGGAGAGTTAACAGAGAAGATCTACATGACACCACCT
Ta_scaffold_5	866863	T	C	CTAGGCTTGTCGCCAAGGGTTATGCACAGAGAGAAGGGATAGATTATCATGAGATCTTTGCTCCAGTAGTAAAGCATGTTTCAATCCGGATTCTACTCAC[C]ATAGTTGCTCAAGAAGATCTAGAGTTGGAACAGTTAGATGTGAAAACGGCTTTCCTCCATGGAGAGTTAACAGAGAAGATCTACATGACACCACCTGAAG
Ta_scaffold_5	866951	A	T	GATTCTACTCACTATAGTTGCTCAAGAAGATCTAGAGTTGGAACAGTTAGATGTGAAAACGGCTTTCCTCCATGGAGAGTTAACAGAGAAGATCTACATG[T]CACCACCTGAAGGGTATGAATCCATGTTTAAAGAGAATGAGGTATGTCTTCTCAACAAAGCTTTATATGGTCTTAAACAAGCTCCAAGACAGTGGAATGA
Ta_scaffold_5	866960	G	A	CACTATAGTTGCTCAAGAAGATCTAGAGTTGGAACAGTTAGATGTGAAAACGGCTTTCCTCCATGGAGAGTTAACAGAGAAGATCTACATGACACCACCT[A]AAGGGTATGAATCCATGTTTAAAGAGAATGAGGTATGTCTTCTCAACAAAGCTTTATATGGTCTTAAACAAGCTCCAAGACAGTGGAATGAAAAGTTTGA
Ta_scaffold_5	867081	G	A	AAAGAGAATGAGGTATGTCTTCTCAACAAAGCTTTATATGGTCTTAAACAAGCTCCAAGACAGTGGAATGAAAAGTTTGACAACTATATGGCTGAGATCG[A]TTTTGTAAGAAGCGATTATGACAGTTGTGCCTACACTAAGGTGTTGTCGAATGGCTCAATGATGTACTTACTTCTGTATGTGGATGATATGCTTGTTGCT
Ta_scaffold_5	867155	C	T	GTTTGACAACTATATGGCTGAGATCGGTTTTGTAAGAAGCGATTATGACAGTTGTGCCTACACTAAGGTGTTGTCGAATGGCTCAATGATGTACTTACTT[T]TGTATGTGGATGATATGCTTGTTGCTGCTAATGATATGGAAGCAATCACGCAACTTAAGAAGGAGCTGAGTGTAAAGTTCGAGATGAAAGATCTCGGGGC
Ta_scaffold_5	867413	G	T	GCTGTCTCAGGAAGGATATTTAGAGAAAGTTCTGGAGACCTACAACATGAGCGAAGCTAAACATACAGTGACACCACTTGGAGCTCACCTGAAGATGTGT[T]CAGCAACTGAAGAAAGTTTAGCGAGAGATGCTGATGTTATGAAAAGCATTCCATACTCAAATGCAGTCGGAAGCGTCATGTATGCAATGGTGGGAACTCG
Ta_scaffold_5	867628	A	G	ATGCAGTGGGTATTATCAGCCGCTACATGAGCCAGCCGATCAGTGAACATTGGCTAGGAGTAAAATGGGTATTGAGATACATCAAAGGGTCTCTTAAAAC[G]AGATTATGCTACAAGAAAAGCTCAGAGTTCAAGATCGTGGGATACTGTGATGCTGATTACGCTGCTGATCCAGATAAGAGAAGATCTATTACGGGGCTGG
Ta_scaffold_5	868521	A	G	ATTAGGGTGGATCGCTTGTAACTCCTACTGTTGTATTCTCTCTTATAAACTAGTGGATTCCGAGTCTAGGACTCGGCGAGACGTAGCTACCCGCAAGGGA[G]TGAACTCGTAAAATTCTCTGAGTGCCCCCCCTTTTTTTATTTCTCTCTCGATACCCTGTTTCTTCTGTCTTTGTCTCAAATACTCTGTTCCTCATCCTCT
Ta_scaffold_5	868587	T	C	TAGGACTCGGCGAGACGTAGCTACCCGCAAGGGAATGAACTCGTAAAATTCTCTGAGTGCCCCCCCTTTTTTTATTTCTCTCTCGATACCCTGTTTCTTC[C]GTCTTTGTCTCAAATACTCTGTTCCTCATCCTCTGTTTCTCAGAACAAGTCCAGGGAATACTCAGTCCATCTCACTCGAACTTGTGCTTGTTTTGTCGCC
Ta_scaffold_5	868642	G	A	AGTGCCCCCCCTTTTTTTATTTCTCTCTCGATACCCTGTTTCTTCTGTCTTTGTCTCAAATACTCTGTTCCTCATCCTCTGTTTCTCAGAACAAGTCCAG[A]GAATACTCAGTCCATCTCACTCGAACTTGTGCTTGTTTTGTCGCCTCCTTGAAGAAAGTCTACATCTTAAGGGTCCGCAGACTTAACAAGCATCCATCTC
Ta_scaffold_5	1045577	A	G	TCCGTTTCCCAATCCTATTCTGCCGTCTCCTCACCAATATTCTTATCTTCACGATCCCCTTTCACTTTCGCACAATGCCCTAACAACTGGAAAAAAAAAA[G]AAAAAAAAAAAAAAAAAAGTAAACGGCAATAGTGCCATATTTACGTATACGAGACATTAACAATATACAAATTATATATATTTTTCTTAACCGTAAATAT
Ta_scaffold_5	1092329	G	T	TTCAAGTTCTGATCTGATGAACTTAATGTTTATGCAGCTTGGTGTTGAGACCGTCCCTGTACTTGTTGGCCCAGTCTCTTACTCGTTGCTTTCTAAGGCT[T]CCAAGGGTAAGAAATCACTTTGTTTTTTTTCCTGTACTCGTTGCTTTATGTATTCGCTGCATCAATACTCGGGTCCTAGATACATTAGTNNNNNNNNNNN
Ta_scaffold_5	1098488	G	C	ATTTGATTACATTACATGCTTAATTAATATATAAATGTTTATCTAGGCAAAAATAAAGAAAGTAAAAGAAACGCAAGAAACGCGGATTGCCGAACCGACG[C]CGAGCGTGATGGGCCTGGTCCGCAGTAGTAGAAGTGGGTCTTACAGGCTTGGTTGTGAGCCTTCTTAATCGTGTAAGAATCCCGCAGAGTGTCTCCCATA
Ta_scaffold_5	1099865	A	G	AATCATTTGAAAATTTGGATTGTATCACAAACGAACACTATTGTTAATGAAAATCATTTGACGATCTTCTATGTTTATTGATACTGATTTTGCTAATAAT[G]ACATGTTTGCTTACTTTTTACTCATTCGTAATTTTTTTCTTTCTTTTGTATTGCTTTTTATCTAAAGTTTTCTAAACATGGCTGTTAAAACTATAAAATC
Ta_scaffold_5	1100525	A	G	TTTATATCCATAACAAAATAAAAATATATAATTTATATTTTAGACAATTTAAAAAAAAAATTATGTCATTTTGAGGTTCTTTTTGCAAATTTTTTTAAAA[G]TTTTTCATAATATTGATTTTTTTTGTCAACCTATCAGCTTTTACGTCTAAAAAATTAAATTTTGTAATTTAATTAAATAAAAATTTCAGTATTTATTGGC
Ta_scaffold_5	1105185	A	G	AAAAAAAAAATTTGTAATAACAAATTAAGTTAATTTTTCTTTTTCAATAAACTAGGTAATTTTTCATTCATAAATTTATATAATAATAATAGTAATAGCT[G]TCTAATAATTTATAATATTAATAGTTACAATAGTTATATTAACTATATTTATTTACTTAGTATTATAAAATCAAAATTAAAAAGGAGAATACAGACCGTC
Ta_scaffold_5	1105352	G	T	AAAATCAAAATTAAAAAGGAGAATACAGACCGTCCAATAAGTAAATAATCGTGGCTGACGATCATGATATCGGCCGGGGTAAACCTAAATAACAGAAACA[T]ATTTTATTGTTAAATTATTTAGATATAATTTTATGGAATGAATATTTGAATGCTAAATATTTATTTAATACTAACCTGCCAGCCCGCCTCAATTGTGTTG
Ta_scaffold_5	1110462	G	A	CCCAAAGGCCCAATATGTATTTCAATTTCAAGATTCTATCCGGTTCCAGTTTGGTTTGGTATGGTTTTCACATTGTGGTTCTTATTTAGATTTTTAATCA[A]ATGCTTTTACTTATACAAATCAAAGTCTTAGGTTCAGTTTTTCTTCCCACCCCAATCGGAATAGAACTCAGTTTTGGTTGATGTTGTTCTTCAGACTAGG
Ta_scaffold_5	1110564	C	T	TGCTTTTACTTATACAAATCAAAGTCTTAGGTTCAGTTTTTCTTCCCACCCCAATCGGAATAGAACTCAGTTTTGGTTGATGTTGTTCTTCAGACTAGGA[T]TTTCTGTGTGTCAAAGATTAACAAAAAATGCATGAACAAAGTTATATACTCGATTTGGATCTCTAGATTTTAAAAGAATAACAACGCATGAACAAGAAAA
Ta_scaffold_5	1110612	A	G	CCCCAATCGGAATAGAACTCAGTTTTGGTTGATGTTGTTCTTCAGACTAGGACTTTCTGTGTGTCAAAGATTAACAAAAAATGCATGAACAAAGTTATAT[G]CTCGATTTGGATCTCTAGATTTTAAAAGAATAACAACGCATGAACAAGAAAACGTGTGCTAGTCTAAGATTTGAATGCTGACATCTCTCTATGATGTTAG
Ta_scaffold_5	1110643	T	C	ATGTTGTTCTTCAGACTAGGACTTTCTGTGTGTCAAAGATTAACAAAAAATGCATGAACAAAGTTATATACTCGATTTGGATCTCTAGATTTTAAAAGAA[C]AACAACGCATGAACAAGAAAACGTGTGCTAGTCTAAGATTTGAATGCTGACATCTCTCTATGATGTTAGTAGAATTATATAATCGATTTGGATTTATATA
Ta_scaffold_5	1110734	G	A	TTAAAAGAATAACAACGCATGAACAAGAAAACGTGTGCTAGTCTAAGATTTGAATGCTGACATCTCTCTATGATGTTAGTAGAATTATATAATCGATTTG[A]ATTTATATATTTTTTATTTTATTTTCAGCTTGGATTAGATAAATTAGTTTAGTTATAAGTTATAACATACTTGGTGATGCATATACATACAAAGCAAACA
Ta_scaffold_5	1110742	T	G	ATAACAACGCATGAACAAGAAAACGTGTGCTAGTCTAAGATTTGAATGCTGACATCTCTCTATGATGTTAGTAGAATTATATAATCGATTTGGATTTATA[G]ATTTTTTATTTTATTTTCAGCTTGGATTAGATAAATTAGTTTAGTTATAAGTTATAACATACTTGGTGATGCATATACATACAAAGCAAACAATAACAAT
Ta_scaffold_5	1110833	C	T	GGATTTATATATTTTTTATTTTATTTTCAGCTTGGATTAGATAAATTAGTTTAGTTATAAGTTATAACATACTTGGTGATGCATATACATACAAAGCAAA[T]AATAACAATACCAAAACTAATTGGAGTTGGTTTGTGATTTTTTTTCTACTTTAAGTTTGCAACCTTAAAAACTTTATTTTCAAATGGATTTTCTGTCAAT
Ta_scaffold_5	1110899	T	A	ACATACTTGGTGATGCATATACATACAAAGCAAACAATAACAATACCAAAACTAATTGGAGTTGGTTTGTGATTTTTTTTCTACTTTAAGTTTGCAACCT[A]AAAAACTTTATTTTCAAATGGATTTTCTGTCAATCAACTACAAAGAAGTGAGACAAAACATCACTACATTATTGGATTTTCCTAAATAAATAAATAAACA
Ta_scaffold_5	1118559	C	A	GATCTTTGACAGGCTAAACCTCGTGATCCCTGCCGGGAAAGTCGTAGCGCTTGTTGGAGGAAGCGGATCCGGAAAAAGCTCGATGATATCTCTAATCGAG[A]GGTTCTACGAGCCTACCGGAGGGGCGGTGTTGCTGGACGGGAACGATATCAGATACCTTGATCTCAAGTGGCTAAGAGGACATATCGGTCTGGTTAATCA
Ta_scaffold_5	1118812	G	A	GATGATGCTACGAATCAAGAAATCGCCCGTTCCACAGAACTCTCGGAAGCACTTTCATTCATCAACAATCTCCCAGATGGATTCGAAACCCAGGTCTGTA[A]AAAATTCGAATAGCTTAGAACACAAGAAACAACTATTTTTTTAAAACCCTAAATTTTGCTTTGTTATTTCGGTTTTACAGGTAGGCGAGAGAGGGGTTCA
Ta_scaffold_5	1121310	A	C	GAATCTGAAGTCGTGGAAGCAGCTAAGCTTGCAAACGCTCACAGCTTCATCAGCTCTCTCCCGGAAGGTTACTCAACTAAAGTCGGCGAACGCGGTATTC[C]GATGTCCGGCGGCCAGCGACAGAGGATCGCTATCGCTAGAGCAGTCCTCAAGAATCCAGAGATTCTGCTCCTTGACGAAGCCACAAGCGCCTTGGACGTT
Ta_scaffold_5	1124385	A	G	AATTCAGATATGGTAAATTTGGAGAAAAATGCTATCTTTTGTAGCTTTTTAAAACTTGAAGTATGGCAAAACGCTGAAACCTTTATAGCTTACTCAATAT[G]CTTTGGAAAGTATAATCACAATGTTGAAAATCTGCTTTATGTCGGAGAAACCAATGCCCTAACCCAGAAGCACTGAAAAGACAAGATCCAAAGGAGAATG
Ta_scaffold_5	1124716	C	A	CAAGCAAGAGGAACCAAATCAAAACCACCGCTAAACTGATAAAATCTCACAGATCCAGAGAACGCGAAATCACTCGCTCCTCCCAATCAAATCTCAAATC[A]CCCGAGAATGCATTTCACAGCGAACATCACGTTAATTACGTAATGAGACGTGAACAAGTTTCCAAATTGAAAAGAGAATGTTCACAAAATGGATACAGAC
Ta_scaffold_5	1124737	C	T	AAACCACCGCTAAACTGATAAAATCTCACAGATCCAGAGAACGCGAAATCACTCGCTCCTCCCAATCAAATCTCAAATCCCCCGAGAATGCATTTCACAG[T]GAACATCACGTTAATTACGTAATGAGACGTGAACAAGTTTCCAAATTGAAAAGAGAATGTTCACAAAATGGATACAGACCAAAGGAATGACGAAGAAGCA
Ta_scaffold_5	1124750	A	T	ACTGATAAAATCTCACAGATCCAGAGAACGCGAAATCACTCGCTCCTCCCAATCAAATCTCAAATCCCCCGAGAATGCATTTCACAGCGAACATCACGTT[T]ATTACGTAATGAGACGTGAACAAGTTTCCAAATTGAAAAGAGAATGTTCACAAAATGGATACAGACCAAAGGAATGACGAAGAAGCAGATTTGATCTTTA
Ta_scaffold_5	1124805	A	T	AATCTCAAATCCCCCGAGAATGCATTTCACAGCGAACATCACGTTAATTACGTAATGAGACGTGAACAAGTTTCCAAATTGAAAAGAGAATGTTCACAAA[T]TGGATACAGACCAAAGGAATGACGAAGAAGCAGATTTGATCTTTACCGTTTGATAGTTTGATGAAGGAGAAGGAGAGAAAAATGGTAGCTTCAATGTTCG
Ta_scaffold_5	1124839	A	G	AACATCACGTTAATTACGTAATGAGACGTGAACAAGTTTCCAAATTGAAAAGAGAATGTTCACAAAATGGATACAGACCAAAGGAATGACGAAGAAGCAG[G]TTTGATCTTTACCGTTTGATAGTTTGATGAAGGAGAAGGAGAGAAAAATGGTAGCTTCAATGTTCGGTAGTTAGCTCACCAATTCGACTCCTCTTTTTCT
Ta_scaffold_5	1126169	A	G	TTGAGGACATACCAAGGAGTTGAGACATGTGTCACCGAGGAGAAAAACAGCGTTGAGAGAATGCATACAAACATCGAGCTGCGATCGAAGTAACACTTCT[G]AATTAGAGGTTTCAAGGGAAGACTTATCGTATACAAAATGAATCCAAAATCTTTCGGGAATCAAACATTGTTAGAGCCAGAACTTACAAAACTCAGCCTG
Ta_scaffold_5	1129096	G	A	AAAAATTAATATGGGGATTGTGGACAATAATTTAATATGTGAACTTATAAAGACTAACCGGTGAGCGTAACGAGTGGTAGAATGCTTGCGTGGCGGTCTA[A]CGCCTTGACGCATTCATCACGAGTCATACGGAGGAGAATGCATCTCTCTATCATATGTTGTACCTAACGAAATCAATCACAAATCTTGTTGAGGATTGTT
Ta_scaffold_5	1131403	A	G	TTTTGTTTATGAAATAAATGTTTAGTTTTAATATATTTTTATTATTGATGGAAAATTTTGTAAACAATAATATAAATAGGGTTAATTTGTGAATTTTATG[G]AAAGAAGGTATTAATAATAAATTATAAAGAGAATATTCTTAAAATATACCTTTTTAGAGGAAAAAATAGAGGAATACATTGGAGAGAAGTACACCTCTAT
Ta_scaffold_5	1132108	C	T	GTCCCACACGCAATTAAAACGGCTCCTTCTCCTCTCAGACACTGAGATCACGGCGAACACGTTCTCGTCGATCGCTTCTTTTTTTCCTCTTCCGTTACCC[T]AATTTTGGTGGAGGAAAAGACGAAAGTACCCCTACGGTGGGTTAGTTGACCATCTCTGCTTCTCTGCTGTCATAATTCTCCCCACTATGGAATCCGTGTC
Ta_scaffold_5	1133754	T	A	CACCCGCTCAATTGCTCACAATCCATCATTCTTTCTTCTTCTTCCGTTTCTTTTGCCTCTTTCCTTTTGTCTTCTTCCCTTACAATTTTTTTTTTCTTTA[A]AAGCAAACTATTTTTTTTTTGTGGCTTTAATTTGATTGGGTCTTGTTCTTCTATAGCCGTTTCATCTCAACAAAGGCATCTTCTTTTCTGTCAAGATCCT
Ta_scaffold_5	1142255	C	G	ATCAAGAATCAAACTCAATGGGATCGATATTCTTCTCACAATAGTCTGATTTTTTGTTTTTGTTTTTCAATTTGAACGTTCAAAAATATTCTATAGGCAA[G]AGCTTTTTGGCTGTGAAGAATGTAATTGTCGAATTACATATTTGTGTGTTCATCACATGATACTTTACTATTGCAGAATAGTAGATCAATATTTAATAAT
Ta_scaffold_5	1146836	G	T	ACAGTCCAAACACAGATGGGATTCACCTACAGAACACCAGAGATGTCCTCATCCACAGCTCAACACTCGCTTGCGGTATGAATCTTGAATCTTGAATCTC[T]CCAATGATCTGAATTGTCGATTAATGGTGTCTCCTCTCTACGTGTTTGTGTGTGCAGGAGATGATTGTATCTCGATCCAAACGGGTTGCTCGAATGTATA
Ta_scaffold_5	1156807	T	G	CTCCACTAGCAGTTCGTTGATGTAATCAACCGCATCACCGAGAATTCCAAGTTTGTTCATCTGCATGGCATAAAGAAATGGACAATAATCTTATCAAAAA[G]TGCTATTGATCGCAACACGAGTGATCAAGAAACCAAAAAAAAGAACCTTTGTGATTCTAGGGACTACAGCTCTTAGCGCATAGAGTCTCTGATTAATTCT
Ta_scaffold_5	1162750	A	T	TTCTTTTTTTTTTTTGGTTTTGTAGATTGATTTTCTCTTTAAATGTCATGGGATCATTTTCTTGTCGTTGTTTTCGTTTTTTGACGCTAAAGCAAAAACA[T]ACAAAAAGTTATAAAGACATGCACTGATGATTATCACGGAGAGAACATTTGGTCCACTGAATTTCTGTTATTCTATCAATGGTGTTGTTCAAAGTTCAAA
Ta_scaffold_5	1163408	C	T	AAAAACAAATATATTTTTTATTGAAAAAATATAGAATCATGGTTGAGAATCGACTCGATCATCAGATTATAAATTATAAGTTCATAACCTGAATATATAG[T]CCATTTTATCTATATTGATCTTTTTTACTGTACTCTTATAATTTAATATTTTAAATATATTTTTTATAAAAATAAATATTTAACTTCGATATTTTTCTGC
Ta_scaffold_5	1164832	G	A	CAAATTGAATAATGACGTCAAGGTGTCGGGATGTGAAAGTGACTCACAAACTTCAAACTAAACCGGATGGATACGAACTACCAAAAAAACTGAGTTATAT[A]TAACTTTTGTATTCCCGTTTTATTAACATGTGGTGTATTTGAAAATTGGGTTCGCTTTTTTGTTTAGTTGGCTAAATGATTGTTTATACCGATTTAGCGA
Ta_scaffold_5	1165216	C	T	CAATCAAAACATTTTATTAATACAACTCATCTACTTATTTTGATTTTTAAAATTAAATCCATTAAAAACCCAAATACTTTTTCTATTAATTTTTGTTTTA[T]TTTTACCAAATTCAAGCCCAAATAATTAATAACAGTAAATAAAAAAAATATTTTTATTTTTATTTTTTTGTCAAACTAAAGCCCAAATAATAAATAACAA
Ta_scaffold_5	1175600	G	A	TCTTCTGCTGTGGAACCTGTTTCAGAAAATAACAAAATAATTTAGTATGGATTCCATAATTCGTCTTTTAAATACTTATAATTTGCAACTTTATGAAGTG[A]AAAAGACCACTAGCCTGCACTTTAGCTTCGTTGATCCTATCGGGAAGGTCTCTCCATATTCTTTCTGAAATTGGTAAATCCAACGAAGGAGCATCTTGAT
Ta_scaffold_5	1177866	G	A	AAAATCGCAACAAGATACCTGAGCTTTTCGAAAGACATTTGTCCGCATCCTGCCAAAAAGACAGATGGCATCGTATCAGATAAATTCATGTCATTTAAGA[A]AAAAAAAAAACAGAACCATAACTTCCAGTAAAAATCTGTAGACAAAAGTATTGAGTTTCTGTGTTCTACACAAAAAGCTTTCATTTTTAAACACAATCAA
Ta_scaffold_5	1178900	T	C	ATTATTTTTTCTTTTTCTATTCTAAAATAGAGTAACTTCAAAATAGAGTTGTATTTTGCTCTAATGTATTTCTCCATTTTTTACTCTAAAAAGGAATATT[C]TAAATAGATTTTTGTTCGGTTTTATTATGAATACTTTTTAGTTATAAAATTTACAAATAAATCCCACTTATTTTATTATTTATAATTTTCTTCAAAAACT
Ta_scaffold_5	1178962	T	C	AATGTATTTCTCCATTTTTTACTCTAAAAAGGAATATTTTAAATAGATTTTTGTTCGGTTTTATTATGAATACTTTTTAGTTATAAAATTTACAAATAAA[C]CCCACTTATTTTATTATTTATAATTTTCTTCAAAAACTATAACTTAAATATTTATCAAATAATGAAAATTACATAACATCACAAAAAAAACATATGCAAT
Ta_scaffold_5	1212679	G	T	ACGAGAAGAAAAGGTATTATAATTCTTCTCCGAAAACCCAAAAAGAAAGCTTTCAAGGAAAATGCAAAGTAGAAATTCTCTATGAGAACAAAAATTTACC[T]GGTCACGAGACTTGTCACCGATGATGACAAACATGGAACGGTGTCTGAGTTTAACACCGTTTTCAATCAGAGTCCTAATACGTTCGTCTACCTTCTTCCT
Ta_scaffold_5	1218413	C	G	TAGTGCGTGAATAAAATAGTTAGATTAAGTTGAGATATGATGAATTTTAAAATGCATATGAAAAGGCAGGCAGCGATCACACCACTTGTGAAAATTAATA[G]AAAGTTATATTCTAAGCTTAAAGTAAAGATTAAGATGTTAATATCATAGTATAAATAAAATGAAAAGTCAAAGAAAGAAAGAAAGAAAGCTAACCAATTT
Ta_scaffold_5	1219745	T	A	TTTTAGCCCATAATAGAAATTATTTTACGAAAGTTTATTTATGGTGGCTTACTAGCTAGGTGGGTGGGTTGGTTTCTATAATATATTGATATAATTTGAT[A]CTATATCTATAAACTATTTCCACCTCGCCTTCTTAATTGTTATATTTATTTGTATTGCCATCGAACAACTTAGCATCATCAATTACAAAAACTATTTCTG
Ta_scaffold_5	1219846	G	A	CTATATCTATAAACTATTTCCACCTCGCCTTCTTAATTGTTATATTTATTTGTATTGCCATCGAACAACTTAGCATCATCAATTACAAAAACTATTTCTG[A]AAAGGTATTTAGTCTACGGTGTCCGTAAACCAAACCTTCCATTCAACCATGTTAAATTAACGTTCAAATCTAGTATTGAGCCTCTGAGGCTCTGACCCAT
Ta_scaffold_5	1219865	G	C	CCACCTCGCCTTCTTAATTGTTATATTTATTTGTATTGCCATCGAACAACTTAGCATCATCAATTACAAAAACTATTTCTGGAAAGGTATTTAGTCTACG[C]TGTCCGTAAACCAAACCTTCCATTCAACCATGTTAAATTAACGTTCAAATCTAGTATTGAGCCTCTGAGGCTCTGACCCATAAAAAAAGAGTAACTCGTT
Ta_scaffold_5	1219907	C	T	CGAACAACTTAGCATCATCAATTACAAAAACTATTTCTGGAAAGGTATTTAGTCTACGGTGTCCGTAAACCAAACCTTCCATTCAACCATGTTAAATTAA[T]GTTCAAATCTAGTATTGAGCCTCTGAGGCTCTGACCCATAAAAAAAGAGTAACTCGTTCTATATAATTGAAACTGTTGGTGTTCGAATTCAAAGATCAAG
Ta_scaffold_5	1220090	A	G	TCGAATTCAAAGATCAAGAATAAAGACATAAGAAAATAAAATAAAAAGACAAAACTTAATACAAAACTTAGTGGCAAGATAAACCCTTTCACCAAAAAAA[G]CAAAAACTTAGTGGCAAGACATTCAATAAGAGATGTACTAGTCTTATTACCATATGAAGATCAGAATCCAGATCTACGTACTTAATAAATCAAAACTTAC
Ta_scaffold_5	1221118	C	T	CCCGATTCCTTCTTTTATCAAAATTTTCATGAATTTTAGATTTTAGGGACTTGTTTGAAACTTGACTACGAACATTTGAGTTTACCGACACGTTACACTC[T]AATTTATGGCTTCTTTGAAATGTTCTTGAGTTTACCGAAATCATGCTTCTTTGTGCTTTGAGATCAGTTTTCTTCCACCGTGCTTTTGAAATTTCTAAGC
Ta_scaffold_5	1221156	A	G	GATTTTAGGGACTTGTTTGAAACTTGACTACGAACATTTGAGTTTACCGACACGTTACACTCCAATTTATGGCTTCTTTGAAATGTTCTTGAGTTTACCG[G]AATCATGCTTCTTTGTGCTTTGAGATCAGTTTTCTTCCACCGTGCTTTTGAAATTTCTAAGCTTGTTTTCTGCAATTCTGAGAATTATAGGTTATGATTA
Ta_scaffold_5	1221180	G	A	TGACTACGAACATTTGAGTTTACCGACACGTTACACTCCAATTTATGGCTTCTTTGAAATGTTCTTGAGTTTACCGAAATCATGCTTCTTTGTGCTTTGA[A]ATCAGTTTTCTTCCACCGTGCTTTTGAAATTTCTAAGCTTGTTTTCTGCAATTCTGAGAATTATAGGTTATGATTAGTGTTATTTATTTCTGGATTTTTA
Ta_scaffold_5	1223333	C	T	TTTATTCAAAACTGCAAGTTTAGCATAAGAAAGACTTATCCTTCTCCTCATCAAGAAAGATATGGATGAAGGTTATATCATCTTGTGGAAACATATGCAA[T]ACTTGACAATTTTTAAGACAAAATAATATTGACCTATATAATAACATATTCTACAAATTAAAAACTGAACCAAACGATAAACAATTAAACAAATGTAAGA
Ta_scaffold_5	1223595	A	G	CTACAGCCACATGATAACATGTGACTATTATGCTATAAAGAAGCCAAACCCCAAACTACATTCTCCTTTGGTAAAAGGTTTGCCAATGAGGTGAACAACT[G]AAGGTATAACCGATTTATAAATATCGCTTAAACCACTACAACCTGCAAAACATTCAAAAAAGTTTGATAGAAAAAACACAAAATCAAGCTAAATCAGTTA
Ta_scaffold_5	1227288	T	G	CTCTGGAATTTCTTGGGCTAGACAACGAGAAAGCCTCTGCCAAATTCGATGTAAGTCTTGAAATCTACAGAGAGAGCTTGGTTTTGGGAGGTTAGAGATA[G]ACATTTTGATTTGTTTTTGTGTAACGAATCTGTCGAATTTCAGAGACTGAAAGTTGATATGATCATCACCGATTACTGTATGCCTGGAATGACCGGTTAC
Ta_scaffold_5	1228799	A	G	AAAAAAGAAGAAGCCTACCACATTATCCTATATTTGTAGTGTGATCTTACTTTATCATATAGAAAATATAGAGATATAGAAATCTTTACGATCAGTTGTC[G]AATCTTTAGAATTCAAAAAAAAAAAAAAATTTATTACCGACATGAAATACAAAGTAGGGTACGTTATGAAATACACTACCGGCAATTGCCAAAACTCCGG
Ta_scaffold_5	1229786	T	C	ATGATTAGAGCTAAAATATATGATTAAAATGGATTTAAGTTTCAACGAATGGTTACATCATCTGAAAAGATATATACTTCACAATCATAAATTTGGTAAA[C]GAGCGGATATTTTCTTCATTAAAATGTATTTTTCTAAAATTTGTTAGCTAAGTACTTCGATTAGCTATAAAATCTATTGGATAAAGTTTTTATAATTTCT
Ta_scaffold_5	1236194	G	C	ATTTTTTCTATGACACCAAGAGTGTCGACTCTGCAACCAACATGAGACACCATGAATATACGCACTTCACACTGTGACATCCACAATACACGAATTCCTA[C]TGTGGCCTCTATAAGAAAGACAAAGTGAAACTAAACGGGAAGAGAAGAGAAGTAGGTGTACCTTTGAGCTTTAAAGTCCTTCATGACCTGAAGGAATGTC
Ta_scaffold_5	1239788	G	A	ACCGTGGCTACTATTCAGTAGAAACAGTGTCTCTATTGGTGGCACTGAAAGTGAGATACAGGGATAGAATTACAATCTTGCGAGGGAATCACGAGAGTCG[A]CAGATCACCCAAGTGTAAGCTTCTGTTTTCTAGTAAGCTTAATGTCTTGTTACTTCTGACTTCTGACCATGTTTTACCCCTTCGATTTCTGACCCTGTTT
Ta_scaffold_5	1239899	T	C	AAGTGTAAGCTTCTGTTTTCTAGTAAGCTTAATGTCTTGTTACTTCTGACTTCTGACCATGTTTTACCCCTTCGATTTCTGACCCTGTTTGATGTTCTGT[C]TCTGTTTCAGCTATGGTTTTTATGACGAATGCTTGAGGAAGTACGGAAATGCAAATGTCTGGAAGTATTTCACAGACCTTTTCGATTACCTTCCTCTTAC
Ta_scaffold_5	1245189	A	T	TTACAATTCTTAAACAGATTGCGAGTCAAATCTAGGATATGAAAGAAACCTTGCAAAGTTCAGGATTAGGTTCGTTTCTCCAACCTCCTCGCATAAGCCT[T]GGATCATCGAAATTAAATCCCTTTTCTCTAACAGCACCAGTCGACCTTTGTTCCTGAGAAAATTATGGCGTAAAACATTAGGGTCGAATGTTCAACAGTG
Ta_scaffold_5	1254217	T	C	CCACATTGTAGAGTACAGTATTTTTAAATTAGGAAACGTTAATATATATCGTGTTGAAAAATATCCATAAAACAGTGTATTTAAAACACGTGCCTCTCTG[C]TTATTATTTTGTTTAATTTAAAGGTTATTATAAATTTTATAAAATAGAATTTTTATCATAACTAAATCATTTTTTTGTAGTGTTGTTATAACTTATATAT
Ta_scaffold_5	1258199	C	A	CATACGGAGAAAAATCTAAGCTTTTAATATCATCTCTATAGTCGGTTGATTGTTACTTTTTTATCTTTACTTTAGTGGATTAGGGTTTGCAATTGTTCAG[A]TATTTCTAGAAGATAGAAATGAAAAACGTACTTTAAATTTCGAGAATCGTAAAGTTATAGAAACTGCTAAGGATTATGTCAACAAAATAGATATGTAATT
Ta_scaffold_5	1258388	C	T	AGATATGTAATTATATTAACATTACGAAACCCTTTATTTAAAAAAATTATATTAACATTATTACCATGTAGTTAGATTATTTGTTAAATGAGTAACACAA[T]CTTTTATTCTAGGAAGCCTCATTCTCGTTAATATGTTTAGTTAAAGTCATTTTTTCAAAACTTGTGCAAAATTTTGGTTAAAAAAGAATTTAAAAAATAC
Ta_scaffold_5	1259089	G	A	GTTTTTAATACTAAGATATAAGGAATCAGTCACTTGCTTCATCGATATCTTATATCTTGGTGCCAATCGTCTGGAATGCAAACAATATACTGAGAGGAAA[A]CTATAGTTTATAAAAGTAATTGAAACTTCGATTATTTGGCAACAGATATTTTGGAATAGAATTTTCTGATATATTTCTTCTTATATATAGAGGGAAGCTT
Ta_scaffold_5	1263018	T	A	AACAGCAAATGGAGAAGAATCATGGTTTGAGTCCAATGCCGCATTTGAAACAGATGGTGATGATGATTTCCACAGTGTCAATGGAGGTAGATATATATAT[A]TTTTTTTTTACTACATTCATTCTCTAAGAAGAGCTATGCATGTCCTCTTTATATATGGATCTTCATTTCTCTGTTTTTTTTTCCCTGTTTTTCAGATGCG
Ta_scaffold_5	1266075	A	T	CATTTTAGCACTTATAAGATATTTAGTATATTATATAGCTACATCACAATAACCTGTTTTGTATAAAACTTTTATGATATGGTGATAGCAATTAACATAT[T]TATAATTTAGAGTCAAATTTTAACATATTATTCTTTTAGTTATGATATACATAAAATTTATTTAAAACATCAGTATTCATAAAAACATTAGTTCAACAGA
Ta_scaffold_5	1269359	T	G	CATCTCCAGCTTCTTCACCTTTTGGTGGTAAGTACCTTATAATATGTTCCACTGCACATTATTCCAAGTTTTGTGGTTTGTTAAATGTTTTTCACTACCG[G]ATTTACTTTTTTTTGTTGGATTCTCTTTCTGCTGGTTTTTCTTGGCACTAGCTCCTGGTTTCCTTGTTGTTTTCCTTTCTTTAGTTCAGTTTCTCGTTAG
Ta_scaffold_5	1283187	C	T	AACTAGGATATGGATACTCTTCAATGCATGTGTTCGTTGGAGACCAAAATTGTAAGAATATCTATTGGTTAGTGGAAGTATGAAACTGGCTTAATCATGA[T]GTTAGTTTTTCTACGGTCCAATGTATTCAAACCTAAGTAAGAGACTAAACAAATATTATATTCCTAGTTCTTCAATTCAGCCAGTTCTTGTCTATCATAG
Ta_scaffold_5	1322648	C	T	TTATCATGATTGTATTTTATTTAAAATTGTATTATTTAATAATTTGTTTATTTAAAACTTGTTATATGTTATTAATATATTATGTAAATTAATAATTTTC[T]GAAATAAAAATATATCACACTTCAAGTATTATTAATAAATAGAATTTTTACTATTCTATTGGATAATTTAGTATTATAATTTCGTTTTATATGAAATTGT
Ta_scaffold_5	1322666	C	T	ATTTAAAATTGTATTATTTAATAATTTGTTTATTTAAAACTTGTTATATGTTATTAATATATTATGTAAATTAATAATTTTCCGAAATAAAAATATATCA[T]ACTTCAAGTATTATTAATAAATAGAATTTTTACTATTCTATTGGATAATTTAGTATTATAATTTCGTTTTATATGAAATTGTATATATATATATATTGTT
Ta_scaffold_5	1323496	C	T	AGAAGATAAATCAAACAAATTTTATAAACTTGAAACAATAATATTATCATAGTTTACTATATTATATTATTATTATAATTTCGAAAAAAGTATTATCTTA[T]TATCTTATCGAATTTTGATAATTTTTACACTGGCCTGACTTTGGACCGGCAAAAATTATTAATTTATAGTGATTATTAATTTATCGAGTATTAATTTATA
Ta_scaffold_5	1323515	T	C	TTTTATAAACTTGAAACAATAATATTATCATAGTTTACTATATTATATTATTATTATAATTTCGAAAAAAGTATTATCTTACTATCTTATCGAATTTTGA[C]AATTTTTACACTGGCCTGACTTTGGACCGGCAAAAATTATTAATTTATAGTGATTATTAATTTATCGAGTATTAATTTATAGAAGTTCTACTATATATAC
Ta_scaffold_5	1327182	G	A	AAAAAACGGGTGTGAGATTGAACCCCCGACCTCTATAAGAATTGGACAGACGTTGTGCCAGCGGAGCTAGTGGAGCAACAAAGTGGGTTTTTCGATTTAT[A]ACAACAGCGACAAAACTTATATCACTCACTCAGATGTTGAGTTAATTAATTAGTGTGTTGTGAATTTCGAAACTCCGACCTCTCGGGTTTAAAGGATCGA
Ta_scaffold_5	1328016	C	T	CGATAAAAAAGAAATATTATTTAAACCTAAAAGAATATAGTGAAAGAATATTTCCTAAGACGGTTTAAGACGGAAAAATAAAGGGACTATGACGAATATT[T]CCGAGAAACAATGTCTTAAACTATAAGAAAAAAATTATTCTACAAATAGCAAAGAAAAAAAGCAAAGTGACTGACAAATATTTCCCATGAAACAATGTCT
Ta_scaffold_5	1328021	G	A	AAAAAGAAATATTATTTAAACCTAAAAGAATATAGTGAAAGAATATTTCCTAAGACGGTTTAAGACGGAAAAATAAAGGGACTATGACGAATATTCCCGA[A]AAACAATGTCTTAAACTATAAGAAAAAAATTATTCTACAAATAGCAAAGAAAAAAAGCAAAGTGACTGACAAATATTTCCCATGAAACAATGTCTTCTTA
Ta_scaffold_5	1328533	T	C	GAAATCACCAACCACATTCTCAGAAAATACAACTCTTTGTCTTTTACCTTAATATATACACGTTTACTCATATCTGAATCTCGTTTTACCTTTTGAAAAT[C]ACCGCTCTCAGCTACTGTCCCATGAACCACCAACGAAATGTCACATGACGTGATCTGCAATACCCAAATCATTGTCAATATATACATTTTCATGAAAGCT
Ta_scaffold_5	1329677	A	G	TCTTCTGGACCAAACAAAACGAAATCTTTGGCCTGACCGAAGTTGGACTTAACCTAACTGGGTTTCGGTCAGGCCAAAGATTTCGTTTTGTTTGGTCCAG[G]AGAAGAAAACGGTAAACTCGCTGACCCGTGATCTGTCTTCACGTAAACTCGCTGGCGAATGATGCTTCTGGGCCGATCTTTGAAAAAAAATTCTATTTTT
Ta_scaffold_5	1330275	A	G	ATATCAAGTCCGTGACAGAAAGCCATCTTCCTCCTTCTTTCTTGAGAAGAAAAGAAGACGAACAGTTGATAGGAGAGTGTCCAAGAGCAAGAGGACTTTG[G]AATACCGTCGGAAGTACGTCTGGAATACCGGTGAGTTCCTGGTATCTTTTCAGGCATTCCTCGGTCGTACTTCCGGCGGTATCGCTTCTGAAGTCCTCTT
Ta_scaffold_5	1330383	G	A	TCGGAAGTACGTCTGGAATACCGGTGAGTTCCTGGTATCTTTTCAGGCATTCCTCGGTCGTACTTCCGGCGGTATCGCTTCTGAAGTCCTCTTGCTCTTG[A]ACACTCTCCGATCAATGGTCTTTAGAGCAATTGCAGAAAAAAAAACCAAAAGAAAATCGATTTCAACAAAAAGGTAGAAAAACAGCAAATTTTTAGGAAA
Ta_scaffold_5	1330436	A	G	TCGGTCGTACTTCCGGCGGTATCGCTTCTGAAGTCCTCTTGCTCTTGGACACTCTCCGATCAATGGTCTTTAGAGCAATTGCAGAAAAAAAAACCAAAAG[G]AAATCGATTTCAACAAAAAGGTAGAAAAACAGCAAATTTTTAGGAAAAAAATGTGGGGATTTAGGGATGGAGAAAACCCTCAAATCCATCCCTAAATCCC
Ta_scaffold_5	1330489	G	A	CTCCGATCAATGGTCTTTAGAGCAATTGCAGAAAAAAAAACCAAAAGAAAATCGATTTCAACAAAAAGGTAGAAAAACAGCAAATTTTTAGGAAAAAAAT[A]TGGGGATTTAGGGATGGAGAAAACCCTCAAATCCATCCCTAAATCCCCAATTTGAGACACTTCTTTCTGGTTTGCTGTTCTTCTCCCTTTTCGTTGAAAT
Ta_scaffold_5	1330576	C	T	TTAGGAAAAAAATGTGGGGATTTAGGGATGGAGAAAACCCTCAAATCCATCCCTAAATCCCCAATTTGAGACACTTCTTTCTGGTTTGCTGTTCTTCTCC[T]TTTTCGTTGAAATCGATTTCCTTTTTGTCTTTTACAAAAAAGTGTCTCAAATTGTTTTTCCAAAAAACAATGAATTGAGAGATATTTGAAAAGTAATTTT
Ta_scaffold_5	1337086	G	A	CGATAAACTCAAGATCTTCTTCTCTCTGGCTTCCGAGAATGTTGACAATGAGTTTGAGTTGGTTCAGGCATTCTGTTCCTTGGAAAATGGGTTTTCTACC[A]AGAAGCTCGGCGAAAATGCAACCCACGGACCAAACATCAATGGATGTTCCGTAGTTGTCACAGCAGAGGAGAAGCTCGGGGGCTCTGTACCAACGAGTCA
Ta_scaffold_5	1337101	A	T	CTTCTTCTCTCTGGCTTCCGAGAATGTTGACAATGAGTTTGAGTTGGTTCAGGCATTCTGTTCCTTGGAAAATGGGTTTTCTACCGAGAAGCTCGGCGAA[T]ATGCAACCCACGGACCAAACATCAATGGATGTTCCGTAGTTGTCACAGCAGAGGAGAAGCTCGGGGGCTCTGTACCAACGAGTCACAACGTATTCAGTCA
Ta_scaffold_5	1343266	T	C	AATCAAATGGTTTTTTTTAGTGTAGTTATTCTGTTTAAGCTTTTTGATGATAAATTTGTTGTCATGTTGAATTTTCAAAATTTAGATTAAATGGCGGTAT[C]ATAAAAATCTCATATATAAAAATGTGATACTCTTTAAAAAAAAAAAAAATCAGCAAAATGAAATGATCATTCCAAGTTCGAACCGTCGTGCCGTCTTTTG
Ta_scaffold_5	1344049	T	C	GATGCTGTGGAAAATATGTGCGGTGATATGCGTACCAAGTACCTCGCTTTCTTGAGGTAATACAACGCTACTAACTTCTCTTTGTTATTTGGTTGGCGAG[C]TTCACATCTGCTATTACGGATTCAATGATCTAAGGCGGAAAAATCTTGTATTGTTCAAGTAATGTTTGGATTTAGGATGAAGTCATGATCCTTTGTTTCT
Ta_scaffold_5	1344067	G	A	TGCGGTGATATGCGTACCAAGTACCTCGCTTTCTTGAGGTAATACAACGCTACTAACTTCTCTTTGTTATTTGGTTGGCGAGTTTCACATCTGCTATTAC[A]GATTCAATGATCTAAGGCGGAAAAATCTTGTATTGTTCAAGTAATGTTTGGATTTAGGATGAAGTCATGATCCTTTGTTTCTTCTGTTGTGCTAGTTTGT
Ta_scaffold_5	1344072	C	G	TGATATGCGTACCAAGTACCTCGCTTTCTTGAGGTAATACAACGCTACTAACTTCTCTTTGTTATTTGGTTGGCGAGTTTCACATCTGCTATTACGGATT[G]AATGATCTAAGGCGGAAAAATCTTGTATTGTTCAAGTAATGTTTGGATTTAGGATGAAGTCATGATCCTTTGTTTCTTCTGTTGTGCTAGTTTGTAAGAT
Ta_scaffold_5	1344075	T	A	TATGCGTACCAAGTACCTCGCTTTCTTGAGGTAATACAACGCTACTAACTTCTCTTTGTTATTTGGTTGGCGAGTTTCACATCTGCTATTACGGATTCAA[A]GATCTAAGGCGGAAAAATCTTGTATTGTTCAAGTAATGTTTGGATTTAGGATGAAGTCATGATCCTTTGTTTCTTCTGTTGTGCTAGTTTGTAAGATTCA
Ta_scaffold_5	1344121	T	G	AACTTCTCTTTGTTATTTGGTTGGCGAGTTTCACATCTGCTATTACGGATTCAATGATCTAAGGCGGAAAAATCTTGTATTGTTCAAGTAATGTTTGGAT[G]TAGGATGAAGTCATGATCCTTTGTTTCTTCTGTTGTGCTAGTTTGTAAGATTCATCTCTTTATGTTTGTTTATGTAGAATATCTGAAGAAGCGGTGGAGA
Ta_scaffold_5	1344623	C	T	ATACAAGTCTGCTTTTATGGGAAGAAAGGCGGTTCTTGAGGATCAGCTCCTGAGGATCGTTAAACAACCTTCAGTAAGTGTAGCTGAGCTGAAGCATGCG[T]TGAGTGGGTTGATCAGACTTGGAAAAGGGCCTTCAGCTCACCAACTGCTTCTAAAGTTTTACGCCACAAGCCTCCACAGAAGAATCGAGGCCTTTCTTCC
Ta_scaffold_5	1345342	G	A	CTGTTTATACCGTTTTCTGTGATTCTAGACACATAAAATGTATTGAAGTTTTATTTGCTCTTTTACAGGACATACTTGAGCAGTTAACACATCTAGTTGT[A]TTACACTTCGGTGAAAGTGTATTAACGAGGATTTTGCAACTGTATGATAAATACATCGACTTTCTGATCAAAGCCTTGCCTGGCCATGCAGACGAGGACG
Ta_scaffold_5	1350679	A	C	TACTGGATCTCCCGAGGGAGGCGAATATCAGCGCCTTAGTGCTAAGATTTGGGGGTGAATGTGAGCTTGTTTGGCTGAACGACAAGAACGCTCTAGCCGT[C]TTCCACGACCATGCGAGAGCCGCCACGGCAATGAGGAGGCTGGACCACGGTTCTGTATACCATGGAGCCGTGGTTGTCCAGAACGGCGTGCAGTCTCCAT
Ta_scaffold_5	1351309	T	G	ACAAAAAATATCGTAATACTTTTATGTTTCATCGTGACAAAATTATGTGACATGGAAGTACAGTAAAAGGTGATTTAAACACTAGTGTTAAGAGATTATC[G]TCTCTTTTTCTTATCGAATTTTGCCCACTAGCGAAAAAGAAAGTTATTTAGAATAGAAATCTGAAACATCATTATCCATTACGAATCTAAAACAGCAGAG
Ta_scaffold_5	1354828	T	C	AAGATTTTAGTTTTTAACATGTCTCTTGTAGCAAAATACATCAACTCACACATTTACTTATGGAATTCATTCAAGTCAATTTTGATAATATATATTACAT[C]GAAATCTTATTATTTACTTGATTAATCAAAAAGGATATGCAGGTTGTGTTTTAAATATATTAGTTGTTTCTAGAAGCATCGATGGTTTTACTTCCGACAT
Ta_scaffold_5	1357843	C	T	ACTTTTTGGACAAAACTACTTAAAATATATTAATTTTTGTTATTTAGTATAATTGTTCTTAAACCAAACTTATTAAACATAATAATTTTCACATACAGTC[T]AATTTGCTTCTTAATTAATGATATGATGTTCTTGTTTTTTGAGTTTTAGTTTTCTCCAATGATTATAAGTTTTACAATTCAACAATAGTTGAAGTAAACC
Ta_scaffold_5	1369365	T	C	CACAATAACGGGGTAATAATACATGGACCAGAACTTGGGTATGTCATAAGAAGAAAACAAATTTCTTTACCTTAAAATAGTGAATTGCGCCTTTAAAAAA[C]CCACCATGAGAAGGGTCGCTGAAATGACCAATGTTGACAACCCACACAAGTACACAAATCCCCGCAATAACCTATACACACAGAACAGGGGCTAATATAA
Ta_scaffold_5	1385516	T	C	CTAGTTGCTAGATTTCTAAGTTTCAACATTGCCACTTGCTTCATGGCCTCTTTAAGCATCTGCCATGGCTCACAGGATTTTGAATCACTTTCAATTTTTG[C]TGTTCTTTACAGATCTTTTAACGACCTAAGTTCCTGCTGGTCTCGTTAGTGAGCCATCTGCTTGCGCCCGCCGTGGACATTAAACAGCTATTATGTTCTT
Ta_scaffold_5	1397278	C	T	GCAACGAGTCAATGCCACTTGTCCTCTTAAGTTTTTTTATAACAATTGAACTCCTTAATAACCAATAACAACTCCATAGAAATAGTTAACAATAAGATCA[T]ATAATATATATATATATATATATATATTCGAAACAATTTGTGCGAGTCTTTGTACTCGATATAAGAAAAAGAAAAGAAAAAAGTGTTGTGAGCTCGTGCT
Ta_scaffold_5	1415022	C	T	AGAGAGAAAGTCAAGACGCAAGACAGAGGATTAGCGTCAACCTCTAATCCGAGCTGGCATTTCTCGCCAGCCTGTTCCCAGCTGTGCTCCAACGCCTTTT[T]TCTCTACCCCTCAACTAACTCCAAATTTCGGATTTACCCTTTTTATCCGTACACATTTAAATCTCAAAAAAAAAAAAAATTGTTTTAAAACTGATAAAGA
Ta_scaffold_5	1432103	T	G	AGGGAACAAATAGATGAATTAGCTTTTCATTTGTTAAATGGCAATATGTTAGGTATGGTGAATTAGTTTCTTATCAATATGTATTTTAGCTGTGTGACAA[G]AGCAATGATGATGTTTGCCTGCATTAACGTTGAAATATATATTATTTTGTGAATATCATTACGGGTATTGTGCAAATGCACATGTAATCACTTGTTTCTA
Ta_scaffold_5	1438282	G	C	CATATGCCCGTAAATTATATTATAGTGTGATATTTTCTTTCATAGATTTTATGTTGCTCCTATAACTATAATATATGTTAGTATATGAGGCTATATAGCT[C]TCTATTAATATTAGTGAAGTGTTATTAAATATGATGGACGATTATCTGAATGGCTGCTAAGAGAACATTACATTGAAGAGTAATAAAAGTTAAAGACATC
Ta_scaffold_5	1438357	G	A	TGTTAGTATATGAGGCTATATAGCTGTCTATTAATATTAGTGAAGTGTTATTAAATATGATGGACGATTATCTGAATGGCTGCTAAGAGAACATTACATT[A]AAGAGTAATAAAAGTTAAAGACATCTAATGTATTTGATGGACGAATTTTCTCAGGATTGAATCAAACAGAGAATGTCATATTGGATGTGGCATATAAGGG
Ta_scaffold_5	1438473	G	A	TAAAGACATCTAATGTATTTGATGGACGAATTTTCTCAGGATTGAATCAAACAGAGAATGTCATATTGGATGTGGCATATAAGGGAGATGAACTGTATTC[A]GGGCGTGTATTCAAGAACAAATAAGACTGCAAGGTGAAGATAGCATCTCCATGTGATCCACCTTGGGGTCATCTACTTCATCGGCCCATGTGAAGGCACT
Ta_scaffold_5	1438630	A	G	TCCACCTTGGGGTCATCTACTTCATCGGCCCATGTGAAGGCACTTTGGGGGGTTCCATCGAATTCGCCTTCGATTATTGAAGTCATGGCCACCTACAAAA[G]GACACCCGCATACTGATTTATAAGGCCACACACTCAAACTTAGACATCCATATATTCGGGTATCTGATTACATTGTTGGAGATCTATAACGTAATATACA
Ta_scaffold_5	1438687	C	T	TCGAATTCGCCTTCGATTATTGAAGTCATGGCCACCTACAAAAAGACACCCGCATACTGATTTATAAGGCCACACACTCAAACTTAGACATCCATATATT[T]GGGTATCTGATTACATTGTTGGAGATCTATAACGTAATATACATGGCTACCCGGGTTTATAATGAAGTTACCTGTCCGGAAGAGTCGAGATCCCAAAGCT
Ta_scaffold_5	1438731	T	G	GACACCCGCATACTGATTTATAAGGCCACACACTCAAACTTAGACATCCATATATTCGGGTATCTGATTACATTGTTGGAGATCTATAACGTAATATACA[G]GGCTACCCGGGTTTATAATGAAGTTACCTGTCCGGAAGAGTCGAGATCCCAAAGCTTATCTAGCTAACCATTGGAGCGGATGTGCATATATGCATGTGAA
Ta_scaffold_5	1438740	G	A	ATACTGATTTATAAGGCCACACACTCAAACTTAGACATCCATATATTCGGGTATCTGATTACATTGTTGGAGATCTATAACGTAATATACATGGCTACCC[A]GGTTTATAATGAAGTTACCTGTCCGGAAGAGTCGAGATCCCAAAGCTTATCTAGCTAACCATTGGAGCGGATGTGCATATATGCATGTGAAGATCTGGTT
Ta_scaffold_5	1438917	C	T	ATATATGCATGTGAAGATCTGGTTTGGAGATCTAAGATTTTGTTTGAATTGTTGAAGATCTGGTTTCAAGAGCTAATATTTTGACACTTAGGTGATATTT[T]TGGGAAAATCCAATATTGAAAAACAATCCAAATGGGAAATCACTTTCCACTATCGATTGAAACAACGGTAAATCACCCGAAAAAGATTTGACTAAAGATT
Ta_scaffold_5	1438931	T	G	AGATCTGGTTTGGAGATCTAAGATTTTGTTTGAATTGTTGAAGATCTGGTTTCAAGAGCTAATATTTTGACACTTAGGTGATATTTCTGGGAAAATCCAA[G]ATTGAAAAACAATCCAAATGGGAAATCACTTTCCACTATCGATTGAAACAACGGTAAATCACCCGAAAAAGATTTGACTAAAGATTTGGAGTCAAAATTA
Ta_scaffold_5	1438963	T	C	AATTGTTGAAGATCTGGTTTCAAGAGCTAATATTTTGACACTTAGGTGATATTTCTGGGAAAATCCAATATTGAAAAACAATCCAAATGGGAAATCACTT[C]CCACTATCGATTGAAACAACGGTAAATCACCCGAAAAAGATTTGACTAAAGATTTGGAGTCAAAATTAATATTACAAAAACGTGGAAAATCACGTACACA
Ta_scaffold_5	1462454	A	T	GATGGCAGAAGTCAAGAATGCTTGGGTGGGATCGAGGGGCGATTCACCAGGTTGGAGGAGACAGTGATGGGGGCGGTCCAGTCGTTGAAGGTGAGCATCG[T]GGTGATGCAAGAAGATCTCGCATTGTGCAAGAAGGCAGTTACCAATGGAGGTACCAACAACCCCGGGACGGGAAGAGTGGATTTCCCGAGACCTTCCCGT
Ta_scaffold_5	1463113	C	T	TCTTTCAGATTTCTATGACCAAAACCAGTCAGAGAATTCCAGGAGGAAAGAGAAGGTATCTCCACGGTCCGAGGAGGAAAAGCGGGAGCAGACGGCTCCA[T]CTTATCCTCGGAGCCAAGGGAGGAACTCAGGACGTGAGGAGTATGAAGCAAAGAAGCGTACCTTTGTTCCAAGAGGAGGATGTTATGTGTGCAAGGGACC
Ta_scaffold_5	1463190	A	G	AAAAGCGGGAGCAGACGGCTCCACCTTATCCTCGGAGCCAAGGGAGGAACTCAGGACGTGAGGAGTATGAAGCAAAGAAGCGTACCTTTGTTCCAAGAGG[G]GGATGTTATGTGTGCAAGGGACCACATCCAGCAAGGGAGCGCCCGAAGCTTTGTTCCTTGTCTGCACTGCTGGAGCAAAGAGAAGCCGAATCCCATGAGG
Ta_scaffold_5	1463230	C	T	AGGGAGGAACTCAGGACGTGAGGAGTATGAAGCAAAGAAGCGTACCTTTGTTCCAAGAGGAGGATGTTATGTGTGCAAGGGACCACATCCAGCAAGGGAG[T]GCCCGAAGCTTTGTTCCTTGTCTGCACTGCTGGAGCAAAGAGAAGCCGAATCCCATGAGGAGGAGGCCGGGATGATGGGATCACTTCAACTTCTCAACGC
Ta_scaffold_5	1463242	T	G	AGGACGTGAGGAGTATGAAGCAAAGAAGCGTACCTTTGTTCCAAGAGGAGGATGTTATGTGTGCAAGGGACCACATCCAGCAAGGGAGCGCCCGAAGCTT[G]GTTCCTTGTCTGCACTGCTGGAGCAAAGAGAAGCCGAATCCCATGAGGAGGAGGCCGGGATGATGGGATCACTTCAACTTCTCAACGCCCTTAAGACAAC
Ta_scaffold_5	1463299	G	A	TGTGTGCAAGGGACCACATCCAGCAAGGGAGCGCCCGAAGCTTTGTTCCTTGTCTGCACTGCTGGAGCAAAGAGAAGCCGAATCCCATGAGGAGGAGGCC[A]GGATGATGGGATCACTTCAACTTCTCAACGCCCTTAAGACAACTCCCATGTCTAAGGTCATGAGTAAGGGGCTGATGTACGTAGAAGTTCTCATCAATCG
Ta_scaffold_5	1463313	A	T	CACATCCAGCAAGGGAGCGCCCGAAGCTTTGTTCCTTGTCTGCACTGCTGGAGCAAAGAGAAGCCGAATCCCATGAGGAGGAGGCCGGGATGATGGGATC[T]CTTCAACTTCTCAACGCCCTTAAGACAACTCCCATGTCTAAGGTCATGAGTAAGGGGCTGATGTACGTAGAAGTTCTCATCAATCGGCAACCAATACAGG
Ta_scaffold_5	1465677	G	A	TACCAGACCGACCATGGGACTCGGTCTCCGTAGACTTCATCAGCGCTTTACCAAAGTCTGAGGGATGTAGGTCAATTTTGGTGGTCATTGATCGGTTCTC[A]AAGTATGGGACGTTCATAGCTTGTCCAAGAGACTGCACAGCGGAAGAAGCTGCGAGAGCCTTCTTCAAGAACGTAGTCAAACTCTAGGGGCTTCCAAGGA
Ta_scaffold_5	1465730	C	T	AAGTCTGAGGGATGTAGGTCAATTTTGGTGGTCATTGATCGGTTCTCGAAGTATGGGACGTTCATAGCTTGTCCAAGAGACTGCACAGCGGAAGAAGCTG[T]GAGAGCCTTCTTCAAGAACGTAGTCAAACTCTAGGGGCTTCCAAGGAACATCATGAGTGACCGGGATCCACGATTTACTAAGAAGTTATGGACCAAGTTG
Ta_scaffold_5	1476781	T	G	CGAGCCATTGATCTTGCTGAGTCTTCTTTTCTTGAGACACCTGAGGTTAACACTACCATCACACTTGGCATCAACAATGTCTGAGCATAAGCATTCTTGT[G]TTTTTTTTTTTTTTTTTTTACTTTTAACTGTTTGATTTGTGAGATTGGTTCTTTGTTTTTACCTATATTACAGCTTTGTAGCAAATATTTTTACAAATAT
Ta_scaffold_5	1483676	T	C	TGTGCAAAAGCAGTCCATTTTCTTGTCAGAAGTTGTGATAAAGCCAAATAGCATATGATTGTCGTTAGTTGATGTGATTGTTATTTAAGGAATTTTCTTG[C]CAGATGTTGAGATAAAGCCAAATAGCATATGATTGTCGTTAACTTTCAGTTAAGAACTTGATTGTCAGTGATGTCACACGACCTATGCTGAATCCATTTC
Ta_scaffold_6	344	T	G	AGAGGAGATTCGTTCTGACTCTAGACAAATATTCTTGTTCTTTCTAATGTTCGTCATCGATCACTGTCGTCGGATGTCGATAGCTCACGCTTTCACGCCG[G]AAATTGAAGCTCTTGTCGGAAATCGCTTGCTCACGCCGGAAATCGAAGCTCTTGTCGGAAATCGCTTGCTCACGCCGGAAATCGAAGCTCTTGTCGAAAA
Ta_scaffold_6	441	A	G	CCGTAAATTGAAGCTCTTGTCGGAAATCGCTTGCTCACGCCGGAAATCGAAGCTCTTGTCGGAAATCGCTTGCTCACGCCGGAAATCGAAGCTCTTGTCG[G]AAATCGCTTGCTCACGTTGGAAATCGCTTTAGGGTACAGATTTGGGAATTGCAGTGTTTATAATGAAATCGCGTTTCCTCTTTTTATTAATCTTAACGAT
Ta_scaffold_6	359221	T	G	AAAGGATGTATCTGAAAGTGAAAAAGGAGAAAACAATGAAGAGTTTGTCTCAGATATTTCTGATCCTGGGAATTGGACAAACATTGATCTGAAGATGAGA[G]ATTTCTTGGTTGAGAAAGGTCCAGCGATAAGGTTATCAAGTGACTATCGATTTCCTAAGGATGGGAATGGTAGACACTTCTCTCATGTGTTCTACACAAG
Ta_scaffold_6	359427	G	A	TGATCAATGGAGAAAGGCACGACAGAAAATGGCTGGTTTACTCAAAATCTTTAGATAAAGCTTTTTGTTTTTGTTGTAAGTTGTTTAAACATGACAAAAA[A]TCTCTTCAGCTAGCTGCCAGTGGGTACAGCGATTGGAGAAATCTGTCAAGGAGGCTCAAAGAACATGAAAGTAGTTATGATCACATTGTTTGTATGACTC
Ta_scaffold_6	360579	A	G	AGTATCACCAGAGGAGAATTTCAGAGTTAATTACTTCATCACCCTCATGGATCAAGCTTTGGTATCCCTTGAGACAAGATTTGAGCAATTCCAAAGGTAT[G]AACAAACTTTTGGTTTTCTGTTTGATTTGAAAAAGCTAAAGTCTGTTGCTGCCGATAATTTAAGAGCATCGTGTATGAACCTTGAGGTTTCTTTGAAGAA
Ta_scaffold_6	360849	A	C	AACGGAAGTAAGAAAACCTATTGATGTGTTGGACTTTTTGAGAAGTAGGGAAGCTTATTATGCAAATACATCGATTGCTTACAGAATAATATTGACGATT[C]CGGTATCTGTTGCAACCGCTGAAAGAAGTTTCTCCAAACTAAAGCTCATCAAGAATTATTTGCGATCTACTATGTCGCAAGAGAGATTGAATGGATTAGC
Ta_scaffold_6	619587	G	A	AATAAAATTTAGAAAGCAAAAGGCGCTGAGAGAAGAAAACTTGAGAAAAAGATAAGTTTTCTATTCTCTCTTTTTCCTTTTTTATAATTAATTTGATGTT[A]TTTTTTTGTATTGTTTCAGGTAAAAAATAAATGAAATTTAGAAAGCAAAAGGCGCTGAGAGAAGAAAACTTGAGAAAAAGATAAGTTTTCTATTCTCTCT
Ta_scaffold_6	619620	G	A	AGAAAACTTGAGAAAAAGATAAGTTTTCTATTCTCTCTTTTTCCTTTTTTATAATTAATTTGATGTTGTTTTTTTGTATTGTTTCAGGTAAAAAATAAAT[A]AAATTTAGAAAGCAAAAGGCGCTGAGAGAAGAAAACTTGAGAAAAAGATAAGTTTTCTATTCTCTCTTTTTCCTTTTTTATAATTAATTTGTATAAAAAT
Ta_scaffold_6	780630	G	A	AGTCAAACAACAAAATAAGAGAATTAGTAAATGGGCTTACGATGTGGCCCATCGAATTTCCAAGTCAGACAACAAAATAAGAGAATTAACAGTTCTAAAC[A]AAAAAAAAAAAAAATTACGCGCCAGGAAGGGGTCGAACCTTCGGCCTTCTGCTTAGGAAACAGACGCTCTATCCACTGAGCTACAGGCGCTTGTTGTAGG
Ta_scaffold_6	1015283	C	T	AGTCAGCAACTTCTCTGCCAGCTTTAAGATCCGGCGATCCCTGAAAACAATAACAGAACCATATATATATAGTAAGGATCTTGAAGGGCACACAACATTT[T]AAGAAATCTGATAATATGTTTAAAAATTTGAAGACAAACCTTCAAACCGATGCAAAATGTATGCAACTGTGAACCCCATTGACGAGCAGTTTCCGATTTT
Ta_scaffold_7	3213	A	G	TATTTAAGCAAGAGATTGGCCTATAGTCAGTGATTCTTGAGGCACCTGGATGCTTAGGAACGAGGGCAAGGATCGTTGAGTTTGTTGAAGCAGGCATGAA[G]GCTGAAAGGAAGAAGTGAGATATGGAGCTTGTGACCTCCAATCCGAGGATATTCCAAGCTGCTTTGTAAAATCCGGAGGAGAGACCATCAGGACCTGGAG
Ta_scaffold_7	11471	T	C	TATTAATTAAGGTAATTAAATCAATTCTATTTTATTAAGGGTAGTTAAAGTAATTTTATATGAAGAGTAAAAGGTAATCAACCATTATCACTTTAAACCA[C]AGTCTAACTTGCTTCTCAAGTAATAATATGATAAATTTTTTTAATTATCAAATGTAAGTTTGCTTTTGGGTTATTATTATATATTTCTATAACAATTAAT
Ta_scaffold_7	13060	C	T	CCATGTTAGACTATGTACAACTATGAATCTTTATGTGTTTGAGTTTGGCGAATTTGTATGACCAGGTTCAACTAGGTACAAGTATGAACAATTATGAGTT[T]CATTTTGTCAAATTCGCACTTCTAGGTTTAACTCGGTACAACTATTAAAGTTTATGTGTTTCTCATTCTCTGATTTGCACTACCAAGTACAACTGAGTAC
Ta_scaffold_7	30455	A	G	TTCAAGGACAAGTTCAAAATCCGTTTCAAGCAAAACTGGTGCTGTTCCTCTGTGGACCACTTGTTCTGCATTTCGCAGAAGAGTAGCGTGGAAGAGTTTC[G]TGAGTGTTTCGAAGCCCTGACAGTAGAGTTACCTCACGTCCCTGACGATGTGCTCGAGTCAGCGTTCCTGAGGGGGCTACGGAAGAGCTTGCGCGACCAA
Ta_scaffold_7	31449	T	C	AAGGTGATCAAAAAGAATAGAGAGGTATACTTACTGGAACTAACCTCCCTCTTCGAAGGCTCGGAAAAGTCCTCAAAAAGAAATGGTTTCAGAGGAAGTT[C]GACAAGTTCTGGAGGAATATCAAGCCGTATTTCAGATGCCACAAGGACTGCCGCCAGTTCGCAACAGGGAACACGCTATTACCTTGCAGGAAGGCATAGG
Ta_scaffold_7	31573	A	G	GCCGTATTTCAGATGCCACAAGGACTGCCGCCAGTTCGCAACAGGGAACACGCTATTACCTTGCAGGAAGGCATAGGGCCCATCAACATCAGACCTTACC[G]GTACTCGTATACGCAGAAGAATGAAATAGAAAGGCTGATATAGGAGATGTTGGAAGCCCGCATCATTCAGCCTAGCATCAGCCTTTATTCCAGCCCGGTT
Ta_scaffold_7	36309	A	G	AACTAATTTAGAGCTTGTAACGAAGAAGAATCAGCTAAAAAGAAGTTCATATGAAGAAGATATTGAAGATACAAATTGGCAGATTTTCAATGAACCCGCT[G]GAGACATGCGACCACTAATAAATCCATTCTGGCCAAACGACGACGAATCAAGCCACAAGACCAGATGTTTTGGAAACTTAACTCATCAGAGAACCGAGAA
Ta_scaffold_7	36333	C	T	GAAGAATCAGCTAAAAAGAAGTTCATATGAAGAAGATATTGAAGATACAAATTGGCAGATTTTCAATGAACCCGCTAGAGACATGCGACCACTAATAAAT[T]CATTCTGGCCAAACGACGACGAATCAAGCCACAAGACCAGATGTTTTGGAAACTTAACTCATCAGAGAACCGAGAAAAATTGGATTCATGCCGAAATTCA
Ta_scaffold_7	36398	G	T	ATGAACCCGCTAGAGACATGCGACCACTAATAAATCCATTCTGGCCAAACGACGACGAATCAAGCCACAAGACCAGATGTTTTGGAAACTTAACTCATCA[T]AGAACCGAGAAAAATTGGATTCATGCCGAAATTCAATATGGTTTAAGAGTTATTCAACTTTTAAACCGGATGATGCTCAACTTGCCTTATTTGGAAGGTC
Ta_scaffold_7	36408	A	G	TAGAGACATGCGACCACTAATAAATCCATTCTGGCCAAACGACGACGAATCAAGCCACAAGACCAGATGTTTTGGAAACTTAACTCATCAGAGAACCGAG[G]AAAATTGGATTCATGCCGAAATTCAATATGGTTTAAGAGTTATTCAACTTTTAAACCGGATGATGCTCAACTTGCCTTATTTGGAAGGTCACGAGTTTAA
Ta_scaffold_7	36430	T	A	AATCCATTCTGGCCAAACGACGACGAATCAAGCCACAAGACCAGATGTTTTGGAAACTTAACTCATCAGAGAACCGAGAAAAATTGGATTCATGCCGAAA[A]TCAATATGGTTTAAGAGTTATTCAACTTTTAAACCGGATGATGCTCAACTTGCCTTATTTGGAAGGTCACGAGTTTAATCACTTACAAAGAAGGCTCTGG
Ta_scaffold_7	36478	A	G	TTTGGAAACTTAACTCATCAGAGAACCGAGAAAAATTGGATTCATGCCGAAATTCAATATGGTTTAAGAGTTATTCAACTTTTAAACCGGATGATGCTCA[G]CTTGCCTTATTTGGAAGGTCACGAGTTTAATCACTTACAAAGAAGGCTCTGGCGACCAGGAGATACATCTAAACATTCAGAAGACTTACCCAAGCGTCCA
Ta_scaffold_7	36696	C	T	ATTTTCATACACCAGCAACCATAGGATCAGGCGGATCCTCTTGTTCACAAACTTACCATATCCAGAAGCGTTCACACTTGGAGTCATAAATCATCAACGA[T]CAAACCTTCAAAGCTACAACGTTTTGGGGTTATTATCTACACCTCCACACCTATTATGGTGCACCAGACCACACCAGATCAGGCGGATCACATTCAAACT
Ta_scaffold_7	36807	T	C	AAGCTACAACGTTTTGGGGTTATTATCTACACCTCCACACCTATTATGGTGCACCAGACCACACCAGATCAGGCGGATCACATTCAAACTTAAGTTACCC[C]ATTTGGAGCAGATTTGCATCAAACTACAACAGCAACATTCTAGCCAATATATCAGCCTTTTGCATGATTATTGGGGAAGGAAAAACGTCCCAAAGAAGCA
Ta_scaffold_7	38012	C	A	GATTTGTTTATTTTCGAAATTTGTTATTCATTGTCCTATGGTCTACAGTTATCAACTTATTGTGGCCAAACTTTTGAACAATTTCGAATTGATATATTCT[A]CTTATCATTTTACAAGGTACAAAGTTAAACAAGCAATAGAAGAAGAAGAATCATGGACAGAAGAAGACTACTCAAGTTCTGAGGCTGAAGAAGAAACATA
Ta_scaffold_7	38050	A	G	TGGTCTACAGTTATCAACTTATTGTGGCCAAACTTTTGAACAATTTCGAATTGATATATTCTCCTTATCATTTTACAAGGTACAAAGTTAAACAAGCAAT[G]GAAGAAGAAGAATCATGGACAGAAGAAGACTACTCAAGTTCTGAGGCTGAAGAAGAAACATATGAGGAGGAAATGGATCCAAAACCACCAGACTACTATA
Ta_scaffold_7	38498	G	T	CATGAAGCAGTGGCTTCGATCCAACAACATCCCCAAGGAAGATAAGCTATCATATGCCATTGAAGCACTTACTGGAGATGCTTACAAATGGTGGTTAAAA[T]ATTGTACAGGTTTCTATAGCAAACCAGTACAAGATTGGGGAGATCTTAAAGCAAGGATGTATAGAGAGTTTGTAAAGAAGTATCAAGGCTGCAAATGCAC
Ta_scaffold_7	42508	C	T	GAAGTGATGAGTCTCCCGATCGACAACAGCGACCTCATCCGCAACAACAACGATACCACTACACACACTGAGACGACTGGTCTCGACGAGCATGGTAACC[T]TACAAACGCGAATCTACCCACAGGAGCACCCTCGGCTCCCATCCACGCCACCGACCTTGCAGCAGCGATCTAGGCCGCCGTACTCCCCCTCACGCAAAAC
Ta_scaffold_7	54445	A	T	TCAAGATCAACGAGAATCAAGCCCCAAGATAAGAAGTTTAAAGTTTATTAAGGTGGAGCTAACAGCAAATTTTCCAGATTCTCTAAGAACCTAAACCTTC[T]TTGCTAGACTGATCTACTTATGACTTTTAACTTAGTAAGACTTGTAATCAACTACTGTGGCAATGGTTCTTATAAGCATCAACGTTTTGTGGTTAGTTCC
Ta_scaffold_7	54594	A	T	CAACTACTGTGGCAATGGTTCTTATAAGCATCAACGTTTTGTGGTTAGTTCCAAGAAAAACTGATAGTTTCAAAATTTTGACTCTATAAAACAGGTTTTT[T]ACTCAATTTTAAGACTCTCAAAACAAAACAAAATGTACACAACGTCAATAGCCACCACCCTCATACTTAAACAACATTATCTCCAATGTTATTAAGCCTA
Ta_scaffold_7	57931	G	A	CTCTTTTCACTAAGGCGTTTTGCTAATCTAATGCTAGTTCAGGTAATTAATAATGTTCTCACATCTATCAAACAACCTAGGGTTTCGAAATCCAGATGAT[A]TGTCTAAGAAATCGATATGAATGCAAGCACAAATGAAGAACCAATGGATTTCCTATCAGTTTAGCAATTCTACAAACTCTTCATCAACCTTTAAAAATCC
Ta_scaffold_7	58301	T	C	CTAGGAAATAAGATACAAGATATATACCAAAAGAATGGCTATAAAATCTAATATACAAGCTAAAACACGAGCTTAGGTCTTCTTGTAAATAATGAAACTT[C]TGGGCCAAAACTGCAATTTCCTTTCCATCTTTTAATAGAAGACGCGATTTCTCTTCAGAGGCTGGTAACGAGCGACAACCCATAATTGGTGACGATCGTC
Ta_scaffold_7	62775	T	C	TCACCCTTTCTGCCCCTTTAGAGATTGGTTTTTCTAGATATGGTTTTTTCTCCGGCATTGGTGTTATTCCTCCGGTCGTCTTCTTCGTTTCATCTTCAAC[C]TCCGACAAATGTGTAAGATTGGCTTGGTTGGGTCATTGGTCTCTCAGTTTTGGGCGTGTCTTATATGATTTATTGGTTTTCTGTGGTTCCAAGTTAAAAT
Ta_scaffold_7	72645	T	C	CATGATATCCCTTGTATTTACACCATTTAAGGCTGCATTTAGTACATGTTTTGGTCCTCTTTTGCATATTTTCCCTTAGCTTTTGTCTCATTTTCTTCTC[C]TTTTAGACTTAGGTTGCATTAGGAGTATAGATTACATTTTCCTTGCATATTGGATGTTTTTAGGTGCTTTTGGAGCTTAAAGGAGCTTGGAGGAGCTTTG
Ta_scaffold_7	88027	T	A	TACATTTTCACATAAAAAATTAGGCCATATTACACATTAAATAACCAGAAGTACATGTAAAGAATTCAAATACATGAACGAGGATGAATGTTTTGGTAAA[A]TTTTTAATCTATTTGTGGAGTTCAATAACACAATATGAATAAGCATAACATATGATTTCACAACGATGAAAACCTGAATCTGAGGCTAGAGTCTCGATCT
Ta_scaffold_7	96490	A	C	ATTATGAAACATTAACAGGAAAAAAATATTTAGGAAGATTTTCCTAAAGGGTAAAACTGGAAAACTCAAATGAAAAATGTTAGGGGTGGAAAAATTTTAG[C]TTCCCTGTTATATTTGTCCTGAAAACTTATTTTCAGTGTAATTATAGAAATTGCTCTACAAACTATATGTATAAATATAAATCATGGGTCTCATATAAGA
Ta_scaffold_7	99906	G	A	GCCAACTCTCGGGATAATCAGAAACTATGGGATTTCTCTCGACCAATCTCTCTCTCTCACGTGTTATTTCTCTCAAATAATGCGGCTGTCTCGAGAAAAA[A]TCTCAAAATCCCTTTTATATGCTCGCAAAACCTAGTTAACCCGGTTATAGCCGGCGTCTCCTGGTTCCAGTCAGGTTTATCCCGGTCAGTTTTGATTTCT
Ta_scaffold_7	101834	C	T	ATATCTTTAACGCAAAGACTACAGCTGCCATCTCCAAGTCATGCGTAGGGTAGTTCGCCTCATGCTTCCTTAGCTGCCTTGACGCATATGCAATCACATT[T]CCATGCTGCATTAGGACAAAACCTGGTCCTTTCCCAGAAGCGTCCGTGTACACCACATACGGTTCATCCGGCTCAGGTAAAGCCAACACTGGTGCACTTG
Ta_scaffold_7	102671	C	T	AGTGGATACTTGTTCTTCACAGTTACACGGTTCAACCCTCGGTAGTCGATGCAAAGCCTGAAACTTCCATCCTTCTTCTTTACAAACAGAACAGGTGCGC[T]CCATGGTGAACTGCTTGGCCTTACAAAACCTTTGTCCAAAAGTTCAGCCAATTGCTTCTTCAGTTCAGCCATCTCGGCCGGTGCCATTCTGTACGGTGCT
[truncated: 130,181 more rows]
