# Supplementary material for: A draft genome of field pennycress (Thlaspi arvense) provides tools for the domestication of a new winter biofuel crop
Source: DNA Res. 2015 Jan 27;22(2):121–31. doi: 10.1093/dnares/dsu045 (PMC4401323; doi:10.1093/dnares/dsu045)
Supplement: Supplementary Data [file supp_dsu045_dsu045supp_Dataset8.txt]

########################################
# All alignments performed using EMBOSS Needle Pairwise Sequence Alignment 
# http://www.ebi.ac.uk/Tools/psa/emboss_needle/
# All alignments performed using the following parameters 
# Program: needle
# Commandline: needle
#    -auto
#    -stdout
#    -datafile EBLOSUM62
#    -gapopen 10.0
#    -gapextend 0.5
#    -endopen 10.0
#    -endextend 0.5
#    -aformat3 pair
#    -sprotein1
#    -sprotein2
# Align_format: pair
# Report_file: stdout
########################################


########################################
#DOG1 
########################################
#=======================================
#
# Aligned_sequences: 2
# 1: AtDOG1
# 2: TaDOG1
# Matrix: EBLOSUM62
# Gap_penalty: 10.0
# Extend_penalty: 0.5
#
# Length: 303
# Identity:     221/303 (72.9%)
# Similarity:   245/303 (80.9%)
# Gaps:          31/303 (10.2%)
# Score: 1103.0
# 
#
#=======================================

AtDOG1             1 MGSSSKNIEQAQDS-YLEWMSLQSQRIPELKQLLAQRRSH-----GDEDN     44
                     |.:..|||||||:| |.:||||||||:||:|..|||||||     .|.| 
TaDOG1             1 MENKGKNIEQAQESCYQQWMSLQSQRVPEIKHALAQRRSHEGTAEADSD-     49

AtDOG1            45 DNKLRKLTGKIIGDFKNYAAKRADLAHRCSSNYYAPTWNSPLENALIWMG     94
                     |.|||:||.|||||||:||.|||||:.||||:||||:||:||||||||||
TaDOG1            50 DKKLRELTQKIIGDFKDYAGKRADLSRRCSSSYYAPSWNTPLENALIWMG     99

AtDOG1            95 GCRPSSFFRLVYALCGSQTEIRVTQFLRNIDGYESSG------GGGGASL    138
                     |||||||||||||||||||||||||||||:|||:.||      |.|||||
TaDOG1           100 GCRPSSFFRLVYALCGSQTEIRVTQFLRNVDGYDYSGQGLDVFGSGGASL    149

AtDOG1           139 SDLSAEQLAKINVLHVKIIDEEEKMTKKVSSLQEDAADIPIATVAYEMEN    188
                     |||:|||||||||||||:||||||||||||||||||||||||||||..::
TaDOG1           150 SDLTAEQLAKINVLHVKVIDEEEKMTKKVSSLQEDAADIPIATVAYAEDH    199

AtDOG1           189 VGEPNVVVDQALDKQEEAMARLLVEADNLRVDTLAKILGILSPVQGADFL    238
                     |||||:.|||||:|||:|||.||.|||||||||||||:.||.|||.||||
TaDOG1           200 VGEPNIAVDQALEKQEKAMATLLAEADNLRVDTLAKIMEILLPVQAADFL    249

AtDOG1           239 LAGKKLHLSMHEWGTMRDRRRRDCMVDTEVIFDACTTVNSGPRPTETTNN    288
                     ||||||||||||||||||||||:|::|.|                |....
TaDOG1           250 LAGKKLHLSMHEWGTMRDRRRRECIIDGE----------------EDVGG    283

AtDOG1           289 ERN    291
                     |  
TaDOG1           284 E--    284


#---------------------------------------
#---------------------------------------
########################################
#End of DOG1 analysis   
########################################


########################################
#ABI3
########################################
#=======================================
#
# Aligned_sequences: 2
# 1: AtABI3
# 2: TaABI3
# Matrix: EBLOSUM62
# Gap_penalty: 10.0
# Extend_penalty: 0.5
#
# Length: 742
# Identity:     644/742 (86.8%)
# Similarity:   672/742 (90.6%)
# Gaps:          36/742 ( 4.9%)
# Score: 3278.0
# 
#
#=======================================

AtABI3             1 MKSLHVAANAGDLAEDCGILGGDADDTVLMDGIDEVGREIWLD-DHGGDN     49
                     ||||||..|.|||||.||||.|||::.|||||:|:|||||||| |||||.
TaABI3             1 MKSLHVVTNGGDLAEGCGILAGDANEAVLMDGMDDVGREIWLDHDHGGDR     50

AtABI3            50 NHVHG-HQDDDLIVHHDPSIFYGDLPTLPDFPCMSSSSSSSTSPAPVNAI     98
                     ||.|| |:||||||||||||||||||||||||||||||||||||||||||
TaABI3            51 NHGHGHHEDDDLIVHHDPSIFYGDLPTLPDFPCMSSSSSSSTSPAPVNAI    100

AtABI3            99 VSSASSSSAASSSTSSAASWAILRSDGEDPTPNQNQYASGNCD-DSSGAL    147
                     |||||||||||||||||||||||||||||||.|||||.||||| |||.||
TaABI3           101 VSSASSSSAASSSTSSAASWAILRSDGEDPTHNQNQYGSGNCDVDSSAAL    150

AtABI3           148 QSTASMEIPLDSSQGFGCGEGGGDCIDMMETFGYMDLLDSNEFFDTSAIF    197
                     ||||||||||::.|||    ||||||||||||||||||||||||||||||
TaABI3           151 QSTASMEIPLENGQGF----GGGDCIDMMETFGYMDLLDSNEFFDTSAIF    196

AtABI3           198 SQDDDTQNPNLMDQTLERQEDQVVVPMME--NNSGG-DMQMMNSSLEQDD    244
                     ||||||.|||||||||||| ||||||:||  ||||| |||||||||||||
TaABI3           197 SQDDDTPNPNLMDQTLERQ-DQVVVPIMENNNNSGGEDMQMMNSSLEQDD    245

AtABI3           245 DLAAVFLEWLKNNKETVSAEDLRKVKIKKATIESAARRLGGGKEAMKQLL    294
                     |||:||||||||||||||||||||||||||||||||||||||||||||||
TaABI3           246 DLASVFLEWLKNNKETVSAEDLRKVKIKKATIESAARRLGGGKEAMKQLL    295

AtABI3           295 KLILEWVQTNHLQRRRTTTT-TTNLSYQQSFQQDPFQNPNP--NNNNLIP    341
                     |||||||||||||||||:|. ..|||||||:||||||||||  |||||||
TaABI3           296 KLILEWVQTNHLQRRRTSTNINNNLSYQQSYQQDPFQNPNPNHNNNNLIP    345

AtABI3           342 PSDQTCFSPSTWV-----PPPPQQQAFVSDPGFGYMPAPNYPPQPEFLPL    386
                     |||||||||||||     ||||.|||||||||||||   :||| ||:||:
TaABI3           346 PSDQTCFSPSTWVPPPQQPPPPPQQAFVSDPGFGYM---SYPP-PEYLPM    391

AtABI3           387 LESPPSW--PPPPQSGPMPHQQFPMPPTSQYNQFGDP-TGFNGYNMNPYQ    433
                     |||||||  ||||.|||||.|||.|||.||::.|.|| .|||||||||||
TaABI3           392 LESPPSWPPPPPPPSGPMPPQQFSMPPNSQFSPFQDPGGGFNGYNMNPYQ    441

AtABI3           434 YPYVPAGQMRDQRLLRLCSSATKEARKKRMARQRRFLSHHHRHNNNNNNN    483
                     |||:|:|||||||||||||||||||||||||||||||:|||||||||:: 
TaABI3           442 YPYLPSGQMRDQRLLRLCSSATKEARKKRMARQRRFLTHHHRHNNNNSS-    490

AtABI3           484 NNNQQNQTQIGETCAAVAPQLNPVATTATGGTWMYWPNVPAVPPQ---LP    530
                         |||||:||:||||.|||||||..|||||||||||||.:|||   ..
TaABI3           491 ----QNQTQLGESCAAVTPQLNPVAANATGGTWMYWPNVPVMPPQGSAQL    536

AtABI3           531 PVMETQLPTMDRAGSASAMPRQQVVPDRRQGWKPEKNLRFLLQKVLKQSD    580
                     |.|||||||:||||||||||||||||||||||||||||||||||||||||
TaABI3           537 PAMETQLPTIDRAGSASAMPRQQVVPDRRQGWKPEKNLRFLLQKVLKQSD    586

AtABI3           581 VGNLGRIVLPKKEAETHLPELEARDGISLAMEDIGTSRVWNMRYRFWPNN    630
                     ||||||||||||||||||||||||||||||||||||||||||||||||||
TaABI3           587 VGNLGRIVLPKKEAETHLPELEARDGISLAMEDIGTSRVWNMRYRFWPNN    636

AtABI3           631 KSRMYLLENTGDFVKTNGLQEGDFIVIYSDVKCGKYLIRGVKVRQPSGQK    680
                     ||||||||||||||||||||||||||||||||||||||||||||||:|.|
TaABI3           637 KSRMYLLENTGDFVKTNGLQEGDFIVIYSDVKCGKYLIRGVKVRQPAGTK    686

AtABI3           681 PEAPPSS-AATKRQNKSQRNINNNSPSANVV-VASPTSQTVK    720
                     ||||||| |||||||||||:|:||||||.|| .|||||||||
TaABI3           687 PEAPPSSAAATKRQNKSQRSIHNNSPSAIVVAAASPTSQTVK    728


#---------------------------------------
#---------------------------------------
########################################
#End of ABI3 analysis   
########################################


########################################
#ABI4
########################################

#=======================================
#
# Aligned_sequences: 2
# 1: AtABI4
# 2: TaABI4
# Matrix: EBLOSUM62
# Gap_penalty: 10.0
# Extend_penalty: 0.5
#
# Length: 418
# Identity:     248/418 (59.3%)
# Similarity:   277/418 (66.3%)
# Gaps:         113/418 (27.0%)
# Score: 1200.5
# 
#
#=======================================

AtABI4             1 MDPLAS----QHQHNHLEDNNQTLTHNNPQSDS--TTDSSTSSAQRKRKG     44
                     ||||||    |.|||..:|..||||||...:||  ||||::|:.||||||
TaABI4             1 MDPLASQQQQQEQHNLDDDIQQTLTHNPQSTDSTTTTDSTSSAQQRKRKG     50

AtABI4            45 KGGPDNSKFRYRGVRQRSWGKWVAEIREPRKRTRKWLGTFATAEDAARAY     94
                     ||||||||||||||||||||||||||||||||||||||||||||||||||
TaABI4            51 KGGPDNSKFRYRGVRQRSWGKWVAEIREPRKRTRKWLGTFATAEDAARAY    100

AtABI4            95 DRAAVYLYGSRAQLNLTPSSPSSVSSSSSSVSAAS-SPSTSSSSTQTLRP    143
                     |||||:||||||||||:||||||.||:|||||||| |||:||||||||||
TaABI4           101 DRAAVFLYGSRAQLNLSPSSPSSASSTSSSVSAASTSPSSSSSSTQTLRP    150

AtABI4           144 LLPRPAAATVGGGANFGPYGIPFNNNIFLNGGTSMLCPSYGFFP---QQQ    190
                     |||||:|:   |.:.|||||:||||||||:|||||||||||.||   |||
TaABI4           151 LLPRPSAS---GASAFGPYGLPFNNNIFLSGGTSMLCPSYGLFPHQQQQQ    197

AtABI4           191 QQQNQMVQMGQFQHQQYQNLHSNTN-NNKISDIELTDVPVTNSTSFHHEV    239
                     |||||::|:|||.|||||||.|:.| ::||.|:|||||||.|||||||.|
TaABI4           198 QQQNQVMQVGQFHHQQYQNLRSSNNTDSKIRDVELTDVPVANSTSFHHGV    247

AtABI4           240 ALGQEQGGSGCNNNSSMEDLNSLAGSVGSSLSITHPPPLVDPV-CSMGLD    288
                     |||||. |...|||:||:|||||||||||||||:  ..:|||| .|||:|
TaABI4           248 ALGQEH-GCNSNNNNSMDDLNSLAGSVGSSLSIS--TAVVDPVGSSMGMD    294

AtABI4           289 PGY-MVGDGSSTIWPFGGEEEYSHNWGSIWDFIDPILGEFY---------    328
                     ||| ||||||||:|||.||:|                 .:|         
TaABI4           295 PGYNMVGDGSSTVWPFVGEDE-----------------SYYIRRGAPKVG    327

AtABI4           329 --------------------------------------------------    328
                                                                       
TaABI4           328 QDSRALGIRKEDYVSNKVYRCGRGGDGGKFYEDLLVQHLIGFELSGNQGR    377

AtABI4           329 ------------------    328
                                       
TaABI4           378 KFEGKRFQEDTGCISLRR    395


#---------------------------------------
#---------------------------------------
########################################
#End of ABI4 analysis   
########################################


########################################
#ABI5
########################################
#=======================================
#
# Aligned_sequences: 2
# 1: AtABI5
# 2: TaABI5
# Matrix: EBLOSUM62
# Gap_penalty: 10.0
# Extend_penalty: 0.5
#
# Length: 444
# Identity:     381/444 (85.8%)
# Similarity:   395/444 (89.0%)
# Gaps:          12/444 ( 2.7%)
# Score: 1927.0
# 
#
#=======================================

AtABI5             1 MVTRETKLTSEREVESSMAQARHNGGGGGENHPFTSLGRQSSIYSLTLDE     50
                     ||.|||::.||||:|||.|||||| |||||:|||||||||||||||||||
TaABI5             1 MVVRETEMMSEREIESSTAQARHN-GGGGEHHPFTSLGRQSSIYSLTLDE     49

AtABI5            51 FQHALCENGKNFGSMNMDEFLVSIWNAEENNNNQQQAAAAAGSHSVPANH    100
                     |||||||||||||||||||||||||||||||||||  ||||.|||||.|.
TaABI5            50 FQHALCENGKNFGSMNMDEFLVSIWNAEENNNNQQ--AAAAASHSVPPNP     97

AtABI5           101 NGFNNNNNNGGEGGVGVFSGGS-RGNEDANNKRGIANESSLPRQGSLTLP    149
                     |||:|||||||... |||.||: .||...|.:.||..:.|||||||||||
TaABI5            98 NGFSNNNNNGGAES-GVFGGGNPSGNPGGNKRSGITKQPSLPRQGSLTLP    146

AtABI5           150 APLCRKTVDEVWSEIHRGGGSGNGGDSNGRSSSSNGQNNAQN-GGETAAR    198
                     ||||||||||||||||||||.|.||:||||||||||||:|.| |||.|||
TaABI5           147 APLCRKTVDEVWSEIHRGGGGGGGGESNGRSSSSNGQNSAHNGGGECAAR    196

AtABI5           199 QPTFGEMTLEDFLVKAGVVREHPTNPKPNPNPNQNQNPSSVIPAAAQQQL    248
                     ||||||||||||||||||||||.||||  |||:.|||.|||||||.||||
TaABI5           197 QPTFGEMTLEDFLVKAGVVREHTTNPK--PNPSSNQNTSSVIPAATQQQL    244

AtABI5           249 YGVFQGTGDPSFPGQAMGVGDPSGYAKRTGGGGYQQAPPVQAGVCYGGGV    298
                     ||||||||||||||..:   |||||.||| ||||||||..|.|||||||.
TaABI5           245 YGVFQGTGDPSFPGPPI---DPSGYGKRT-GGGYQQAPVAQPGVCYGGGG    290

AtABI5           299 GFGAGGQQMGMVGPLSPVSSDGLGHGQVDNIGGQYGVDMGGLRGRKRVVD    348
                     ||||||||||||||||||||||||||||||||||||||||.|||||||||
TaABI5           291 GFGAGGQQMGMVGPLSPVSSDGLGHGQVDNIGGQYGVDMGALRGRKRVVD    340

AtABI5           349 GPVEKVVERRQRRMIKNRESAARSRARKQAYTVELEAELNQLKEENAQLK    398
                     ||||||||||||||||||||||||||||||||||||||||||||||||||
TaABI5           341 GPVEKVVERRQRRMIKNRESAARSRARKQAYTVELEAELNQLKEENAQLK    390

AtABI5           399 HALAELERKRKQQYFESLKSRAQPKLPKSNGRLRTLMRNPSCPL    442
                     |||.|||||||||||||||:||||||||.|||||||:|||||||
TaABI5           391 HALGELERKRKQQYFESLKTRAQPKLPKVNGRLRTLVRNPSCPL    434


#---------------------------------------
#---------------------------------------
########################################
#End of ABI5 analysis   
########################################


########################################
#WRI1
########################################
#=======================================
#
# Aligned_sequences: 2
# 1: AtWRI1
# 2: TaWRI1
# Matrix: EBLOSUM62
# Gap_penalty: 10.0
# Extend_penalty: 0.5
#
# Length: 464
# Identity:     372/464 (80.2%)
# Similarity:   387/464 (83.4%)
# Gaps:          49/464 (10.6%)
# Score: 1844.0
# 
#
#=======================================

AtWRI1             1 ---------MKKRLTTSTCSSSPSSSVSSSTTTSS----PIQSEAPRPKR     37
                              ||:.|||   ||||||||||||::||    |.|||.|||||
TaWRI1             1 MAATEGQSLMKRPLTT---SSSPSSSVSSSTSSSSACIIPTQSETPRPKR     47

AtWRI1            38 AKRAKKSSP---SGD-KSHNPTSPASTRRSSIYRGVTRHRWTGRFEAHLW     83
                     |||||||||   |.| |..|||||||||||||||||||||||||||||||
TaWRI1            48 AKRAKKSSPPLSSSDVKPQNPTSPASTRRSSIYRGVTRHRWTGRFEAHLW     97

AtWRI1            84 DKSSWNSIQNKKGKQVYLGAYDSEEAAAHTYDLAALKYWGPDTILNFPAE    133
                     |||||||||||||||   ||||||||||||||||||||||||||||||.|
TaWRI1            98 DKSSWNSIQNKKGKQ---GAYDSEEAAAHTYDLAALKYWGPDTILNFPLE    144

AtWRI1           134 TYTKELEEMQRVTKEEYLASLRRQSSGFSRGVSKYRGVARHHHNGRWEAR    183
                     ||||||||||||||||||||||||||||||||||||||||||||||||||
TaWRI1           145 TYTKELEEMQRVTKEEYLASLRRQSSGFSRGVSKYRGVARHHHNGRWEAR    194

AtWRI1           184 IGRVFGNKYLYLGTYNTQEEAAAAYDMAAIEYRGANAVTNFDISNYIDRL    233
                     ||||||||||||||||||||||||||||||||||||||||||||||||||
TaWRI1           195 IGRVFGNKYLYLGTYNTQEEAAAAYDMAAIEYRGANAVTNFDISNYIDRL    244

AtWRI1           234 KKKGVFPFPVNQANHQEGILVEAKQEVETREAKEEPREEVKQQYVEEPPQ    283
                     ||||||||||||.||||.||.|||||:   ||||||||||| |||     
TaWRI1           245 KKKGVFPFPVNQTNHQEAILAEAKQEI---EAKEEPREEVK-QYV-----    285

AtWRI1           284 EEEEKEEEKAEQQEAEIVGYSEEAAVVNCCIDSSTIMEMDRCGDNNELAW    333
                     |||:|||||.||||.|..||.||.|||.||||||.||||:|..|:|||||
TaWRI1           286 EEEQKEEEKTEQQEVEFGGYKEEEAVVTCCIDSSAIMEMNRSSDSNELAW    335

AtWRI1           334 NFCMMDTGFSPFLTDQNLANENPI--EYPELFNELAFEDNIDFMFDDGK-    380
                     ||||||:||:||||||.|:|||||  ||||||||:.||||||||||:|| 
TaWRI1           336 NFCMMDSGFAPFLTDQKLSNENPIEYEYPELFNEIGFEDNIDFMFDEGKT    385

AtWRI1           381 HECLNLENLDCC---VVGRESPPSSSSPLSCLSTDSASS---TTTTTTSV    424
                     .:||:|:||.||   .||||||.||||||||||||||||   ||||||||
TaWRI1           386 TDCLSLDNLGCCDVVAVGRESPTSSSSPLSCLSTDSASSTTTTTTTTTSV    435

AtWRI1           425 SCNYLFQGLFVGSE    438
                     ||||..        
TaWRI1           436 SCNYSV--------    441


#---------------------------------------
#---------------------------------------
########################################
#End of WRI1 analysis   
########################################


########################################
#DGAT1
########################################
#=======================================
#
# Aligned_sequences: 2
# 1: AtDGAT1
# 2: TaDGAT1
# Matrix: EBLOSUM62
# Gap_penalty: 10.0
# Extend_penalty: 0.5
#
# Length: 675
# Identity:     457/675 (67.7%)
# Similarity:   473/675 (70.1%)
# Gaps:         164/675 (24.3%)
# Score: 2319.0
# 
#
#=======================================

AtDGAT1            1 MAILDSAGVTTVTENGGGEFVDLDRLRRRKSRSDSSNGLLLSGSDNNS-P     49
                     ||||||.|||..||||||||.|||.||||||||||:..|..|....:: |
TaDGAT1            1 MAILDSGGVTMPTENGGGEFADLDTLRRRKSRSDSNEPLSDSAPGTDAFP     50

AtDGAT1           50 SDDVGAPADVRDRIDSVVNDDAQGTANLAGDNNGGGD----NNGGGRGGG     95
                     |||||||:|.||||||.| |||||||||||||  |||    ..|||.|||
TaDGAT1           51 SDDVGAPSDARDRIDSAV-DDAQGTANLAGDN--GGDTEIRETGGGGGGG     97

AtDGAT1           96 EGRGNADATFTYRPSVPAHRRARESPLSSDAIFKQSHAGLFNLCVVVLIA    145
                     |.||:||..:||||||||||||||||||||||||||||||||||||||||
TaDGAT1           98 EARGDADTRYTYRPSVPAHRRARESPLSSDAIFKQSHAGLFNLCVVVLIA    147

AtDGAT1          146 VNSRLIIENLMKYGWLIRTDFWFSSRSLRDWPLFMCCISLSIFPLAAFTV    195
                     |||||||||||||||||||||||||.||||||||:  |||||||||||||
TaDGAT1          148 VNSRLIIENLMKYGWLIRTDFWFSSTSLRDWPLFI--ISLSIFPLAAFTV    195

AtDGAT1          196 EKLVLQKYISEPVVIFL---------------------------------    212
                     |||||||.|||||..|:                                 
TaDGAT1          196 EKLVLQKCISEPVNKFVVSWRTYKFLSDNIKGCHHSSYYNHNDRGLVSSL    245

AtDGAT1          213 -HIIITMTEVLYPVYVTLRCDSAFLSGVTLMLLTCIVWLKLVSYAHTSYD    261
                      |..:|.:.:|    ...||||||||||||||||||||||||||||||||
TaDGAT1          246 RHPKLTNSMIL----KMDRCDSAFLSGVTLMLLTCIVWLKLVSYAHTSYD    291

AtDGAT1          262 IRSLANAADKANPEVSYYVSLKSLAYFMVAPTLCYQPSYPRSACIRKGWV    311
                     ||:|||:|||||||||||||||||||||||||||||.|||||.|||||||
TaDGAT1          292 IRTLANSADKANPEVSYYVSLKSLAYFMVAPTLCYQLSYPRSPCIRKGWV    341

AtDGAT1          312 ARQFAKLVIFTGFMGFIIEQYINPIVRNSKHPLKGDLLYAIERVLKLSVP    361
                     ||||||||||||||||||||||||||||||||||||||||||||||||||
TaDGAT1          342 ARQFAKLVIFTGFMGFIIEQYINPIVRNSKHPLKGDLLYAIERVLKLSVP    391

AtDGAT1          362 NLYVWLCMFYCFFHLWLNILAELLCFGDREFYKDWWNAKSVGDYWRMWNM    411
                     ||||||||||||||||||||||||||||||||||||||||||||||||||
TaDGAT1          392 NLYVWLCMFYCFFHLWLNILAELLCFGDREFYKDWWNAKSVGDYWRMWNM    441

AtDGAT1          412 PVHKWMVRHIYFPCLRSKIPKTL----------------AIIIAFLVSAV    445
                     |||||||||||||||||||||..                |||||||||||
TaDGAT1          442 PVHKWMVRHIYFPCLRSKIPKVSNMYDSDLRWPRLYSVPAIIIAFLVSAV    491

AtDGAT1          446 FHELCIAVPCRLFKLWAFLGIMFQVPLVFITNYLQERFGSTVGNMIFWFI    495
                     |||||||||||||.||||:|||||||||||||||||||||.||||:||||
TaDGAT1          492 FHELCIAVPCRLFNLWAFMGIMFQVPLVFITNYLQERFGSMVGNMVFWFI    541

AtDGAT1          496 FCIFGQPMCVLLYYHDLMNRKGSMSDTGFSPFLTDQNLANENPIEYPELF    545
                     ||||||||||||||||||||||||:                         
TaDGAT1          542 FCIFGQPMCVLLYYHDLMNRKGSMA-------------------------    566

AtDGAT1          546 NELAFEDNIDFMFDDGKHECLNLENLDCCVVGRESPPSSSSPLSCLSTDS    595
                                                                       
TaDGAT1          567 --------------------------------------------------    566

AtDGAT1          596 ASSTTTTTTSVSCNYLFQGLFVGSE    620
                                              
TaDGAT1          567 -------------------------    566


#---------------------------------------
#---------------------------------------
########################################
#End of DGAT1 analysis   
########################################


########################################
#IKU2
########################################
#=======================================
#
# Aligned_sequences: 2
# 1: AtIKU2
# 2: TaIKU2
# Matrix: EBLOSUM62
# Gap_penalty: 10.0
# Extend_penalty: 0.5
#
# Length: 1019
# Identity:     812/1019 (79.7%)
# Similarity:   884/1019 (86.8%)
# Gaps:          31/1019 ( 3.0%)
# Score: 4123.0
# 
#
#=======================================

AtIKU2             1 MLRLLFIVRLLFLMPLASSRSNHSEEVENLLKLKSTFGETKSDDVFKTWT     50
                     |.|.|.|:||:||:|:.|||.||..||||||||||.||||:||:||.|||
TaIKU2             1 MFRRLLILRLIFLLPIVSSRFNHIREVENLLKLKSAFGETESDNVFTTWT     50

AtIKU2            51 HRNSACEFAGIVCNSDGNVVEINLGSRSLINRDDDGRFTDLPFDSICDLK    100
                     |||||||||||||||.|||||||||||||||.|:..  .|||||||||||
TaIKU2            51 HRNSACEFAGIVCNSGGNVVEINLGSRSLINGDNTS--PDLPFDSICDLK     98

AtIKU2           101 LLEKLVLGNNSLRGQIGTNLGKCNRLRYLDLGINNFSGEFPAIDSLQLLE    150
                     .|:||.||||||||:|..||..|||||||||||||||||||||.||:|||
TaIKU2            99 FLKKLFLGNNSLRGRILKNLRNCNRLRYLDLGINNFSGEFPAIGSLRLLE    148

AtIKU2           151 FLSLNASGISGIFPWSSLKDLKRLSFLSVGDNRFGSHPFPREILNLTALQ    200
                     |||:|||||||.|||||||::|||.|||||||:|..||||.||||||||.
TaIKU2           149 FLSVNASGISGKFPWSSLKNMKRLKFLSVGDNQFEPHPFPGEILNLTALN    198

AtIKU2           201 WVYLSNSSITGKIPEGIKNLVRLQNLELSDNQISGEIPKEIVQLKNLRQL    250
                     |:|:|||||.||||||||:||.|||||||:|:|||||||.||||:|||||
TaIKU2           199 WLYMSNSSIAGKIPEGIKSLVLLQNLELSNNEISGEIPKGIVQLRNLRQL    248

AtIKU2           251 EIYSNDLTGKLPLGFRNLTNLRNFDASNNSLEGDLSELRFLKNLVSLGMF    300
                     |||||.||||||.||.||.||||||||||||||||||||:||||||||:|
TaIKU2           249 EIYSNYLTGKLPTGFGNLRNLRNFDASNNSLEGDLSELRYLKNLVSLGLF    298

AtIKU2           301 ENRLTGEIPKEFGDFKSLAALSLYRNQLTGKLPRRLGSWTAFKYIDVSEN    350
                     ||||||||||||||||.||.|||||||||||||.||||||.||:||||||
TaIKU2           299 ENRLTGEIPKEFGDFKRLAGLSLYRNQLTGKLPDRLGSWTGFKHIDVSEN    348

AtIKU2           351 FLEGQIPPYMCKKGVMTHLLMLQNRFTGQFPESYAKCKTLIRLRVSNNSL    400
                     ||||.|||.|||||.|||||||||||||||||||||||||||:|||||||
TaIKU2           349 FLEGDIPPGMCKKGAMTHLLMLQNRFTGQFPESYAKCKTLIRVRVSNNSL    398

AtIKU2           401 SGMIPSGIWGLPNLQFLDLASNYFEGNLTGDIGNAKSLGSLDLSNNRFSG    450
                     ||:||.||||||||||||||||.|||||||:.|:||||||||||.|||||
TaIKU2           399 SGVIPYGIWGLPNLQFLDLASNRFEGNLTGEFGDAKSLGSLDLSRNRFSG    448

AtIKU2           451 SLPFQISGANSLVSVNLRMNKFSGIVPESFGKLKELSSLILDQNNLSGAI    500
                     |||.||||||||||||:|||||||.||||||||||||||.||||||||||
TaIKU2           449 SLPSQISGANSLVSVNIRMNKFSGQVPESFGKLKELSSLYLDQNNLSGAI    498

AtIKU2           501 PKSLGLCTSLVDLNFAGNSLSEEIPESLGSLKLLNSLNLSGNKLSGMIPV    550
                     |:||||||||.|||.||||||..||||.|||:||||||||||||||.||.
TaIKU2           499 PESLGLCTSLADLNLAGNSLSGNIPESFGSLQLLNSLNLSGNKLSGTIPF    548

AtIKU2           551 GLSALKLSLLDLSNNQLTGSVPESLVSGSFEGNSGLCSSKIRYLRPCPLG    600
                     |||:|||||||||||:|.||||:||.|||||||||||||:|.||:|||||
TaIKU2           549 GLSSLKLSLLDLSNNELAGSVPQSLESGSFEGNSGLCSSEIAYLQPCPLG    598

AtIKU2           601 KPH-SQGKRKHLSKVDMCFIVAAILALFFLFSYVIFKIRRDKLNKTVQKK    649
                     ||. ..|..:|||::::|||.||:.||..||.||||||::|:.|:|.:::
TaIKU2           599 KPRGDSGTVRHLSELEICFIFAAVFALSLLFCYVIFKIKKDRSNQTAKER    648

AtIKU2           650 NDWQVSSFRLLNFNEMEIIDEIKSENIIGRGGQGNVYKVSLRSGETLAVK    699
                     |||.||||||:|.:||||||||||||:|||||.||||:|:|.:|||||||
TaIKU2           649 NDWVVSSFRLINLDEMEIIDEIKSENLIGRGGHGNVYRVTLGNGETLAVK    698

AtIKU2           700 HIWCPESSHESFRSSTAMLSDGNNRSNNG--EFEAEVATLSNIKHINVVK    747
                     |:|...|.:|||||||.||||.:|.|||.  |||||||||||:|||||||
TaIKU2           699 HVWGQGSCNESFRSSTGMLSDRDNNSNNNNREFEAEVATLSNVKHINVVK    748

AtIKU2           748 LFCSITCEDSKLLVYEYMPNGSLWEQLHERRGEQEIGWRVRQALALGAAK    797
                     |.||||.|||||||||:|||||||||||||||||||||||||.:||||||
TaIKU2           749 LLCSITSEDSKLLVYEFMPNGSLWEQLHERRGEQEIGWRVRQTIALGAAK    798

AtIKU2           798 GLEYLHHGLDRPVIHRDVKSSNILLDEEWRPRIADFGLAKIIQADSVQRD    847
                     |||||||||||||||||||||||||||||||||||||||||||:||||||
TaIKU2           799 GLEYLHHGLDRPVIHRDVKSSNILLDEEWRPRIADFGLAKIIQSDSVQRD    848

AtIKU2           848 FSAPLVKGTLGYIAP-------------------------EYAYTTKVNE    872
                     ||||||:||||||||                         ||||||.|||
TaIKU2           849 FSAPLVEGTLGYIAPASNSLRFYIQFLNFSQLQIISMTYTEYAYTTSVNE    898

AtIKU2           873 KSDVYSFGVVLMELVTGKKPLETDFGENNDIVMWVWSVSKETNREMMMKL    922
                     ||||||||||||||||||||:|.:|||:.|||||||:.|||.|||.||::
TaIKU2           899 KSDVYSFGVVLMELVTGKKPVEAEFGEDRDIVMWVWNRSKEMNREKMMEI    948

AtIKU2           923 IDTSIEDEYKEDALKVLTIALLCTDKSPQARPFMKSVVSMLEKIEPSYNK    972
                     ||..|::|||||||||||||||||.||||.||||||||.||||.|||.|.
TaIKU2           949 IDPIIQNEYKEDALKVLTIALLCTAKSPQVRPFMKSVVCMLEKTEPSCNN    998

AtIKU2           973 NSGEASYGESANDEITKVV    991
                     .||||||..|.::|||.| 
TaIKU2           999 KSGEASYVVSDDEEITDV-   1016


#---------------------------------------
#---------------------------------------
########################################
#End of IKU2 analysis   
########################################


########################################
#KLU
########################################
#=======================================
#
# Aligned_sequences: 2
# 1: AtKLU
# 2: TaKLU
# Matrix: EBLOSUM62
# Gap_penalty: 10.0
# Extend_penalty: 0.5
#
# Length: 519
# Identity:     440/519 (84.8%)
# Similarity:   458/519 (88.2%)
# Gaps:          33/519 ( 6.4%)
# Score: 2279.0
# 
#
#=======================================

AtKLU              1 MSPEAYVLFFNSFNLVTFEAFASVSLIIATVAFLLSPGGLAWAWTGSSKS     50
                                                    ..::.|.|||||||.|||:
TaKLU              1 -------------------------------MLVMQPSGLAWAWTRSSKT     19

AtKLU             51 RVSIPGPSGSLSVFSGSNPHRVLAALAKRFKASPLMAFSVGFSRFVISSE    100
                     ||||||||||||||||||||||||.|||||||||||||||||||||||||
TaKLU             20 RVSIPGPSGSLSVFSGSNPHRVLAVLAKRFKASPLMAFSVGFSRFVISSE     69

AtKLU            101 PETAKEILSSSAFADRPVKESAYELLFHRAMGFAPYGEYWRNLRRISSTH    150
                     |:||||||:||||||||||||||||||||||||||||.|||||||||:||
TaKLU             70 PDTAKEILNSSAFADRPVKESAYELLFHRAMGFAPYGGYWRNLRRISATH    119

AtKLU            151 LFSPRRIASFEGVRVGIGMKMVKKIKSLVTSDA-CGEVEVKKIVHFGSLN    199
                     |||||||||||||||||||||||||:|:|.|:| .|||||||::||||||
TaKLU            120 LFSPRRIASFEGVRVGIGMKMVKKIRSVVMSEAGGGEVEVKKVIHFGSLN    169

AtKLU            200 NVMTTVFGESYDFDEVNGKGCFLERLVSEGYELLGIFNWSDHFWFLRWFD    249
                     ||||||||||||||||||.||||||||||||||||||||||||..||.||
TaKLU            170 NVMTTVFGESYDFDEVNGDGCFLERLVSEGYELLGIFNWSDHFGVLRCFD    219

AtKLU            250 FQGVRKRCRALVSEVNTFVGGIIEKHKMKKGNNLNGEENDFVDVLLGLQK    299
                     ||||||||||||||||||||.||||||||:..|:|.||||||||||||||
TaKLU            220 FQGVRKRCRALVSEVNTFVGRIIEKHKMKRSGNINEEENDFVDVLLGLQK    269

AtKLU            300 DEKLSDSDMIAVLWEMIFRGTDTVAILVEWVLARMVLHQDIQDKLYREIA    349
                     :|||||||||||||||||||||||||||||||||||||||||.|||:|||
TaKLU            270 EEKLSDSDMIAVLWEMIFRGTDTVAILVEWVLARMVLHQDIQAKLYKEIA    319

AtKLU            350 SATSNNIRSLSDSDIPKLPYLQAIVKETLRLHPPGPLLSWARLAIHDVHV    399
                     |.||||.|||||||||||||||||||||||||||||||||||||||||||
TaKLU            320 SVTSNNTRSLSDSDIPKLPYLQAIVKETLRLHPPGPLLSWARLAIHDVHV    369

AtKLU            400 GPNLVPAGTIAMVNMWSITHNAKIWTDPEAFMPERFI-SEDVSIMGSDLR    448
                     ||||||||||||||||||||:||||||||.|.||||| .|||||||||||
TaKLU            370 GPNLVPAGTIAMVNMWSITHDAKIWTDPEEFTPERFIDGEDVSIMGSDLR    419

AtKLU            449 LAPFGSGRRVCPGKAMGLATVHLWIGQLIQNFEWVKGSCDVELAEVLKLS    498
                     ||||||||||||||.|||||||||:.|||||||||||||||||:||||||
TaKLU            420 LAPFGSGRRVCPGKTMGLATVHLWVAQLIQNFEWVKGSCDVELSEVLKLS    469

AtKLU            499 MEMKNPLKCKAVPRNVGFA    517
                     ||||.|||||||||||.|.
TaKLU            470 MEMKKPLKCKAVPRNVCFG    488


#---------------------------------------
#---------------------------------------
########################################
#End of KLU analysis   
########################################


########################################
#GL2
########################################
#=======================================
#
# Aligned_sequences: 2
# 1: AtGL2
# 2: TaGL2
# Matrix: EBLOSUM62
# Gap_penalty: 10.0
# Extend_penalty: 0.5
#
# Length: 835
# Identity:     690/835 (82.6%)
# Similarity:   718/835 (86.0%)
# Gaps:          96/835 (11.5%)
# Score: 3482.0
# 
#
#=======================================

AtGL2              1 MKSIDGCQCCSWPCFKLLNSKKLARDRICMSMAVDMSSKQPTKDFFSSPA     50
                                                    |||:|||||||||||||||
TaGL2              1 -------------------------------MAVEMSSKQPTKDFFSSPA     19

AtGL2             51 LSLSLAGIFRNASSGSTNPEEDFLGRRVVDDEDRTVEMSSENSGPTRSRS    100
                     ||||||||||||||||.|||||||||||||||||||||||||||||||||
TaGL2             20 LSLSLAGIFRNASSGSRNPEEDFLGRRVVDDEDRTVEMSSENSGPTRSRS     69

AtGL2            101 EEDLEGEDHDDEEEEEEDGAAGNKGTNKRKRKKYHRHTTDQIRHMEALFK    150
                     ||||  ||.::|||:||:..||||| ||||||||||||||||||||||||
TaGL2             70 EEDL--EDQEEEEEDEEEDGAGNKG-NKRKRKKYHRHTTDQIRHMEALFK    116

AtGL2            151 ETPHPDEKQRQQLSKQLGLAPRQVKFWFQNRRTQIK--------------    186
                     ||||||||||||||||||||||||||||||||||||              
TaGL2            117 ETPHPDEKQRQQLSKQLGLAPRQVKFWFQNRRTQIKVCISTYVMMMIYMD    166

AtGL2            187 -------------AIQERHENSLLKAELEKLREENKAMRESFSKANSSCP    223
                                  |||||||||||||||||||||||.|||||:||||.||
TaGL2            167 FLRQKDYSLGATYAIQERHENSLLKAELEKLREENKGMRESFAKANSCCP    216

AtGL2            224 NCGGGPDDLHLENSKLKAELDKLRAALGRTPYPLQASCSDDQEHRLGSLD    273
                     |||||.||:|:|||||||||||||||||||||||||||||||.||   ||
TaGL2            217 NCGGGTDDVHIENSKLKAELDKLRAALGRTPYPLQASCSDDQPHR---LD    263

AtGL2            274 FYTGVFALEKSRIAEISNRATLELQKMATSGEPMWLRSVETGREILNYDE    323
                     ||||||||:||||.||::||||||||||:||:|:||||:||||:||||||
TaGL2            264 FYTGVFALDKSRIVEIASRATLELQKMASSGQPLWLRSLETGRDILNYDE    313

AtGL2            324 YLKEFPQAQASSFPGRKTIEASRDAGIVFMDAHKLAQSFMDVGQWKETFA    373
                     |||:|||||||....|::||||||.||||||||||||||||||||||.||
TaGL2            314 YLKDFPQAQASPLHARRSIEASRDVGIVFMDAHKLAQSFMDVGQWKEMFA    363

AtGL2            374 CLISKAATVDVIRQGEGPSRIDGAIQLMFGEMQLLTPVVPTREVYFVRSC    423
                     ||||||||||||||||||||||||||||||||||||||||||||||||||
TaGL2            364 CLISKAATVDVIRQGEGPSRIDGAIQLMFGEMQLLTPVVPTREVYFVRSC    413

AtGL2            424 RQLSPEKWAIVDVSVSVED----SNTE-KEASLLKCRKLPSGCIIEDTSN    468
                     ||||||||||||||||:|:    :||| ||||||||||.|||||||||||
TaGL2            414 RQLSPEKWAIVDVSVSLEEDDNNNNTEDKEASLLKCRKRPSGCIIEDTSN    463

AtGL2            469 GHSKVTWVEHLDVSASTVQPLFRSLVNTGLAFGARHWVATLQLHCERLVF    518
                     ||||||||||||:|||||||||||.|||||||||||||||||||||||||
TaGL2            464 GHSKVTWVEHLDLSASTVQPLFRSFVNTGLAFGARHWVATLQLHCERLVF    513

AtGL2            519 FMATNVPTKDSL---------------------------GVTTLAGRKSV    541
                     ||||||||||||                           |||||||||||
TaGL2            514 FMATNVPTKDSLGPSIIYTLSLPLSLSPSHLFLTPILLSGVTTLAGRKSV    563

AtGL2            542 LKMAQRMTQSFYRAIAASSYHQWTKITTKTGQDMRVSSRKNLHDPGEPTG    591
                     ||||||||||||||||||||||||||||||||||||||||||||||||||
TaGL2            564 LKMAQRMTQSFYRAIAASSYHQWTKITTKTGQDMRVSSRKNLHDPGEPTG    613

AtGL2            592 VIVCASSSLWLPVSPALLFDFFRDEARRHEWDALSNGAHVQSIANLSKGQ    641
                     |||||||||||||||.||||||||||||||||||||||||||||:|||||
TaGL2            614 VIVCASSSLWLPVSPTLLFDFFRDEARRHEWDALSNGAHVQSIASLSKGQ    663

AtGL2            642 DRGNSVAIQTVKSREKSIWVLQDSSTNSYESVVVYAPVDINTTQLVLAGH    691
                     ||||||:|||||||||||||||||||||||||||||||||||||||:|||
TaGL2            664 DRGNSVSIQTVKSREKSIWVLQDSSTNSYESVVVYAPVDINTTQLVIAGH    713

AtGL2            692 DPSNIQILPSGFSIIPDGVESRPLVITSTQDDRNSQGGSLLTLALQTLIN    741
                     |||||||||.||||||||||||||||||.|:|||||||||||||||||||
TaGL2            714 DPSNIQILPCGFSIIPDGVESRPLVITSAQEDRNSQGGSLLTLALQTLIN    763

AtGL2            742 PSPAAKLNMESVESVTNLVSVTLHNIKRSLQIEDC    776
                     .|||||||||||||||||||:||||||||||||||
TaGL2            764 TSPAAKLNMESVESVTNLVSLTLHNIKRSLQIEDC    798


#---------------------------------------
#---------------------------------------
########################################
#End of GL2 analysis   
########################################


########################################
#MUM4
########################################
#=======================================
#
# Aligned_sequences: 2
# 1: AtMUM4
# 2: TaMUM4
# Matrix: EBLOSUM62
# Gap_penalty: 10.0
# Extend_penalty: 0.5
#
# Length: 669
# Identity:     559/669 (83.6%)
# Similarity:   574/669 (85.8%)
# Gaps:          74/669 (11.1%)
# Score: 2930.5
# 
#
#=======================================

AtMUM4             1 MDDTTYKPKNILITGAAGFIASHVANRLIRNYPDYKIVVLDKLDYCSDLK     50
                      ..|||||||||||||||||||||||||||:|||||||||||||||||||
TaMUM4             1 -MATTYKPKNILITGAAGFIASHVANRLIRSYPDYKIVVLDKLDYCSDLK     49

AtMUM4            51 NLDPSFSSPNFKFVKGDIASDDLVNYLLITENIDTIMHFAAQTHVDNSFG    100
                     |||||||||||                                       
TaMUM4            50 NLDPSFSSPNF---------------------------------------     60

AtMUM4           101 NSFEFTKNNIYGTHVLLEACKVTGQIRRFIHVSTDEVYGETDEDAAVGNH    150
                                                     :|||||||||||||||||
TaMUM4            61 --------------------------------NTDEVYGETDEDAAVGNH     78

AtMUM4           151 EASQLLPTNPYSATKAGAEMLVMAYGRSYGLPVITTRGNNVYGPNQFPEK    200
                     ||||||||||||||||||||||||||||||||||||||||||||||||||
TaMUM4            79 EASQLLPTNPYSATKAGAEMLVMAYGRSYGLPVITTRGNNVYGPNQFPEK    128

AtMUM4           201 MIPKFILLAMSGKPLPIHGDGSNVRSYLYCEDVAEAFEVVLHKGEIGHVY    250
                     :||||||||||||||||||||||||||||||||||||||||||||:||||
TaMUM4           129 LIPKFILLAMSGKPLPIHGDGSNVRSYLYCEDVAEAFEVVLHKGEVGHVY    178

AtMUM4           251 NVGTKRERRVIDVARDICKLFGKDPESSIQFVENRPFNDQRYFLDDQKLK    300
                     |:||||||||||||.||||||||||||||:||||||||||||||||||||
TaMUM4           179 NIGTKRERRVIDVATDICKLFGKDPESSIEFVENRPFNDQRYFLDDQKLK    228

AtMUM4           301 KLGWQERTNWEDGLKKTMDWYTQNPEWWGDVSGALLPHPRMLMMPGGRLS    350
                     .|||.|||.|||||||||:||.||||||||||||||||||||||||||:.
TaMUM4           229 NLGWSERTAWEDGLKKTMEWYIQNPEWWGDVSGALLPHPRMLMMPGGRVP    278

AtMUM4           351 DGSSEKKDVSSNTVQTFTVVTPKN--GDSGDKASLKFLIYGKTGWLGGLL    398
                     |||.||.|.|||.|||||||||.|  |.|.|||.|||||||||||:||||
TaMUM4           279 DGSDEKNDSSSNAVQTFTVVTPNNKTGGSSDKAFLKFLIYGKTGWIGGLL    328

AtMUM4           399 GKLCEKQGITYEYGKGRLEDRASLVADIRSIKPTHVFNAAGLTGRPNVDW    448
                     ||||||||||||||||||||||||||||||||||||||||||||||||||
TaMUM4           329 GKLCEKQGITYEYGKGRLEDRASLVADIRSIKPTHVFNAAGLTGRPNVDW    378

AtMUM4           449 CESHKPETIRVNVAGTLTLADVCRENDLLMMNFATGCIFEYDATHPEGSG    498
                     |||||||||||||||||||||||||||||||||||||||||||.|||.||
TaMUM4           379 CESHKPETIRVNVAGTLTLADVCRENDLLMMNFATGCIFEYDAAHPERSG    428

AtMUM4           499 IGFKEEDKPNFFGSFYSKTKAMVEELLREFDNVCTLRVRMPISSDLNNPR    548
                     |||||||||||.||||||||||||||||||||||||||||||||||||||
TaMUM4           429 IGFKEEDKPNFTGSFYSKTKAMVEELLREFDNVCTLRVRMPISSDLNNPR    478

AtMUM4           549 NFITKISRYNKVVDIPNSMTVLDELLPISIEMAKRNLRGIWNFTNPGVVS    598
                     |||||||||||||:||||||:|||||||||||||||||||||||||||||
TaMUM4           479 NFITKISRYNKVVNIPNSMTILDELLPISIEMAKRNLRGIWNFTNPGVVS    528

AtMUM4           599 HNEILEMYKNYIEPGFKWSNFTVEEQAKVIVAARSNNEMDGSKLSKEFPE    648
                     |||||||||:||||||||||||||||||||||.||||||||:||||||||
TaMUM4           529 HNEILEMYKSYIEPGFKWSNFTVEEQAKVIVAPRSNNEMDGTKLSKEFPE    578

AtMUM4           649 MLSIKESLLKYVFEPNKRT    667
                     ||.|||:|:||||||||||
TaMUM4           579 MLPIKEALIKYVFEPNKRT    597


#---------------------------------------
#---------------------------------------
########################################
#End of MUM4 analysis   
########################################


########################################
#HAG1
########################################
#=======================================
#
# Aligned_sequences: 2
# 1: AtHAG1
# 2: TaHAG1
# Matrix: EBLOSUM62
# Gap_penalty: 10.0
# Extend_penalty: 0.5
#
# Length: 600
# Identity:     515/600 (85.8%)
# Similarity:   530/600 (88.3%)
# Gaps:          40/600 ( 6.7%)
# Score: 2598.0
# 
#
#=======================================

AtHAG1             1 MDSHSSHLNAANRSRSSQTPSPSHSASASVTSSLHKRKLAATTAANAAAS     50
                     ||||||||||||||||||||||||||||||||||||||||||||||||||
TaHAG1             1 MDSHSSHLNAANRSRSSQTPSPSHSASASVTSSLHKRKLAATTAANAAAS     50

AtHAG1            51 EDHAPPSSSFPPSSFSADTRDGALTSNDELESISARGADTDSDPDESEDI    100
                     |||||||:||||||||||||||||||||:|||||||||||||||:||||.
TaHAG1            51 EDHAPPSTSFPPSSFSADTRDGALTSNDDLESISARGADTDSDPEESEDA    100

AtHAG1           101 VVDDDEDEFAPEQDQDSSIRTFTAARLDSSSGVNGSSRNTKLKTESSTVK    150
                     ||||||||||||.|||||||||||||||||||||||||.||||||.||||
TaHAG1           101 VVDDDEDEFAPEPDQDSSIRTFTAARLDSSSGVNGSSRVTKLKTEISTVK    150

AtHAG1           151 LESSDGGKDGGSSVVGTGVSGTVGGSSISGLVPKDESVKVLAENFQTSGA    200
                     ||||||||||..|   .|||    ||:|:||||||||.|:|.||.|||||
TaHAG1           151 LESSDGGKDGRPS---AGVS----GSAIAGLVPKDESAKILTENLQTSGA    193

AtHAG1           201 YIAREEALKRE---------------EQAGRLKFVCYSNDSIDEHMM--C    233
                     |||||||||||               ||||||||||||||.:|||||  .
TaHAG1           194 YIAREEALKREVAYRWNLYIVSDMNYEQAGRLKFVCYSNDCVDEHMMWYL    243

AtHAG1           234 LIGLK---------------NIFARQLPNMPKEYIVRLLMDRKHKSVMVL    268
                     |..|.               ||||||||||||||||||||||||||||||
TaHAG1           244 LPSLSESFSFILTSVLESNCNIFARQLPNMPKEYIVRLLMDRKHKSVMVL    293

AtHAG1           269 RGNLVVGGITYRPYHSQKFGEIAFCAITADEQVKGYGTRLMNHLKQHARD    318
                     |.|||||||||||||||:||||||||||||||||||||||||||||||||
TaHAG1           294 RRNLVVGGITYRPYHSQRFGEIAFCAITADEQVKGYGTRLMNHLKQHARD    343

AtHAG1           319 VDGLTHFLTYADNNAVGYFVKQGFTKEIYLEKDVWHGFIKDYDGGLLMEC    368
                     ||||||||||||||||||||||||||||||||||||||||||||||||||
TaHAG1           344 VDGLTHFLTYADNNAVGYFVKQGFTKEIYLEKDVWHGFIKDYDGGLLMEC    393

AtHAG1           369 KIDPKLPYTDLSSMIRQQRKAIDERIRELSNCQNVYPKIEFLKNEAGIPR    418
                     ||||||||||||||||||||||||||||||||||||..:||.|.|||.|:
TaHAG1           394 KIDPKLPYTDLSSMIRQQRKAIDERIRELSNCQNVYRVLEFQKREAGSPK    443

AtHAG1           419 KIIKVEEIRGLREAGWTPDQWGHTRFKLFNGSADMVTNQKQLNALMRALL    468
                     | ||||:|.|||:||||||||||||:||||.|.|.|:.||||:||||.||
TaHAG1           444 K-IKVEDIPGLRDAGWTPDQWGHTRYKLFNTSTDSVSKQKQLSALMRVLL    492

AtHAG1           469 KTMQDHADAWPFKEPVDSRDVPDYYDIIKDPIDLKVIAKRVESEQYYVTL    518
                     ||||||||||||||||||.||||||||||||||||.||||||||||||||
TaHAG1           493 KTMQDHADAWPFKEPVDSLDVPDYYDIIKDPIDLKTIAKRVESEQYYVTL    542

AtHAG1           519 DMFVADARRMFNNCRTYNSPDTIYYKCATRLETHFHSKVQAGLQSGAKSQ    568
                     |||||||||||||||||||||||||||||||||||||||||.||||||||
TaHAG1           543 DMFVADARRMFNNCRTYNSPDTIYYKCATRLETHFHSKVQAALQSGAKSQ    592


#---------------------------------------
#---------------------------------------
########################################
#End of HAG1 analysis   
########################################


########################################
#GTR1
########################################
#=======================================
#
# Aligned_sequences: 2
# 1: AtGTR1
# 2: TaGTR1
# Matrix: EBLOSUM62
# Gap_penalty: 10.0
# Extend_penalty: 0.5
#
# Length: 653
# Identity:     529/653 (81.0%)
# Similarity:   578/653 (88.5%)
# Gaps:          19/653 ( 2.9%)
# Score: 2757.5
# 
#
#=======================================

AtGTR1             1 MKSRVILNHRDRRDKNHNNNNTN----HYTQVDTMERKPLEVE------P     40
                     |||||||:||:||||.:||.|..    ::||::||||||.|||      |
TaGTR1             1 MKSRVILSHRERRDKKNNNINNKDISCNFTQIETMERKPFEVETTENHKP     50

AtGTR1            41 STTTTNTDV-------VDSFEEEQRKIVYRGWKVMPFIIGNETFEKLGII     83
                     .:|.....|       ||||::||:|:|||||||||||||||||||:|||
TaGTR1            51 YSTVDGGGVGSDLRSPVDSFDDEQKKLVYRGWKVMPFIIGNETFEKIGII    100

AtGTR1            84 GTLSNLLVYLTSVFNLKSYTAATIINAFSGTINFGTFIAAFLCDTYFGRY    133
                     |||||||:|||.|||||..|||||||||||||||||||||||||||||||
TaGTR1           101 GTLSNLLLYLTQVFNLKKVTAATIINAFSGTINFGTFIAAFLCDTYFGRY    150

AtGTR1           134 KTLSVAVIACFLGSFVILLTAAIPSLHPVACGNKISCEGPSVGQILFLLM    183
                     ||||||||||||||.|||||||:|:|||..||....|:|||.|||.|||:
TaGTR1           151 KTLSVAVIACFLGSLVILLTAAVPALHPTPCGTHSWCQGPSPGQIAFLLL    200

AtGTR1           184 GLGFLVVGAGGIRPCNLAFGADQFNPKSESGKKGINSFFNWYFFTFTFAQ    233
                     ||.|||||||||||||||||||||||||||||||||||||||||||||||
TaGTR1           201 GLAFLVVGAGGIRPCNLAFGADQFNPKSESGKKGINSFFNWYFFTFTFAQ    250

AtGTR1           234 IISLTAVVYIQSNVSWTIGLIIPVALMFLACVIFFAGDRLYVKVKASGSP    283
                     |:|||.||||||||||||||:||||||||||||||||.:|||||||||||
TaGTR1           251 IVSLTLVVYIQSNVSWTIGLLIPVALMFLACVIFFAGHKLYVKVKASGSP    300

AtGTR1           284 LAGIARVIAAAIKKRGLKPVKQPWVNLYNHIPSNYANTTLKYTDQFRFLD    333
                     ||.|..||.|||||||||.|||||::||||||:||.|:||||||||||||
TaGTR1           301 LASIGHVITAAIKKRGLKQVKQPWLDLYNHIPTNYPNSTLKYTDQFRFLD    350

AtGTR1           334 KAAIMTPEEKLNSDGTASDPWKLCTLQQVEEVKCIVRVIPIWFASTIYYL    383
                     ||||||||:||||||.|.|||.|||||:||||||||||||||||..||||
TaGTR1           351 KAAIMTPEDKLNSDGAAFDPWTLCTLQKVEEVKCIVRVIPIWFACAIYYL    400

AtGTR1           384 AITIQMTYPVFQALQSDRRLGSGGFRIPAATYVVFLMTGMTVFIIFYDRV    433
                     .:|||||||||||.|||||||||||:|||||||||||:||||||:|||||
TaGTR1           401 TVTIQMTYPVFQAQQSDRRLGSGGFKIPAATYVVFLMSGMTVFIVFYDRV    450

AtGTR1           434 LVPSLRRVTGLETGISLLQRIGAGFTFAIMSLLVSGFIEERRRNFALTKP    483
                     |||.||||||||||::||||:|:|..||::|||||||:|||||.||||||
TaGTR1           451 LVPLLRRVTGLETGLTLLQRVGSGIFFAMLSLLVSGFVEERRRTFALTKP    500

AtGTR1           484 TLGMAPRTGEISSMSALWLIPQLTLAGIAEAFAAIGQMEFYYKQFPENMK    533
                     ||||.||.||||||||:||||||.|||:.|||.|||||||||||||||||
TaGTR1           501 TLGMEPRAGEISSMSAMWLIPQLLLAGVGEAFTAIGQMEFYYKQFPENMK    550

AtGTR1           534 SFAGSIFYVGAGVSSYLASFLISTVHRTTAHSPSGNWLAEDLNKAKLDYF    583
                     |||||||||||||||||||||||||||.|.||||||||||||||.:||||
TaGTR1           551 SFAGSIFYVGAGVSSYLASFLISTVHRRTEHSPSGNWLAEDLNKGRLDYF    600

AtGTR1           584 YFMLTGLMVVNMAYFLLMARWYRYKGGNDEDITEIETNEEETKQQQLQDK    633
                     ||||||:|||||.|||:|::||||||.|||..:.:|||||||||:|:  |
TaGTR1           601 YFMLTGIMVVNMVYFLIMSKWYRYKGINDEANSLVETNEEETKQKQV--K    648

AtGTR1           634 NSV    636
                     |||
TaGTR1           649 NSV    651


#---------------------------------------
#---------------------------------------
########################################
#End of GTR1 analysis   
########################################


########################################
#GTR2
########################################
#=======================================
#
# Aligned_sequences: 2
# 1: AtGTR2
# 2: TaGTR2
# Matrix: EBLOSUM62
# Gap_penalty: 10.0
# Extend_penalty: 0.5
#
# Length: 617
# Identity:     557/617 (90.3%)
# Similarity:   585/617 (94.8%)
# Gaps:           5/617 ( 0.8%)
# Score: 2861.5
# 
#
#=======================================

AtGTR2             1 MERKPLELESTDNHQNPSSAVYGGSVTAVDSVEEDVQNQKKVVYRGWKVM     50
                     |||:|||||||| ||.||.||||||||.||||||:|| :|||||||||||
TaGTR2             1 MERQPLELESTD-HQKPSPAVYGGSVTTVDSVEEEVQ-EKKVVYRGWKVM     48

AtGTR2            51 PFIIGNETFEKLGIIGTLSNLLVYLTAVFNLKSITAATIINAFSGTINFG    100
                     |||||||||||||||||||||||:||||||:|||||||||||||||||||
TaGTR2            49 PFIIGNETFEKLGIIGTLSNLLVFLTAVFNMKSITAATIINAFSGTINFG     98

AtGTR2           101 TFVAAFLCDTYFGRYKTLSVAVIACFLGSFVILLTAAVPQLHPAACGTAA    150
                     ||||||||||||||||||:||||||||||.||||||||||||||.|||| 
TaGTR2            99 TFVAAFLCDTYFGRYKTLTVAVIACFLGSLVILLTAAVPQLHPAPCGTA-    147

AtGTR2           151 DSICNGPSGGQIAFLLMGLGFLVVGAGGIRPCNLAFGADQFNPKSESGKR    200
                      |.|:|||||||||||||||||||||||||||||||||||||||||||:|
TaGTR2           148 -SSCSGPSGGQIAFLLMGLGFLVVGAGGIRPCNLAFGADQFNPKSESGRR    196

AtGTR2           201 GIDSFFNWYFFTFTFAQILSLTLVVYVQSNVSWTIGLTIPAVLMFLACLI    250
                     |.|||||||||:||||||||||||||:|||||||||||||.||||||.:|
TaGTR2           197 GTDSFFNWYFFSFTFAQILSLTLVVYIQSNVSWTIGLTIPVVLMFLASVI    246

AtGTR2           251 FFAGDKLYVKIKASGSPLAGIAQVIAVAIKKRGLKPAKQPWLNLYNYYPP    300
                     ||||||||||:||||||||||||||.||||||||||.||||||||||.||
TaGTR2           247 FFAGDKLYVKVKASGSPLAGIAQVIIVAIKKRGLKPVKQPWLNLYNYCPP    296

AtGTR2           301 KYANSKLKYTDQFRFLDKAAILTPEDKLQPDGKPADPWKLCTMQQVEEVK    350
                     |:|||.||||||||||||||||.|||||:.||||||||||||||||||||
TaGTR2           297 KHANSILKYTDQFRFLDKAAILAPEDKLEADGKPADPWKLCTMQQVEEVK    346

AtGTR2           351 CIVRVLPIWFASSIYYLTITQQMTYPVFQALQSDRRLGSGGFVIPAATYV    400
                     |||||||||||:||||:|||||||||||||||||||||||||||||||||
TaGTR2           347 CIVRVLPIWFAASIYYVTITQQMTYPVFQALQSDRRLGSGGFVIPAATYV    396

AtGTR2           401 VFLMTGMTVFIVVYDRVLVPTMRRITGLDTGITLLQRIGTGIFFATASLV    450
                     |||||||||||::|||:||||:|||||||||||||||||||||||.||||
TaGTR2           397 VFLMTGMTVFIIIYDRLLVPTLRRITGLDTGITLLQRIGTGIFFAFASLV    446

AtGTR2           451 VAGFVEERRRTFALTKPTLGMAPRKGEISSMSAMWLIPQLSLAGVAEAFA    500
                     |:||||||||..||||||||||||||||||||||||||||:|:||||||.
TaGTR2           447 VSGFVEERRRHIALTKPTLGMAPRKGEISSMSAMWLIPQLTLSGVAEAFG    496

AtGTR2           501 AIGQMEFYYKQFPENMRSFAGSIFYVGGGVSSYLGSFLIATVHRTTQNSS    550
                     |||||||||||||||||||||||||||.|||||||||||||||||||||:
TaGTR2           497 AIGQMEFYYKQFPENMRSFAGSIFYVGIGVSSYLGSFLIATVHRTTQNSA    546

AtGTR2           551 GGNWLAEDLNKGRLDLFYFMIAGILAVNFAYFLVMSRWYRYKGS-DDEVT    599
                     |||||||||||||||.||||||||||||||||||:|||||||.| ||:.|
TaGTR2           547 GGNWLAEDLNKGRLDYFYFMIAGILAVNFAYFLVVSRWYRYKESDDDQKT    596

AtGTR2           600 TYETNENIIKQQDKNVA    616
                     ..|||.::|||||||.|
TaGTR2           597 ASETNGDVIKQQDKNTA    613


#---------------------------------------
#---------------------------------------
########################################
#End of GTR2 analysis   
########################################


########################################
#FAE1
########################################
#=======================================
#
# Aligned_sequences: 2
# 1: AtFAE1
# 2: TaFAE2
# Matrix: EBLOSUM62
# Gap_penalty: 10.0
# Extend_penalty: 0.5
#
# Length: 507
# Identity:     438/507 (86.4%)
# Similarity:   464/507 (91.5%)
# Gaps:           2/507 ( 0.4%)
# Score: 2278.0
# 
#
#=======================================

AtFAE1             1 MTSVNVKLLYRYVLTNFFNLCLFPLTAFLAGKASRLTINDLHNF-LSYLQ     49
                     ||||||||||.||:|||||||.|||.|.:||||||||.||||:| .||||
TaFAE2             1 MTSVNVKLLYHYVITNFFNLCFFPLAAIVAGKASRLTTNDLHHFYYSYLQ     50

AtFAE1            50 HNLITVTLLFAFTVFGLVLYIVTRPNPVYLVDYSCYLPPPHLKVSVSKVM     99
                     |||||::||||||||||.|||||||.||||||:||||||.||:.|:||||
TaFAE2            51 HNLITISLLFAFTVFGLALYIVTRPKPVYLVDHSCYLPPSHLRSSISKVM    100

AtFAE1           100 DIFYQIRKADTSSRNVACDDPSSLDFLRKIQERSGLGDETYSPEGLIHVP    149
                     |||||:|.|| ..||.|.||.|.|||||||||||||||||:.||||:.||
TaFAE2           101 DIFYQVRLAD-PLRNAASDDSSWLDFLRKIQERSGLGDETHGPEGLLQVP    149

AtFAE1           150 PRKTFAASREETEKVIIGALENLFENTKVNPREIGILVVNSSMFNPTPSL    199
                     |||||||:|||||:|||||||.|||||||||:||||||||||||||||||
TaFAE2           150 PRKTFAAAREETEQVIIGALEKLFENTKVNPKEIGILVVNSSMFNPTPSL    199

AtFAE1           200 SAMVVNTFKLRSNIKSFNLGGMGCSAGVIAIDLAKDLLHVHKNTYALVVS    249
                     ||||||||||||||:|||||||||||||||||||||||||||||||||||
TaFAE2           200 SAMVVNTFKLRSNIRSFNLGGMGCSAGVIAIDLAKDLLHVHKNTYALVVS    249

AtFAE1           250 TENITQGIYAGENRSMMVSNCLFRVGGAAILLSNKSGDRRRSKYKLVHTV    299
                     |||||..||||:|||||||||||||||||||||||..|||||||:|:|||
TaFAE2           250 TENITYNIYAGDNRSMMVSNCLFRVGGAAILLSNKPRDRRRSKYQLLHTV    299

AtFAE1           300 RTHTGADDKSFRCVQQEDDESGKIGVCLSKDITNVAGTTLTKNIATLGPL    349
                     |||||||||||||||||||||||.|||||||||.|||.|:.|||.|||||
TaFAE2           300 RTHTGADDKSFRCVQQEDDESGKTGVCLSKDITGVAGRTVQKNITTLGPL    349

AtFAE1           350 ILPLSEKFLFFATFVAKKLLKDKIKHYYVPDFKLAVDHFCIHAGGRAVID    399
                     :||.|||||||.||:||||.|||||||||||||||:||||||||||||||
TaFAE2           350 VLPFSEKFLFFVTFIAKKLFKDKIKHYYVPDFKLAIDHFCIHAGGRAVID    399

AtFAE1           400 ELEKNLGLSPIDVEASRSTLHRFGNTSSSSIWYELAYIEAKGRMKKGNKA    449
                     .|:|||||.||||||||||||||||||||||||||||||||||||:|||.
TaFAE2           400 VLQKNLGLLPIDVEASRSTLHRFGNTSSSSIWYELAYIEAKGRMKRGNKV    449

AtFAE1           450 WQIALGSGFKCNSAVWVALRNVKASANSPWQHCIDRYPVKIDSDLSKSKT    499
                     |||||||||||||||||||||||||.||||:|||||||..||||..||:|
TaFAE2           450 WQIALGSGFKCNSAVWVALRNVKASTNSPWEHCIDRYPDAIDSDSGKSET    499

AtFAE1           500 HVQNGRS    506
                     .||||||
TaFAE2           500 RVQNGRS    506


#---------------------------------------
#---------------------------------------
########################################
#End of FAE1 analysis   
########################################


########################################
#FAD2
########################################
#=======================================
#
# Aligned_sequences: 2
# 1: AtFAD2
# 2: TaFAD2
# Matrix: EBLOSUM62
# Gap_penalty: 10.0
# Extend_penalty: 0.5
#
# Length: 408
# Identity:     344/408 (84.3%)
# Similarity:   360/408 (88.2%)
# Gaps:          29/408 ( 7.1%)
# Score: 1909.5
# 
#
#=======================================

AtFAD2             1 ------------------MGAGGRMPVPTSSKKSETDTTKRVPCEKPPFS     32
                                       |||||||.|||||||||||..||||||||||:
TaFAD2             1 MSKFDKIYDDDNSGGSQNMGAGGRMTVPTSSKKSETDALKRVPCEKPPFT     50

AtFAD2            33 VGDLKKAIPPHCFKRSIPRSFSYLISDIIIASCFYYVATNYFSLLPQPLS     82
                     :|:||||||.|||.|||||||||||.|||||||||||||.||||||||||
TaFAD2            51 LGELKKAIPQHCFNRSIPRSFSYLIWDIIIASCFYYVATTYFSLLPQPLS    100

AtFAD2            83 YLAWPLYWACQGCVLTGIWVIAHECGHHAFSDYQWLDDTVGLIFHSFLLV    132
                     ||||||||.||||||||:||||||||||||||||||||||||||||||||
TaFAD2           101 YLAWPLYWVCQGCVLTGVWVIAHECGHHAFSDYQWLDDTVGLIFHSFLLV    150

AtFAD2           133 PYFSWKYSHRRHHSNTGSLERDEVFVPKQKSAIKWYGKYLNNPLGRIMML    182
                     ||||||||||||||||||||:|||||||||||||||||||||||||.:||
TaFAD2           151 PYFSWKYSHRRHHSNTGSLEKDEVFVPKQKSAIKWYGKYLNNPLGRTVML    200

AtFAD2           183 TVQFVLGWPLYLAFNVSGRPYDGFACHFFPNAPIYNDRERLQIYLSDAGI    232
                     ||||.|||||||||||||||||||||||.|||||||||||||||:|||||
TaFAD2           201 TVQFTLGWPLYLAFNVSGRPYDGFACHFHPNAPIYNDRERLQIYISDAGI    250

AtFAD2           233 LAVCFGLYRYAAAQGMASMICLYGVPLLIVNAFLVLITYLQHTHPSLPHY    282
                     ||||:||||||||||:|||||:|||||||||.||||||||||||||||||
TaFAD2           251 LAVCYGLYRYAAAQGVASMICVYGVPLLIVNGFLVLITYLQHTHPSLPHY    300

AtFAD2           283 DSSEWDWLRGALATVDRDYGILNKVFHNITDTHVAHHLFSTMPHYNAMEA    332
                     |||||||.|||||||||||||||||||||||||||||||||||||:||||
TaFAD2           301 DSSEWDWFRGALATVDRDYGILNKVFHNITDTHVAHHLFSTMPHYHAMEA    350

AtFAD2           333 TKAIKPILGDYYQFDGTPWYVAMYREAKECIYVEPDREGDKKGVYWYNNK    382
                     ||||||||||||||||||.:.||:||||||:||||||:|:||    ...|
TaFAD2           351 TKAIKPILGDYYQFDGTPVFKAMWREAKECVYVEPDRKGEKK----EGTK    396

AtFAD2           383 L-------    383
                     .       
TaFAD2           397 EEEENEAK    404


#---------------------------------------
#---------------------------------------
########################################
#End of FAD2 analysis   
########################################


########################################
#SHP1
########################################
#=======================================
#
# Aligned_sequences: 2
# 1: AtSHP1
# 2: TaSHP1
# Matrix: EBLOSUM62
# Gap_penalty: 10.0
# Extend_penalty: 0.5
#
# Length: 273
# Identity:     237/273 (86.8%)
# Similarity:   244/273 (89.4%)
# Gaps:          25/273 ( 9.2%)
# Score: 1199.0
# 
#
#=======================================

AtSHP1             1 MEEGGSSHDAESSKKLGRGKIEIKRIENTTNRQVTFCKRRNGLLKKAYEL     50
                     |||||||||||||||:||||||||||||||||||||||||||||||||||
TaSHP1             1 MEEGGSSHDAESSKKIGRGKIEIKRIENTTNRQVTFCKRRNGLLKKAYEL     50

AtSHP1            51 SVLCDAEVALVIFSTRGRLYEYANNSFIYLLLEKKKKKKKKKNLWIYSSH    100
                     ||||||||||||||||||||||||||                        
TaSHP1            51 SVLCDAEVALVIFSTRGRLYEYANNS------------------------     76

AtSHP1           101 VVRGTIERYKKACSDAVNPPSVTEANTQYYQQEASKLRRQIRDIQNSNRH    150
                      |:|||||||||||||||||||||||||||||||||||||||||||||||
TaSHP1            77 -VKGTIERYKKACSDAVNPPSVTEANTQYYQQEASKLRRQIRDIQNSNRH    125

AtSHP1           151 IVGESLGSLNFKELKNLEGRLEKGISRVRSKKNELLVAEIEYMQKREMEL    200
                     ||||||||||||||||||||||||||||||||||||||||||||||||:|
TaSHP1           126 IVGESLGSLNFKELKNLEGRLEKGISRVRSKKNELLVAEIEYMQKREMDL    175

AtSHP1           201 QHNNMYLRAKIAEGARLNPDQQESSVIQGTTVYESGVSSHDQSQHYNRNY    250
                     ||:||||||||:||.||||:|..|||||||.:||||||||||||||||||
TaSHP1           176 QHDNMYLRAKISEGVRLNPEQHGSSVIQGTAIYESGVSSHDQSQHYNRNY    225

AtSHP1           251 IPVNLLEPNQQFSGQDQPPLQLV    273
                     |||||||||||||||||||||||
TaSHP1           226 IPVNLLEPNQQFSGQDQPPLQLV    248


#---------------------------------------
#---------------------------------------
########################################
#End of SHP1 analysis   
########################################


########################################
#SHP2
########################################
#=======================================
#
# Aligned_sequences: 2
# 1: AtSHP2
# 2: TaSHP2
# Matrix: EBLOSUM62
# Gap_penalty: 10.0
# Extend_penalty: 0.5
#
# Length: 290
# Identity:     222/290 (76.6%)
# Similarity:   234/290 (80.7%)
# Gaps:          42/290 (14.5%)
# Score: 1079.5
# 
#
#=======================================

AtSHP2             1 MEGGASNEVAESSKKIGRGKIEIKRIENTTNRQVTFCKRRNGLLKKAYEL     50
                     ||||||||||||||||||||||||||||||||||||||||||||||||||
TaSHP2             1 MEGGASNEVAESSKKIGRGKIEIKRIENTTNRQVTFCKRRNGLLKKAYEL     50

AtSHP2            51 SVLCDAEVALVIFSTRGRLYEYANNSVRGTIERYKKACSDAVNPPTITEA    100
                     |||||||||||||||||||||||||||||||||||||||||||||::|||
TaSHP2            51 SVLCDAEVALVIFSTRGRLYEYANNSVRGTIERYKKACSDAVNPPSVTEA    100

AtSHP2           101 NTQYYQQEASKLRRQIRDIQNLNRHILGESLGSLNFKELKNLE-------    143
                     ||||||||:||||||||||||||||||||||||||.|||||||       
TaSHP2           101 NTQYYQQESSKLRRQIRDIQNLNRHILGESLGSLNLKELKNLEVSFNLLS    150

AtSHP2           144 --------SRLEKG--ISRVRSKKHEMLVAEIEYMQKRVK----------    173
                             :.|...  :..:...:||||||||||||||||          
TaSHP2           151 LDILCSVFTTLSDSCPLRLILFPQHEMLVAEIEYMQKRVKPIFLSKKLHS    200

AtSHP2           174 ---------------EIELQNDNMYLRSKITERTGLQQQESSVIHQGTVY    208
                                    ||||||||||||||||||.|:||||||||||||||
TaSHP2           201 YLVNSNPRSCFCCVHEIELQNDNMYLRSKITERAGVQQQESSVIHQGTVY    250

AtSHP2           209 ESGVTSSHQSGQYNRNYIAVNLLEPNQNSSNQDQPPLQLV    248
                     ||||:||||:.||||:||.|||||||.|||:|||||||||
TaSHP2           251 ESGVSSSHQTEQYNRSYIPVNLLEPNPNSSDQDQPPLQLV    290


#---------------------------------------
#---------------------------------------
########################################
#End of SHP2 analysis   
########################################


########################################
#IND
########################################
#=======================================
#
# Aligned_sequences: 2
# 1: AtIND
# 2: TaIND
# Matrix: EBLOSUM62
# Gap_penalty: 10.0
# Extend_penalty: 0.5
#
# Length: 213
# Identity:     131/213 (61.5%)
# Similarity:   147/213 (69.0%)
# Gaps:          56/213 (26.3%)
# Score: 664.5
# 
#
#=======================================

AtIND              1 MENGMYKKKGVCDSCVSSKSRSNHSPKRSMMEPQPHHLLMDWNKANDLLT     50
                                                            |:|||.|||:|
TaIND              1 ---------------------------------------MNWNKPNDLIT     11

AtIND             51 QEHAAFLNDPHHLMLDPPPETLIHL------------DEDEEYD---EDM     85
                     ||: .||:|| |||:|||||||.|.            :|:||.|   |:|
TaIND             12 QEY-PFLHDP-HLMIDPPPETLSHFQPPPTLFSGHGGEEEEEEDNEEEEM     59

AtIND             86 DAMKEMQYMIAVMQPVDIDPATVPKPNRRNVRISDDPQTVVARRRRERIS    135
                     ||||||||.||.||||||||||||||||||||:|||.||||||||||:||
TaIND             60 DAMKEMQYTIAAMQPVDIDPATVPKPNRRNVRVSDDTQTVVARRRREKIS    109

AtIND            136 EKIRILKRIVPGGAKMDTASMLDEAIRYTKFLKRQVRILQPHSQIGAPMA    185
                     ||||||||:|||||||||||||||||||||||||||::||||||:||||:
TaIND            110 EKIRILKRMVPGGAKMDTASMLDEAIRYTKFLKRQVKLLQPHSQLGAPMS    159

AtIND            186 NPSYLCYYHNSQP    198
                     :||.||||||||.
TaIND            160 DPSCLCYYHNSQT    172


#---------------------------------------
#---------------------------------------
########################################
#End of IND analysis   
########################################


########################################
#ALC
########################################
#=======================================
#
# Aligned_sequences: 2
# 1: AtALC
# 2: TaALC
# Matrix: EBLOSUM62
# Gap_penalty: 10.0
# Extend_penalty: 0.5
#
# Length: 217
# Identity:     158/217 (72.8%)
# Similarity:   169/217 (77.9%)
# Gaps:          17/217 ( 7.8%)
# Score: 716.5
# 
#
#=======================================

AtALC              1 MGDSDVGDRLPPPSSSDELSSFLRQILSRTPTAQPSSPPKSTNVSSAETF     50
                     ||:.|.|||||||||||||||.|||||||.|..||||.|....|||||.|
TaALC              1 MGNPDDGDRLPPPSSSDELSSVLRQILSRAPITQPSSSPPRRVVSSAEMF     50

AtALC             51 ---FPSVSGGAVSSVGYGVSETGQDKYAFEHKRS-GAKQRNSLKRNIDAQ     96
                        ||.|.||||||..|.|:  |:||.|||:||: |||.|||||||.|||
TaALC             51 DRTFPFVPGGAVSSAAYKVA--GEDKCAFENKRNGGAKHRNSLKRNNDAQ     98

AtALC             97 FHNLSEKKRRSKINEKMKALQKLIPNSNKTDKASMLDEAIEYLKQLQLQV    146
                     |||||||:||||||||||||||||||||||||||||||||||:|||||||
TaALC             99 FHNLSEKRRRSKINEKMKALQKLIPNSNKTDKASMLDEAIEYMKQLQLQV    148

AtALC            147 QTLAVMNGLGLNPMRLPQVPPPTHTRINETLEQDLNLETLLAAPHSL---    193
                     ||||||||||||||||    |||.|||||.    |:::|||...|||   
TaALC            149 QTLAVMNGLGLNPMRL----PPTQTRINEA----LHMQTLLGGSHSLVHR    190

AtALC            194 EPAKTSQGMCFSTATLL    210
                     ||.:.||.||||.|..|
TaALC            191 EPPEASQEMCFSAAARL    207


#---------------------------------------
#---------------------------------------
########################################
#End of ALC analysis   
########################################


########################################
#RPL
########################################
#=======================================
#
# Aligned_sequences: 2
# 1: AtRPL
# 2: TaRPL
# Matrix: EBLOSUM62
# Gap_penalty: 10.0
# Extend_penalty: 0.5
#
# Length: 652
# Identity:     525/652 (80.5%)
# Similarity:   543/652 (83.3%)
# Gaps:          90/652 (13.8%)
# Score: 2733.0
# 
#
#=======================================

AtRPL              1 --------------------------------------------------      0
                                                                       
TaRPL              1 MLNKFFRNRHYSKAKEASFSLSLNLSFHRHTIISYTVTLSVSLSLSLPFC     50

AtRPL              1 -------MADAYEPYHVLQQSRRDKLRIPSLDSHFHFHPPPPPSSGGGGG     43
                            |||||||||||||||||||||||||||||||.|||.|||||||
TaRPL             51 ILTSSFSMADAYEPYHVLQQSRRDKLRIPSLDSHFHFHHPPPSSSGGGGG    100

AtRPL             44 VF-PLADSDFLAAGGFHSNNNNNHISNPSYSNFMGFLGGPSSSSSTAVAV     92
                     || ||||||||||||||||||:||||||||||||||||||||||||||||
TaRPL            101 VFSPLADSDFLAAGGFHSNNNSNHISNPSYSNFMGFLGGPSSSSSTAVAV    150

AtRPL             93 AGDHSFNAGLSSGDVLVFKPEPLSLSLSSHPRLAYDLVVPGVVNSGFCRS    142
                     |||||||||||||||||||||||||||||||||||||.||.|||||||||
TaRPL            151 AGDHSFNAGLSSGDVLVFKPEPLSLSLSSHPRLAYDLAVPSVVNSGFCRS    200

AtRPL            143 AGEANAAAVTIASRSSGPLGPFTGYASILKGSRFLKPAQMLLDEFCNVGR    192
                     |.||.|||||:|||||||||||||||||||||||||||||||||||||||
TaRPL            201 AAEAAAAAVTVASRSSGPLGPFTGYASILKGSRFLKPAQMLLDEFCNVGR    250

AtRPL            193 GIYTDKVIDDDDSSLLFDPTVENLCGVSDGGGGDNGKKKSKLISMLDEVY    242
                     ||||||||||||||||||||:||.|||||.|||:||||||||||||||||
TaRPL            251 GIYTDKVIDDDDSSLLFDPTIENFCGVSDAGGGENGKKKSKLISMLDEVY    300

AtRPL            243 KRYKQYYEQLQAVMGSFECVAGLGHAAPYANLALKALSKHFKCLKNAITD    292
                     ||||||||||||||||||||||||||||||:|||||||||||||||||||
TaRPL            301 KRYKQYYEQLQAVMGSFECVAGLGHAAPYASLALKALSKHFKCLKNAITD    350

AtRPL            293 QLQFSHNNKIQQQQQCGHPMNSENKTDSLRFGGSDSSR-GLCSAGQRHGF    341
                     |||||.||||||||||||.||||||||||||||||||| |||||||||||
TaRPL            351 QLQFSTNNKIQQQQQCGHVMNSENKTDSLRFGGSDSSRGGLCSAGQRHGF    400

AtRPL            342 PDHHAPVWRPHRGLPERAVTVLRAWLFDHFLHPYPTDTDKLMLAKQTGLS    391
                     ||||||||||||||||||||||||||||||||||||||||||||||||||
TaRPL            401 PDHHAPVWRPHRGLPERAVTVLRAWLFDHFLHPYPTDTDKLMLAKQTGLS    450

AtRPL            392 RNQVSNWFINARVRVWKPMVEEIHMLETRQSQRSSSSSWRDERTSTTVFP    441
                     |||||||||||||||||||||||||||||||||||||||||||::||:||
TaRPL            451 RNQVSNWFINARVRVWKPMVEEIHMLETRQSQRSSSSSWRDERSTTTIFP    500

AtRPL            442 D--NSNNNPSSSSAQQRP-NNSSPPRRARNDDVHGT----NNNNSYVNSG    484
                     |  |:|||||||:||||. |||||.||||:||||||    :||||.:|:|
TaRPL            501 DNNNNNNNPSSSTAQQRANNNSSPARRARDDDVHGTTTNNSNNNSILNAG    550

AtRPL            485 SGGGSAVGFSYGIGSSNVPVMNSSTNGGVSLTLGLHHQIGLPEPFPMTTA    534
                     :||..||.|.|||             |||:||||||:|||||||||||||
TaRPL            551 NGGSGAVSFPYGI-------------GGVTLTLGLHNQIGLPEPFPMTTA    587

AtRPL            535 QRFGLDGGS-----------GDGGGGYEGQNRQFGRDFIGGSNHQFLHDF    573
                     |||||:|.|           |.||||||||||||||||||||||||||||
TaRPL            588 QRFGLEGDSSGGGGGGGESYGGGGGGYEGQNRQFGRDFIGGSNHQFLHDF    637

AtRPL            574 VG    575
                     ||
TaRPL            638 VG    639


#---------------------------------------
#---------------------------------------
########################################
#End of RPL analysis   
########################################


########################################
#FUL
########################################
#=======================================
#
# Aligned_sequences: 2
# 1: AtFUL
# 2: TaFUL
# Matrix: EBLOSUM62
# Gap_penalty: 10.0
# Extend_penalty: 0.5
#
# Length: 248
# Identity:     157/248 (63.3%)
# Similarity:   169/248 (68.1%)
# Gaps:          46/248 (18.5%)
# Score: 734.5
# 
#
#=======================================

AtFUL              1 MGRGRVQLKRIENKINRQVTFSKRRSGLLKKAHEISVLCDAEVALIVFSS     50
                                                       :..|....:.|:..||
TaFUL              1 ----------------------------------MRSLFSVMLRLLSSSS     16

AtFUL             51 KGKLFEYSTDSCMERILERYDRYL------YSDKQLVGRDVSQSENWVLE     94
                     ..|....:|...:     .:..||      |.....:..:..:.||||||
TaFUL             17 LRKANSSNTPPTL-----AWKGYLNAMIAIYIQTNNLLAETFRRENWVLE     61

AtFUL             95 HAKLKARVEVLEKNKRNFMGEDLDSLSLKELQSLEHQLDAAIKSIRSRKN    144
                     ||||||||||||||||||||||||||||||||||||||||||||||||||
TaFUL             62 HAKLKARVEVLEKNKRNFMGEDLDSLSLKELQSLEHQLDAAIKSIRSRKN    111

AtFUL            145 QAMFESISALQKKDKALQDHNNSLLKKIKEREKKTGQQEGQLVQCSNSSS    194
                     ||||||||||||||||||||||:|||||||||||||||||||:|||||||
TaFUL            112 QAMFESISALQKKDKALQDHNNTLLKKIKEREKKTGQQEGQLIQCSNSSS    161

AtFUL            195 VLLPQYCVTSSRDGFVERVGGENGGASSLTEPNSLLPAWMLRPTTTNE    242
                     :|.|||||||||||||.|||||||||||||||||||||||||| ||||
TaFUL            162 ILQPQYCVTSSRDGFVGRVGGENGGASSLTEPNSLLPAWMLRP-TTNE    208


#---------------------------------------
#---------------------------------------
########################################
#End of FUL analysis   
########################################


########################################
#FLC
########################################
#=======================================
#
# Aligned_sequences: 2
# 1: AtFLC
# 2: TaFLC
# Matrix: EBLOSUM62
# Gap_penalty: 10.0
# Extend_penalty: 0.5
#
# Length: 204
# Identity:     172/204 (84.3%)
# Similarity:   183/204 (89.7%)
# Gaps:           9/204 ( 4.4%)
# Score: 808.0
# 
#
#=======================================

AtFLC              1 MGRKKLEIKRIENKSSRQVTFSKRRNGLIEKARQLSVLCDASVALLVVSA     50
                     ||||||||||||||||||||||||||||||||||||||||||||||||||
TaFLC              1 MGRKKLEIKRIENKSSRQVTFSKRRNGLIEKARQLSVLCDASVALLVVSA     50

AtFLC             51 SGKLYSFSSGD-------NLVKILDRYGKQHADDLKALDHQSKALNYGSH     93
                     |||||||||||       .||||||||||||||||||||.||||||||||
TaFLC             51 SGKLYSFSSGDKYDFSSSGLVKILDRYGKQHADDLKALDLQSKALNYGSH    100

AtFLC             94 YELLELVDSKLVGSNVKNVSIDALVQLEEHLETALSVTRAKKTELMLKLV    143
                     :||||||:||||.|:|.|||:|:|||||:|||||||:|||:|||||||||
TaFLC            101 HELLELVESKLVESDVDNVSVDSLVQLEDHLETALSITRARKTELMLKLV    150

AtFLC            144 ENLKEKEKMLKEENQVLASQMENNHHVGAEAEMEMSPAGQISD-NLPVTL    192
                     ::||||||:|||||||||||||.||.......||||| ||||| ||||||
TaFLC            151 DSLKEKEKLLKEENQVLASQMEKNHMEADADNMEMSP-GQISDMNLPVTL    199

AtFLC            193 PLLN    196
                     ||||
TaFLC            200 PLLN    203


#---------------------------------------
#---------------------------------------
########################################
#End of FLC analysis   
########################################


########################################
#FRI
########################################
#=======================================
#
# Aligned_sequences: 2
# 1: AtFRI
# 2: TaFRI
# Matrix: EBLOSUM62
# Gap_penalty: 10.0
# Extend_penalty: 0.5
#
# Length: 371
# Identity:     204/371 (55.0%)
# Similarity:   244/371 (65.8%)
# Gaps:          62/371 (16.7%)
# Score: 985.5
# 
#
#=======================================

AtFRI              1 -------------MSNYPPTVAAQPTTTANP-----LLQRHQSEQRRREL     32
                                  .:||......||:...:|     |.|||||||||.|.
TaFRI              1 MASRNGSLIPRLGYANYSSVREEQPSLLPSPATIPRLHQRHQSEQRRGEF     50

AtFRI             33 PKIVETESTSMDITIGQSKQPQFLKSIDELAAFSVAVETFKRQFDDLQKH     82
                     |.::.||:.:.:.||||||.||||||||||.|||.||:.||||:||||||
TaFRI             51 PAVIRTETINKEFTIGQSKHPQFLKSIDELTAFSAAVDAFKRQYDDLQKH    100

AtFRI             83 IESIENAIDSKLESNGVVLAARNNNFHQPMLSPPRNNVSVETTVTVSQPS    132
                     ::.|||||:|||:|||:.:||.:::||. ..|||||.|.........:.:
TaFRI            101 MDYIENAIESKLKSNGIEIAAASSSFHS-QSSPPRNVVPAAVVCQSPKET    149

AtFRI            133 QEIVPETSNKPEGERICELMCSKGLRKYIYANISDQAKLMEEIPSALKLA    182
                     .|.|||.||||||:|    :||||||||||:||||:||||:|||.|||||
TaFRI            150 TETVPEMSNKPEGQR----LCSKGLRKYIYSNISDRAKLMKEIPEALKLA    195

AtFRI            183 KEPAKFVLDCIGKFYLQGRRAF-TKESPMSSARQVSLLILESFLLMPDRG    231
                     ||||||||:||||||||||:|| ...|||..||:.||||||.||||.|.|
TaFRI            196 KEPAKFVLECIGKFYLQGRKAFANNNSPMIPARKASLLILECFLLMLDPG    245

AtFRI            232 KG---KVKIESWIKDEAETAAVAWRKRLMTEGGLAAAEKMDARGLLLLVA    278
                     :.   |.||||.:||||:.||.||::|||.||||||||.:||||||||:|
TaFRI            246 EEKNLKFKIESSVKDEADAAAFAWKRRLMNEGGLAAAEAIDARGLLLLIA    295

AtFRI            279 CFGVPSNFRSTDLLDLIRMSGSNEIAGALKRSQFQV--------------    314
                     ||||||:|.:||||||:|.||:.|||||||||.|..              
TaFRI            296 CFGVPSSFGNTDLLDLVRQSGAAEIAGALKRSPFLATIVSGTMFLLDSMT    345

AtFRI            315 ---------------------    314
                                          
TaFRI            346 FHCKVGSFWYKINRHQIPYLF    366


#---------------------------------------
#---------------------------------------
########################################
#End of FRI analysis   
########################################
