# Supplementary material for: A draft genome of field pennycress (Thlaspi arvense) provides tools for the domestication of a new winter biofuel crop
Source: DNA Res. 2015 Jan 27;22(2):121–31. doi: 10.1093/dnares/dsu045 (PMC4401323; doi:10.1093/dnares/dsu045)
Supplement: Supplementary Data [file supp_dsu045_dsu045supp_table3.xls]

## Sheet: Sheet1
Table S6
Repeat Identification Statistics from RepeatMasker.
Type	Number of elements	Total Length (bp)
Retroelements	78812	71810282
-SINEs	459	82306
-LINEs	3902	3701302
-L1/CIN4	3847	3693440
-LTR elements	74451	68026674
-Ty1/Copia	6214	7376644
-Gypsy/DIRS1	66376	60310864
DNA transposons	12382	5356500
-hobo-Activator	2447	885944
-Tc1-IS630-Pogo	1651	385868
-En-Spm	140	185782
-Tourist/Harbinger	1914	915769
Unclassified	2882	1202345
Small RNA	482	120954
Satellites	135	26954
Simple repeats	84548	3968777
Low complexity	23616	1337729
