# Supplementary material for: A draft genome of field pennycress (Thlaspi arvense) provides tools for the domestication of a new winter biofuel crop
Source: DNA Res. 2015 Jan 27;22(2):121–31. doi: 10.1093/dnares/dsu045 (PMC4401323; doi:10.1093/dnares/dsu045)
Supplement: Supplementary Data [file supp_dsu045_dsu045supp_table4.xls]

## Sheet: Sheet1
Table S9: CAPS Primer Sequences and CAPS locations.
Location of CAPS marker	Forward Primer Sequence	Reverse Primer Sequence	Restriction Enzyme	MN106 A (cut/uncut)	MN106 B (cut/uncut)
Scaffold 99	CATCAACTGTCATTGTAGAGC	TGTGAGCGATTCAGGACTCTTAA	PstI	cut	uncut
Scaffold 109	GGGTTTGATGATTAGGTCAAG	CAGACTAGGACAATATCTCTC	BamHI	cut	uncut
Scaffold 236	GTACGCTGACCATAATAGATAG	CTGTAAAGTGTAATTTTCTCTGCTG	BclI	cut	uncut
Scaffold 92	TATGTCGAACAGGGAGAG	AAACTGTGGTTGCTCTCG	SacI	cut	uncut
